# Supplementary material for: Scaling laws of bacterial and archaeal plasmids
Source: Nat Commun. 2025 Jul 2;16:6023. doi: 10.1038/s41467-025-61205-2 (PMC12222811; doi:10.1038/s41467-025-61205-2)
Supplement: Supplementary file 3 — Supplementary Data 1 [file 41467_2025_61205_MOESM3_ESM.csv]

AnnotationAccession	SeqID	SeqType	PIRAReadCount	replicon_length	PIRASequencingCoverage	PIRALongestRepliconCoverage	PIRACopyNumber	InitialReadCount	AdditionalReadCount	InitialCopyNumberEstimate	RepliconDNAContent	Organism	Strain	TaxonomicGroup	TaxonomicSubgroup	host	isolation_source	Annotation	Genus	max_replicon_length	normalized_replicon_length
GCF_001018655.2_ASM101865v2	NZ_CP026962.1	chromosome	19550941	2697644	7.247413298	7.247413298	1	19550941	0	1	2697644	Staphylococcus aureus	FDAARGOS_6	Terrabacteria group	Bacillota	Homo sapiens	human	Humans	Staphylococcus	2697644	1
GCF_001018655.2_ASM101865v2	NZ_CP026963.1	plasmid	1176476	61643	19.08531382	7.247413298	2.633396639	1176476	0	2.633396639	162330.469	Staphylococcus aureus	FDAARGOS_6	Terrabacteria group	Bacillota	Homo sapiens	human	Humans	Staphylococcus	2697644	0.02285068
GCF_003325115.1_ASM332511v1	NZ_CP030194.1	chromosome	1879566	4651373	0.404088427	0.404088427	1	1879566	0	1	4651373	Salmonella enterica	SA20080453	Pseudomonadota	Gammaproteobacteria	NA	NA	Unannotated	Salmonella	4651373	1
GCF_003325115.1_ASM332511v1	NZ_CP030195.1	plasmid	58314	38923	1.498188732	0.404088427	3.707576438	58314	0	3.707576438	144309.9977	Salmonella enterica	SA20080453	Pseudomonadota	Gammaproteobacteria	NA	NA	Unannotated	Salmonella	4651373	0.008368067
GCF_023299525.1_ASM2329952v1	NZ_CP097002.1	chromosome	1338962	2663981	0.502616948	0.502616948	1	1338962	0	1	2663981	Enterococcus faecalis	LS06-1	Terrabacteria group	Bacillota	NA	pet food (BARF)	Food	Enterococcus	2663981	1
GCF_023299525.1_ASM2329952v1	NZ_CP097003.1	plasmid	87763	72603	1.208806799	0.502616948	2.405025941	87763	0	2.405025941	174612.0984	Enterococcus faecalis	LS06-1	Terrabacteria group	Bacillota	NA	pet food (BARF)	Food	Enterococcus	2663981	0.027253573
GCF_016889925.1_ASM1688992v1	NZ_CP069563.1	chromosome	17716543	5150703	3.43963591	3.43963591	1	17716543	0	1	5150703	Bacteroides fragilis	FDAARGOS_1225	FCB group	Bacteroidota/Chlorobiota group	NA	NA	Unannotated	Bacteroides	5150703	1
GCF_016889925.1_ASM1688992v1	NZ_CP069564.1	plasmid	419799	98235	4.273415789	3.43963591	1.242403528	419799	0	1.242403528	122047.5105	Bacteroides fragilis	FDAARGOS_1225	FCB group	Bacteroidota/Chlorobiota group	NA	NA	Unannotated	Bacteroides	5150703	0.019072154
GCF_022494645.1_ASM2249464v1	NZ_CP091662.1	chromosome	11540183	4672002	2.470072359	2.470072359	1	11540183	0	1	4672002	Escherichia coli	KFu023	Pseudomonadota	Gammaproteobacteria	NA	river water	Water	Escherichia	4672002	1
GCF_022494645.1_ASM2249464v1	NZ_CP091663.1	plasmid	96202	2101	45.78867206	2.470072359	18.53738086	96202	0	18.53738086	38947.03718	Escherichia coli	KFu023	Pseudomonadota	Gammaproteobacteria	NA	river water	Water	Escherichia	4672002	0.0004497
GCF_001692655.1_ASM169265v1	NZ_CP016581.1	chromosome	18719631	4747526	3.943028643	3.943028643	1	18719631	0	1	4747526	Salmonella enterica subsp. enterica serovar Heidelberg	SH14-009	Pseudomonadota	Gammaproteobacteria	Homo sapiens	human	Humans	Salmonella	4747526	1
GCF_001692655.1_ASM169265v1	NZ_CP016582.1	plasmid	1607187	2094	767.5200573	3.943028643	194.6524174	1607187	0	194.6524174	407602.1621	Salmonella enterica subsp. enterica serovar Heidelberg	SH14-009	Pseudomonadota	Gammaproteobacteria	Homo sapiens	human	Humans	Salmonella	4747526	0.000441072
GCF_001692655.1_ASM169265v1	NZ_CP016583.1	plasmid	366557	37697	9.723771122	3.943028643	2.466066571	366557	0	2.466066571	92963.31151	Salmonella enterica subsp. enterica serovar Heidelberg	SH14-009	Pseudomonadota	Gammaproteobacteria	Homo sapiens	human	Humans	Salmonella	4747526	0.007940346
GCF_001692655.1_ASM169265v1	NZ_CP016584.1	plasmid	496419	6647	74.68316534	3.943028643	18.94055867	496419	0	18.94055867	125897.8935	Salmonella enterica subsp. enterica serovar Heidelberg	SH14-009	Pseudomonadota	Gammaproteobacteria	Homo sapiens	human	Humans	Salmonella	4747526	0.001400098
GCF_001692655.1_ASM169265v1	NZ_CP016585.1	plasmid	883118	99473	8.877966885	3.943028643	2.251560333	883118	0	2.251560333	223969.461	Salmonella enterica subsp. enterica serovar Heidelberg	SH14-009	Pseudomonadota	Gammaproteobacteria	Homo sapiens	human	Humans	Salmonella	4747526	0.020952597
GCF_003071285.1_ASM307128v1	NZ_CP028951.1	chromosome	2943709	5086051	0.578780866	0.578780866	1	2943709	0	1	5086051	Klebsiella aerogenes	AR_0161	Pseudomonadota	Gammaproteobacteria	NA	NA	Unannotated	Klebsiella	5086051	1
GCF_003071285.1_ASM307128v1	NZ_CP028952.1	plasmid	518845	451422	1.149356921	0.578780866	1.985823978	518845	0	1.985823978	896444.632	Klebsiella aerogenes	AR_0161	Pseudomonadota	Gammaproteobacteria	NA	NA	Unannotated	Klebsiella	5086051	0.088756876
GCF_000017425.1_ASM1742v1	NC_009674.1	chromosome	2126247	4087024	0.520243336	0.520243336	1	2126247	0	1	4087024	Bacillus cytotoxicus NVH 391-98	NVH 391-98	Terrabacteria group	Bacillota	NA	NA	Unannotated	Bacillus	4087024	1
GCF_000017425.1_ASM1742v1	NC_009673.1	plasmid	64431	7135	9.030273301	0.520243336	17.35778755	64431	0	17.35778755	123847.8142	Bacillus cytotoxicus NVH 391-98	NVH 391-98	Terrabacteria group	Bacillota	NA	NA	Unannotated	Bacillus	4087024	0.001745769
GCF_030020705.1_ASM3002070v1	NZ_CP124923.1	chromosome	1617886	2950886	0.548271265	0.548271265	1	1617886	0	1	2950886	Enterococcus faecalis	EfsC11	Terrabacteria group	Bacillota	Homo sapiens	urine	Humans	Enterococcus	2950886	1
GCF_030020705.1_ASM3002070v1	NZ_CP124924.1	plasmid	49780	53892	0.92369925	0.548271265	1.684748608	49780	0	1.684748608	90794.47197	Enterococcus faecalis	EfsC11	Terrabacteria group	Bacillota	Homo sapiens	urine	Humans	Enterococcus	2950886	0.018262989
GCF_037482175.1_Halobacterium_salinarum_KBTZ02	NZ_CP148056.1	chromosome	7332687	1959251	3.742597043	3.742597043	1	7332687	0	1	1959251	Halobacterium salinarum	-	Euryarchaeota	Stenosarchaea group	NA	Hypersaline lake	Earth	Halobacterium	1959251	1
GCF_037482175.1_Halobacterium_salinarum_KBTZ02	NZ_CP148057.1	plasmid	116376	286683	0.405939662	3.742597043	0.108464699	116376	0	0.108464699	31094.98529	Halobacterium salinarum	-	Euryarchaeota	Stenosarchaea group	NA	Hypersaline lake	Earth	Halobacterium	1959251	0.146322753
GCF_037482175.1_Halobacterium_salinarum_KBTZ02	NZ_CP148058.1	plasmid	839344	37982	22.0984677	3.742597043	5.904581081	839344	0	5.904581081	224267.7986	Halobacterium salinarum	-	Euryarchaeota	Stenosarchaea group	NA	Hypersaline lake	Earth	Halobacterium	1959251	0.01938598
GCF_013745515.1_ASM1374551v1	NZ_CP056165.1	chromosome	4950068	4754030	1.041236172	1.041236172	1	4950068	0	1	4754030	Escherichia marmotae	RHBSTW-00777	Pseudomonadota	Gammaproteobacteria	NA	Freshwater sample from upstream of wastewater treatment plant	Human-impacted	Escherichia	4754030	1
GCF_013745515.1_ASM1374551v1	NZ_CP056166.1	plasmid	192234	87925	2.186340631	1.041236172	2.099754781	192234	0	2.099754781	184620.9392	Escherichia marmotae	RHBSTW-00777	Pseudomonadota	Gammaproteobacteria	NA	Freshwater sample from upstream of wastewater treatment plant	Human-impacted	Escherichia	4754030	0.018494835
GCF_013745515.1_ASM1374551v1	NZ_CP056167.1	plasmid	123890	46003	2.693085234	1.041236172	2.58643073	123890	0	2.58643073	118983.5729	Escherichia marmotae	RHBSTW-00777	Pseudomonadota	Gammaproteobacteria	NA	Freshwater sample from upstream of wastewater treatment plant	Human-impacted	Escherichia	4754030	0.009676632
GCF_005082585.1_ASM508258v1	NZ_CP034855.1	chromosome	1147360	636177	1.803523233	1.803523233	1	1147360	0	1	636177	Buchnera aphidicola (Sitobion avenae)	Sav	Pseudomonadota	Gammaproteobacteria	Sitobion avenae	air	Animals	Buchnera	636177	1
GCF_005082585.1_ASM508258v1	NZ_CP034856.1	plasmid	17871	7716	2.316096423	1.803523233	1.284206591	17871	0	1.284206591	9908.938055	Buchnera aphidicola (Sitobion avenae)	Sav	Pseudomonadota	Gammaproteobacteria	Sitobion avenae	air	Animals	Buchnera	636177	0.0121287
GCF_005082585.1_ASM508258v1	NZ_CP034857.1	plasmid	10201	3671	2.778806865	1.803523233	1.540765771	10201	0	1.540765771	5656.151144	Buchnera aphidicola (Sitobion avenae)	Sav	Pseudomonadota	Gammaproteobacteria	Sitobion avenae	air	Animals	Buchnera	636177	0.005770407
GCF_026210615.1_ASM2621061v1	NZ_CP110211.1	chromosome	20361383	1160701	17.54231538	17.54231538	1	20361383	0	1	1160701	Chlamydia psittaci	BF_amazon_parrot_13	PVC group	Chlamydiota	Amazona aestiva	feces	Animals	Chlamydia	1160701	1
GCF_026210615.1_ASM2621061v1	NZ_CP110212.1	plasmid	226188	7553	29.94677612	17.54231538	1.707116505	226188	0	1.707116505	12893.85096	Chlamydia psittaci	BF_amazon_parrot_13	PVC group	Chlamydiota	Amazona aestiva	feces	Animals	Chlamydia	1160701	0.006507274
GCF_034356035.1_ASM3435603v1	NZ_CP136423.1	chromosome	1513310	3590609	0.421463323	0.421463323	1	1513310	0	1	3590609	Blautia hydrogenotrophica DSM 10507	DSM 10507	Terrabacteria group	Bacillota	NA	human feces	Humans	Blautia	3590609	1
GCF_034356035.1_ASM3435603v1	NZ_CP136424.1	plasmid	87793	7176	12.23425307	0.421463323	29.02803733	87793	0	29.02803733	208305.1959	Blautia hydrogenotrophica DSM 10507	DSM 10507	Terrabacteria group	Bacillota	NA	human feces	Humans	Blautia	3590609	0.001998547
GCF_030644305.1_ASM3064430v1	NZ_CP129209.1	chromosome	2680308	4894501	0.547616192	0.547616192	1	2680308	0	1	4894501	Salmonella enterica subsp. enterica serovar Typhimurium	HS_180Salm	Pseudomonadota	Gammaproteobacteria	NA	Oyster	Animals	Salmonella	4894501	1
GCF_030644305.1_ASM3064430v1	NZ_CP129210.1	plasmid	115515	94026	1.228543169	0.547616192	2.243438354	115515	0	2.243438354	210941.5347	Salmonella enterica subsp. enterica serovar Typhimurium	HS_180Salm	Pseudomonadota	Gammaproteobacteria	NA	Oyster	Animals	Salmonella	4894501	0.019210539
GCF_030644305.1_ASM3064430v1	NZ_CP129211.1	plasmid	141325	1939	72.88550799	0.547616192	133.0959695	141325	0	133.0959695	258073.0848	Salmonella enterica subsp. enterica serovar Typhimurium	HS_180Salm	Pseudomonadota	Gammaproteobacteria	NA	Oyster	Animals	Salmonella	4894501	0.000396159
GCF_019551855.1_ASM1955185v1	NZ_CP068283.1	chromosome	9364741	4688863	1.997230672	1.997230672	1	9364741	0	1	4688863	Escherichia coli	CY598	Pseudomonadota	Gammaproteobacteria	NA	NA	Unannotated	Escherichia	4688863	1
GCF_019551855.1_ASM1955185v1	NZ_CP068284.1	plasmid	1341436	67408	19.90024923	1.997230672	9.963921298	1341436	0	9.963921298	671648.0068	Escherichia coli	CY598	Pseudomonadota	Gammaproteobacteria	NA	NA	Unannotated	Escherichia	4688863	0.014376193
GCF_005885935.1_ASM588593v1	NZ_CP040568.1	chromosome	142371674	4965236	28.67369728	28.67369728	1	142371674	0	1	4965236	Salmonella enterica subsp. enterica serovar Typhimurium	SAP17-8290	Pseudomonadota	Gammaproteobacteria	Homo sapiens	stool	Humans	Salmonella	4965236	1
GCF_005885935.1_ASM588593v1	NZ_CP040569.1	plasmid	2477061	94033	26.34246488	28.67369728	0.918697879	2477061	0	0.918697879	86387.91767	Salmonella enterica subsp. enterica serovar Typhimurium	SAP17-8290	Pseudomonadota	Gammaproteobacteria	Homo sapiens	stool	Humans	Salmonella	4965236	0.018938274
GCF_025854055.1_ASM2585405v1	NZ_CP107595.1	chromosome	8671069	3955973	2.191892867	2.191892867	1	8671069	0	1	3955973	Acinetobacter baumannii	1326581-1	Pseudomonadota	Gammaproteobacteria	Homo sapiens	wound	Humans	Acinetobacter	3955973	1
GCF_025854055.1_ASM2585405v1	NZ_CP107596.1	plasmid	148777	19667	7.564803986	2.191892867	3.451265388	148777	0	3.451265388	67876.03639	Acinetobacter baumannii	1326581-1	Pseudomonadota	Gammaproteobacteria	Homo sapiens	wound	Humans	Acinetobacter	3955973	0.00497147
GCF_004124015.1_ASM412401v1	NZ_CP032700.1	chromosome	1379304	1828132	0.754488188	0.754488188	1	1379304	0	1	1828132	Streptococcus pyogenes	TSPY556	Terrabacteria group	Bacillota	Homo sapiens	Abscess (lymph node)	Humans	Streptococcus	1828132	1
GCF_004124015.1_ASM412401v1	NZ_CP032701.1	plasmid	87673	4968	17.64754428	0.754488188	23.3900869	87673	0	23.3900869	116201.9517	Streptococcus pyogenes	TSPY556	Terrabacteria group	Bacillota	Homo sapiens	Abscess (lymph node)	Humans	Streptococcus	1828132	0.002717528
GCF_009857075.1_ASM985707v1	NZ_CP047323.1	chromosome	1022595	4870266	0.209966971	0.209966971	1	1022595	0	1	4870266	Salmonella enterica subsp. enterica serovar Typhimurium	RM13672	Pseudomonadota	Gammaproteobacteria	Homo sapiens	feces	Humans	Salmonella	4870266	1
GCF_009857075.1_ASM985707v1	NZ_CP047324.1	plasmid	31537	93832	0.336100691	0.209966971	1.600731244	31537	0	1.600731244	150199.814	Salmonella enterica subsp. enterica serovar Typhimurium	RM13672	Pseudomonadota	Gammaproteobacteria	Homo sapiens	feces	Humans	Salmonella	4870266	0.019266299
GCF_016889645.1_ASM1688964v1	NZ_CP069518.1	chromosome	12016645	4675929	2.569894667	2.569894667	1	12016645	0	1	4675929	Salmonella enterica	FDAARGOS_1271	Pseudomonadota	Gammaproteobacteria	NA	NA	Unannotated	Salmonella	4675929	1
GCF_016889645.1_ASM1688964v1	NZ_CP069519.1	plasmid	450954	128163	3.518597411	2.569894667	1.369160167	450954	0	1.369160167	175475.6745	Salmonella enterica	FDAARGOS_1271	Pseudomonadota	Gammaproteobacteria	NA	NA	Unannotated	Salmonella	4675929	0.027409099
GCF_028473645.1_ASM2847364v1	NZ_CP097269.1	chromosome	10142448	5695567	1.780761775	1.780761775	1	10142448	0	1	5695567	Acidovorax sp. GBBC 1281	GBBC 1281	Pseudomonadota	Betaproteobacteria	Cichorium endivia var. crispum	PO_0009002	Plants	Acidovorax	5695567	1
GCF_028473645.1_ASM2847364v1	NZ_CP097270.1	plasmid	50265	12443	4.03962067	1.780761775	2.268478989	50265	0	2.268478989	28226.68406	Acidovorax sp. GBBC 1281	GBBC 1281	Pseudomonadota	Betaproteobacteria	Cichorium endivia var. crispum	PO_0009002	Plants	Acidovorax	5695567	0.002184682
GCF_029229485.1_ASM2922948v1	NZ_CP117863.1	chromosome	2509053	3349623	0.749055341	0.749055341	1	2509053	0	1	3349623	Novacetimonas hansenii	NQ5	Pseudomonadota	Alphaproteobacteria	NA	Sugarcane exudate	Food	Novacetimonas	3349623	1
GCF_029229485.1_ASM2922948v1	NZ_CP117864.1	plasmid	68220	101521	0.671979196	0.749055341	0.897102202	68220	0	0.897102202	91074.71267	Novacetimonas hansenii	NQ5	Pseudomonadota	Alphaproteobacteria	NA	Sugarcane exudate	Food	Novacetimonas	3349623	0.030308187
GCF_039639765.1_ASM3963976v1	NZ_CP147787.1	chromosome	2953230	5228855	0.564794778	0.564794778	1	2953230	0	1	5228855	Bacillus anthracis	-	Terrabacteria group	Bacillota	NA	NA	Unannotated	Bacillus	5228855	1
GCF_039639765.1_ASM3963976v1	NZ_CP147788.1	plasmid	262758	181634	1.446634441	0.564794778	2.561345282	262758	0	2.561345282	465227.389	Bacillus anthracis	-	Terrabacteria group	Bacillota	NA	NA	Unannotated	Bacillus	5228855	0.034736859
GCF_016756155.1_ASM1675615v1	NZ_AP024260.1	chromosome	2100962	5737772	0.366163382	0.366163382	1	2100962	0	1	5737772	Mycobacterium intracellulare	M023	Terrabacteria group	Actinomycetota	Homo sapiens	sputum	Humans	Mycobacterium	5737772	1
GCF_016756155.1_ASM1675615v1	NZ_AP024261.1	plasmid	17989	24567	0.732242439	0.366163382	1.999769707	17989	0	1.999769707	49128.3424	Mycobacterium intracellulare	M023	Terrabacteria group	Actinomycetota	Homo sapiens	sputum	Humans	Mycobacterium	5737772	0.004281627
GCF_022655645.1_ASM2265564v1	NZ_CP093386.1	chromosome	4238109	4856455	0.872675439	0.872675439	1	4238109	0	1	4856455	Salmonella enterica	P048595	Pseudomonadota	Gammaproteobacteria	Homo sapiens	feces	Humans	Salmonella	4856455	1
GCF_022655645.1_ASM2265564v1	NZ_CP093387.1	plasmid	157139	93849	1.674381187	0.872675439	1.918675732	157139	0	1.918675732	180065.7987	Salmonella enterica	P048595	Pseudomonadota	Gammaproteobacteria	Homo sapiens	feces	Humans	Salmonella	4856455	0.01932459
GCF_022655645.1_ASM2265564v1	NZ_CP093388.1	plasmid	34386	3910	8.794373402	0.872675439	10.07748472	34386	0	10.07748472	39402.96524	Salmonella enterica	P048595	Pseudomonadota	Gammaproteobacteria	Homo sapiens	feces	Humans	Salmonella	4856455	0.000805114
GCF_022655645.1_ASM2265564v1	NZ_CP093389.1	plasmid	47187	3176	14.85736776	0.872675439	17.02507839	47187	0	17.02507839	54071.64896	Salmonella enterica	P048595	Pseudomonadota	Gammaproteobacteria	Homo sapiens	feces	Humans	Salmonella	4856455	0.000653975
GCF_028622715.1_ASM2862271v1	NZ_CP117762.1	chromosome	1872898	4005723	0.467555545	0.467555545	1	1872898	0	1	4005723	Acinetobacter baumannii	2022CK-00839	Pseudomonadota	Gammaproteobacteria	Homo sapiens	blood	Humans	Acinetobacter	4005723	1
GCF_028622715.1_ASM2862271v1	NZ_CP117763.1	plasmid	43005	66484	0.646847362	0.467555545	1.383466347	43005	0	1.383466347	91978.37662	Acinetobacter baumannii	2022CK-00839	Pseudomonadota	Gammaproteobacteria	Homo sapiens	blood	Humans	Acinetobacter	4005723	0.016597253
GCF_030020595.1_ASM3002059v1	NZ_CP124906.1	chromosome	7704375	2765943	2.785442433	2.785442433	1	7704375	0	1	2765943	Enterococcus faecalis	EfsC49	Terrabacteria group	Bacillota	Homo sapiens	urine	Humans	Enterococcus	2765943	1
GCF_030020595.1_ASM3002059v1	NZ_CP124907.1	plasmid	334492	79359	4.214922063	2.785442433	1.513196616	334492	0	1.513196616	120085.7702	Enterococcus faecalis	EfsC49	Terrabacteria group	Bacillota	Homo sapiens	urine	Humans	Enterococcus	2765943	0.028691481
GCF_008124065.1_ASM812406v1	NZ_CP043214.1	chromosome	3001660	4751368	0.631746478	0.631746478	1	3001660	0	1	4751368	Salmonella enterica subsp. enterica serovar Heidelberg	SL-312	Pseudomonadota	Gammaproteobacteria	NA	chicken	Livestock	Salmonella	4751368	1
GCF_008124065.1_ASM812406v1	NZ_CP043215.1	plasmid	158156	165649	0.9547658	0.631746478	1.511311631	158156	0	1.511311631	250347.2603	Salmonella enterica subsp. enterica serovar Heidelberg	SL-312	Pseudomonadota	Gammaproteobacteria	NA	chicken	Livestock	Salmonella	4751368	0.034863433
GCF_008124065.1_ASM812406v1	NZ_CP043216.1	plasmid	82851	37697	2.19781415	0.631746478	3.478949588	82851	0	3.478949588	131145.9626	Salmonella enterica subsp. enterica serovar Heidelberg	SL-312	Pseudomonadota	Gammaproteobacteria	NA	chicken	Livestock	Salmonella	4751368	0.007933926
GCF_003019655.1_ASM301965v1	NZ_CP028103.1	chromosome	2384593	3303644	0.72180689	0.72180689	1	2384593	0	1	3303644	Fusobacterium varium ATCC 27725	ATCC 27725	Fusobacteriota	Fusobacteriia	Homo sapiens	feces	Humans	Fusobacterium	3303644	1
GCF_003019655.1_ASM301965v1	NZ_CP028104.1	plasmid	85574	42814	1.99873873	0.72180689	2.769076825	85574	0	2.769076825	118555.2552	Fusobacterium varium ATCC 27725	ATCC 27725	Fusobacteriota	Fusobacteriia	Homo sapiens	feces	Humans	Fusobacterium	3303644	0.012959629
GCF_004768605.1_ASM476860v1	NZ_CP038601.1	chromosome	1318785	4804514	0.274488741	0.274488741	1	1318785	0	1	4804514	Salmonella enterica subsp. enterica serovar Senftenberg	Nov-06	Pseudomonadota	Gammaproteobacteria	Homo sapiens	NA	Humans	Salmonella	4804514	1
GCF_004768605.1_ASM476860v1	NZ_CP038602.1	plasmid	10545	30148	0.349774446	0.274488741	1.274276112	10545	0	1.274276112	38416.87624	Salmonella enterica subsp. enterica serovar Senftenberg	Nov-06	Pseudomonadota	Gammaproteobacteria	Homo sapiens	NA	Humans	Salmonella	4804514	0.006274932
GCF_004768605.1_ASM476860v1	NZ_CP038603.1	plasmid	17729	6237	2.842552509	0.274488741	10.3558073	17729	0	10.3558073	64589.17011	Salmonella enterica subsp. enterica serovar Senftenberg	Nov-06	Pseudomonadota	Gammaproteobacteria	Homo sapiens	NA	Humans	Salmonella	4804514	0.001298154
GCF_003073635.1_ASM307363v1	NZ_CP029080.1	chromosome	14805478	2786146	5.313963446	5.313963446	1	14805478	0	1	2786146	Staphylococcus aureus	AR466	Terrabacteria group	Bacillota	NA	NA	Unannotated	Staphylococcus	2786146	1
GCF_003073635.1_ASM307363v1	NZ_CP029079.1	plasmid	471759	24653	19.13596723	5.313963446	3.601072423	471759	0	3.601072423	88777.23845	Staphylococcus aureus	AR466	Terrabacteria group	Bacillota	NA	NA	Unannotated	Staphylococcus	2786146	0.008848424
GCF_022655705.1_ASM2265570v1	NZ_CP093392.1	chromosome	3164368	4704408	0.672638938	0.672638938	1	3164368	0	1	4704408	Salmonella enterica	P201982	Pseudomonadota	Gammaproteobacteria	Homo sapiens	feces	Humans	Salmonella	4704408	1
GCF_022655705.1_ASM2265570v1	NZ_CP093393.1	plasmid	72457	58608	1.236298799	0.672638938	1.837982801	72457	0	1.837982801	107720.496	Salmonella enterica	P201982	Pseudomonadota	Gammaproteobacteria	Homo sapiens	feces	Humans	Salmonella	4704408	0.012458103
GCF_008369765.1_ASM836976v1	NZ_CP043550.1	chromosome	1498414	2041198	0.734085571	0.734085571	1	1498414	0	1	2041198	Francisella marina	E103-15	Pseudomonadota	Gammaproteobacteria	Lutjanus guttatus (Rose snapper)	NA	Animals	Francisella	2041198	1
GCF_008369765.1_ASM836976v1	NZ_CP043551.1	plasmid	105355	4106	25.65879201	0.734085571	34.95340736	105355	0	34.95340736	143518.6906	Francisella marina	E103-15	Pseudomonadota	Gammaproteobacteria	Lutjanus guttatus (Rose snapper)	NA	Animals	Francisella	2041198	0.002011564
GCF_013391125.1_ASM1339112v1	NZ_CP058340.1	chromosome	3479658	1654173	2.103563533	2.103563533	1	3479658	0	1	1654173	Campylobacter coli	20A420	Campylobacterota	Epsilonproteobacteria	NA	environmental	Unannotated	Campylobacter	1654173	1
GCF_013391125.1_ASM1339112v1	NZ_CP058341.1	plasmid	46120	26486	1.741297289	2.103563533	0.827784501	46120	0	0.827784501	21924.70029	Campylobacter coli	20A420	Campylobacterota	Epsilonproteobacteria	NA	environmental	Unannotated	Campylobacter	1654173	0.016011626
GCF_024917615.1_ASM2491761v1	NZ_CP103611.1	chromosome	6728749	4944105	1.360964017	1.360964017	1	6728749	0	1	4944105	Enterobacter cloacae	3143	Pseudomonadota	Gammaproteobacteria	Homo sapiens	blood	Humans	Enterobacter	4944105	1
GCF_024917615.1_ASM2491761v1	NZ_CP103612.1	plasmid	246826	159348	1.548974571	1.360964017	1.138145133	246826	0	1.138145133	181361.1506	Enterobacter cloacae	3143	Pseudomonadota	Gammaproteobacteria	Homo sapiens	blood	Humans	Enterobacter	4944105	0.032229898
GCF_024917615.1_ASM2491761v1	NZ_CP103613.1	plasmid	59062	5410	10.91719039	1.360964017	8.021659834	59062	0	8.021659834	43397.1797	Enterobacter cloacae	3143	Pseudomonadota	Gammaproteobacteria	Homo sapiens	blood	Humans	Enterobacter	4944105	0.001094232
GCF_030295765.1_ASM3029576v1	NZ_AP027292.1	chromosome	1149074	3941407	0.291539037	0.291539037	1	1149074	0	1	3941407	Neptuniibacter halophilus	LMG 25378	Pseudomonadota	Gammaproteobacteria	NA	NA	Unannotated	Neptuniibacter	3941407	1
GCF_030295765.1_ASM3029576v1	NZ_AP027293.1	plasmid	49110	172193	0.285203231	0.291539037	0.978267729	49110	0	0.978267729	168450.855	Neptuniibacter halophilus	LMG 25378	Pseudomonadota	Gammaproteobacteria	NA	NA	Unannotated	Neptuniibacter	3941407	0.043688206
GCF_025984565.1_ASM2598456v1	NZ_CP087814.1	chromosome	3657913	2812574	1.30055707	1.30055707	1	3657913	0	1	2812574	Moraxella bovis	SAM109238	Pseudomonadota	Gammaproteobacteria	Bovine	NA	Livestock	Moraxella	2812574	1
GCF_025984565.1_ASM2598456v1	NZ_CP087815.1	plasmid	130441	46162	2.825722456	1.30055707	2.172701623	130441	0	2.172701623	100296.2523	Moraxella bovis	SAM109238	Pseudomonadota	Gammaproteobacteria	Bovine	NA	Livestock	Moraxella	2812574	0.016412724
GCF_025984565.1_ASM2598456v1	NZ_CP087816.1	plasmid	209432	32546	6.434953604	1.30055707	4.947844084	209432	0	4.947844084	161032.5336	Moraxella bovis	SAM109238	Pseudomonadota	Gammaproteobacteria	Bovine	NA	Livestock	Moraxella	2812574	0.011571607
GCF_946415285.1_SJC1050	NZ_OX291796.1	chromosome	2189814	5433114	0.403049522	0.403049522	1	2189814	0	1	5433114	Serratia marcescens	SJC1050	Pseudomonadota	Gammaproteobacteria	NA	Bloodstream	Humans	Serratia	5433114	1
GCF_946415285.1_SJC1050	NZ_OX291797.1	plasmid	67127	12879	5.212128271	0.403049522	12.93173168	67127	0	12.93173168	166547.7723	Serratia marcescens	SJC1050	Pseudomonadota	Gammaproteobacteria	NA	Bloodstream	Humans	Serratia	5433114	0.002370464
GCF_946415285.1_SJC1050	NZ_OX291798.1	plasmid	18431	3696	4.986742424	0.403049522	12.37253031	18431	0	12.37253031	45728.87201	Serratia marcescens	SJC1050	Pseudomonadota	Gammaproteobacteria	NA	Bloodstream	Humans	Serratia	5433114	0.000680273
GCF_946415285.1_SJC1050	NZ_OX291799.1	plasmid	16495	3223	5.117902575	0.403049522	12.69794975	16495	0	12.69794975	40925.49204	Serratia marcescens	SJC1050	Pseudomonadota	Gammaproteobacteria	NA	Bloodstream	Humans	Serratia	5433114	0.000593214
GCF_021459905.1_ASM2145990v1	NZ_CP090511.1	chromosome	10239552	2621666	3.905742379	3.905742379	1	10239552	0	1	2621666	Xylella fastidiosa subsp. multiplex	Oak 35874	Pseudomonadota	Gammaproteobacteria	Quercus	NA	Plants	Xylella	2621666	1
GCF_021459905.1_ASM2145990v1	NZ_CP090512.1	plasmid	105848	26361	4.01532567	3.905742379	1.028056969	105848	0	1.028056969	27100.60975	Xylella fastidiosa subsp. multiplex	Oak 35874	Pseudomonadota	Gammaproteobacteria	Quercus	NA	Plants	Xylella	2621666	0.010055057
GCF_036259715.1_ASM3625971v1	NZ_CP142771.1	chromosome	7315916	3268975	2.237984689	2.237984689	1	7315916	0	1	3268975	Lactiplantibacillus plantarum	VHProbi M25	Terrabacteria group	Bacillota	NA	Camel	Animals	Lactiplantibacillus	3268975	1
GCF_036259715.1_ASM3625971v1	NZ_CP142772.1	plasmid	258580	64091	4.034575837	2.237984689	1.802771867	258580	0	1.802771867	115541.4517	Lactiplantibacillus plantarum	VHProbi M25	Terrabacteria group	Bacillota	NA	Camel	Animals	Lactiplantibacillus	3268975	0.01960584
GCF_963978475.1_SGC-23-002	NZ_OZ021673.1	chromosome	1904035	2231477	0.853262212	0.853262212	1	1904035	0	1	2231477	Neisseria gonorrhoeae	-	Pseudomonadota	Betaproteobacteria	Homo sapiens	NA	Humans	Neisseria	2231477	1
GCF_963978475.1_SGC-23-002	NZ_OZ021674.1	plasmid	68650	4197	16.35692161	0.853262212	19.16986524	68650	0	19.16986524	80455.92442	Neisseria gonorrhoeae	-	Pseudomonadota	Betaproteobacteria	Homo sapiens	NA	Humans	Neisseria	2231477	0.001880817
GCF_963978475.1_SGC-23-002	NZ_OZ021675.1	plasmid	87408	41999	2.081192409	0.853262212	2.439100644	87408	0	2.439100644	102439.7879	Neisseria gonorrhoeae	-	Pseudomonadota	Betaproteobacteria	Homo sapiens	NA	Humans	Neisseria	2231477	0.018821166
GCF_012980785.1_ASM1298078v1	NZ_CP050258.1	chromosome	9774107	3804074	2.569378777	2.569378777	1	9774107	0	1	3804074	Erwinia amylovora	FB-86	Pseudomonadota	Gammaproteobacteria	Apple tree	NA	Plants	Erwinia	3804074	1
GCF_012980785.1_ASM1298078v1	NZ_CP050259.1	plasmid	196043	28259	6.937365087	2.569378777	2.700016498	196043	0	2.700016498	76299.76623	Erwinia amylovora	FB-86	Pseudomonadota	Gammaproteobacteria	Apple tree	NA	Plants	Erwinia	3804074	0.007428615
GCF_001874625.1_ASM187462v1	NZ_CP017671.1	chromosome	973479	4780676	0.203627897	0.203627897	1	973479	0	1	4780676	Providencia rettgeri	RB151	Pseudomonadota	Gammaproteobacteria	NA	NA	Unannotated	Providencia	4780676	1
GCF_001874625.1_ASM187462v1	NZ_CP017672.1	plasmid	49591	108417	0.457409816	0.203627897	2.246302312	49591	0	2.246302312	243537.3578	Providencia rettgeri	RB151	Pseudomonadota	Gammaproteobacteria	NA	NA	Unannotated	Providencia	4780676	0.022678174
GCF_003606345.3_ASM360634v3	NZ_CP031844.2	chromosome	12197291	2157564	5.653269613	5.653269613	1	12197291	0	1	2157564	Bartonella krasnovii	OE 1-1	Pseudomonadota	Alphaproteobacteria	NA	Flea	Animals	Bartonella	2157564	1
GCF_003606345.3_ASM360634v3	NZ_CP042965.1	plasmid	391598	29057	13.47689025	5.653269613	2.383910758	391598	0	2.383910758	69269.2949	Bartonella krasnovii	OE 1-1	Pseudomonadota	Alphaproteobacteria	NA	Flea	Animals	Bartonella	2157564	0.013467503
GCF_026725495.1_ASM2672549v1	NZ_CP110087.1	chromosome	4188221	2616654	1.600601761	1.600601761	1	4188221	0	1	2616654	Moraxella bovis	SAM109242	Pseudomonadota	Gammaproteobacteria	Bovine	NA	Livestock	Moraxella	2616654	1
GCF_026725495.1_ASM2672549v1	NZ_CP110088.1	plasmid	42366	4263	9.93807178	1.600601761	6.20895967	42366	0	6.20895967	26468.79507	Moraxella bovis	SAM109242	Pseudomonadota	Gammaproteobacteria	Bovine	NA	Livestock	Moraxella	2616654	0.00162918
GCF_000430085.2_ASM43008v2	NC_021812.2	chromosome	998503	4783943	0.208719669	0.208719669	1	998503	0	1	4783943	Salmonella enterica subsp. enterica serovar Heidelberg str. CFSAN002069	CFSAN002069	Pseudomonadota	Gammaproteobacteria	chicken	NA	Livestock	Salmonella	4783943	1
GCF_000430085.2_ASM43008v2	NC_021813.2	plasmid	18995	110363	0.172113843	0.208719669	0.824617264	18995	0	0.824617264	91007.23512	Salmonella enterica subsp. enterica serovar Heidelberg str. CFSAN002069	CFSAN002069	Pseudomonadota	Gammaproteobacteria	chicken	NA	Livestock	Salmonella	4783943	0.023069464
GCF_000430085.2_ASM43008v2	NC_021842.2	plasmid	117861	37679	3.128028876	0.208719669	14.986747	117861	0	14.986747	564685.6403	Salmonella enterica subsp. enterica serovar Heidelberg str. CFSAN002069	CFSAN002069	Pseudomonadota	Gammaproteobacteria	chicken	NA	Livestock	Salmonella	4783943	0.007876139
GCF_016454465.1_ASM1645446v1	NZ_CP051389.1	chromosome	1059789	4744876	0.223354414	0.223354414	1	1059789	0	1	4744876	Salmonella enterica subsp. enterica serovar Muenchen	CVM 22536	Pseudomonadota	Gammaproteobacteria	NA	swine	Livestock	Salmonella	4744876	1
GCF_016454465.1_ASM1645446v1	NZ_CP051390.1	plasmid	61348	11037	5.558394491	0.223354414	24.88598449	61348	0	24.88598449	274666.6109	Salmonella enterica subsp. enterica serovar Muenchen	CVM 22536	Pseudomonadota	Gammaproteobacteria	NA	swine	Livestock	Salmonella	4744876	0.002326088
GCF_009730355.1_ASM973035v1	NZ_CP046348.1	chromosome	15224273	4998495	3.045771377	3.045771377	1	15224273	0	1	4998495	Citrobacter portucalensis	FDAARGOS_738	Pseudomonadota	Gammaproteobacteria	Homo sapiens	inflamed biopsy tissue from sigmoid colon	Humans	Citrobacter	4998495	1
GCF_009730355.1_ASM973035v1	NZ_CP046347.1	plasmid	794381	116365	6.826631719	3.045771377	2.241347387	794381	0	2.241347387	260814.3887	Citrobacter portucalensis	FDAARGOS_738	Pseudomonadota	Gammaproteobacteria	Homo sapiens	inflamed biopsy tissue from sigmoid colon	Humans	Citrobacter	4998495	0.023280007
GCF_009730355.1_ASM973035v1	NZ_CP046349.1	plasmid	247540	42255	5.858241628	3.045771377	1.923401629	247540	0	1.923401629	81273.33583	Citrobacter portucalensis	FDAARGOS_738	Pseudomonadota	Gammaproteobacteria	Homo sapiens	inflamed biopsy tissue from sigmoid colon	Humans	Citrobacter	4998495	0.008453545
GCF_009730355.1_ASM973035v1	NZ_CP046350.1	plasmid	71315	5537	12.87971826	3.045771377	4.228721287	71315	0	4.228721287	23414.42977	Citrobacter portucalensis	FDAARGOS_738	Pseudomonadota	Gammaproteobacteria	Homo sapiens	inflamed biopsy tissue from sigmoid colon	Humans	Citrobacter	4998495	0.001107733
GCF_038423385.1_ASM3842338v1	NZ_CP131636.1	chromosome	806233	2221680	0.362893396	0.362893396	1	806233	0	1	2221680	Neisseria gonorrhoeae	-	Pseudomonadota	Betaproteobacteria	Homo sapiens	Abs/pus/wd	Humans	Neisseria	2221680	1
GCF_038423385.1_ASM3842338v1	NZ_CP131637.1	plasmid	52494	4153	12.64001926	0.362893396	34.83121876	52494	0	34.83121876	144654.0515	Neisseria gonorrhoeae	-	Pseudomonadota	Betaproteobacteria	Homo sapiens	Abs/pus/wd	Humans	Neisseria	2221680	0.001869306
GCF_000209795.2_ASM20979v2	NC_017196.2	chromosome	14846723	4105380	3.61640652	3.61640652	1	14846723	0	1	4105380	Bacillus subtilis subsp. natto BEST195	BEST195	Terrabacteria group	Bacillota	NA	NA	Unannotated	Bacillus	4105380	1
GCF_000209795.2_ASM20979v2	NC_017194.1	plasmid	97408	5838	16.68516615	3.61640652	4.613741862	97408	0	4.613741862	26935.02499	Bacillus subtilis subsp. natto BEST195	BEST195	Terrabacteria group	Bacillota	NA	NA	Unannotated	Bacillus	4105380	0.001422036
GCF_017751165.1_ASM1775116v1	NZ_CP046926.1	chromosome	12182894	3003105	4.056765914	4.056765914	1	12182894	0	1	3003105	Brachyspira hyodysenteriae	BHZ755	Spirochaetota	Spirochaetia	Sus scrofa domesticus	feces	Livestock	Brachyspira	3003105	1
GCF_017751165.1_ASM1775116v1	NZ_CP046927.1	plasmid	233568	32552	7.175227329	4.056765914	1.768706275	233568	0	1.768706275	57574.92667	Brachyspira hyodysenteriae	BHZ755	Spirochaetota	Spirochaetia	Sus scrofa domesticus	feces	Livestock	Brachyspira	3003105	0.010839448
GCF_009911965.1_ASM991196v1	NZ_CP047820.1	chromosome	634240	2763968	0.229467201	0.229467201	1	634240	0	1	2763968	Staphylococcus aureus	UP_1395	Terrabacteria group	Bacillota	Homo sapiens	NA	Humans	Staphylococcus	2763968	1
GCF_009911965.1_ASM991196v1	NZ_CP047821.1	plasmid	20167	27406	0.73586076	0.229467201	3.206823275	20167	0	3.206823275	87886.19869	Staphylococcus aureus	UP_1395	Terrabacteria group	Bacillota	Homo sapiens	NA	Humans	Staphylococcus	2763968	0.009915455
GCF_020172765.2_ASM2017276v2	NZ_CP083461.2	chromosome	2066890	4684058	0.441260548	0.441260548	1	2066890	0	1	4684058	Aeromonas veronii	SW3814	Pseudomonadota	Gammaproteobacteria	NA	fresh water [ENVO:00002011]	Water	Aeromonas	4684058	1
GCF_020172765.2_ASM2017276v2	NZ_CP083463.1	plasmid	13018	1739	7.485911443	0.441260548	16.96483286	13018	0	16.96483286	29501.84434	Aeromonas veronii	SW3814	Pseudomonadota	Gammaproteobacteria	NA	fresh water [ENVO:00002011]	Water	Aeromonas	4684058	0.000371259
GCF_020172765.2_ASM2017276v2	NZ_CP083462.1	plasmid	134767	158496	0.850286443	0.441260548	1.926948707	134767	0	1.926948707	305413.6623	Aeromonas veronii	SW3814	Pseudomonadota	Gammaproteobacteria	NA	fresh water [ENVO:00002011]	Water	Aeromonas	4684058	0.033837327
GCF_001692615.1_ASM169261v1	NZ_CP016576.1	chromosome	19331242	4751454	4.068489772	4.068489772	1	19331242	0	1	4751454	Salmonella enterica subsp. enterica serovar Heidelberg	AMR588-04-00437	Pseudomonadota	Gammaproteobacteria	NA	Chicken feces	Livestock	Salmonella	4751454	1
GCF_001692615.1_ASM169261v1	NZ_CP016577.1	plasmid	1834090	2246	816.6028495	4.068489772	200.7139984	1834090	0	200.7139984	450803.6404	Salmonella enterica subsp. enterica serovar Heidelberg	AMR588-04-00437	Pseudomonadota	Gammaproteobacteria	NA	Chicken feces	Livestock	Salmonella	4751454	0.000472697
GCF_001692615.1_ASM169261v1	NZ_CP016578.1	plasmid	443054	37697	11.75303075	4.068489772	2.888794468	443054	0	2.888794468	108898.8851	Salmonella enterica subsp. enterica serovar Heidelberg	AMR588-04-00437	Pseudomonadota	Gammaproteobacteria	NA	Chicken feces	Livestock	Salmonella	4751454	0.007933782
GCF_023611765.1_ASM2361176v1	NZ_CP048250.1	chromosome	7634290	2165075	3.526108795	3.526108795	1	7634290	0	1	2165075	Neisseria gonorrhoeae	CT532	Pseudomonadota	Betaproteobacteria	Homo sapiens	urethra	Humans	Neisseria	2165075	1
GCF_023611765.1_ASM2361176v1	NZ_CP048251.1	plasmid	407077	42001	9.69207876	3.526108795	2.748661293	407077	0	2.748661293	115446.523	Neisseria gonorrhoeae	CT532	Pseudomonadota	Betaproteobacteria	Homo sapiens	urethra	Humans	Neisseria	2165075	0.019399328
GCF_023611765.1_ASM2361176v1	NZ_CP048252.1	plasmid	796674	5155	154.5439379	3.526108795	43.82846557	796674	0	43.82846557	225935.74	Neisseria gonorrhoeae	CT532	Pseudomonadota	Betaproteobacteria	Homo sapiens	urethra	Humans	Neisseria	2165075	0.00238098
GCF_023611765.1_ASM2361176v1	NZ_CP048253.1	plasmid	938534	4207	223.0886618	3.526108795	63.26766266	938534	0	63.26766266	266167.0568	Neisseria gonorrhoeae	CT532	Pseudomonadota	Betaproteobacteria	Homo sapiens	urethra	Humans	Neisseria	2165075	0.00194312
GCF_015352045.2_ASM1535204v2	NZ_CP126072.1	chromosome	1110196	4141211	0.268084867	0.268084867	1	1110196	0	1	4141211	Clostridioides difficile	CDI-22	Terrabacteria group	Bacillota	Homo sapiens	NA	Humans	Clostridioides	4141211	1
GCF_015352045.2_ASM1535204v2	NZ_CP126073.1	plasmid	16520	12488	1.322869955	0.268084867	4.934519319	16520	0	4.934519319	61622.27726	Clostridioides difficile	CDI-22	Terrabacteria group	Bacillota	Homo sapiens	NA	Humans	Clostridioides	4141211	0.003015543
GCF_015352045.2_ASM1535204v2	NZ_CP126074.1	plasmid	13347	6865	1.94420976	0.268084867	7.252217485	13347	0	7.252217485	49786.47303	Clostridioides difficile	CDI-22	Terrabacteria group	Bacillota	Homo sapiens	NA	Humans	Clostridioides	4141211	0.001657728
GCF_904863345.1_MSB1_10D	NZ_LR890312.1	chromosome	5049137	5812602	0.868653488	0.868653488	1	5049137	0	1	5812602	Klebsiella oxytoca	MSB1_10D	Pseudomonadota	Gammaproteobacteria	Homo sapiens	rectal swab	Humans	Klebsiella	5812602	1
GCF_904863345.1_MSB1_10D	NZ_LR890313.1	plasmid	210525	201460	1.044996525	0.868653488	1.203007344	210525	0	1.203007344	242357.8596	Klebsiella oxytoca	MSB1_10D	Pseudomonadota	Gammaproteobacteria	Homo sapiens	rectal swab	Humans	Klebsiella	5812602	0.034659177
GCF_904863345.1_MSB1_10D	NZ_LR890314.1	plasmid	135755	109877	1.235517897	0.868653488	1.422336887	135755	0	1.422336887	156282.1101	Klebsiella oxytoca	MSB1_10D	Pseudomonadota	Gammaproteobacteria	Homo sapiens	rectal swab	Humans	Klebsiella	5812602	0.018903238
GCF_905143135.2_1V_hybrid	NZ_OU508367.1	chromosome	1654149	1151406	1.436633994	1.436633994	1	1654149	0	1	1151406	Chlamydia abortus	15-58d44	PVC group	Chlamydiota	Pica pica	cloacal swab	Livestock	Chlamydia	1151406	1
GCF_905143135.2_1V_hybrid	NZ_OU508368.1	plasmid	41877	7553	5.544419436	1.436633994	3.859312435	41877	0	3.859312435	29149.38682	Chlamydia abortus	15-58d44	PVC group	Chlamydiota	Pica pica	cloacal swab	Livestock	Chlamydia	1151406	0.006559806
GCF_021183705.1_ASM2118370v1	NZ_CP089218.1	chromosome	41716337	6435496	6.482225612	6.482225612	1	41716337	0	1	6435496	Mycobacterium kansasii	FDAARGOS_1614	Terrabacteria group	Actinomycetota	NA	NA	Unannotated	Mycobacterium	6435496	1
GCF_021183705.1_ASM2118370v1	NZ_CP089219.1	plasmid	966359	18376	52.58810405	6.482225612	8.112661791	966359	0	8.112661791	149078.2731	Mycobacterium kansasii	FDAARGOS_1614	Terrabacteria group	Actinomycetota	NA	NA	Unannotated	Mycobacterium	6435496	0.002855413
GCF_004194605.3_ASM419460v3	NZ_CP036165.1	chromosome	10031653	4851542	2.067724653	2.067724653	1	10031653	0	1	4851542	Salmonella enterica subsp. enterica serovar Albany	sg_wt5	Pseudomonadota	Gammaproteobacteria	NA	wet market	Human-impacted	Salmonella	4851542	1
GCF_004194605.3_ASM419460v3	NZ_CP037994.1	plasmid	252468	84511	2.98739809	2.067724653	1.444775582	252468	0	1.444775582	122099.4292	Salmonella enterica subsp. enterica serovar Albany	sg_wt5	Pseudomonadota	Gammaproteobacteria	NA	wet market	Human-impacted	Salmonella	4851542	0.01741941
GCF_000266885.1_ASM26688v1	NC_018020.1	chromosome	60930330	4384015	13.89829414	13.89829414	1	60930330	0	1	4384015	Turneriella parva DSM 21527	DSM 21527	Spirochaetota	Spirochaetia	NA	contaminated culture medium	Human-impacted	Turneriella	4384015	1
GCF_000266885.1_ASM26688v1	NC_018021.1	plasmid	231245	25287	9.144817495	13.89829414	0.657981289	231245	0	0.657981289	16638.37285	Turneriella parva DSM 21527	DSM 21527	Spirochaetota	Spirochaetia	NA	contaminated culture medium	Human-impacted	Turneriella	4384015	0.005768
GCF_905319565.2_NRS6190B	NZ_OX419551.1	chromosome	1656337	4105025	0.403490113	0.403490113	1	1656337	0	1	4105025	Bacillus subtilis	NRS6190	Terrabacteria group	Bacillota	NA	garden soil	Earth	Bacillus	4105025	1
GCF_905319565.2_NRS6190B	NZ_OX419552.1	plasmid	54225	64136	0.845469003	0.403490113	2.095389643	54225	0	2.095389643	134389.9102	Bacillus subtilis	NRS6190	Terrabacteria group	Bacillota	NA	garden soil	Earth	Bacillus	4105025	0.015623778
GCF_039637345.1_ASM3963734v1	NZ_CP147783.1	chromosome	4527145	5228851	0.86580111	0.86580111	1	4527145	0	1	5228851	Bacillus anthracis	-	Terrabacteria group	Bacillota	NA	NA	Unannotated	Bacillus	5228851	1
GCF_039637345.1_ASM3963734v1	NZ_CP147784.1	plasmid	437200	181634	2.40703833	0.86580111	2.780128487	437200	0	2.780128487	504965.8576	Bacillus anthracis	-	Terrabacteria group	Bacillota	NA	NA	Unannotated	Bacillus	5228851	0.034736886
GCF_016890085.1_ASM1689008v1	NZ_CP069587.1	chromosome	9457793	4758933	1.987376792	1.987376792	1	9457793	0	1	4758933	Chromobacterium violaceum	FDAARGOS_1273	Pseudomonadota	Betaproteobacteria	NA	NA	Unannotated	Chromobacterium	4758933	1
GCF_016890085.1_ASM1689008v1	NZ_CP069588.1	plasmid	145248	49107	2.957786059	1.987376792	1.488286504	145248	0	1.488286504	73085.28537	Chromobacterium violaceum	FDAARGOS_1273	Pseudomonadota	Betaproteobacteria	NA	NA	Unannotated	Chromobacterium	4758933	0.01031891
GCF_022385255.1_ASM2238525v1	NZ_CP092458.1	chromosome	107074053	5141049	20.82727727	20.82727727	1	107074053	0	1	5141049	Dickeya fangzhongdai	643b	Pseudomonadota	Gammaproteobacteria	Aglaonema sp.	greenhouse	Plants	Dickeya	5141049	1
GCF_022385255.1_ASM2238525v1	NZ_CP092459.1	plasmid	1056592	8828	119.6864522	20.82727727	5.746620195	1056592	0	5.746620195	50731.16309	Dickeya fangzhongdai	643b	Pseudomonadota	Gammaproteobacteria	Aglaonema sp.	greenhouse	Plants	Dickeya	5141049	0.001717159
GCF_024397315.1_ASM2439731v1	NZ_CP101613.1	chromosome	1264456	4733307	0.267140078	0.267140078	1	1264456	0	1	4733307	Erwinia persicina	SR15	Pseudomonadota	Gammaproteobacteria	NA	Green onion	Plants	Erwinia	4733307	1
GCF_024397315.1_ASM2439731v1	NZ_CP101614.1	plasmid	52153	165111	0.315866296	0.267140078	1.182399506	52153	0	1.182399506	195227.1649	Erwinia persicina	SR15	Pseudomonadota	Gammaproteobacteria	NA	Green onion	Plants	Erwinia	4733307	0.0348828
GCF_014705805.1_ASM1470580v1	NZ_CP061514.1	chromosome	1597131	3984725	0.400813356	0.400813356	1	1597131	0	1	3984725	Acinetobacter baumannii	CFSAN093710	Pseudomonadota	Gammaproteobacteria	Homo sapiens	sterile body site	Humans	Acinetobacter	3984725	1
GCF_014705805.1_ASM1470580v1	NZ_CP061515.1	plasmid	30453	110967	0.27443294	0.400813356	0.684690107	30453	0	0.684690107	75978.00708	Acinetobacter baumannii	CFSAN093710	Pseudomonadota	Gammaproteobacteria	Homo sapiens	sterile body site	Humans	Acinetobacter	3984725	0.027848095
GCF_014705805.1_ASM1470580v1	NZ_CP061516.1	plasmid	16679	83626	0.19944754	0.400813356	0.497607021	16679	0	0.497607021	41612.88478	Acinetobacter baumannii	CFSAN093710	Pseudomonadota	Gammaproteobacteria	Homo sapiens	sterile body site	Humans	Acinetobacter	3984725	0.020986643
GCF_016591995.1_ASM1659199v1	NZ_AP024170.1	chromosome	847928	2838668	0.298706295	0.298706295	1	847928	0	1	2838668	Staphylococcus aureus	834	Terrabacteria group	Bacillota	Homo sapiens	blood	Humans	Staphylococcus	2838668	1
GCF_016591995.1_ASM1659199v1	NZ_AP024171.1	plasmid	18687	24653	0.758001055	0.298706295	2.537613262	18687	0	2.537613262	62559.77974	Staphylococcus aureus	834	Terrabacteria group	Bacillota	Homo sapiens	blood	Humans	Staphylococcus	2838668	0.008684707
GCF_027943865.1_ASM2794386v1	NZ_AP026680.1	chromosome	1900804	4686981	0.405549756	0.405549756	1	1900804	0	1	4686981	Salmonella enterica subsp. enterica serovar Oranienburg	11548	Pseudomonadota	Gammaproteobacteria	Homo sapiens	blood	Humans	Salmonella	4686981	1
GCF_027943865.1_ASM2794386v1	NZ_AP026681.1	plasmid	76432	3428	22.29638273	0.405549756	54.9781683	76432	0	54.9781683	188465.1609	Salmonella enterica subsp. enterica serovar Oranienburg	11548	Pseudomonadota	Gammaproteobacteria	Homo sapiens	blood	Humans	Salmonella	4686981	0.000731388
GCF_027943865.1_ASM2794386v1	NZ_AP026682.1	plasmid	67274	2495	26.96352705	0.405549756	66.48635998	67274	0	66.48635998	165883.4682	Salmonella enterica subsp. enterica serovar Oranienburg	11548	Pseudomonadota	Gammaproteobacteria	Homo sapiens	blood	Humans	Salmonella	4686981	0.000532326
GCF_022404735.1_ASM2240473v1	NZ_CP062338.1	chromosome	1063836	2737213	0.388656637	0.388656637	1	1063836	0	1	2737213	Staphylococcus aureus	NAS_NP_103	Terrabacteria group	Bacillota	Homo sapiens	NA	Humans	Staphylococcus	2737213	1
GCF_022404735.1_ASM2240473v1	NZ_CP062339.1	plasmid	11803	2564	4.603354134	0.388656637	11.84426996	11803	0	11.84426996	30368.70818	Staphylococcus aureus	NAS_NP_103	Terrabacteria group	Bacillota	Homo sapiens	NA	Humans	Staphylococcus	2737213	0.000936719
GCF_001558755.2_ASM155875v2	NZ_CP014060.2	chromosome	11254921	6864988	1.639466959	1.639466959	1	11254921	0	1	6864988	Achromobacter xylosoxidans	FDAARGOS_147	Pseudomonadota	Betaproteobacteria	Homo sapiens	Broviac blood	Humans	Achromobacter	6864988	1
GCF_001558755.2_ASM155875v2	NZ_CP014059.2	plasmid	162100	21970	7.378243059	1.639466959	4.500391434	162100	0	4.500391434	98873.59981	Achromobacter xylosoxidans	FDAARGOS_147	Pseudomonadota	Betaproteobacteria	Homo sapiens	Broviac blood	Humans	Achromobacter	6864988	0.003200297
GCF_016454585.1_ASM1645458v1	NZ_CP051402.1	chromosome	1200870	4891101	0.245521407	0.245521407	1	1200870	0	1	4891101	Salmonella enterica subsp. enterica serovar Agona	CVM 21974	Pseudomonadota	Gammaproteobacteria	NA	bovine	Livestock	Salmonella	4891101	1
GCF_016454585.1_ASM1645458v1	NZ_CP051403.1	plasmid	10217	102040	0.100127401	0.245521407	0.40781536	10217	0	0.40781536	41613.47932	Salmonella enterica subsp. enterica serovar Agona	CVM 21974	Pseudomonadota	Gammaproteobacteria	NA	bovine	Livestock	Salmonella	4891101	0.020862378
GCF_016889605.1_ASM1688960v1	NZ_CP069501.1	chromosome	18490673	4927392	3.752628774	3.752628774	1	18490673	0	1	4927392	Escherichia coli	FDAARGOS_1268	Pseudomonadota	Gammaproteobacteria	Homo sapiens	NA	Humans	Escherichia	4927392	1
GCF_016889605.1_ASM1688960v1	NZ_CP069502.1	plasmid	376905	77233	4.880103065	3.752628774	1.300449194	376905	0	1.300449194	100437.5926	Escherichia coli	FDAARGOS_1268	Pseudomonadota	Gammaproteobacteria	Homo sapiens	NA	Humans	Escherichia	4927392	0.015674215
GCF_016889605.1_ASM1688960v1	NZ_CP069503.1	plasmid	103950	4072	25.52799607	3.752628774	6.802696885	103950	0	6.802696885	27700.58171	Escherichia coli	FDAARGOS_1268	Pseudomonadota	Gammaproteobacteria	Homo sapiens	NA	Humans	Escherichia	4927392	0.000826401
GCF_013113775.1_ASM1311377v1	NZ_CP051858.1	chromosome	6681372	4865236	1.373288367	1.373288367	1	6681372	0	1	4865236	Bacillus thuringiensis serovar israelensis	BGSC 4Q7rifR	Terrabacteria group	Bacillota	NA	NA	Unannotated	Bacillus	4865236	1
GCF_013113775.1_ASM1311377v1	NZ_CP051859.1	plasmid	490727	235425	2.084430286	1.373288367	1.517838741	490727	0	1.517838741	357337.1856	Bacillus thuringiensis serovar israelensis	BGSC 4Q7rifR	Terrabacteria group	Bacillota	NA	NA	Unannotated	Bacillus	4865236	0.048389225
GCF_036324685.1_ASM3632468v1	NZ_CP143341.1	chromosome	2270112	5257801	0.43176073	0.43176073	1	2270112	0	1	5257801	Serratia marcescens	2023CB-00608	Pseudomonadota	Gammaproteobacteria	Homo sapiens	urine	Humans	Serratia	5257801	1
GCF_036324685.1_ASM3632468v1	NZ_CP143342.1	plasmid	55687	76286	0.729976667	0.43176073	1.69069722	55687	0	1.69069722	128976.5282	Serratia marcescens	2023CB-00608	Pseudomonadota	Gammaproteobacteria	Homo sapiens	urine	Humans	Serratia	5257801	0.014509108
GCF_036324685.1_ASM3632468v1	NZ_CP143343.1	plasmid	29991	46161	0.649704296	0.43176073	1.504778573	29991	0	1.504778573	69462.08372	Serratia marcescens	2023CB-00608	Pseudomonadota	Gammaproteobacteria	Homo sapiens	urine	Humans	Serratia	5257801	0.008779526
GCF_002848505.1_ASM284850v1	NZ_CP025443.1	chromosome	3976775	3010323	1.321045948	1.321045948	1	3976775	0	1	3010323	Listeria monocytogenes	MF4545	Terrabacteria group	Bacillota	NA	meat processing facility	Human-impacted	Listeria	3010323	1
GCF_002848505.1_ASM284850v1	NZ_CP025444.1	plasmid	51490	25550	2.015264188	1.321045948	1.525506506	51490	0	1.525506506	38976.69123	Listeria monocytogenes	MF4545	Terrabacteria group	Bacillota	NA	meat processing facility	Human-impacted	Listeria	3010323	0.008487461
GCF_009664775.1_ASM966477v1	NZ_CP045972.1	chromosome	2119802	2931813	0.723034518	0.723034518	1	2119802	0	1	2931813	Listeria monocytogenes	AUSMDU00000224	Terrabacteria group	Bacillota	Homo sapiens	NA	Humans	Listeria	2931813	1
GCF_009664775.1_ASM966477v1	NZ_CP045973.1	plasmid	46982	57553	0.816325821	0.723034518	1.129027454	46982	0	1.129027454	64978.91707	Listeria monocytogenes	AUSMDU00000224	Terrabacteria group	Bacillota	Homo sapiens	NA	Humans	Listeria	2931813	0.019630515
GCF_022221245.1_ASM2222124v1	NZ_CP076210.1	chromosome	399990	5227949	0.076509928	0.076509928	1	399990	0	1	5227949	Bacillus anthracis	A1074	Terrabacteria group	Bacillota	NA	NA	Unannotated	Bacillus	5227949	1
GCF_022221245.1_ASM2222124v1	NZ_CP076211.1	plasmid	30381	181708	0.167196821	0.076509928	2.185295769	30381	0	2.185295769	397085.7236	Bacillus anthracis	A1074	Terrabacteria group	Bacillota	NA	NA	Unannotated	Bacillus	5227949	0.034757034
GCF_022221245.1_ASM2222124v1	NZ_CP076212.1	plasmid	10150	94813	0.10705283	0.076509928	1.399201823	10150	0	1.399201823	132662.5224	Bacillus anthracis	A1074	Terrabacteria group	Bacillota	NA	NA	Unannotated	Bacillus	5227949	0.018135793
GCF_019357575.1_ASM1935757v1	NZ_CP079981.1	chromosome	5322156	2375477	2.240457811	2.240457811	1	5322156	0	1	2375477	Macrococcoides bohemicum	19Msa0936	Terrabacteria group	Bacillota	pig	nasal swab sample	Livestock	Macrococcoides	2375477	1
GCF_019357575.1_ASM1935757v1	NZ_CP079982.1	plasmid	87568	11919	7.346925078	2.240457811	3.279207062	87568	0	3.279207062	39084.86898	Macrococcoides bohemicum	19Msa0936	Terrabacteria group	Bacillota	pig	nasal swab sample	Livestock	Macrococcoides	2375477	0.005017519
GCF_019357575.1_ASM1935757v1	NZ_CP079983.1	plasmid	65725	4381	15.00228258	2.240457811	6.696079037	65725	0	6.696079037	29335.52226	Macrococcoides bohemicum	19Msa0936	Terrabacteria group	Bacillota	pig	nasal swab sample	Livestock	Macrococcoides	2375477	0.001844261
GCF_040735505.1_ASM4073550v1	NZ_CP138217.1	chromosome	1506712	4733682	0.31829599	0.31829599	1	1506712	0	1	4733682	Escherichia coli	-	Pseudomonadota	Gammaproteobacteria	Homo sapiens	Catheter	Humans	Escherichia	4733682	1
GCF_040735505.1_ASM4073550v1	NZ_CP138218.1	plasmid	36877	112668	0.327306777	0.31829599	1.028309458	36877	0	1.028309458	115857.5701	Escherichia coli	-	Pseudomonadota	Gammaproteobacteria	Homo sapiens	Catheter	Humans	Escherichia	4733682	0.023801345
GCF_905337805.2_AN2353v1_cp	NZ_OW969711.1	chromosome	2434265	4634954	0.52519723	0.52519723	1	2434265	0	1	4634954	Citrobacter koseri	0	Pseudomonadota	Gammaproteobacteria	Homo sapiens	Hospital Universitario Lucus Augusti (Lugo)	Humans	Citrobacter	4634954	1
GCF_905337805.2_AN2353v1_cp	NZ_OW969712.1	plasmid	134074	65498	2.046993801	0.52519723	3.89757159	134074	0	3.89757159	255283.144	Citrobacter koseri	0	Pseudomonadota	Gammaproteobacteria	Homo sapiens	Hospital Universitario Lucus Augusti (Lugo)	Humans	Citrobacter	4634954	0.014131316
GCF_905337805.2_AN2353v1_cp	NZ_OW969713.1	plasmid	83849	35534	2.359683683	0.52519723	4.492947697	83849	0	4.492947697	159652.4035	Citrobacter koseri	0	Pseudomonadota	Gammaproteobacteria	Homo sapiens	Hospital Universitario Lucus Augusti (Lugo)	Humans	Citrobacter	4634954	0.007666527
GCF_905337805.2_AN2353v1_cp	NZ_OW969714.1	plasmid	120344	26834	4.484758143	0.52519723	8.539188499	120344	0	8.539188499	229140.5842	Citrobacter koseri	0	Pseudomonadota	Gammaproteobacteria	Homo sapiens	Hospital Universitario Lucus Augusti (Lugo)	Humans	Citrobacter	4634954	0.005789486
GCF_036237295.1_ASM3623729v1	NZ_CP108354.1	chromosome	8003554	11274169	0.709901901	0.709901901	1	8003554	0	1	11274169	Streptomyces sp. NBC_01352	NBC_01352	Terrabacteria group	Actinomycetota	NA	NA	Unannotated	Streptomyces	11274169	1
GCF_036237295.1_ASM3623729v1	NZ_CP108355.1	plasmid	55201	41521	1.329471834	0.709901901	1.872754295	55201	0	1.872754295	77758.6311	Streptomyces sp. NBC_01352	NBC_01352	Terrabacteria group	Actinomycetota	NA	NA	Unannotated	Streptomyces	11274169	0.003682843
GCF_001655375.1_ASM165537v1	NZ_CP015296.1	chromosome	2385578	1043007	2.287211879	2.287211879	1	2385578	0	1	1043007	Chlamydia trachomatis	E-160	PVC group	Chlamydiota	Homo sapiens	Patient sample	Humans	Chlamydia	1043007	1
GCF_001655375.1_ASM165537v1	NZ_CP015297.1	plasmid	248755	7502	33.15849107	2.287211879	14.49734123	248755	0	14.49734123	108759.0539	Chlamydia trachomatis	E-160	PVC group	Chlamydiota	Homo sapiens	Patient sample	Humans	Chlamydia	1043007	0.007192665
GCF_017357025.1_ASM1735702v1	NZ_CP071587.1	chromosome	1039690	1666448	0.623895855	0.623895855	1	1039690	0	1	1666448	Campylobacter jejuni	RM1477	Campylobacterota	Epsilonproteobacteria	Homo sapiens	NA	Humans	Campylobacter	1666448	1
GCF_017357025.1_ASM1735702v1	NZ_CP071588.1	plasmid	31989	28220	1.13355776	0.623895855	1.816902214	31989	0	1.816902214	51272.98048	Campylobacter jejuni	RM1477	Campylobacterota	Epsilonproteobacteria	Homo sapiens	NA	Humans	Campylobacter	1666448	0.016934222
GCF_009756585.1_ASM975658v1	NZ_CP037879.1	chromosome	1839867	4984391	0.369125737	0.369125737	1	1839867	0	1	4984391	Salmonella enterica subsp. enterica serovar 4;[5];12:i:-	PNCS014863	Pseudomonadota	Gammaproteobacteria	Homo sapiens	stool	Humans	Salmonella	4984391	1
GCF_009756585.1_ASM975658v1	NZ_CP037878.1	plasmid	40897	6760	6.049852071	0.369125737	16.38967828	40897	0	16.38967828	110794.2252	Salmonella enterica subsp. enterica serovar 4;[5];12:i:-	PNCS014863	Pseudomonadota	Gammaproteobacteria	Homo sapiens	stool	Humans	Salmonella	4984391	0.001356234
GCF_016756095.1_ASM1675609v1	NZ_AP024241.1	chromosome	2039195	5464983	0.373138398	0.373138398	1	2039195	0	1	5464983	Mycobacterium intracellulare	M002	Terrabacteria group	Actinomycetota	Homo sapiens	sputum	Humans	Mycobacterium	5464983	1
GCF_016756095.1_ASM1675609v1	NZ_AP024242.1	plasmid	22081	24567	0.898807343	0.373138398	2.40877741	22081	0	2.40877741	59176.43463	Mycobacterium intracellulare	M002	Terrabacteria group	Actinomycetota	Homo sapiens	sputum	Humans	Mycobacterium	5464983	0.004495348
GCF_013267355.1_ASM1326735v1	NZ_CP053985.1	chromosome	19642301	7085906	2.77202393	2.77202393	1	19642301	0	1	7085906	Achromobacter pestifer	FDAARGOS_790	Pseudomonadota	Betaproteobacteria	NA	NA	Unannotated	Achromobacter	7085906	1
GCF_013267355.1_ASM1326735v1	NZ_CP053984.1	plasmid	618632	91397	6.768624791	2.77202393	2.441762756	618632	0	2.441762756	223169.7906	Achromobacter pestifer	FDAARGOS_790	Pseudomonadota	Betaproteobacteria	NA	NA	Unannotated	Achromobacter	7085906	0.012898421
GCF_029961345.1_ASM2996134v1	NZ_CP124641.1	chromosome	1347034	6512383	0.20684195	0.20684195	1	1347034	0	1	6512383	Pseudomonas aeruginosa	2021CK-01198	Pseudomonadota	Gammaproteobacteria	Homo sapiens	Wound/Abscess	Humans	Pseudomonas	6512383	1
GCF_029961345.1_ASM2996134v1	NZ_CP124642.1	plasmid	22500	36824	0.611014556	0.20684195	2.954016606	22500	0	2.954016606	108778.7075	Pseudomonas aeruginosa	2021CK-01198	Pseudomonadota	Gammaproteobacteria	Homo sapiens	Wound/Abscess	Humans	Pseudomonas	6512383	0.005654459
GCF_016728645.1_ASM1672864v1	NZ_CP068162.1	chromosome	4513650	2921218	1.54512604	1.54512604	1	4513650	0	1	2921218	Corynebacterium glucuronolyticum	FDAARGOS_1111	Terrabacteria group	Actinomycetota	NA	NA	Unannotated	Corynebacterium	2921218	1
GCF_016728645.1_ASM1672864v1	NZ_CP068163.1	plasmid	108022	20681	5.223248392	1.54512604	3.38046752	108022	0	3.38046752	69911.44878	Corynebacterium glucuronolyticum	FDAARGOS_1111	Terrabacteria group	Actinomycetota	NA	NA	Unannotated	Corynebacterium	2921218	0.007079581
GCF_022921835.1_ASM2292183v1	NZ_CP094074.1	chromosome	8333620	1597927	5.215269534	5.215269534	1	8333620	0	1	1597927	Helicobacter pylori	Hpfe103	Campylobacterota	Epsilonproteobacteria	Homo sapiens	gastric biopsy	Humans	Helicobacter	1597927	1
GCF_022921835.1_ASM2292183v1	NZ_CP094075.1	plasmid	234464	4665	50.2602358	5.215269534	9.63713102	234464	0	9.63713102	44957.21621	Helicobacter pylori	Hpfe103	Campylobacterota	Epsilonproteobacteria	Homo sapiens	gastric biopsy	Humans	Helicobacter	1597927	0.002919407
GCF_001689935.1_ASM168993v1	NZ_CP016504.1	chromosome	20738162	4751442	4.36460384	4.36460384	1	20738162	0	1	4751442	Salmonella enterica subsp. enterica serovar Heidelberg	SH12-007	Pseudomonadota	Gammaproteobacteria	Homo sapiens	Human	Humans	Salmonella	4751442	1
GCF_001689935.1_ASM168993v1	NZ_CP016505.1	plasmid	2365657	2096	1128.653149	4.36460384	258.5923466	2365657	0	258.5923466	542009.5584	Salmonella enterica subsp. enterica serovar Heidelberg	SH12-007	Pseudomonadota	Gammaproteobacteria	Homo sapiens	Human	Humans	Salmonella	4751442	0.000441129
GCF_001689935.1_ASM168993v1	NZ_CP016506.1	plasmid	486449	37697	12.90418336	4.36460384	2.956553178	486449	0	2.956553178	111453.1852	Salmonella enterica subsp. enterica serovar Heidelberg	SH12-007	Pseudomonadota	Gammaproteobacteria	Homo sapiens	Human	Humans	Salmonella	4751442	0.007933802
GCF_001362175.2_ERL12960	NZ_LT904894.1	chromosome	3669488	4807646	0.763260856	0.763260856	1	3669488	0	1	4807646	Salmonella enterica subsp. enterica serovar Typhi	ERL12960	Pseudomonadota	Gammaproteobacteria	NA	Not known	Unannotated	Salmonella	4807646	1
GCF_001362175.2_ERL12960	NZ_LT904895.1	plasmid	45278	106704	0.424332734	0.763260856	0.555947197	45278	0	0.555947197	59321.78974	Salmonella enterica subsp. enterica serovar Typhi	ERL12960	Pseudomonadota	Gammaproteobacteria	NA	Not known	Unannotated	Salmonella	4807646	0.022194646
GCF_039637115.1_ASM3963711v1	NZ_CP147781.1	chromosome	4178265	5228845	0.799079912	0.799079912	1	4178265	0	1	5228845	Bacillus anthracis	-	Terrabacteria group	Bacillota	NA	NA	Unannotated	Bacillus	5228845	1
GCF_039637115.1_ASM3963711v1	NZ_CP147782.1	plasmid	407682	181634	2.244524704	0.799079912	2.808886409	407682	0	2.808886409	510189.2741	Bacillus anthracis	-	Terrabacteria group	Bacillota	NA	NA	Unannotated	Bacillus	5228845	0.034736926
GCF_016925515.1_ASM1692551v1	NZ_CP070494.1	chromosome	2154375	4923651	0.437556399	0.437556399	1	2154375	0	1	4923651	Methylomonas sp. EFPC1	EFPC1	Pseudomonadota	Gammaproteobacteria	NA	stream biofilm	Water	Methylomonas	4923651	1
GCF_016925515.1_ASM1692551v1	NZ_CP070495.1	plasmid	57254	70104	0.816700902	0.437556399	1.866504304	57254	0	1.866504304	130849.4177	Methylomonas sp. EFPC1	EFPC1	Pseudomonadota	Gammaproteobacteria	NA	stream biofilm	Water	Methylomonas	4923651	0.014238215
GCF_023375245.1_ASM2337524v1	NZ_CP088198.1	chromosome	1526193	2717320	0.561653762	0.561653762	1	1526193	0	1	2717320	Enterococcus faecalis	S11-6	Terrabacteria group	Bacillota	Sus scrofa domesticus	fecal sample	Livestock	Enterococcus	2717320	1
GCF_023375245.1_ASM2337524v1	NZ_CP088199.1	plasmid	52144	59610	0.874752558	0.561653762	1.557458737	52144	0	1.557458737	92840.11529	Enterococcus faecalis	S11-6	Terrabacteria group	Bacillota	Sus scrofa domesticus	fecal sample	Livestock	Enterococcus	2717320	0.021937056
GCF_033403855.1_ASM3340385v1	NZ_CP137712.1	chromosome	2771628	4857518	0.570585225	0.570585225	1	2771628	0	1	4857518	Salmonella enterica	FELIX_MS734	Pseudomonadota	Gammaproteobacteria	NA	NA	Unannotated	Salmonella	4857518	1
GCF_033403855.1_ASM3340385v1	NZ_CP137713.1	plasmid	80315	93910	0.855233734	0.570585225	1.498871154	80315	0	1.498871154	140758.9901	Salmonella enterica	FELIX_MS734	Pseudomonadota	Gammaproteobacteria	NA	NA	Unannotated	Salmonella	4857518	0.019332919
GCF_022405295.1_ASM2240529v1	NZ_CP062360.1	chromosome	912922	2734702	0.333828695	0.333828695	1	912922	0	1	2734702	Staphylococcus aureus	NAS_AN_157	Terrabacteria group	Bacillota	Homo sapiens	NA	Humans	Staphylococcus	2734702	1
GCF_022405295.1_ASM2240529v1	NZ_CP062361.1	plasmid	12793	42244	0.302835906	0.333828695	0.907159601	12793	0	0.907159601	38322.05017	Staphylococcus aureus	NAS_AN_157	Terrabacteria group	Bacillota	Homo sapiens	NA	Humans	Staphylococcus	2734702	0.015447387
GCF_020641355.2_ASM2064135v2	NZ_CP104292.1	chromosome	1474275	4514347	0.326575471	0.326575471	1	1474275	0	1	4514347	Stenotrophomonas maltophilia	ACYCe.8N	Pseudomonadota	Gammaproteobacteria	NA	freshwater stream	Water	Stenotrophomonas	4514347	1
GCF_020641355.2_ASM2064135v2	NZ_CP104293.1	plasmid	45677	75376	0.605988644	0.326575471	1.855585298	45677	0	1.855585298	139866.5974	Stenotrophomonas maltophilia	ACYCe.8N	Pseudomonadota	Gammaproteobacteria	NA	freshwater stream	Water	Stenotrophomonas	4514347	0.016696989
GCF_020641355.2_ASM2064135v2	NZ_CP104294.1	plasmid	178729	48499	3.685210004	0.326575471	11.28440537	178729	0	11.28440537	547282.3761	Stenotrophomonas maltophilia	ACYCe.8N	Pseudomonadota	Gammaproteobacteria	NA	freshwater stream	Water	Stenotrophomonas	4514347	0.010743304
GCF_030389755.1_ASM3038975v1	NZ_CP128947.1	chromosome	1374932	4965000	0.276924874	0.276924874	1	1374932	0	1	4965000	Escherichia coli	TUM2826	Pseudomonadota	Gammaproteobacteria	NA	NA	Unannotated	Escherichia	4965000	1
GCF_030389755.1_ASM3038975v1	NZ_CP128948.1	plasmid	195294	39121	4.992050305	0.276924874	18.02673133	195294	0	18.02673133	705223.7565	Escherichia coli	TUM2826	Pseudomonadota	Gammaproteobacteria	NA	NA	Unannotated	Escherichia	4965000	0.007879355
GCF_030389755.1_ASM3038975v1	NZ_CP128949.1	plasmid	13754	4087	3.365304624	0.276924874	12.15241005	13754	0	12.15241005	49666.89989	Escherichia coli	TUM2826	Pseudomonadota	Gammaproteobacteria	NA	NA	Unannotated	Escherichia	4965000	0.000823162
GCF_002865805.1_ASM286580v1	NZ_CP013841.1	chromosome	5950681	3904454	1.524075069	1.524075069	1	5950681	0	1	3904454	Clostridium botulinum	AM1051	Terrabacteria group	Bacillota	NA	NA	Unannotated	Clostridium	3904454	1
GCF_002865805.1_ASM286580v1	NZ_CP013842.1	plasmid	56668	10111	5.604589061	1.524075069	3.677370738	56668	0	3.677370738	37181.89553	Clostridium botulinum	AM1051	Terrabacteria group	Bacillota	NA	NA	Unannotated	Clostridium	3904454	0.002589607
GCF_025983385.1_ASM2598338v1	NZ_CP087765.1	chromosome	2070917	2727394	0.75930247	0.75930247	1	2070917	0	1	2727394	Moraxella bovis	SAM109246	Pseudomonadota	Gammaproteobacteria	Bovine	NA	Livestock	Moraxella	2727394	1
GCF_025983385.1_ASM2598338v1	NZ_CP087766.1	plasmid	47597	32189	1.478672839	0.75930247	1.947409494	47597	0	1.947409494	62685.16421	Moraxella bovis	SAM109246	Pseudomonadota	Gammaproteobacteria	Bovine	NA	Livestock	Moraxella	2727394	0.011802109
GCF_025983385.1_ASM2598338v1	NZ_CP087767.1	plasmid	63504	32580	1.949171271	0.75930247	2.567055091	63504	0	2.567055091	83634.65488	Moraxella bovis	SAM109246	Pseudomonadota	Gammaproteobacteria	Bovine	NA	Livestock	Moraxella	2727394	0.011945469
GCF_030297375.1_ASM3029737v1	NZ_AP028090.1	chromosome	5036522	3632068	1.386681637	1.386681637	1	5036522	0	1	3632068	Edwardsiella tarda	GBS0709	Pseudomonadota	Gammaproteobacteria	Homo sapiens	Homo sapiens	Humans	Edwardsiella	3632068	1
GCF_030297375.1_ASM3029737v1	NZ_AP028091.1	plasmid	13521	5386	2.510397326	1.386681637	1.810363143	13521	0	1.810363143	9750.615887	Edwardsiella tarda	GBS0709	Pseudomonadota	Gammaproteobacteria	Homo sapiens	Homo sapiens	Humans	Edwardsiella	3632068	0.001482902
GCF_008369785.1_ASM836978v1	NZ_CP043552.1	chromosome	2878666	2058175	1.398649775	1.398649775	1	2878666	0	1	2058175	Francisella marina	E95-16	Pseudomonadota	Gammaproteobacteria	Lutjanus guttatus (Rose snapper)	NA	Animals	Francisella	2058175	1
GCF_008369785.1_ASM836978v1	NZ_CP043553.1	plasmid	109510	4106	26.67072577	1.398649775	19.06890935	109510	0	19.06890935	78296.9418	Francisella marina	E95-16	Pseudomonadota	Gammaproteobacteria	Lutjanus guttatus (Rose snapper)	NA	Animals	Francisella	2058175	0.001994971
GCF_038024695.1_WGS_using_MinION_R10.4.1_of_Staphylococcus_aureus_TUM22750	NZ_CP150727.1	chromosome	926370	2819071	0.328608254	0.328608254	1	926370	0	1	2819071	Staphylococcus aureus	-	Terrabacteria group	Bacillota	Homo sapiens	NA	Humans	Staphylococcus	2819071	1
GCF_038024695.1_WGS_using_MinION_R10.4.1_of_Staphylococcus_aureus_TUM22750	NZ_CP150728.1	plasmid	61642	21326	2.890462346	0.328608254	8.796073467	61642	0	8.796073467	187585.0628	Staphylococcus aureus	-	Terrabacteria group	Bacillota	Homo sapiens	NA	Humans	Staphylococcus	2819071	0.007564903
GCF_008124085.1_ASM812408v1	NZ_CP043181.1	chromosome	1587109	5044633	0.314613372	0.314613372	1	1587109	0	1	5044633	Escherichia coli O2:H6	PG20180057	Pseudomonadota	Gammaproteobacteria	NA	mouse gut	Animals	Escherichia	5044633	1
GCF_008124085.1_ASM812408v1	NZ_CP043182.1	plasmid	21805	64997	0.335477022	0.314613372	1.066315203	21805	0	1.066315203	69307.28927	Escherichia coli O2:H6	PG20180057	Pseudomonadota	Gammaproteobacteria	NA	mouse gut	Animals	Escherichia	5044633	0.012884386
GCF_003345315.1_ASM334531v1	NZ_CP031098.1	chromosome	2898511	3954901	0.732890912	0.732890912	1	2898511	0	1	3954901	Clostridium botulinum	CFSAN034202	Terrabacteria group	Bacillota	NA	NA	Unannotated	Clostridium	3954901	1
GCF_003345315.1_ASM334531v1	NZ_CP031100.1	plasmid	127831	57676	2.216363826	0.732890912	3.024138777	127831	0	3.024138777	174420.2281	Clostridium botulinum	CFSAN034202	Terrabacteria group	Bacillota	NA	NA	Unannotated	Clostridium	3954901	0.014583424
GCF_003345315.1_ASM334531v1	NZ_CP031099.1	plasmid	78347	5926	13.22089099	0.732890912	18.0393709	78347	0	18.0393709	106901.312	Clostridium botulinum	CFSAN034202	Terrabacteria group	Bacillota	NA	NA	Unannotated	Clostridium	3954901	0.001498394
GCF_002180115.1_ASM218011v1	NZ_CP021550.1	chromosome	6369174	4055152	1.570637549	1.570637549	1	6369174	0	1	4055152	Proteus mirabilis	AR_0159	Pseudomonadota	Gammaproteobacteria	NA	NA	Unannotated	Proteus	4055152	1
GCF_002180115.1_ASM218011v1	NZ_CP021551.1	plasmid	311689	161830	1.926027313	1.570637549	1.226271022	311689	0	1.226271022	198447.4395	Proteus mirabilis	AR_0159	Pseudomonadota	Gammaproteobacteria	NA	NA	Unannotated	Proteus	4055152	0.039907259
GCF_022405555.1_ASM2240555v1	NZ_CP062388.1	chromosome	938874	2738397	0.342855327	0.342855327	1	938874	0	1	2738397	Staphylococcus aureus	NAS_AN_044	Terrabacteria group	Bacillota	Homo sapiens	NA	Humans	Staphylococcus	2738397	1
GCF_022405555.1_ASM2240555v1	NZ_CP062389.1	plasmid	15637	27269	0.573435036	0.342855327	1.672527712	15637	0	1.672527712	45608.15816	Staphylococcus aureus	NAS_AN_044	Terrabacteria group	Bacillota	Homo sapiens	NA	Humans	Staphylococcus	2738397	0.009958016
GCF_020971565.1_ASM2097156v1	NZ_CP087392.1	chromosome	23151156	4699601	4.926196075	4.926196075	1	23151156	0	1	4699601	Pectobacterium parvum	FN20211	Pseudomonadota	Gammaproteobacteria	Solanum tuberosum	potato plant	Plants	Pectobacterium	4699601	1
GCF_020971565.1_ASM2097156v1	NZ_CP087393.1	plasmid	188297	7703	24.44463196	4.926196075	4.962171946	188297	0	4.962171946	38223.6105	Pectobacterium parvum	FN20211	Pseudomonadota	Gammaproteobacteria	Solanum tuberosum	potato plant	Plants	Pectobacterium	4699601	0.001639075
GCF_020971565.1_ASM2097156v1	NZ_CP087394.1	plasmid	371677	5731	64.8537777	4.926196075	13.16508249	371677	0	13.16508249	75449.08776	Pectobacterium parvum	FN20211	Pseudomonadota	Gammaproteobacteria	Solanum tuberosum	potato plant	Plants	Pectobacterium	4699601	0.001219465
GCF_026625025.1_ASM2662502v1	NZ_CP113083.1	chromosome	7734178	5459214	1.416720063	1.416720063	1	7734178	0	1	5459214	Rhodopseudomonas palustris	CGA0092	Pseudomonadota	Alphaproteobacteria	NA	soil	Earth	Rhodopseudomonas	5459214	1
GCF_026625025.1_ASM2662502v1	NZ_CP113084.1	plasmid	38493	8427	4.567817729	1.416720063	3.224220401	38493	0	3.224220401	27170.50532	Rhodopseudomonas palustris	CGA0092	Pseudomonadota	Alphaproteobacteria	NA	soil	Earth	Rhodopseudomonas	5459214	0.001543629
GCF_025854215.1_ASM2585421v1	NZ_CP107612.1	chromosome	5229112	3964660	1.318930753	1.318930753	1	5229112	0	1	3964660	Acinetobacter baumannii	1326927-1	Pseudomonadota	Gammaproteobacteria	NA	ENVIRONMENT	Unannotated	Acinetobacter	3964660	1
GCF_025854215.1_ASM2585421v1	NZ_CP107613.1	plasmid	116181	19667	5.907408349	1.318930753	4.478937453	116181	0	4.478937453	88087.2629	Acinetobacter baumannii	1326927-1	Pseudomonadota	Gammaproteobacteria	NA	ENVIRONMENT	Unannotated	Acinetobacter	3964660	0.004960577
GCF_025853975.1_ASM2585397v1	NZ_CP107585.1	chromosome	6330308	3966206	1.596061324	1.596061324	1	6330308	0	1	3966206	Acinetobacter baumannii	1326527-1	Pseudomonadota	Gammaproteobacteria	Homo sapiens	skin	Humans	Acinetobacter	3966206	1
GCF_025853975.1_ASM2585397v1	NZ_CP107586.1	plasmid	121461	19667	6.175878375	1.596061324	3.869449301	121461	0	3.869449301	76100.4594	Acinetobacter baumannii	1326527-1	Pseudomonadota	Gammaproteobacteria	Homo sapiens	skin	Humans	Acinetobacter	3966206	0.004958643
GCF_009857155.1_ASM985715v1	NZ_CP047319.1	chromosome	1143707	1152497	0.992373082	0.992373082	1	1143707	0	1	1152497	Chlamydia psittaci	AMK	PVC group	Chlamydiota	goat	NA	Livestock	Chlamydia	1152497	1
GCF_009857155.1_ASM985715v1	NZ_CP047320.1	plasmid	30322	7552	4.015095339	0.992373082	4.045953494	30322	0	4.045953494	30555.04079	Chlamydia psittaci	AMK	PVC group	Chlamydiota	goat	NA	Livestock	Chlamydia	1152497	0.006552729
GCF_028596145.1_ASM2859614v1	NZ_CP117238.1	chromosome	534571	2720522	0.196495746	0.196495746	1	534571	0	1	2720522	Staphylococcus aureus	ATCC 23235	Terrabacteria group	Bacillota	NA	NA	Unannotated	Staphylococcus	2720522	1
GCF_028596145.1_ASM2859614v1	NZ_CP117237.1	plasmid	13801	27269	0.506105834	0.196495746	2.575657971	13801	0	2.575657971	70235.6172	Staphylococcus aureus	ATCC 23235	Terrabacteria group	Bacillota	NA	NA	Unannotated	Staphylococcus	2720522	0.010023444
GCF_003032075.1_ASM303207v1	NZ_CP025567.1	chromosome	92185332	2979032	30.94472701	30.94472701	1	92185332	0	1	2979032	Listeria monocytogenes	ATCC 51779	Terrabacteria group	Bacillota	NA	NA	Unannotated	Listeria	2979032	1
GCF_003032075.1_ASM303207v1	NZ_CP025566.1	plasmid	1060113	15792	67.12974924	30.94472701	2.169343721	1060113	0	2.169343721	34258.27604	Listeria monocytogenes	ATCC 51779	Terrabacteria group	Bacillota	NA	NA	Unannotated	Listeria	2979032	0.005301051
GCF_013784065.1_ASM1378406v1	NZ_CP056717.1	chromosome	2889235	5109855	0.565424068	0.565424068	1	2889235	0	1	5109855	Citrobacter sp. RHBSTW-00599	RHBSTW-00599	Pseudomonadota	Gammaproteobacteria	NA	Freshwater sample from upstream of wastewater treatment plant	Human-impacted	Citrobacter	5109855	1
GCF_013784065.1_ASM1378406v1	NZ_CP056718.1	plasmid	70966	128953	0.550324537	0.565424068	0.97329521	70966	0	0.97329521	125509.3372	Citrobacter sp. RHBSTW-00599	RHBSTW-00599	Pseudomonadota	Gammaproteobacteria	NA	Freshwater sample from upstream of wastewater treatment plant	Human-impacted	Citrobacter	5109855	0.025236137
GCF_022923675.1_ASM2292367v1	NZ_CP094122.1	chromosome	19638950	1615882	12.15370306	12.15370306	1	19638950	0	1	1615882	Helicobacter pylori	Hpfe058	Campylobacterota	Epsilonproteobacteria	Homo sapiens	gastric biopsy	Humans	Helicobacter	1615882	1
GCF_022923675.1_ASM2292367v1	NZ_CP094123.1	plasmid	764960	9544	80.15088013	12.15370306	6.594770316	764960	0	6.594770316	62940.48789	Helicobacter pylori	Hpfe058	Campylobacterota	Epsilonproteobacteria	Homo sapiens	gastric biopsy	Humans	Helicobacter	1615882	0.005906372
GCF_023206735.1_ASM2320673v1	NZ_CP069642.1	chromosome	5680315	5050943	1.124604851	1.124604851	1	5680315	0	1	5050943	Escherichia coli	SSGNw2	Pseudomonadota	Gammaproteobacteria	NA	laboratory evolution	Human-impacted	Escherichia	5050943	1
GCF_023206735.1_ASM2320673v1	NZ_CP069644.1	plasmid	113971	3173	35.9190041	1.124604851	31.93922209	113971	0	31.93922209	101343.1517	Escherichia coli	SSGNw2	Pseudomonadota	Gammaproteobacteria	NA	laboratory evolution	Human-impacted	Escherichia	5050943	0.0006282
GCF_023206735.1_ASM2320673v1	NZ_CP069643.1	plasmid	75658	5514	13.72107363	1.124604851	12.20079534	75658	0	12.20079534	67275.18553	Escherichia coli	SSGNw2	Pseudomonadota	Gammaproteobacteria	NA	laboratory evolution	Human-impacted	Escherichia	5050943	0.001091677
GCF_023517715.1_ASM2351771v1	NZ_CP077843.1	chromosome	7817607	3987206	1.960672962	1.960672962	1	7817607	0	1	3987206	Acinetobacter baumannii	DETAB-E155	Pseudomonadota	Gammaproteobacteria	NA	Infusion stand_P63_BU16	Human-impacted	Acinetobacter	3987206	1
GCF_023517715.1_ASM2351771v1	NZ_CP077845.1	plasmid	56358	11194	5.034661426	1.960672962	2.567823152	56358	0	2.567823152	28744.21236	Acinetobacter baumannii	DETAB-E155	Pseudomonadota	Gammaproteobacteria	NA	Infusion stand_P63_BU16	Human-impacted	Acinetobacter	3987206	0.00280748
GCF_023517715.1_ASM2351771v1	NZ_CP077844.1	plasmid	272599	38952	6.99833128	1.960672962	3.569351653	272599	0	3.569351653	139033.3856	Acinetobacter baumannii	DETAB-E155	Pseudomonadota	Gammaproteobacteria	NA	Infusion stand_P63_BU16	Human-impacted	Acinetobacter	3987206	0.009769247
GCF_020097015.1_ASM2009701v1	NZ_CP083592.1	chromosome	5522846	2209534	2.499552394	2.499552394	1	5522846	0	1	2209534	Macrococcus armenti	19Msa0966	Terrabacteria group	Bacillota	NA	nasal cavities of a calf	Livestock	Macrococcus	2209534	1
GCF_020097015.1_ASM2009701v1	NZ_CP083593.1	plasmid	237359	25171	9.429859759	2.499552394	3.772619362	237359	0	3.772619362	94960.60196	Macrococcus armenti	19Msa0966	Terrabacteria group	Bacillota	NA	nasal cavities of a calf	Livestock	Macrococcus	2209534	0.011391995
GCF_027558075.1_ASM2755807v1	NZ_CP086198.1	chromosome	2170546	2302118	0.942847413	0.942847413	1	2170546	0	1	2302118	Macrococcoides canis	KW0150	Terrabacteria group	Bacillota	cat	otitis	Livestock	Macrococcoides	2302118	1
GCF_027558075.1_ASM2755807v1	NZ_CP086199.1	plasmid	67010	65740	1.019318528	0.942847413	1.081106565	67010	0	1.081106565	71071.94557	Macrococcoides canis	KW0150	Terrabacteria group	Bacillota	cat	otitis	Livestock	Macrococcoides	2302118	0.028556312
GCF_905330835.2_AI2945v1_cpp	NZ_OW968347.1	chromosome	7767831	5942035	1.307267796	1.307267796	1	7767831	0	1	5942035	Klebsiella oxytoca	101	Pseudomonadota	Gammaproteobacteria	Homo sapiens	Hospital Universitario Central de Asturias (Oviedo)	Humans	Klebsiella	5942035	1
GCF_905330835.2_AI2945v1_cpp	NZ_OW968348.1	plasmid	215381	98209	2.19308821	1.307267796	1.677612052	215381	0	1.677612052	164756.602	Klebsiella oxytoca	101	Pseudomonadota	Gammaproteobacteria	Homo sapiens	Hospital Universitario Central de Asturias (Oviedo)	Humans	Klebsiella	5942035	0.016527839
GCF_905330835.2_AI2945v1_cpp	NZ_OW968349.1	plasmid	45367	2815	16.11616341	1.307267796	12.328127	45367	0	12.328127	34703.67749	Klebsiella oxytoca	101	Pseudomonadota	Gammaproteobacteria	Homo sapiens	Hospital Universitario Central de Asturias (Oviedo)	Humans	Klebsiella	5942035	0.000473743
GCF_025854195.1_ASM2585419v1	NZ_CP107610.1	chromosome	7612796	3965229	1.919888107	1.919888107	1	7612796	0	1	3965229	Acinetobacter baumannii	1326924-3	Pseudomonadota	Gammaproteobacteria	NA	ENVIRONMENT	Unannotated	Acinetobacter	3965229	1
GCF_025854195.1_ASM2585419v1	NZ_CP107611.1	plasmid	155283	19667	7.895611939	1.919888107	4.112537553	155283	0	4.112537553	80881.27605	Acinetobacter baumannii	1326924-3	Pseudomonadota	Gammaproteobacteria	NA	ENVIRONMENT	Unannotated	Acinetobacter	3965229	0.004959865
GCF_008693705.1_ASM869370v1	NZ_CP044060.1	chromosome	13505924	4559061	2.962435466	2.962435466	1	13505924	0	1	4559061	Aeromonas veronii	FDAARGOS_632	Pseudomonadota	Gammaproteobacteria	Homo sapiens	clinical isolate	Humans	Aeromonas	4559061	1
GCF_008693705.1_ASM869370v1	NZ_CP044061.1	plasmid	182119	2809	64.83410466	2.962435466	21.88540658	182119	0	21.88540658	61476.1071	Aeromonas veronii	FDAARGOS_632	Pseudomonadota	Gammaproteobacteria	Homo sapiens	clinical isolate	Humans	Aeromonas	4559061	0.000616136
GCF_000183425.1_ASM18342v1	NC_014759.1	chromosome	15499801	4511574	3.435563952	3.435563952	1	15499801	0	1	4511574	Marivirga tractuosa DSM 4126	DSM 4126	FCB group	Bacteroidota/Chlorobiota group	NA	beach sand	Earth	Marivirga	4511574	1
GCF_000183425.1_ASM18342v1	NC_014750.1	plasmid	136341	4916	27.73413344	3.435563952	8.072658181	136341	0	8.072658181	39685.18762	Marivirga tractuosa DSM 4126	DSM 4126	FCB group	Bacteroidota/Chlorobiota group	NA	beach sand	Earth	Marivirga	4511574	0.001089642
GCF_016593175.1_ASM1659317v1	NZ_AP023059.1	chromosome	651018	1893367	0.343841421	0.343841421	1	651018	0	1	1893367	Nitratiruptor sp. YY08-13	YY08-13	Campylobacterota	Epsilonproteobacteria	NA	marine hydrothermal vent chimney	Water	Nitratiruptor	1893367	1
GCF_016593175.1_ASM1659317v1	NZ_AP023060.1	plasmid	23311	35300	0.660368272	0.343841421	1.920560559	23311	0	1.920560559	67795.78773	Nitratiruptor sp. YY08-13	YY08-13	Campylobacterota	Epsilonproteobacteria	NA	marine hydrothermal vent chimney	Water	Nitratiruptor	1893367	0.018644035
GCF_016026395.1_ASM1602639v1	NZ_CP065626.1	chromosome	9785233	3759372	2.602890323	2.602890323	1	9785233	0	1	3759372	Edwardsiella hoshinae	FDAARGOS_940	Pseudomonadota	Gammaproteobacteria	NA	NA	Unannotated	Edwardsiella	3759372	1
GCF_016026395.1_ASM1602639v1	NZ_CP065625.1	plasmid	371762	57741	6.438440623	2.602890323	2.473573537	371762	0	2.473573537	142826.6096	Edwardsiella hoshinae	FDAARGOS_940	Pseudomonadota	Gammaproteobacteria	NA	NA	Unannotated	Edwardsiella	3759372	0.015359214
GCF_023573125.1_ASM2357312v1	NZ_CP097622.1	chromosome	1232469	2297391	0.536464624	0.536464624	1	1232469	0	1	2297391	Pasteurella multocida	P2723	Pseudomonadota	Gammaproteobacteria	Avian	NA	Animals	Pasteurella	2297391	1
GCF_023573125.1_ASM2357312v1	NZ_CP097623.1	plasmid	156738	2507	62.5201436	0.536464624	116.5410369	156738	0	116.5410369	292168.3795	Pasteurella multocida	P2723	Pseudomonadota	Gammaproteobacteria	Avian	NA	Animals	Pasteurella	2297391	0.001091238
GCF_001676725.1_ASM167672v1	NZ_CP016172.1	chromosome	9635232	5835727	1.65107655	1.65107655	1	9635232	0	1	5835727	Bordetella flabilis	AU10664	Pseudomonadota	Betaproteobacteria	Homo sapiens	Sputum	Humans	Bordetella	5835727	1
GCF_001676725.1_ASM167672v1	NZ_CP016173.1	plasmid	374656	118591	3.159227935	1.65107655	1.913435168	374656	0	1.913435168	226916.19	Bordetella flabilis	AU10664	Pseudomonadota	Betaproteobacteria	Homo sapiens	Sputum	Humans	Bordetella	5835727	0.020321547
GCF_020097095.1_ASM2009709v1	NZ_CP083602.1	chromosome	5648318	2228626	2.534439605	2.534439605	1	5648318	0	1	2228626	Macrococcus armenti	JEK29	Terrabacteria group	Bacillota	NA	skin of a pig	Livestock	Macrococcus	2228626	1
GCF_020097095.1_ASM2009709v1	NZ_CP083603.1	plasmid	58452	2566	22.77942323	2.534439605	8.987952673	58452	0	8.987952673	23063.08656	Macrococcus armenti	JEK29	Terrabacteria group	Bacillota	NA	skin of a pig	Livestock	Macrococcus	2228626	0.001151382
GCF_020526085.1_ASM2052608v1	NZ_CP084874.1	chromosome	7726996	5243981	1.473498092	1.473498092	1	7726996	0	1	5243981	Klebsiella africana	200023	Pseudomonadota	Gammaproteobacteria	Homo sapiens	feces	Humans	Klebsiella	5243981	1
GCF_020526085.1_ASM2052608v1	NZ_CP084875.1	plasmid	169444	199821	0.847978941	1.473498092	0.575486962	169444	0	0.575486962	114994.3803	Klebsiella africana	200023	Pseudomonadota	Gammaproteobacteria	Homo sapiens	feces	Humans	Klebsiella	5243981	0.038104829
GCF_003203675.1_ASM320367v1	NZ_CP029673.1	chromosome	16334144	2828139	5.775580337	5.775580337	1	16334144	0	1	2828139	Staphylococcus aureus	AR_0220	Terrabacteria group	Bacillota	NA	NA	Unannotated	Staphylococcus	2828139	1
GCF_003203675.1_ASM320367v1	NZ_CP029672.1	plasmid	660750	27269	24.23081154	5.775580337	4.195389922	660750	0	4.195389922	114404.0878	Staphylococcus aureus	AR_0220	Terrabacteria group	Bacillota	NA	NA	Unannotated	Staphylococcus	2828139	0.00964203
GCF_001941885.1_ASM194188v1	NZ_CP018933.1	chromosome	24187093	5243376	4.612885477	4.612885477	1	24187093	0	1	5243376	Bacillus cereus	ISSFR-9F	Terrabacteria group	Bacillota	NA	Air	Earth	Bacillus	5243376	1
GCF_001941885.1_ASM194188v1	NZ_CP018934.1	plasmid	472718	97634	4.841735461	4.612885477	1.049611027	472718	0	1.049611027	102477.723	Bacillus cereus	ISSFR-9F	Terrabacteria group	Bacillota	NA	Air	Earth	Bacillus	5243376	0.018620446
GCF_025853935.1_ASM2585393v1	NZ_CP107581.1	chromosome	4240582	3961871	1.070348328	1.070348328	1	4240582	0	1	3961871	Acinetobacter baumannii	1326525-2	Pseudomonadota	Gammaproteobacteria	Homo sapiens	skin	Humans	Acinetobacter	3961871	1
GCF_025853935.1_ASM2585393v1	NZ_CP107582.1	plasmid	76801	19667	3.905069406	1.070348328	3.648409872	76801	0	3.648409872	71753.27695	Acinetobacter baumannii	1326525-2	Pseudomonadota	Gammaproteobacteria	Homo sapiens	skin	Humans	Acinetobacter	3961871	0.004964069
GCF_004353225.1_ASM435322v1	NZ_CP037934.1	chromosome	2603763	3684730	0.706636036	0.706636036	1	2603763	0	1	3684730	Marinobacter sp. JH2	sp.	Pseudomonadota	Gammaproteobacteria	NA	Water from the baltic sea	Water	Marinobacter	3684730	1
GCF_004353225.1_ASM435322v1	NZ_CP037935.1	plasmid	99900	36788	2.715559422	0.706636036	3.842939341	99900	0	3.842939341	141374.0525	Marinobacter sp. JH2	sp.	Pseudomonadota	Gammaproteobacteria	NA	Water from the baltic sea	Water	Marinobacter	3684730	0.009983907
GCF_020906975.2_ASM2090697v2	NZ_CP116909.1	chromosome	794499	2732027	0.290809351	0.290809351	1	794499	0	1	2732027	Staphylococcus aureus	AATYW	Terrabacteria group	Bacillota	Homo sapiens	skin	Humans	Staphylococcus	2732027	1
GCF_020906975.2_ASM2090697v2	NZ_CP116910.1	plasmid	28252	41081	0.687714515	0.290809351	2.364829438	28252	0	2.364829438	97149.55815	Staphylococcus aureus	AATYW	Terrabacteria group	Bacillota	Homo sapiens	skin	Humans	Staphylococcus	2732027	0.015036821
GCF_024508075.1_ASM2450807v1	NZ_CP101907.1	chromosome	1883139	4803791	0.392011018	0.392011018	1	1883139	0	1	4803791	Salmonella enterica subsp. enterica	QA-1986 973	Pseudomonadota	Gammaproteobacteria	NA	cow	Livestock	Salmonella	4803791	1
GCF_024508075.1_ASM2450807v1	NZ_CP101908.1	plasmid	86382	152311	0.567142229	0.392011018	1.446750736	86382	0	1.446750736	220356.0513	Salmonella enterica subsp. enterica	QA-1986 973	Pseudomonadota	Gammaproteobacteria	NA	cow	Livestock	Salmonella	4803791	0.031706417
GCF_024508075.1_ASM2450807v1	NZ_CP101909.1	plasmid	13072	3071	4.256593943	0.392011018	10.85835282	13072	0	10.85835282	33346.00152	Salmonella enterica subsp. enterica	QA-1986 973	Pseudomonadota	Gammaproteobacteria	NA	cow	Livestock	Salmonella	4803791	0.000639287
GCF_024206695.1_ASM2420669v1	NZ_CP100326.1	chromosome	3577127	2249566	1.590140943	1.590140943	1	3577127	0	1	2249566	Streptococcus suis	STC90	Terrabacteria group	Bacillota	Homo sapiens	blood	Humans	Streptococcus	2249566	1
GCF_024206695.1_ASM2420669v1	NZ_CP100327.1	plasmid	36546	4285	8.52882147	1.590140943	5.363563217	36546	0	5.363563217	22982.86838	Streptococcus suis	STC90	Terrabacteria group	Bacillota	Homo sapiens	blood	Humans	Streptococcus	2249566	0.001904812
GCF_002407125.1_ASM240712v1	NZ_CP023543.1	chromosome	1080100	1727779	0.625137821	0.625137821	1	1080100	0	1	1727779	Campylobacter jejuni	CFSAN032806	Campylobacterota	Epsilonproteobacteria	NA	chicken breast	Food	Campylobacter	1727779	1
GCF_002407125.1_ASM240712v1	NZ_CP023544.1	plasmid	44497	55132	0.807099325	0.625137821	1.29107422	44497	0	1.29107422	71179.5039	Campylobacter jejuni	CFSAN032806	Campylobacterota	Epsilonproteobacteria	NA	chicken breast	Food	Campylobacter	1727779	0.031909174
GCF_029916885.1_ASM2991688v1	NZ_CP123958.1	chromosome	1770865	2819761	0.628019538	0.628019538	1	1770865	0	1	2819761	Mannheimia haemolytica	190176	Pseudomonadota	Gammaproteobacteria	calf	NA	Livestock	Mannheimia	2819761	1
GCF_029916885.1_ASM2991688v1	NZ_CP123959.1	plasmid	54411	4614	11.79258778	0.628019538	18.77742183	54411	0	18.77742183	86639.0243	Mannheimia haemolytica	190176	Pseudomonadota	Gammaproteobacteria	calf	NA	Livestock	Mannheimia	2819761	0.001636309
GCF_028335505.1_ASM2833550v1	NZ_CP116557.1	chromosome	1941101	2717332	0.714340758	0.714340758	1	1941101	0	1	2717332	Enterococcus faecalis	K194-1	Terrabacteria group	Bacillota	Bos taurus	fecal sample	Livestock	Enterococcus	2717332	1
GCF_028335505.1_ASM2833550v1	NZ_CP116558.1	plasmid	61916	59610	1.038684784	0.714340758	1.454046648	61916	0	1.454046648	86675.72069	Enterococcus faecalis	K194-1	Terrabacteria group	Bacillota	Bos taurus	fecal sample	Livestock	Enterococcus	2717332	0.021936959
GCF_008245045.1_ASM824504v1	NZ_CP043428.1	chromosome	1679406	1524917	1.101309776	1.101309776	1	1679406	0	1	1524917	Campylobacter volucris	LMG 24380	Campylobacterota	Epsilonproteobacteria	NA	Black-headed gull	Animals	Campylobacter	1524917	1
GCF_008245045.1_ASM824504v1	NZ_CP043429.1	plasmid	17860	7145	2.499650105	1.101309776	2.269706634	17860	0	2.269706634	16217.0539	Campylobacter volucris	LMG 24380	Campylobacterota	Epsilonproteobacteria	NA	Black-headed gull	Animals	Campylobacter	1524917	0.004685501
GCF_018409145.1_ASM1840914v1	NZ_AP024511.1	chromosome	1853842	2906855	0.637748357	0.637748357	1	1853842	0	1	2906855	Staphylococcus aureus	2007-13	Terrabacteria group	Bacillota	Homo sapiens	nasal swab sample	Humans	Staphylococcus	2906855	1
GCF_018409145.1_ASM1840914v1	NZ_AP024512.1	plasmid	257576	20501	12.56407005	0.637748357	19.70067019	257576	0	19.70067019	403883.4396	Staphylococcus aureus	2007-13	Terrabacteria group	Bacillota	Homo sapiens	nasal swab sample	Humans	Staphylococcus	2906855	0.007052639
GCF_002996805.1_ASM299680v1	NZ_CP027528.1	chromosome	3033819	4149444	0.731138678	0.731138678	1	3033819	0	1	4149444	Acinetobacter baumannii	AR_0083	Pseudomonadota	Gammaproteobacteria	NA	NA	Unannotated	Acinetobacter	4149444	1
GCF_002996805.1_ASM299680v1	NZ_CP027529.1	plasmid	17050	8731	1.95281182	0.731138678	2.670918499	17050	0	2.670918499	23319.78941	Acinetobacter baumannii	AR_0083	Pseudomonadota	Gammaproteobacteria	NA	NA	Unannotated	Acinetobacter	4149444	0.002104137
GCF_001441205.1_ASM144120v1	NZ_CP012921.1	chromosome	1442163	4751447	0.303520801	0.303520801	1	1442163	0	1	4751447	Salmonella enterica subsp. enterica serovar Heidelberg	SA02DT10168701	Pseudomonadota	Gammaproteobacteria	NA	chicken meat	Food	Salmonella	4751447	1
GCF_001441205.1_ASM144120v1	NZ_CP012922.1	plasmid	15659	37697	0.415391145	0.303520801	1.368575543	15659	0	1.368575543	51591.19224	Salmonella enterica subsp. enterica serovar Heidelberg	SA02DT10168701	Pseudomonadota	Gammaproteobacteria	NA	chicken meat	Food	Salmonella	4751447	0.007933794
GCF_001441205.1_ASM144120v1	NZ_CP012923.1	plasmid	53095	99011	0.536253548	0.303520801	1.766776925	53095	0	1.766776925	174930.3501	Salmonella enterica subsp. enterica serovar Heidelberg	SA02DT10168701	Pseudomonadota	Gammaproteobacteria	NA	chicken meat	Food	Salmonella	4751447	0.020838073
GCF_001885175.1_ASM188517v1	NZ_CP018052.1	chromosome	944125	1025839	0.920344226	0.920344226	1	944125	0	1	1025839	Chlamydia trachomatis	QH111L	PVC group	Chlamydiota	Homo sapiens	NA	Humans	Chlamydia	1025839	1
GCF_001885175.1_ASM188517v1	NZ_CP018053.1	plasmid	54805	7503	7.304411569	0.920344226	7.936608245	54805	0	7.936608245	59548.37166	Chlamydia trachomatis	QH111L	PVC group	Chlamydiota	Homo sapiens	NA	Humans	Chlamydia	1025839	0.007314013
GCF_022220945.1_ASM2222094v1	NZ_CP076167.1	chromosome	642568	5229216	0.122880371	0.122880371	1	642568	0	1	5229216	Bacillus anthracis	A166	Terrabacteria group	Bacillota	cattle	NA	Livestock	Bacillus	5229216	1
GCF_022220945.1_ASM2222094v1	NZ_CP076168.1	plasmid	59966	181759	0.329920389	0.122880371	2.684890902	59966	0	2.684890902	488003.0855	Bacillus anthracis	A166	Terrabacteria group	Bacillota	cattle	NA	Livestock	Bacillus	5229216	0.034758365
GCF_022220945.1_ASM2222094v1	NZ_CP076169.1	plasmid	19542	94805	0.206128369	0.122880371	1.6774719	19542	0	1.6774719	159032.7235	Bacillus anthracis	A166	Terrabacteria group	Bacillota	cattle	NA	Livestock	Bacillus	5229216	0.018129869
GCF_000310245.1_ASM31024v1	NC_020505.1	chromosome	46714387	2358861	19.80378963	19.80378963	1	46714387	0	1	2358861	Candidatus Sulfuricurvum sp. RIFRC-1	RIFRC-1	Campylobacterota	Epsilonproteobacteria	NA	subsurface sediment from a freshwater well	Earth	Candidatus	2358861	1
GCF_000310245.1_ASM31024v1	NC_020503.1	plasmid	6526940	1452	4495.137741	19.80378963	226.983715	6526940	0	226.983715	329580.3542	Candidatus Sulfuricurvum sp. RIFRC-1	RIFRC-1	Campylobacterota	Epsilonproteobacteria	NA	subsurface sediment from a freshwater well	Earth	Candidatus	2358861	0.000615551
GCF_016127515.1_ASM1612751v1	NZ_CP066016.1	chromosome	16403633	4040084	4.060220778	4.060220778	1	16403633	0	1	4040084	Acinetobacter baumannii	FDAARGOS_1036	Pseudomonadota	Gammaproteobacteria	NA	NA	Unannotated	Acinetobacter	4040084	1
GCF_016127515.1_ASM1612751v1	NZ_CP066017.1	plasmid	274800	10308	26.6589057	4.060220778	6.565875888	274800	0	6.565875888	67681.04866	Acinetobacter baumannii	FDAARGOS_1036	Pseudomonadota	Gammaproteobacteria	NA	NA	Unannotated	Acinetobacter	4040084	0.002551432
GCF_003004255.1_ASM300425v1	NZ_CP021279.1	chromosome	2465422	3461540	0.712232706	0.712232706	1	2465422	0	1	3461540	Legionella pneumophila subsp. fraseri	F-4198	Pseudomonadota	Gammaproteobacteria	protozoa	NA	Animals	Legionella	3461540	1
GCF_003004255.1_ASM300425v1	NZ_CP021280.1	plasmid	111321	88504	1.257807557	0.712232706	1.766006456	111321	0	1.766006456	156298.6354	Legionella pneumophila subsp. fraseri	F-4198	Pseudomonadota	Gammaproteobacteria	protozoa	NA	Animals	Legionella	3461540	0.025567811
GCF_019890835.1_ASM1989083v1	NZ_CP082355.1	chromosome	2091362	4764500	0.438946794	0.438946794	1	2091362	0	1	4764500	Escherichia coli	VCSW5	Pseudomonadota	Gammaproteobacteria	NA	Soil/drain sediment	Earth	Escherichia	4764500	1
GCF_019890835.1_ASM1989083v1	NZ_CP082356.1	plasmid	27892	88468	0.315277841	0.438946794	0.718259809	27892	0	0.718259809	63543.00881	Escherichia coli	VCSW5	Pseudomonadota	Gammaproteobacteria	NA	Soil/drain sediment	Earth	Escherichia	4764500	0.01856816
GCF_002848465.1_ASM284846v1	NZ_CP025438.1	chromosome	3951066	3030421	1.303801023	1.303801023	1	3951066	0	1	3030421	Listeria monocytogenes	MF4697	Terrabacteria group	Bacillota	NA	meat processing facility	Human-impacted	Listeria	3030421	1
GCF_002848465.1_ASM284846v1	NZ_CP025439.1	plasmid	148143	63151	2.345853589	1.303801023	1.799242022	148143	0	1.799242022	113623.9329	Listeria monocytogenes	MF4697	Terrabacteria group	Bacillota	NA	meat processing facility	Human-impacted	Listeria	3030421	0.020839019
GCF_905315685.2_NRS6145B	NZ_OX419565.1	chromosome	3557055	4085688	0.870613468	0.870613468	1	3557055	0	1	4085688	Bacillus subtilis	NRS6145	Terrabacteria group	Bacillota	NA	garden soil	Earth	Bacillus	4085688	1
GCF_905315685.2_NRS6145B	NZ_OX419566.1	plasmid	82894	83688	0.990512379	0.870613468	1.137717731	82894	0	1.137717731	95213.32143	Bacillus subtilis	NRS6145	Terrabacteria group	Bacillota	NA	garden soil	Earth	Bacillus	4085688	0.020483209
GCF_902806995.1_15-2067_O50	NZ_LR777654.1	chromosome	5592817	1197353	4.670984246	4.670984246	1	5592817	0	1	1197353	Chlamydiifrater volucris	15-2067_O50	PVC group	Chlamydiota	Phoenicopterus roseus	cloacal swab	Livestock	Chlamydiifrater	1197353	1
GCF_902806995.1_15-2067_O50	NZ_LR777655.1	plasmid	496012	6320	78.48291139	4.670984246	16.80222139	496012	0	16.80222139	106190.0392	Chlamydiifrater volucris	15-2067_O50	PVC group	Chlamydiota	Phoenicopterus roseus	cloacal swab	Livestock	Chlamydiifrater	1197353	0.00527831
GCF_018798905.1_ASM1879890v1	NZ_CP045707.1	chromosome	11945507	2166131	5.51467432	5.51467432	1	11945507	0	1	2166131	Neisseria gonorrhoeae	NG250	Pseudomonadota	Betaproteobacteria	Homo sapiens	Penile discharge	Humans	Neisseria	2166131	1
GCF_018798905.1_ASM1879890v1	NZ_CP045708.1	plasmid	809906	42907	18.87584776	5.51467432	3.422839984	809906	0	3.422839984	146863.7952	Neisseria gonorrhoeae	NG250	Pseudomonadota	Betaproteobacteria	Homo sapiens	Penile discharge	Humans	Neisseria	2166131	0.019808128
GCF_018798905.1_ASM1879890v1	NZ_CP045709.1	plasmid	528482	5154	102.5382227	5.51467432	18.59370414	528482	0	18.59370414	95831.95114	Neisseria gonorrhoeae	NG250	Pseudomonadota	Betaproteobacteria	Homo sapiens	Penile discharge	Humans	Neisseria	2166131	0.002379357
GCF_018798905.1_ASM1879890v1	NZ_CP045710.1	plasmid	473646	4207	112.5852151	5.51467432	20.41556918	473646	0	20.41556918	85888.29956	Neisseria gonorrhoeae	NG250	Pseudomonadota	Betaproteobacteria	Homo sapiens	Penile discharge	Humans	Neisseria	2166131	0.001942172
GCF_002591215.1_ASM259121v1	NZ_CP023970.1	chromosome	10273197	2560809	4.011699818	4.011699818	1	10273197	0	1	2560809	Staphylococcus lugdunensis	FDAARGOS_381	Terrabacteria group	Bacillota	Homo sapiens	Abscess	Humans	Staphylococcus	2560809	1
GCF_002591215.1_ASM259121v1	NZ_CP023971.1	plasmid	101018	9893	10.21105832	4.011699818	2.545319637	101018	0	2.545319637	25180.84717	Staphylococcus lugdunensis	FDAARGOS_381	Terrabacteria group	Bacillota	Homo sapiens	Abscess	Humans	Staphylococcus	2560809	0.003863232
GCF_029717865.1_ASM2971786v1	NZ_CP099291.1	chromosome	5465581	5014841	1.089881215	1.089881215	1	5465581	0	1	5014841	Citrobacter freundii	RHB03-E1-C03	Pseudomonadota	Gammaproteobacteria	NA	Pooled sediment sample collected from floor of pig farm	Earth	Citrobacter	5014841	1
GCF_029717865.1_ASM2971786v1	NZ_CP099292.1	plasmid	149193	43705	3.413636884	1.089881215	3.132118288	149193	0	3.132118288	136889.2298	Citrobacter freundii	RHB03-E1-C03	Pseudomonadota	Gammaproteobacteria	NA	Pooled sediment sample collected from floor of pig farm	Earth	Citrobacter	5014841	0.008715132
GCF_029717865.1_ASM2971786v1	NZ_CP099293.1	plasmid	215574	3576	60.28355705	1.089881215	55.3120434	215574	0	55.3120434	197795.8672	Citrobacter freundii	RHB03-E1-C03	Pseudomonadota	Gammaproteobacteria	NA	Pooled sediment sample collected from floor of pig farm	Earth	Citrobacter	5014841	0.000713083
GCF_026194135.2_ASM2619413v2	NZ_CP113440.1	chromosome	9924531	2293991	4.32631645	4.32631645	1	9924531	0	1	2293991	Streptococcus macedonicus	E37	Terrabacteria group	Bacillota	NA	Draining-Matting Conveyor	Human-impacted	Streptococcus	2293991	1
GCF_026194135.2_ASM2619413v2	NZ_CP113441.1	plasmid	150177	3337	45.00359604	4.32631645	10.40228947	150177	0	10.40228947	34712.43995	Streptococcus macedonicus	E37	Terrabacteria group	Bacillota	NA	Draining-Matting Conveyor	Human-impacted	Streptococcus	2293991	0.00145467
GCF_038441255.1_ASM3844125v1	NZ_CP131903.1	chromosome	1346727	3879730	0.347118743	0.347118743	1	1346727	0	1	3879730	Acinetobacter baumannii	-	Pseudomonadota	Gammaproteobacteria	Homo sapiens	respiratory	Humans	Acinetobacter	3879730	1
GCF_038441255.1_ASM3844125v1	NZ_CP131904.1	plasmid	22251	110967	0.200519073	0.347118743	0.577667088	22251	0	0.577667088	64101.98372	Acinetobacter baumannii	-	Pseudomonadota	Gammaproteobacteria	Homo sapiens	respiratory	Humans	Acinetobacter	3879730	0.028601733
GCF_038441255.1_ASM3844125v1	NZ_CP131905.1	plasmid	19997	17703	1.129582557	0.347118743	3.254167573	19997	0	3.254167573	57608.52854	Acinetobacter baumannii	-	Pseudomonadota	Gammaproteobacteria	Homo sapiens	respiratory	Humans	Acinetobacter	3879730	0.004562946
GCF_025665435.1_ASM2566543v1	NZ_CP106828.1	chromosome	14399433	4716245	3.053156272	3.053156272	1	14399433	0	1	4716245	Aeromonas veronii	jsyz553301	Pseudomonadota	Gammaproteobacteria	Odontobutis obscura	NA	Animals	Aeromonas	4716245	1
GCF_025665435.1_ASM2566543v1	NZ_CP106829.1	plasmid	125164	7435	16.83443174	3.053156272	5.51377992	125164	0	5.51377992	40994.9537	Aeromonas veronii	jsyz553301	Pseudomonadota	Gammaproteobacteria	Odontobutis obscura	NA	Animals	Aeromonas	4716245	0.001576466
GCF_015352015.2_ASM1535201v2	NZ_CP126068.1	chromosome	2033205	4204712	0.483553927	0.483553927	1	2033205	0	1	4204712	Clostridioides difficile	CDI-24	Terrabacteria group	Bacillota	Homo sapiens	NA	Humans	Clostridioides	4204712	1
GCF_015352015.2_ASM1535201v2	NZ_CP126069.1	plasmid	42148	12526	3.36484113	0.483553927	6.958564375	42148	0	6.958564375	87162.97736	Clostridioides difficile	CDI-24	Terrabacteria group	Bacillota	Homo sapiens	NA	Humans	Clostridioides	4204712	0.002979039
GCF_015352015.2_ASM1535201v2	NZ_CP126070.1	plasmid	34942	4675	7.474224599	0.483553927	15.45685844	34942	0	15.45685844	72260.8132	Clostridioides difficile	CDI-24	Terrabacteria group	Bacillota	Homo sapiens	NA	Humans	Clostridioides	4204712	0.001111848
GCF_001655415.1_ASM165541v1	NZ_CP015298.1	chromosome	1606677	1043003	1.540433728	1.540433728	1	1606677	0	1	1043003	Chlamydia trachomatis	E-547	PVC group	Chlamydiota	Homo sapiens	Patient sample	Humans	Chlamydia	1043003	1
GCF_001655415.1_ASM165541v1	NZ_CP015299.1	plasmid	346917	7502	46.24326846	1.540433728	30.01964162	346917	0	30.01964162	225207.3514	Chlamydia trachomatis	E-547	PVC group	Chlamydiota	Homo sapiens	Patient sample	Humans	Chlamydia	1043003	0.007192693
GCF_030020535.1_ASM3002053v1	NZ_CP124901.1	chromosome	7741743	2852232	2.714275346	2.714275346	1	7741743	0	1	2852232	Enterococcus faecalis	EfsC94	Terrabacteria group	Bacillota	Homo sapiens	urine	Humans	Enterococcus	2852232	1
GCF_030020535.1_ASM3002053v1	NZ_CP124902.1	plasmid	214751	78787	2.725716171	2.714275346	1.004215057	214751	0	1.004215057	79119.09169	Enterococcus faecalis	EfsC94	Terrabacteria group	Bacillota	Homo sapiens	urine	Humans	Enterococcus	2852232	0.027622928
GCF_030020535.1_ASM3002053v1	NZ_CP124903.1	plasmid	1639383	13517	121.283051	2.714275346	44.68339998	1639383	0	44.68339998	603985.5176	Enterococcus faecalis	EfsC94	Terrabacteria group	Bacillota	Homo sapiens	urine	Humans	Enterococcus	2852232	0.004739096
GCF_030020535.1_ASM3002053v1	NZ_CP124904.1	plasmid	316509	9331	33.92015861	2.714275346	12.49694828	316509	0	12.49694828	116609.0244	Enterococcus faecalis	EfsC94	Terrabacteria group	Bacillota	Homo sapiens	urine	Humans	Enterococcus	2852232	0.003271473
GCF_016454505.1_ASM1645450v1	NZ_CP051394.1	chromosome	1206056	4704366	0.256369509	0.256369509	1	1206056	0	1	4704366	Salmonella enterica subsp. enterica serovar Anatum	CVM 22448	Pseudomonadota	Gammaproteobacteria	NA	bovine	Livestock	Salmonella	4704366	1
GCF_016454505.1_ASM1645450v1	NZ_CP051395.1	plasmid	25983	155923	0.166639944	0.256369509	0.649999077	25983	0	0.649999077	101349.8061	Salmonella enterica subsp. enterica serovar Anatum	CVM 22448	Pseudomonadota	Gammaproteobacteria	NA	bovine	Livestock	Salmonella	4704366	0.033144317
GCF_905310975.2_NRS6085B	NZ_OX419573.1	chromosome	1626776	4335289	0.375240497	0.375240497	1	1626776	0	1	4335289	Bacillus subtilis	NRS6085	Terrabacteria group	Bacillota	NA	leaf litter	Earth	Bacillus	4335289	1
GCF_905310975.2_NRS6085B	NZ_OX419574.1	plasmid	12261	7240	1.693508287	0.375240497	4.513127714	12261	0	4.513127714	32675.04465	Bacillus subtilis	NRS6085	Terrabacteria group	Bacillota	NA	leaf litter	Earth	Bacillus	4335289	0.001670016
GCF_030718975.1_ASM3071897v1	NZ_CP132214.1	chromosome	1001247	4029133	0.248501849	0.248501849	1	1001247	0	1	4029133	Acinetobacter baumannii	2022CK-00066	Pseudomonadota	Gammaproteobacteria	Homo sapiens	Wound/Abscess	Humans	Acinetobacter	4029133	1
GCF_030718975.1_ASM3071897v1	NZ_CP132215.1	plasmid	24899	71234	0.349538142	0.248501849	1.406581655	24899	0	1.406581655	100196.4376	Acinetobacter baumannii	2022CK-00066	Pseudomonadota	Gammaproteobacteria	Homo sapiens	Wound/Abscess	Humans	Acinetobacter	4029133	0.017679734
GCF_002073255.2_ASM207325v2	NZ_CP020405.2	chromosome	10357158	2331774	4.441750358	4.441750358	1	10357158	0	1	2331774	Pasteurella multocida	FDAARGOS_218	Pseudomonadota	Gammaproteobacteria	Environment	Turkey	Livestock	Pasteurella	2331774	1
GCF_002073255.2_ASM207325v2	NZ_CP020404.1	plasmid	141261	3742	37.75013362	4.441750358	8.498931856	141261	0	8.498931856	31803.00301	Pasteurella multocida	FDAARGOS_218	Pseudomonadota	Gammaproteobacteria	Environment	Turkey	Livestock	Pasteurella	2331774	0.001604787
GCF_016454525.1_ASM1645452v1	NZ_CP051396.1	chromosome	1327724	4841659	0.274229143	0.274229143	1	1327724	0	1	4841659	Salmonella enterica subsp. enterica serovar Uganda	CVM 22437	Pseudomonadota	Gammaproteobacteria	NA	bovine	Livestock	Salmonella	4841659	1
GCF_016454525.1_ASM1645452v1	NZ_CP051397.1	plasmid	41534	191208	0.217218945	0.274229143	0.79210744	41534	0	0.79210744	151457.2795	Salmonella enterica subsp. enterica serovar Uganda	CVM 22437	Pseudomonadota	Gammaproteobacteria	NA	bovine	Livestock	Salmonella	4841659	0.039492248
GCF_014843275.1_ASM1484327v1	NZ_CP062124.1	chromosome	3365582	2946104	1.142383976	1.142383976	1	3365582	0	1	2946104	Listeria monocytogenes	FSL R9-0915	Terrabacteria group	Bacillota	NA	NA	Unannotated	Listeria	2946104	1
GCF_014843275.1_ASM1484327v1	NZ_CP062125.1	plasmid	94299	50101	1.882178	1.142383976	1.647587887	94299	0	1.647587887	82545.80073	Listeria monocytogenes	FSL R9-0915	Terrabacteria group	Bacillota	NA	NA	Unannotated	Listeria	2946104	0.017005849
GCF_003048875.2_ASM304887v2	NZ_CP049264.1	chromosome	3929997	2025227	1.940521729	1.940521729	1	3929997	0	1	2025227	Campylobacter concisus	P11CDO-S1	Campylobacterota	Epsilonproteobacteria	Homo sapiens	saliva	Humans	Campylobacter	2025227	1
GCF_003048875.2_ASM304887v2	NZ_CP049265.1	plasmid	225622	3611	62.48186098	1.940521729	32.19848561	225622	0	32.19848561	116268.7316	Campylobacter concisus	P11CDO-S1	Campylobacterota	Epsilonproteobacteria	Homo sapiens	saliva	Humans	Campylobacter	2025227	0.00178301
GCF_028335445.1_ASM2833544v1	NZ_CP116559.1	chromosome	2098077	2753262	0.762033181	0.762033181	1	2098077	0	1	2753262	Enterococcus faecalis	K137-1a	Terrabacteria group	Bacillota	Bos taurus	fecal sample	Livestock	Enterococcus	2753262	1
GCF_028335445.1_ASM2833544v1	NZ_CP116560.1	plasmid	48745	51389	0.9485493	0.762033181	1.244761152	48745	0	1.244761152	63967.03085	Enterococcus faecalis	K137-1a	Terrabacteria group	Bacillota	Bos taurus	fecal sample	Livestock	Enterococcus	2753262	0.018664769
GCF_009756605.1_ASM975660v1	NZ_CP037881.1	chromosome	4812348	5036850	0.955428095	0.955428095	1	4812348	0	1	5036850	Salmonella enterica subsp. enterica serovar 4;[5];12:i:-	PNCS009991	Pseudomonadota	Gammaproteobacteria	Homo sapiens	stool	Humans	Salmonella	5036850	1
GCF_009756605.1_ASM975660v1	NZ_CP037880.1	plasmid	12298	40085	0.306798054	0.955428095	0.321110564	12298	0	0.321110564	12871.71695	Salmonella enterica subsp. enterica serovar 4;[5];12:i:-	PNCS009991	Pseudomonadota	Gammaproteobacteria	Homo sapiens	stool	Humans	Salmonella	5036850	0.007958347
GCF_020990565.1_ASM2099056v1	NZ_CP087678.1	chromosome	921306	2824795	0.326149685	0.326149685	1	921306	0	1	2824795	Xylella taiwanensis	PLS206	Pseudomonadota	Gammaproteobacteria	NA	plant tissue	Plants	Xylella	2824795	1
GCF_020990565.1_ASM2099056v1	NZ_CP087679.1	plasmid	22369	32575	0.686692249	0.326149685	2.105451208	22369	0	2.105451208	68585.0731	Xylella taiwanensis	PLS206	Pseudomonadota	Gammaproteobacteria	NA	plant tissue	Plants	Xylella	2824795	0.01153181
GCF_036345135.1_ASM3634513v1	NZ_CP107768.1	chromosome	9987191	9643430	1.035647171	1.035647171	1	9987191	0	1	9643430	Streptomyces griseorubiginosus	NBC_00586	Terrabacteria group	Actinomycetota	NA	soil	Earth	Streptomyces	9643430	1
GCF_036345135.1_ASM3634513v1	NZ_CP107769.1	plasmid	132325	118869	1.113200246	1.035647171	1.074883683	132325	0	1.074883683	127770.3485	Streptomyces griseorubiginosus	NBC_00586	Terrabacteria group	Actinomycetota	NA	soil	Earth	Streptomyces	9643430	0.012326423
GCF_036345135.1_ASM3634513v1	NZ_CP107770.1	plasmid	48393	31015	1.560309528	1.035647171	1.506603379	48393	0	1.506603379	46727.3038	Streptomyces griseorubiginosus	NBC_00586	Terrabacteria group	Actinomycetota	NA	soil	Earth	Streptomyces	9643430	0.003216179
GCF_036345135.1_ASM3634513v1	NZ_CP107771.1	plasmid	37576	9295	4.04260355	1.035647171	3.903456373	37576	0	3.903456373	36282.62698	Streptomyces griseorubiginosus	NBC_00586	Terrabacteria group	Actinomycetota	NA	soil	Earth	Streptomyces	9643430	0.000963869
GCF_019357495.1_ASM1935749v1	NZ_CP079110.1	chromosome	1237291	1549333	0.798595912	0.798595912	1	1237291	0	1	1549333	Nosocomiicoccus ampullae	DSM 19163	Terrabacteria group	Bacillota	NA	from type material	Human-impacted	Nosocomiicoccus	1549333	1
GCF_019357495.1_ASM1935749v1	NZ_CP079111.1	plasmid	12758	2626	4.85833968	0.798595912	6.083601991	12758	0	6.083601991	15975.53883	Nosocomiicoccus ampullae	DSM 19163	Terrabacteria group	Bacillota	NA	from type material	Human-impacted	Nosocomiicoccus	1549333	0.001694923
GCF_014334235.1_ASM1433423v1	NZ_CP060517.1	chromosome	4264876	4715485	0.904440582	0.904440582	1	4264876	0	1	4715485	Salmonella enterica	SLR1_7627	Pseudomonadota	Gammaproteobacteria	NA	NA	Unannotated	Salmonella	4715485	1
GCF_014334235.1_ASM1433423v1	NZ_CP060518.1	plasmid	248777	233305	1.066316624	0.904440582	1.178979189	248777	0	1.178979189	275061.7396	Salmonella enterica	SLR1_7627	Pseudomonadota	Gammaproteobacteria	NA	NA	Unannotated	Salmonella	4715485	0.049476353
GCF_014334235.1_ASM1433423v1	NZ_CP060519.1	plasmid	155530	64443	2.413450646	0.904440582	2.66844577	155530	0	2.66844577	171962.6507	Salmonella enterica	SLR1_7627	Pseudomonadota	Gammaproteobacteria	NA	NA	Unannotated	Salmonella	4715485	0.013666251
GCF_014334235.1_ASM1433423v1	NZ_CP060520.1	plasmid	33595	4073	8.248219985	0.904440582	9.119692487	33595	0	9.119692487	37144.5075	Salmonella enterica	SLR1_7627	Pseudomonadota	Gammaproteobacteria	NA	NA	Unannotated	Salmonella	4715485	0.00086375
GCF_014334235.1_ASM1433423v1	NZ_CP060521.1	plasmid	50587	3830	13.20809399	0.904440582	14.60360609	50587	0	14.60360609	55931.81131	Salmonella enterica	SLR1_7627	Pseudomonadota	Gammaproteobacteria	NA	NA	Unannotated	Salmonella	4715485	0.000812218
GCF_036227205.1_ASM3622720v1	NZ_CP109442.1	chromosome	10360187	10070919	1.028723099	1.028723099	1	10360187	0	1	10070919	Amycolatopsis sp. NBC_01480	NBC_01480	Terrabacteria group	Actinomycetota	NA	NA	Unannotated	Amycolatopsis	10070919	1
GCF_036227205.1_ASM3622720v1	NZ_CP109443.1	plasmid	226643	40608	5.58124015	1.028723099	5.425405687	226643	0	5.425405687	220314.8741	Amycolatopsis sp. NBC_01480	NBC_01480	Terrabacteria group	Actinomycetota	NA	NA	Unannotated	Amycolatopsis	10070919	0.004032204
GCF_001936035.1_ASM193603v1	NZ_CP015134.1	chromosome	7573638	5229229	1.448327851	1.448327851	1	7573638	0	1	5229229	Klebsiella pneumoniae	ATCC 35657	Pseudomonadota	Gammaproteobacteria	NA	NA	Unannotated	Klebsiella	5229229	1
GCF_001936035.1_ASM193603v1	NZ_CP015135.1	plasmid	268985	158741	1.694489766	1.448327851	1.16996284	268985	0	1.16996284	185721.0712	Klebsiella pneumoniae	ATCC 35657	Pseudomonadota	Gammaproteobacteria	NA	NA	Unannotated	Klebsiella	5229229	0.030356483
GCF_003067765.2_ASM306776v2	NZ_CP077696.1	chromosome	1345028	4803137	0.280031155	0.280031155	1	1345028	0	1	4803137	Salmonella enterica subsp. enterica	CFSAN058598	Pseudomonadota	Gammaproteobacteria	NA	Pond	Water	Salmonella	4803137	1
GCF_003067765.2_ASM306776v2	NZ_CP077698.1	plasmid	16649	26030	0.639608144	0.280031155	2.284060662	16649	0	2.284060662	59454.09903	Salmonella enterica subsp. enterica	CFSAN058598	Pseudomonadota	Gammaproteobacteria	NA	Pond	Water	Salmonella	4803137	0.005419375
GCF_022921275.1_ASM2292127v1	NZ_CP094059.1	chromosome	12920161	1559659	8.283965277	8.283965277	1	12920161	0	1	1559659	Helicobacter pylori	Hpfe122	Campylobacterota	Epsilonproteobacteria	Homo sapiens	gastric biopsy	Humans	Helicobacter	1559659	1
GCF_022921275.1_ASM2292127v1	NZ_CP094060.1	plasmid	658781	3987	165.2322548	8.283965277	19.94603421	658781	0	19.94603421	79524.8384	Helicobacter pylori	Hpfe122	Campylobacterota	Epsilonproteobacteria	Homo sapiens	gastric biopsy	Humans	Helicobacter	1559659	0.002556328
GCF_905331265.2_AI2999v1_cpp	NZ_OW968328.1	chromosome	4086180	4886885	0.836152273	0.836152273	1	4086180	0	1	4886885	Enterobacter cloacae	1382	Pseudomonadota	Gammaproteobacteria	Homo sapiens	Hospital Univeristario de Bellvitge (Barcelona)	Humans	Enterobacter	4886885	1
GCF_905331265.2_AI2999v1_cpp	NZ_OW968329.1	plasmid	113742	72965	1.558856986	0.836152273	1.864321891	113742	0	1.864321891	136030.2468	Enterobacter cloacae	1382	Pseudomonadota	Gammaproteobacteria	Homo sapiens	Hospital Univeristario de Bellvitge (Barcelona)	Humans	Enterobacter	4886885	0.014930779
GCF_905331265.2_AI2999v1_cpp	NZ_OW968330.1	plasmid	82826	63589	1.302520876	0.836152273	1.557755589	82826	0	1.557755589	99056.12014	Enterobacter cloacae	1382	Pseudomonadota	Gammaproteobacteria	Homo sapiens	Hospital Univeristario de Bellvitge (Barcelona)	Humans	Enterobacter	4886885	0.013012174
GCF_002843525.1_ASM284352v1	NZ_CP025259.1	chromosome	3382706	3030702	1.116146028	1.116146028	1	3382706	0	1	3030702	Listeria monocytogenes	MF4624	Terrabacteria group	Bacillota	NA	meat processing facility	Human-impacted	Listeria	3030702	1
GCF_002843525.1_ASM284352v1	NZ_CP025260.1	plasmid	95204	63182	1.506821563	1.116146028	1.350021883	95204	0	1.350021883	85297.08263	Listeria monocytogenes	MF4624	Terrabacteria group	Bacillota	NA	meat processing facility	Human-impacted	Listeria	3030702	0.020847315
GCF_001018735.2_ASM101873v2	NZ_CP026080.1	chromosome	14082184	2697640	5.220186533	5.220186533	1	14082184	0	1	2697640	Staphylococcus aureus	FDAARGOS_12	Terrabacteria group	Bacillota	Homo sapiens	human	Humans	Staphylococcus	2697640	1
GCF_001018735.2_ASM101873v2	NZ_CP026081.1	plasmid	617666	28102	21.97943207	5.220186533	4.210468712	617666	0	4.210468712	118322.5917	Staphylococcus aureus	FDAARGOS_12	Terrabacteria group	Bacillota	Homo sapiens	human	Humans	Staphylococcus	2697640	0.010417254
GCF_023586845.4_ASM2358684v4	NZ_CP097779.1	chromosome	18135927	3965285	4.573675537	4.573675537	1	18135927	0	1	3965285	Bacillus velezensis	R 4.6	Terrabacteria group	Bacillota	NA	Rizosphere soil sample	Earth	Bacillus	3965285	1
GCF_023586845.4_ASM2358684v4	NZ_CP097780.1	plasmid	83383	24623	3.386386712	4.573675537	0.740408165	83383	0	0.740408165	18231.07025	Bacillus velezensis	R 4.6	Terrabacteria group	Bacillota	NA	Rizosphere soil sample	Earth	Bacillus	3965285	0.006209642
GCF_023586845.4_ASM2358684v4	NZ_CP097781.1	plasmid	326123	129705	2.514344089	4.573675537	0.549742558	326123	0	0.549742558	71304.35847	Bacillus velezensis	R 4.6	Terrabacteria group	Bacillota	NA	Rizosphere soil sample	Earth	Bacillus	3965285	0.032710133
GCF_023586845.4_ASM2358684v4	NZ_CP097782.1	plasmid	568745	64637	8.799062456	4.573675537	1.923849295	568745	0	1.923849295	124351.8469	Bacillus velezensis	R 4.6	Terrabacteria group	Bacillota	NA	Rizosphere soil sample	Earth	Bacillus	3965285	0.01630072
GCF_025854015.1_ASM2585401v1	NZ_CP107590.1	chromosome	766173	4062852	0.188580091	0.188580091	1	766173	0	1	4062852	Acinetobacter baumannii	1326569	Pseudomonadota	Gammaproteobacteria	Homo sapiens	skin	Humans	Acinetobacter	4062852	1
GCF_025854015.1_ASM2585401v1	NZ_CP107592.1	plasmid	30879	11625	2.656258065	0.188580091	14.08556996	30879	0	14.08556996	163744.7507	Acinetobacter baumannii	1326569	Pseudomonadota	Gammaproteobacteria	Homo sapiens	skin	Humans	Acinetobacter	4062852	0.002861291
GCF_020735625.1_ASM2073562v1	NZ_CP085955.1	chromosome	28057590	1794546	15.63492382	15.63492382	1	28057590	0	1	1794546	Finegoldia magna	FDAARGOS_1557	Terrabacteria group	Bacillota	NA	NA	Unannotated	Finegoldia	1794546	1
GCF_020735625.1_ASM2073562v1	NZ_CP085956.1	plasmid	667291	190216	3.508069773	15.63492382	0.22437396	667291	0	0.22437396	42679.5172	Finegoldia magna	FDAARGOS_1557	Terrabacteria group	Bacillota	NA	NA	Unannotated	Finegoldia	1794546	0.105996726
GCF_033814935.1_ASM3381493v1	NZ_CP138653.1	chromosome	1958036	2894687	0.676424083	0.676424083	1	1958036	0	1	2894687	Enterococcus faecalis	ES-109	Terrabacteria group	Bacillota	NA	Pig rectum feces	Livestock	Enterococcus	2894687	1
GCF_033814935.1_ASM3381493v1	NZ_CP138654.1	plasmid	61870	53680	1.15257079	0.676424083	1.703917437	61870	0	1.703917437	91466.288	Enterococcus faecalis	ES-109	Terrabacteria group	Bacillota	NA	Pig rectum feces	Livestock	Enterococcus	2894687	0.018544319
GCF_013899365.1_ASM1389936v1	NZ_CP057864.1	chromosome	3124765	4885177	0.639642126	0.639642126	1	3124765	0	1	4885177	Citrobacter freundii	RHB12-C19	Pseudomonadota	Gammaproteobacteria	NA	Pooled cattle faecal samples collected from floor of farm	Livestock	Citrobacter	4885177	1
GCF_013899365.1_ASM1389936v1	NZ_CP057865.1	plasmid	165892	5169	32.09363513	0.639642126	50.17436133	165892	0	50.17436133	259351.2737	Citrobacter freundii	RHB12-C19	Pseudomonadota	Gammaproteobacteria	NA	Pooled cattle faecal samples collected from floor of farm	Livestock	Citrobacter	4885177	0.001058099
GCF_022405075.1_ASM2240507v1	NZ_CP062346.1	chromosome	1105335	2823053	0.391538877	0.391538877	1	1105335	0	1	2823053	Staphylococcus aureus	NAS_AN_261	Terrabacteria group	Bacillota	Homo sapiens	NA	Humans	Staphylococcus	2823053	1
GCF_022405075.1_ASM2240507v1	NZ_CP062347.1	plasmid	35444	45230	0.783639178	0.391538877	2.001433892	35444	0	2.001433892	90524.85494	Staphylococcus aureus	NAS_AN_261	Terrabacteria group	Bacillota	Homo sapiens	NA	Humans	Staphylococcus	2823053	0.016021662
GCF_029713745.1_ASM2971374v1	NZ_CP121577.1	chromosome	1170279	3982212	0.293876619	0.293876619	1	1170279	0	1	3982212	Acinetobacter baumannii	RAB55	Pseudomonadota	Gammaproteobacteria	Homo sapiens	NA	Humans	Acinetobacter	3982212	1
GCF_029713745.1_ASM2971374v1	NZ_CP121578.1	plasmid	10844	8733	1.241726783	0.293876619	4.225333701	10844	0	4.225333701	36899.83921	Acinetobacter baumannii	RAB55	Pseudomonadota	Gammaproteobacteria	Homo sapiens	NA	Humans	Acinetobacter	3982212	0.002193002
GCF_000021245.2_ASM2124v2	NC_011586.2	chromosome	4667063	4055148	1.150898315	1.150898315	1	4667063	0	1	4055148	Acinetobacter baumannii AB0057	AB0057	Pseudomonadota	Gammaproteobacteria	NA	NA	Unannotated	Acinetobacter	4055148	1
GCF_000021245.2_ASM2124v2	NC_011585.2	plasmid	73501	8731	8.418394227	1.150898315	7.314629032	73501	0	7.314629032	63864.02608	Acinetobacter baumannii AB0057	AB0057	Pseudomonadota	Gammaproteobacteria	NA	NA	Unannotated	Acinetobacter	4055148	0.002153066
GCF_028370175.1_ASM2837017v1	NZ_CP116680.1	chromosome	13790156	4010093	3.438861892	3.438861892	1	13790156	0	1	4010093	Acinetobacter baumannii Canada BC-5	Canada BC-5	Pseudomonadota	Gammaproteobacteria	Homo sapiens	nosocomial spread of war-related MDR-ABC in a Canadian civilian hospital with origin from soldier evacuated via Landstuhl Regional Medical Center	Humans	Acinetobacter	4010093	1
GCF_028370175.1_ASM2837017v1	NZ_CP116681.1	plasmid	85305	8731	9.770358493	3.438861892	2.841160477	85305	0	2.841160477	24806.17212	Acinetobacter baumannii Canada BC-5	Canada BC-5	Pseudomonadota	Gammaproteobacteria	Homo sapiens	nosocomial spread of war-related MDR-ABC in a Canadian civilian hospital with origin from soldier evacuated via Landstuhl Regional Medical Center	Humans	Acinetobacter	4010093	0.002177256
GCF_008124385.1_ASM812438v1	NZ_CP043211.1	chromosome	1290465	4615313	0.279605089	0.279605089	1	1290465	0	1	4615313	Escherichia coli O16:H48	PG20180050	Pseudomonadota	Gammaproteobacteria	NA	mouse gut	Animals	Escherichia	4615313	1
GCF_008124385.1_ASM812438v1	NZ_CP043212.1	plasmid	131712	64997	2.026431989	0.279605089	7.247478935	131712	0	7.247478935	471064.3883	Escherichia coli O16:H48	PG20180050	Pseudomonadota	Gammaproteobacteria	NA	mouse gut	Animals	Escherichia	4615313	0.014082902
GCF_032302155.1_ASM3230215v1	NZ_CP135270.1	chromosome	3490419	4678298	0.746087359	0.746087359	1	3490419	0	1	4678298	Enterobacter hormaechei	IMT49658-1	Pseudomonadota	Gammaproteobacteria	horse	NA	Livestock	Enterobacter	4678298	1
GCF_032302155.1_ASM3230215v1	NZ_CP135271.1	plasmid	228378	294358	0.775851174	0.746087359	1.039893204	228378	0	1.039893204	306100.8838	Enterobacter hormaechei	IMT49658-1	Pseudomonadota	Gammaproteobacteria	horse	NA	Livestock	Enterobacter	4678298	0.062919891
GCF_032302155.1_ASM3230215v1	NZ_CP135272.1	plasmid	83196	109456	0.760086245	0.746087359	1.018763065	83196	0	1.018763065	111509.73	Enterobacter hormaechei	IMT49658-1	Pseudomonadota	Gammaproteobacteria	horse	NA	Livestock	Enterobacter	4678298	0.023396543
GCF_032302155.1_ASM3230215v1	NZ_CP135273.1	plasmid	56813	83155	0.683218087	0.746087359	0.915734704	56813	0	0.915734704	76147.91928	Enterobacter hormaechei	IMT49658-1	Pseudomonadota	Gammaproteobacteria	horse	NA	Livestock	Enterobacter	4678298	0.017774627
GCF_032302155.1_ASM3230215v1	NZ_CP135274.1	plasmid	72370	12725	5.687229862	0.746087359	7.622739875	72370	0	7.622739875	96999.36491	Enterobacter hormaechei	IMT49658-1	Pseudomonadota	Gammaproteobacteria	horse	NA	Livestock	Enterobacter	4678298	0.002720006
GCF_030503715.1_ASM3050371v1	NZ_CP073093.1	chromosome	39702887	2377580	16.69886481	16.69886481	1	39702887	0	1	2377580	Corynebacterium tuberculostearicum	CTNIH12	Terrabacteria group	Actinomycetota	Homo sapiens	skin	Humans	Corynebacterium	2377580	1
GCF_030503715.1_ASM3050371v1	NZ_CP073094.1	plasmid	582761	9719	59.96100422	16.69886481	3.590723375	582761	0	3.590723375	34898.24048	Corynebacterium tuberculostearicum	CTNIH12	Terrabacteria group	Actinomycetota	Homo sapiens	skin	Humans	Corynebacterium	2377580	0.00408777
GCF_015475575.1_ASM1547557v1	NZ_CP055225.1	chromosome	26696754	2874400	9.287765795	9.287765795	1	26696754	0	1	2874400	Staphylococcus aureus LAC	LAC	Terrabacteria group	Bacillota	Homo sapiens	NA	Humans	Staphylococcus	2874400	1
GCF_015475575.1_ASM1547557v1	NZ_CP055226.1	plasmid	853848	3125	273.23136	9.287765795	29.41841623	853848	0	29.41841623	91932.55072	Staphylococcus aureus LAC	LAC	Terrabacteria group	Bacillota	Homo sapiens	NA	Humans	Staphylococcus	2874400	0.001087183
GCF_006385115.1_ASM638511v1	NZ_CP041026.1	chromosome	1112235	4968488	0.223857842	0.223857842	1	1112235	0	1	4968488	Salmonella enterica subsp. enterica serovar 1;4;[5];12:i:-	SA20143792	Pseudomonadota	Gammaproteobacteria	bovine	NA	Livestock	Salmonella	4968488	1
GCF_006385115.1_ASM638511v1	NZ_CP041027.1	plasmid	113821	190723	0.596786963	0.223857842	2.665919402	113821	0	2.665919402	508452.146	Salmonella enterica subsp. enterica serovar 1;4;[5];12:i:-	SA20143792	Pseudomonadota	Gammaproteobacteria	bovine	NA	Livestock	Salmonella	4968488	0.038386527
GCF_006385115.1_ASM638511v1	NZ_CP041028.1	plasmid	53992	4236	12.74598678	0.223857842	56.93786148	53992	0	56.93786148	241188.7812	Salmonella enterica subsp. enterica serovar 1;4;[5];12:i:-	SA20143792	Pseudomonadota	Gammaproteobacteria	bovine	NA	Livestock	Salmonella	4968488	0.000852573
GCF_038441225.1_ASM3844122v1	NZ_CP131896.1	chromosome	1513490	3912496	0.3868349	0.3868349	1	1513490	0	1	3912496	Acinetobacter baumannii	-	Pseudomonadota	Gammaproteobacteria	Homo sapiens	respiratory	Humans	Acinetobacter	3912496	1
GCF_038441225.1_ASM3844122v1	NZ_CP131897.1	plasmid	28888	19261	1.499818286	0.3868349	3.877153495	28888	0	3.877153495	74677.85347	Acinetobacter baumannii	-	Pseudomonadota	Gammaproteobacteria	Homo sapiens	respiratory	Humans	Acinetobacter	3912496	0.004922944
GCF_018454425.1_ASM1845442v1	NZ_CP075323.1	chromosome	1799109	3894835	0.46192175	0.46192175	1	1799109	0	1	3894835	Acinetobacter sp. BHS4	BHS4	Pseudomonadota	Gammaproteobacteria	NA	AC condensate	Human-impacted	Acinetobacter	3894835	1
GCF_018454425.1_ASM1845442v1	NZ_CP075324.1	plasmid	11789	7145	1.64996501	0.46192175	3.571957826	11789	0	3.571957826	25521.63866	Acinetobacter sp. BHS4	BHS4	Pseudomonadota	Gammaproteobacteria	NA	AC condensate	Human-impacted	Acinetobacter	3894835	0.001834481
GCF_000023785.1_ASM2378v1	NC_012982.1	chromosome	12673571	3455622	3.667522374	3.667522374	1	12673571	0	1	3455622	Hirschia baltica ATCC 49814	ATCC 49814	Pseudomonadota	Alphaproteobacteria	NA	NA	Unannotated	Hirschia	3455622	1
GCF_000023785.1_ASM2378v1	NC_012983.1	plasmid	336641	84492	3.984294371	3.667522374	1.086372206	336641	0	1.086372206	91789.76042	Hirschia baltica ATCC 49814	ATCC 49814	Pseudomonadota	Alphaproteobacteria	NA	NA	Unannotated	Hirschia	3455622	0.024450591
GCF_022921235.1_ASM2292123v1	NZ_CP094056.1	chromosome	12925887	1548938	8.344999606	8.344999606	1	12925887	0	1	1548938	Helicobacter pylori	Hpfe124	Campylobacterota	Epsilonproteobacteria	Homo sapiens	gastric biopsy	Humans	Helicobacter	1548938	1
GCF_022921235.1_ASM2292123v1	NZ_CP094057.1	plasmid	253982	3430	74.04723032	8.344999606	8.873245514	253982	0	8.873245514	30435.23211	Helicobacter pylori	Hpfe124	Campylobacterota	Epsilonproteobacteria	Homo sapiens	gastric biopsy	Humans	Helicobacter	1548938	0.00221442
GCF_000833165.1_ASM83316v1	NZ_CP009353.1	chromosome	12704970	1923262	6.605948644	6.605948644	1	12704970	0	1	1923262	Francisella tularensis subsp. novicida F6168	F6168	Pseudomonadota	Gammaproteobacteria	NA	Blood	Humans	Francisella	1923262	1
GCF_000833165.1_ASM83316v1	NZ_CP009352.1	plasmid	369930	3978	92.99396682	6.605948644	14.07730696	369930	0	14.07730696	55999.52709	Francisella tularensis subsp. novicida F6168	F6168	Pseudomonadota	Gammaproteobacteria	NA	Blood	Humans	Francisella	1923262	0.002068361
GCF_025984485.1_ASM2598448v1	NZ_CP087806.1	chromosome	519543	2855583	0.18193938	0.18193938	1	519543	0	1	2855583	Moraxella bovis	SAM57939	Pseudomonadota	Gammaproteobacteria	Bovine	NA	Livestock	Moraxella	2855583	1
GCF_025984485.1_ASM2598448v1	NZ_CP087807.1	plasmid	13696	32191	0.425460532	0.18193938	2.338474128	13696	0	2.338474128	75277.82064	Moraxella bovis	SAM57939	Pseudomonadota	Gammaproteobacteria	Bovine	NA	Livestock	Moraxella	2855583	0.011273004
GCF_030389235.1_ASM3038923v1	NZ_CP128888.1	chromosome	2060470	4800203	0.42924643	0.42924643	1	2060470	0	1	4800203	Escherichia coli	TUM14697	Pseudomonadota	Gammaproteobacteria	Homo sapiens	feces	Humans	Escherichia	4800203	1
GCF_030389235.1_ASM3038923v1	NZ_CP128889.1	plasmid	21991	83028	0.264862456	0.42924643	0.617040557	21991	0	0.617040557	51231.64335	Escherichia coli	TUM14697	Pseudomonadota	Gammaproteobacteria	Homo sapiens	feces	Humans	Escherichia	4800203	0.017296768
GCF_030389235.1_ASM3038923v1	NZ_CP128890.1	plasmid	161712	51117	3.163565937	0.42924643	7.37004601	161712	0	7.37004601	376734.6419	Escherichia coli	TUM14697	Pseudomonadota	Gammaproteobacteria	Homo sapiens	feces	Humans	Escherichia	4800203	0.010648925
GCF_030389235.1_ASM3038923v1	NZ_CP128891.1	plasmid	213071	4077	52.26171204	0.42924643	121.7522347	213071	0	121.7522347	496383.8607	Escherichia coli	TUM14697	Pseudomonadota	Gammaproteobacteria	Homo sapiens	feces	Humans	Escherichia	4800203	0.000849339
GCF_024206655.1_ASM2420665v1	NZ_CP100334.1	chromosome	729039	2249800	0.324046137	0.324046137	1	729039	0	1	2249800	Streptococcus suis	STC83	Terrabacteria group	Bacillota	Homo sapiens	blood	Humans	Streptococcus	2249800	1
GCF_024206655.1_ASM2420665v1	NZ_CP100335.1	plasmid	13584	4285	3.170128355	0.324046137	9.782953686	13584	0	9.782953686	41919.95655	Streptococcus suis	STC83	Terrabacteria group	Bacillota	Homo sapiens	blood	Humans	Streptococcus	2249800	0.001904614
GCF_905330865.2_AI2946v1_cpp	NZ_OW968280.1	chromosome	7402690	5942021	1.245820235	1.245820235	1	7402690	0	1	5942021	Klebsiella oxytoca	101	Pseudomonadota	Gammaproteobacteria	Homo sapiens	Hospital Universitario Central de Asturias (Oviedo)	Humans	Klebsiella	5942021	1
GCF_905330865.2_AI2946v1_cpp	NZ_OW968281.1	plasmid	187266	98209	1.906810985	1.245820235	1.530566715	187266	0	1.530566715	150315.4265	Klebsiella oxytoca	101	Pseudomonadota	Gammaproteobacteria	Homo sapiens	Hospital Universitario Central de Asturias (Oviedo)	Humans	Klebsiella	5942021	0.016527878
GCF_905330865.2_AI2946v1_cpp	NZ_OW968282.1	plasmid	32768	2815	11.64049734	1.245820235	9.343641247	32768	0	9.343641247	26302.35011	Klebsiella oxytoca	101	Pseudomonadota	Gammaproteobacteria	Homo sapiens	Hospital Universitario Central de Asturias (Oviedo)	Humans	Klebsiella	5942021	0.000473745
GCF_002234575.2_ASM223457v2	NZ_CP022464.2	chromosome	19808429	6570176	3.014900818	3.014900818	1	19808429	0	1	6570176	Enterocloster bolteae	ATCC BAA-613	Terrabacteria group	Bacillota	NA	NA	Unannotated	Enterocloster	6570176	1
GCF_002234575.2_ASM223457v2	NZ_CP022465.2	plasmid	470422	43860	10.7255358	3.014900818	3.557508668	470422	0	3.557508668	156032.3302	Enterocloster bolteae	ATCC BAA-613	Terrabacteria group	Bacillota	NA	NA	Unannotated	Enterocloster	6570176	0.00667562
GCF_003325195.1_ASM332519v1	NZ_CP030217.1	chromosome	1574760	4716530	0.333881052	0.333881052	1	1574760	0	1	4716530	Salmonella enterica	SA20075157	Pseudomonadota	Gammaproteobacteria	NA	NA	Unannotated	Salmonella	4716530	1
GCF_003325195.1_ASM332519v1	NZ_CP030218.1	plasmid	26947	97234	0.27713557	0.333881052	0.830042819	26947	0	0.830042819	80708.38344	Salmonella enterica	SA20075157	Pseudomonadota	Gammaproteobacteria	NA	NA	Unannotated	Salmonella	4716530	0.02061558
GCF_025398875.1_ASM2539887v1	NZ_CP104724.1	chromosome	880713	4589748	0.191887006	0.191887006	1	880713	0	1	4589748	Enterobacter kobei	SG.H2a	Pseudomonadota	Gammaproteobacteria	NA	Freshwater pond	Water	Enterobacter	4589748	1
GCF_025398875.1_ASM2539887v1	NZ_CP104725.1	plasmid	13397	134081	0.099917214	0.191887006	0.520708601	13397	0	0.520708601	69817.12993	Enterobacter kobei	SG.H2a	Pseudomonadota	Gammaproteobacteria	NA	Freshwater pond	Water	Enterobacter	4589748	0.029213151
GCF_025884555.1_ASM2588455v1	NZ_CP104914.1	chromosome	1994262	2399548	0.831099024	0.831099024	1	1994262	0	1	2399548	Avibacterium paragallinarum	AG21-0333	Pseudomonadota	Gammaproteobacteria	Gallus gallus	NA	Livestock	Avibacterium	2399548	1
GCF_025884555.1_ASM2588455v1	NZ_CP104915.1	plasmid	90914	4345	20.92382048	0.831099024	25.17608599	90914	0	25.17608599	109390.0936	Avibacterium paragallinarum	AG21-0333	Pseudomonadota	Gammaproteobacteria	Gallus gallus	NA	Livestock	Avibacterium	2399548	0.001810758
GCF_025884555.1_ASM2588455v1	NZ_CP104916.1	plasmid	98208	3548	27.67981962	0.831099024	33.30508018	98208	0	33.30508018	118166.4245	Avibacterium paragallinarum	AG21-0333	Pseudomonadota	Gammaproteobacteria	Gallus gallus	NA	Livestock	Avibacterium	2399548	0.001478612
GCF_003032015.1_ASM303201v1	NZ_CP025555.1	chromosome	90424861	4870262	18.5667344	18.5667344	1	90424861	0	1	4870262	Salmonella enterica subsp. enterica serovar Typhimurium	PIR00538	Pseudomonadota	Gammaproteobacteria	NA	NA	Unannotated	Salmonella	4870262	1
GCF_003032015.1_ASM303201v1	NZ_CP025556.1	plasmid	1245621	93832	13.27501279	18.5667344	0.714989104	1245621	0	0.714989104	67088.8576	Salmonella enterica subsp. enterica serovar Typhimurium	PIR00538	Pseudomonadota	Gammaproteobacteria	NA	NA	Unannotated	Salmonella	4870262	0.019266315
GCF_029713905.1_ASM2971390v1	NZ_CP121579.1	chromosome	1118573	3997089	0.279846909	0.279846909	1	1118573	0	1	3997089	Acinetobacter baumannii	RAB53	Pseudomonadota	Gammaproteobacteria	Homo sapiens	NA	Humans	Acinetobacter	3997089	1
GCF_029713905.1_ASM2971390v1	NZ_CP121580.1	plasmid	15414	8848	1.742088608	0.279846909	6.225148659	15414	0	6.225148659	55080.11533	Acinetobacter baumannii	RAB53	Pseudomonadota	Gammaproteobacteria	Homo sapiens	NA	Humans	Acinetobacter	3997089	0.002213611
GCF_030067875.1_ASM3006787v1	NZ_CP125992.1	chromosome	2762827	5352352	0.516189331	0.516189331	1	2762827	0	1	5352352	Bacillus cereus	FFI_gr_36	Terrabacteria group	Bacillota	NA	soil	Earth	Bacillus	5352352	1
GCF_030067875.1_ASM3006787v1	NZ_CP125993.1	plasmid	45360	12239	3.706185146	0.516189331	7.179894897	45360	0	7.179894897	87874.73364	Bacillus cereus	FFI_gr_36	Terrabacteria group	Bacillota	NA	soil	Earth	Bacillus	5352352	0.002286658
GCF_038420605.1_ASM3842060v1	NZ_CP131626.1	chromosome	832613	2235875	0.372387991	0.372387991	1	832613	0	1	2235875	Neisseria gonorrhoeae	-	Pseudomonadota	Betaproteobacteria	Homo sapiens	urine	Humans	Neisseria	2235875	1
GCF_038420605.1_ASM3842060v1	NZ_CP131627.1	plasmid	36904	42005	0.878562076	0.372387991	2.359265327	36904	0	2.359265327	99100.94005	Neisseria gonorrhoeae	-	Pseudomonadota	Betaproteobacteria	Homo sapiens	urine	Humans	Neisseria	2235875	0.018786828
GCF_038420605.1_ASM3842060v1	NZ_CP131628.1	plasmid	137069	5548	24.70602019	0.372387991	66.34483594	137069	0	66.34483594	368081.1498	Neisseria gonorrhoeae	-	Pseudomonadota	Betaproteobacteria	Homo sapiens	urine	Humans	Neisseria	2235875	0.002481355
GCF_038420605.1_ASM3842060v1	NZ_CP131629.1	plasmid	67975	4153	16.36768601	0.372387991	43.95331319	67975	0	43.95331319	182538.1097	Neisseria gonorrhoeae	-	Pseudomonadota	Betaproteobacteria	Homo sapiens	urine	Humans	Neisseria	2235875	0.001857438
GCF_016128115.1_ASM1612811v1	NZ_CP066071.1	chromosome	17734291	4286334	4.137402965	4.137402965	1	17734291	0	1	4286334	Providencia stuartii	FDAARGOS_1040	Pseudomonadota	Gammaproteobacteria	NA	NA	Unannotated	Providencia	4286334	1
GCF_016128115.1_ASM1612811v1	NZ_CP066072.1	plasmid	473713	48874	9.692535909	4.137402965	2.342661808	473713	0	2.342661808	114495.2532	Providencia stuartii	FDAARGOS_1040	Pseudomonadota	Gammaproteobacteria	NA	NA	Unannotated	Providencia	4286334	0.011402285
GCF_013305845.1_ASM1330584v1	NZ_CP050054.1	chromosome	12715508	6275114	2.026338964	2.026338964	1	12715508	0	1	6275114	Pseudomonas aeruginosa	LIUYANG-A	Pseudomonadota	Gammaproteobacteria	NA	Integrative Microbiology Research Center; South China Agricultural University (SCAU); Tianhe District; Guangzhou China	Unannotated	Pseudomonas	6275114	1
GCF_013305845.1_ASM1330584v1	NZ_CP050057.1	plasmid	11726	2785	4.210412926	2.026338964	2.077842356	11726	0	2.077842356	5786.790961	Pseudomonas aeruginosa	LIUYANG-A	Pseudomonadota	Gammaproteobacteria	NA	Integrative Microbiology Research Center; South China Agricultural University (SCAU); Tianhe District; Guangzhou China	Unannotated	Pseudomonas	6275114	0.000443817
GCF_024206735.1_ASM2420673v1	NZ_CP100330.1	chromosome	1675530	2247294	0.74557668	0.74557668	1	1675530	0	1	2247294	Streptococcus suis	STC85	Terrabacteria group	Bacillota	Homo sapiens	blood	Humans	Streptococcus	2247294	1
GCF_024206735.1_ASM2420673v1	NZ_CP100331.1	plasmid	23251	4285	5.42613769	0.74557668	7.277772808	23251	0	7.277772808	31185.25648	Streptococcus suis	STC85	Terrabacteria group	Bacillota	Homo sapiens	blood	Humans	Streptococcus	2247294	0.001906738
GCF_013389575.1_ASM1338957v1	NZ_CP058299.1	chromosome	1869341	1644732	1.136562674	1.136562674	1	1869341	0	1	1644732	Campylobacter jejuni	A9a	Campylobacterota	Epsilonproteobacteria	Gallus gallus	cecal contents of broiler chicken	Livestock	Campylobacter	1644732	1
GCF_013389575.1_ASM1338957v1	NZ_CP058300.1	plasmid	44763	41912	1.068023478	1.136562674	0.93969607	44763	0	0.93969607	39384.54167	Campylobacter jejuni	A9a	Campylobacterota	Epsilonproteobacteria	Gallus gallus	cecal contents of broiler chicken	Livestock	Campylobacter	1644732	0.025482571
GCF_022921975.1_ASM2292197v1	NZ_CP094085.1	chromosome	9823942	1598616	6.145279417	6.145279417	1	9823942	0	1	1598616	Helicobacter pylori	Hpfe095	Campylobacterota	Epsilonproteobacteria	Homo sapiens	gastric biopsy	Humans	Helicobacter	1598616	1
GCF_022921975.1_ASM2292197v1	NZ_CP094086.1	plasmid	378751	4943	76.6237103	6.145279417	12.46871055	378751	0	12.46871055	61632.83625	Helicobacter pylori	Hpfe095	Campylobacterota	Epsilonproteobacteria	Homo sapiens	gastric biopsy	Humans	Helicobacter	1598616	0.00309205
GCF_001010805.1_ASM101080v1	NZ_CP011477.1	chromosome	6666258	3468984	1.921674473	1.921674473	1	6666258	0	1	3468984	Spongiibacter sp. IMCC21906	IMCC21906	Pseudomonadota	Gammaproteobacteria	NA	Seawater	Water	Spongiibacter	3468984	1
GCF_001010805.1_ASM101080v1	NZ_CP011478.1	plasmid	57109	12685	4.502089082	1.921674473	2.342794862	57109	0	2.342794862	29718.35282	Spongiibacter sp. IMCC21906	IMCC21906	Pseudomonadota	Gammaproteobacteria	NA	Seawater	Water	Spongiibacter	3468984	0.00365669
GCF_013201525.1_ASM1320152v1	NZ_CP053787.1	chromosome	2479976	4850975	0.511232484	0.511232484	1	2479976	0	1	4850975	Escherichia coli	J31	Pseudomonadota	Gammaproteobacteria	Wild boar	Wild boar	Animals	Escherichia	4850975	1
GCF_013201525.1_ASM1320152v1	NZ_CP053788.1	plasmid	116666	108661	1.073669486	0.511232484	2.100158967	116666	0	2.100158967	228205.3735	Escherichia coli	J31	Pseudomonadota	Gammaproteobacteria	Wild boar	Wild boar	Animals	Escherichia	4850975	0.022399827
GCF_030370175.1_ASM3037017v1	NZ_CP128520.1	chromosome	1469429	2824758	0.52019642	0.52019642	1	1469429	0	1	2824758	Mannheimia haemolytica	191452	Pseudomonadota	Gammaproteobacteria	Bos taurus	NA	Livestock	Mannheimia	2824758	1
GCF_030370175.1_ASM3037017v1	NZ_CP128521.1	plasmid	27457	4614	5.950801907	0.52019642	11.43952875	27457	0	11.43952875	52781.98566	Mannheimia haemolytica	191452	Pseudomonadota	Gammaproteobacteria	Bos taurus	NA	Livestock	Mannheimia	2824758	0.001633414
GCF_003073995.1_ASM307399v1	NZ_CP029126.1	chromosome	15264708	4891057	3.120942569	3.120942569	1	15264708	0	1	4891057	Enterobacter hormaechei	AR432	Pseudomonadota	Gammaproteobacteria	NA	NA	Unannotated	Enterobacter	4891057	1
GCF_003073995.1_ASM307399v1	NZ_CP029124.1	plasmid	65439	2692	24.30869242	3.120942569	7.788894503	65439	0	7.788894503	20967.704	Enterobacter hormaechei	AR432	Pseudomonadota	Gammaproteobacteria	NA	NA	Unannotated	Enterobacter	4891057	0.000550392
GCF_003073995.1_ASM307399v1	NZ_CP029125.1	plasmid	51894	4096	12.66943359	3.120942569	4.059489501	51894	0	4.059489501	16627.669	Enterobacter hormaechei	AR432	Pseudomonadota	Gammaproteobacteria	NA	NA	Unannotated	Enterobacter	4891057	0.000837447
GCF_012980805.1_ASM1298080v1	NZ_CP050242.1	chromosome	9832565	3803872	2.584883245	2.584883245	1	9832565	0	1	3803872	Erwinia amylovora	FB-307	Pseudomonadota	Gammaproteobacteria	Apple tree	NA	Plants	Erwinia	3803872	1
GCF_012980805.1_ASM1298080v1	NZ_CP050243.1	plasmid	190084	28259	6.726494214	2.584883245	2.602242955	190084	0	2.602242955	73536.78366	Erwinia amylovora	FB-307	Pseudomonadota	Gammaproteobacteria	Apple tree	NA	Plants	Erwinia	3803872	0.007429009
GCF_002848485.1_ASM284848v1	NZ_CP025440.1	chromosome	9283001	3030581	3.063109351	3.063109351	1	9283001	0	1	3030581	Listeria monocytogenes	MF6172	Terrabacteria group	Bacillota	NA	meat processing facility	Human-impacted	Listeria	3030581	1
GCF_002848485.1_ASM284848v1	NZ_CP025441.1	plasmid	272476	63182	4.312557374	3.063109351	1.407901867	272476	0	1.407901867	88954.05576	Listeria monocytogenes	MF6172	Terrabacteria group	Bacillota	NA	meat processing facility	Human-impacted	Listeria	3030581	0.020848148
GCF_022921855.1_ASM2292185v1	NZ_CP094076.1	chromosome	8536499	1607515	5.310369732	5.310369732	1	8536499	0	1	1607515	Helicobacter pylori	Hpfe102	Campylobacterota	Epsilonproteobacteria	Homo sapiens	gastric biopsy	Humans	Helicobacter	1607515	1
GCF_022921855.1_ASM2292185v1	NZ_CP094077.1	plasmid	400072	8692	46.0276116	5.310369732	8.6674966	400072	0	8.6674966	75337.88044	Helicobacter pylori	Hpfe102	Campylobacterota	Epsilonproteobacteria	Homo sapiens	gastric biopsy	Humans	Helicobacter	1607515	0.005407104
GCF_019047185.1_ASM1904718v1	NZ_CP077232.1	chromosome	29326439	4066107	7.21241202	7.21241202	1	29326439	0	1	4066107	Acinetobacter pittii	FDAARGOS 1397	Pseudomonadota	Gammaproteobacteria	NA	NA	Unannotated	Acinetobacter	4066107	1
GCF_019047185.1_ASM1904718v1	NZ_CP077233.1	plasmid	649783	69574	9.339451519	7.21241202	1.294913753	649783	0	1.294913753	90092.32948	Acinetobacter pittii	FDAARGOS 1397	Pseudomonadota	Gammaproteobacteria	NA	NA	Unannotated	Acinetobacter	4066107	0.017110715
GCF_019047185.1_ASM1904718v1	NZ_CP077234.1	plasmid	1697214	39975	42.45688555	7.21241202	5.886641728	1697214	0	5.886641728	235318.5031	Acinetobacter pittii	FDAARGOS 1397	Pseudomonadota	Gammaproteobacteria	NA	NA	Unannotated	Acinetobacter	4066107	0.009831271
GCF_019047185.1_ASM1904718v1	NZ_CP077235.1	plasmid	743133	6715	110.6676098	7.21241202	15.34404989	743133	0	15.34404989	103035.295	Acinetobacter pittii	FDAARGOS 1397	Pseudomonadota	Gammaproteobacteria	NA	NA	Unannotated	Acinetobacter	4066107	0.001651457
GCF_008124125.1_ASM812412v1	NZ_CP043183.1	chromosome	1347201	4656755	0.289300382	0.289300382	1	1347201	0	1	4656755	Escherichia coli O16:H48	PG20180172	Pseudomonadota	Gammaproteobacteria	NA	mouse gut	Animals	Escherichia	4656755	1
GCF_008124125.1_ASM812412v1	NZ_CP043184.1	plasmid	24458	43125	0.567142029	0.289300382	1.960391567	24458	0	1.960391567	84541.88632	Escherichia coli O16:H48	PG20180172	Pseudomonadota	Gammaproteobacteria	NA	mouse gut	Animals	Escherichia	4656755	0.009260741
GCF_037753205.1_ASM3775320v1	NZ_CP148120.1	chromosome	2277873	4215310	0.540380897	0.540380897	1	2277873	0	1	4215310	Bacillus subtilis	-	Terrabacteria group	Bacillota	NA	NA	Unannotated	Bacillus	4215310	1
GCF_037753205.1_ASM3775320v1	NZ_CP148121.1	plasmid	48644	84215	0.577616814	0.540380897	1.068906797	48644	0	1.068906797	90017.98592	Bacillus subtilis	-	Terrabacteria group	Bacillota	NA	NA	Unannotated	Bacillus	4215310	0.019978365
GCF_038024735.1_WGS_using_MinION_R10.4.1_of_Staphylococcus_aureus_TUM22730	NZ_CP150735.1	chromosome	606839	2762932	0.21963588	0.21963588	1	606839	0	1	2762932	Staphylococcus aureus	-	Terrabacteria group	Bacillota	Homo sapiens	NA	Humans	Staphylococcus	2762932	1
GCF_038024735.1_WGS_using_MinION_R10.4.1_of_Staphylococcus_aureus_TUM22730	NZ_CP150736.1	plasmid	39684	40446	0.981160065	0.21963588	4.46721213	39684	0	4.46721213	180680.8618	Staphylococcus aureus	-	Terrabacteria group	Bacillota	Homo sapiens	NA	Humans	Staphylococcus	2762932	0.014638797
GCF_002796525.1_ASM279652v1	NZ_CP024885.1	chromosome	5633538	5323040	1.058330954	1.058330954	1	5633538	0	1	5323040	Klebsiella aerogenes	AR_0009	Pseudomonadota	Gammaproteobacteria	NA	NA	Unannotated	Klebsiella	5323040	1
GCF_002796525.1_ASM279652v1	NZ_CP024884.1	plasmid	21882	9294	2.354422208	1.058330954	2.224655907	21882	0	2.224655907	20675.952	Klebsiella aerogenes	AR_0009	Pseudomonadota	Gammaproteobacteria	NA	NA	Unannotated	Klebsiella	5323040	0.001745995
GCF_014931475.1_ASM1493147v1	NZ_CP063124.1	chromosome	3713996	2034148	1.825823883	1.825823883	1	3713996	0	1	2034148	Haemophilus parainfluenzae	M1C113_1	Pseudomonadota	Gammaproteobacteria	Homo sapiens	cough swab	Humans	Haemophilus	2034148	1
GCF_014931475.1_ASM1493147v1	NZ_CP063125.1	plasmid	138530	32081	4.318132228	1.825823883	2.365032174	138530	0	2.365032174	75872.59718	Haemophilus parainfluenzae	M1C113_1	Pseudomonadota	Gammaproteobacteria	Homo sapiens	cough swab	Humans	Haemophilus	2034148	0.015771222
GCF_014931475.1_ASM1493147v1	NZ_CP063126.1	plasmid	135183	23232	5.818827479	1.825823883	3.186959889	135183	0	3.186959889	74039.45214	Haemophilus parainfluenzae	M1C113_1	Pseudomonadota	Gammaproteobacteria	Homo sapiens	cough swab	Humans	Haemophilus	2034148	0.011420998
GCF_008693805.1_ASM869380v1	NZ_CP044076.1	chromosome	12494669	4343403	2.876700366	2.876700366	1	12494669	0	1	4343403	Providencia stuartii	FDAARGOS_645	Pseudomonadota	Gammaproteobacteria	Homo sapiens	clinical isolate	Humans	Providencia	4343403	1
GCF_008693805.1_ASM869380v1	NZ_CP044075.1	plasmid	672448	186363	3.608269882	2.876700366	1.254308556	672448	0	1.254308556	233756.7054	Providencia stuartii	FDAARGOS_645	Pseudomonadota	Gammaproteobacteria	Homo sapiens	clinical isolate	Humans	Providencia	4343403	0.04290714
GCF_011058675.1_ASM1105867v1	NZ_CP043871.1	chromosome	9137675	2218879	4.1181493	4.1181493	1	9137675	0	1	2218879	Neisseria gonorrhoeae	NG196	Pseudomonadota	Betaproteobacteria	Homo sapiens	Urethral discharge	Humans	Neisseria	2218879	1
GCF_011058675.1_ASM1105867v1	NZ_CP043872.1	plasmid	308986	41355	7.471551203	4.1181493	1.814298283	308986	0	1.814298283	75030.30549	Neisseria gonorrhoeae	NG196	Pseudomonadota	Betaproteobacteria	Homo sapiens	Urethral discharge	Humans	Neisseria	2218879	0.01863779
GCF_011058675.1_ASM1105867v1	NZ_CP043873.1	plasmid	1359563	5600	242.7791071	4.1181493	58.95344959	1359563	0	58.95344959	330139.3177	Neisseria gonorrhoeae	NG196	Pseudomonadota	Betaproteobacteria	Homo sapiens	Urethral discharge	Humans	Neisseria	2218879	0.002523797
GCF_011058675.1_ASM1105867v1	NZ_CP043874.1	plasmid	468315	4207	111.3180414	4.1181493	27.03108442	468315	0	27.03108442	113719.7721	Neisseria gonorrhoeae	NG196	Pseudomonadota	Betaproteobacteria	Homo sapiens	Urethral discharge	Humans	Neisseria	2218879	0.001896002
GCF_003609855.1_ASM360985v1	NZ_AP017922.1	chromosome	29696210	2729352	10.88031518	10.88031518	1	29696210	0	1	2729352	Staphylococcus aureus	JP02758	Terrabacteria group	Bacillota	Homo sapiens	NA	Humans	Staphylococcus	2729352	1
GCF_003609855.1_ASM360985v1	NZ_AP017923.1	plasmid	861766	37965	22.69895957	10.88031518	2.086240995	861766	0	2.086240995	79204.13937	Staphylococcus aureus	JP02758	Terrabacteria group	Bacillota	Homo sapiens	NA	Humans	Staphylococcus	2729352	0.013909895
GCF_024266185.1_ASM2426618v1	NZ_CP100682.1	chromosome	784192	4645547	0.168805094	0.168805094	1	784192	0	1	4645547	Salmonella enterica subsp. enterica serovar Goldcoast	R18.0450	Pseudomonadota	Gammaproteobacteria	Homo sapiens	stool	Humans	Salmonella	4645547	1
GCF_024266185.1_ASM2426618v1	NZ_CP100683.1	plasmid	46161	262557	0.175813252	0.168805094	1.041516268	46161	0	1.041516268	273457.3868	Salmonella enterica subsp. enterica serovar Goldcoast	R18.0450	Pseudomonadota	Gammaproteobacteria	Homo sapiens	stool	Humans	Salmonella	4645547	0.056517995
GCF_039926885.1_ASM3992688v1	NZ_CP157088.1	chromosome	3019022	4637122	0.651055116	0.651055116	1	3019022	0	1	4637122	Escherichia coli	-	Pseudomonadota	Gammaproteobacteria	NA	NA	Unannotated	Escherichia	4637122	1
GCF_039926885.1_ASM3992688v1	NZ_CP157089.1	plasmid	218570	1665	131.2732733	0.651055116	201.6315825	218570	0	201.6315825	335716.5849	Escherichia coli	-	Pseudomonadota	Gammaproteobacteria	NA	NA	Unannotated	Escherichia	4637122	0.000359059
GCF_000815225.1_ASM81522v1	NZ_CP010427.1	chromosome	13016209	1658482	7.848266668	7.848266668	1	13016209	0	1	1658482	Allofrancisella guangzhouensis	08HL01032	Pseudomonadota	Gammaproteobacteria	NA	NA	Unannotated	Allofrancisella	1658482	1
GCF_000815225.1_ASM81522v1	NZ_CP010428.1	plasmid	2223645	3045	730.2610837	7.848266668	93.04743514	2223645	0	93.04743514	283329.44	Allofrancisella guangzhouensis	08HL01032	Pseudomonadota	Gammaproteobacteria	NA	NA	Unannotated	Allofrancisella	1658482	0.001836016
GCF_037749985.1_ASM3774998v1	NZ_CP148114.1	chromosome	2603377	4215049	0.617638609	0.617638609	1	2603377	0	1	4215049	Bacillus subtilis	-	Terrabacteria group	Bacillota	NA	NA	Unannotated	Bacillus	4215049	1
GCF_037749985.1_ASM3774998v1	NZ_CP148115.1	plasmid	57328	84215	0.680733836	0.617638609	1.102155575	57328	0	1.102155575	92818.03176	Bacillus subtilis	-	Terrabacteria group	Bacillota	NA	NA	Unannotated	Bacillus	4215049	0.019979602
GCF_904863355.1_INF148	NZ_LR890381.1	chromosome	4799223	5460439	0.878907905	0.878907905	1	4799223	0	1	5460439	Klebsiella pneumoniae	INF148	Pseudomonadota	Gammaproteobacteria	Homo sapiens	urine	Humans	Klebsiella	5460439	1
GCF_904863355.1_INF148	NZ_LR890382.1	plasmid	119127	4064	29.31274606	0.878907905	33.35132829	119127	0	33.35132829	135539.7982	Klebsiella pneumoniae	INF148	Pseudomonadota	Gammaproteobacteria	Homo sapiens	urine	Humans	Klebsiella	5460439	0.000744263
GCF_904863355.1_INF148	NZ_LR890383.1	plasmid	50910	3223	15.79584238	0.878907905	17.97212461	50910	0	17.97212461	57924.15762	Klebsiella pneumoniae	INF148	Pseudomonadota	Gammaproteobacteria	Homo sapiens	urine	Humans	Klebsiella	5460439	0.000590246
GCF_023206655.1_ASM2320665v1	NZ_CP069630.1	chromosome	2456614	5050943	0.486367397	0.486367397	1	2456614	0	1	5050943	Escherichia coli	ESM2.2	Pseudomonadota	Gammaproteobacteria	NA	laboratory evolution	Human-impacted	Escherichia	5050943	1
GCF_023206655.1_ASM2320665v1	NZ_CP069632.1	plasmid	33508	3173	10.56035298	0.486367397	21.71270739	33508	0	21.71270739	68894.42055	Escherichia coli	ESM2.2	Pseudomonadota	Gammaproteobacteria	NA	laboratory evolution	Human-impacted	Escherichia	5050943	0.0006282
GCF_023206655.1_ASM2320665v1	NZ_CP069631.1	plasmid	19776	5514	3.586507073	0.486367397	7.374069672	19776	0	7.374069672	40660.62017	Escherichia coli	ESM2.2	Pseudomonadota	Gammaproteobacteria	NA	laboratory evolution	Human-impacted	Escherichia	5050943	0.001091677
GCF_005706655.1_ASM570665v1	NZ_CP036555.1	chromosome	2792424	5205133	0.536475053	0.536475053	1	2792424	0	1	5205133	Bacteroides fragilis	CCUG 4856	FCB group	Bacteroidota/Chlorobiota group	Homo sapiens	Appendix abscess	Humans	Bacteroides	5205133	1
GCF_005706655.1_ASM570665v1	NZ_CP036556.1	plasmid	143000	36560	3.911378556	0.536475053	7.290886196	143000	0	7.290886196	266554.7993	Bacteroides fragilis	CCUG 4856	FCB group	Bacteroidota/Chlorobiota group	Homo sapiens	Appendix abscess	Humans	Bacteroides	5205133	0.007023836
GCF_009912895.1_ASM991289v1	NZ_CP047856.1	chromosome	4541211	2870100	1.582248354	1.582248354	1	4541211	0	1	2870100	Staphylococcus aureus	UP_1435	Terrabacteria group	Bacillota	Homo sapiens	NA	Humans	Staphylococcus	2870100	1
GCF_009912895.1_ASM991289v1	NZ_CP047857.1	plasmid	121186	34909	3.471482999	1.582248354	2.19401903	121186	0	2.19401903	76591.01033	Staphylococcus aureus	UP_1435	Terrabacteria group	Bacillota	Homo sapiens	NA	Humans	Staphylococcus	2870100	0.012162991
GCF_009912895.1_ASM991289v1	NZ_CP047858.1	plasmid	51300	27268	1.881326097	1.582248354	1.189020732	51300	0	1.189020732	32422.21733	Staphylococcus aureus	UP_1435	Terrabacteria group	Bacillota	Homo sapiens	NA	Humans	Staphylococcus	2870100	0.009500714
GCF_013389555.1_ASM1338955v1	NZ_CP058293.1	chromosome	1514801	1619969	0.935080239	0.935080239	1	1514801	0	1	1619969	Campylobacter jejuni	D33a	Campylobacterota	Epsilonproteobacteria	Gallus gallus	cecal contents of broiler chicken	Livestock	Campylobacter	1619969	1
GCF_013389555.1_ASM1338955v1	NZ_CP058294.1	plasmid	12805	45596	0.280836038	0.935080239	0.300333625	12805	0	0.300333625	13694.01198	Campylobacter jejuni	D33a	Campylobacterota	Epsilonproteobacteria	Gallus gallus	cecal contents of broiler chicken	Livestock	Campylobacter	1619969	0.028146218
GCF_009664895.1_ASM966489v1	NZ_CP045956.1	chromosome	4868400	4642207	1.048725315	1.048725315	1	4868400	0	1	4642207	Salmonella enterica subsp. enterica serovar Enteritidis	AUSMDU00010527	Pseudomonadota	Gammaproteobacteria	Homo sapiens	NA	Humans	Salmonella	4642207	1
GCF_009664895.1_ASM966489v1	NZ_CP045957.1	plasmid	89384	41464	2.155701331	1.048725315	2.055544288	89384	0	2.055544288	85231.08834	Salmonella enterica subsp. enterica serovar Enteritidis	AUSMDU00010527	Pseudomonadota	Gammaproteobacteria	Homo sapiens	NA	Humans	Salmonella	4642207	0.008931958
GCF_028596125.1_ASM2859612v1	NZ_CP117229.1	chromosome	1029064	2782573	0.369824619	0.369824619	1	1029064	0	1	2782573	Listeria innocua	ATCC 33090	Terrabacteria group	Bacillota	NA	NA	Unannotated	Listeria	2782573	1
GCF_028596125.1_ASM2859612v1	NZ_CP117228.1	plasmid	39777	104612	0.380233625	0.369824619	1.02814579	39777	0	1.02814579	107556.3874	Listeria innocua	ATCC 33090	Terrabacteria group	Bacillota	NA	NA	Unannotated	Listeria	2782573	0.03759542
GCF_036142455.1_ASM3614245v1	NZ_CP108014.1	chromosome	13541973	7364775	1.838749045	1.838749045	1	13541973	0	1	7364775	Nocardia salmonicida	NBC_00326	Terrabacteria group	Actinomycetota	NA	soil	Earth	Nocardia	7364775	1
GCF_036142455.1_ASM3614245v1	NZ_CP108015.1	plasmid	148631	49478	3.003981568	1.838749045	1.633709383	148631	0	1.633709383	80832.67283	Nocardia salmonicida	NBC_00326	Terrabacteria group	Actinomycetota	NA	soil	Earth	Nocardia	7364775	0.006718196
GCF_021496075.1_ASM2149607v1	NZ_CP090922.1	chromosome	8943110	2439442	3.666047399	3.666047399	1	8943110	0	1	2439442	Staphylococcus epidermidis	45A6	Terrabacteria group	Bacillota	Homo sapiens	NA	Humans	Staphylococcus	2439442	1
GCF_021496075.1_ASM2149607v1	NZ_CP090923.1	plasmid	244923	8258	29.65887624	3.666047399	8.090150784	244923	0	8.090150784	66808.46517	Staphylococcus epidermidis	45A6	Terrabacteria group	Bacillota	Homo sapiens	NA	Humans	Staphylococcus	2439442	0.0033852
GCF_019380275.1_ASM1938027v1	NZ_CP048929.1	chromosome	11580673	2168255	5.341010628	5.341010628	1	11580673	0	1	2168255	Neisseria gonorrhoeae	CT213	Pseudomonadota	Betaproteobacteria	Homo sapiens	urethra	Humans	Neisseria	2168255	1
GCF_019380275.1_ASM1938027v1	NZ_CP048930.1	plasmid	606693	41999	14.44541537	5.341010628	2.704622097	606693	0	2.704622097	113591.4235	Neisseria gonorrhoeae	CT213	Pseudomonadota	Betaproteobacteria	Homo sapiens	urethra	Humans	Neisseria	2168255	0.019369954
GCF_019380275.1_ASM1938027v1	NZ_CP048931.1	plasmid	665377	5154	129.0991463	5.341010628	24.17129552	665377	0	24.17129552	124578.8571	Neisseria gonorrhoeae	CT213	Pseudomonadota	Betaproteobacteria	Homo sapiens	urethra	Humans	Neisseria	2168255	0.002377027
GCF_019380275.1_ASM1938027v1	NZ_CP048932.1	plasmid	597312	4207	141.9805087	5.341010628	26.58307923	597312	0	26.58307923	111835.0143	Neisseria gonorrhoeae	CT213	Pseudomonadota	Betaproteobacteria	Homo sapiens	urethra	Humans	Neisseria	2168255	0.00194027
GCF_003324995.1_ASM332499v1	NZ_CP030231.1	chromosome	1327602	4603878	0.288366025	0.288366025	1	1327602	0	1	4603878	Salmonella enterica	SA20043041	Pseudomonadota	Gammaproteobacteria	NA	NA	Unannotated	Salmonella	4603878	1
GCF_003324995.1_ASM332499v1	NZ_CP030232.1	plasmid	57528	87319	0.658825685	0.288366025	2.284685529	57528	0	2.284685529	199496.4557	Salmonella enterica	SA20043041	Pseudomonadota	Gammaproteobacteria	NA	NA	Unannotated	Salmonella	4603878	0.018966402
GCF_022936485.1_ASM2293648v1	NZ_CP092012.1	chromosome	1524986	4867746	0.313283807	0.313283807	1	1524986	0	1	4867746	Salmonella enterica subsp. enterica serovar Kentucky	N12-0259	Pseudomonadota	Gammaproteobacteria	Homo sapiens	feces	Humans	Salmonella	4867746	1
GCF_022936485.1_ASM2293648v1	NZ_CP092013.1	plasmid	129922	4593	28.28695841	0.313283807	90.29179853	129922	0	90.29179853	414710.2307	Salmonella enterica subsp. enterica serovar Kentucky	N12-0259	Pseudomonadota	Gammaproteobacteria	Homo sapiens	feces	Humans	Salmonella	4867746	0.000943558
GCF_001655455.1_ASM165545v1	NZ_CP015300.1	chromosome	1680263	1042717	1.611427645	1.611427645	1	1680263	0	1	1042717	Chlamydia trachomatis	E-8873	PVC group	Chlamydiota	Homo sapiens	Patient sample	Humans	Chlamydia	1042717	1
GCF_001655455.1_ASM165545v1	NZ_CP015301.1	plasmid	179027	7493	23.8925664	1.611427645	14.82695575	179027	0	14.82695575	111098.3795	Chlamydia trachomatis	E-8873	PVC group	Chlamydiota	Homo sapiens	Patient sample	Humans	Chlamydia	1042717	0.007186034
GCF_002633865.1_ASM263386v1	NZ_CP017677.1	chromosome	3887835	2730395	1.423909361	1.423909361	1	3887835	0	1	2730395	Staphylococcus aureus	CFSAN007894	Terrabacteria group	Bacillota	NA	environmental swab sponge bakery hallway	Human-impacted	Staphylococcus	2730395	1
GCF_002633865.1_ASM263386v1	NZ_CP017678.1	plasmid	73043	27264	2.679100646	1.423909361	1.881510663	73043	0	1.881510663	51297.50671	Staphylococcus aureus	CFSAN007894	Terrabacteria group	Bacillota	NA	environmental swab sponge bakery hallway	Human-impacted	Staphylococcus	2730395	0.009985368
GCF_022404755.1_ASM2240475v1	NZ_CP062340.1	chromosome	1060255	2771054	0.38261795	0.38261795	1	1060255	0	1	2771054	Staphylococcus aureus	NAS_AN_275	Terrabacteria group	Bacillota	Homo sapiens	NA	Humans	Staphylococcus	2771054	1
GCF_022404755.1_ASM2240475v1	NZ_CP062341.1	plasmid	26208	20721	1.264803822	0.38261795	3.30565731	26208	0	3.30565731	68496.52511	Staphylococcus aureus	NAS_AN_275	Terrabacteria group	Bacillota	Homo sapiens	NA	Humans	Staphylococcus	2771054	0.00747766
GCF_010669165.1_ASM1066916v1	NZ_CP048641.1	chromosome	6484553	9617533	0.674242865	0.674242865	1	6484553	0	1	9617533	Streptomyces aureoverticillatus	HN6	Terrabacteria group	Actinomycetota	NA	soil	Earth	Streptomyces	9617533	1
GCF_010669165.1_ASM1066916v1	NZ_CP048642.1	plasmid	148640	120897	1.229476331	0.674242865	1.823491795	148640	0	1.823491795	220454.6875	Streptomyces aureoverticillatus	HN6	Terrabacteria group	Actinomycetota	NA	soil	Earth	Streptomyces	9617533	0.012570479
GCF_003193685.1_ASM319368v1	NZ_CP029669.1	chromosome	11074682	2872210	3.855805112	3.855805112	1	11074682	0	1	2872210	Staphylococcus aureus	AR_0223	Terrabacteria group	Bacillota	NA	NA	Unannotated	Staphylococcus	2872210	1
GCF_003193685.1_ASM319368v1	NZ_CP029668.1	plasmid	335631	3125	107.40192	3.855805112	27.85460284	335631	0	27.85460284	87045.63386	Staphylococcus aureus	AR_0223	Terrabacteria group	Bacillota	NA	NA	Unannotated	Staphylococcus	2872210	0.001088012
GCF_000316665.1_ASM31666v1	NC_019678.1	chromosome	80926865	8698463	9.303582139	9.303582139	1	80926865	0	1	8698463	Rivularia sp. PCC 7116	PCC 7116	Terrabacteria group	Cyanobacteriota/Melainabacteria group	NA	unialgal culture in marine water	Water	Rivularia	8698463	1
GCF_000316665.1_ASM31666v1	NC_019679.1	plasmid	454258	26836	16.92718736	9.303582139	1.819426873	454258	0	1.819426873	48826.13957	Rivularia sp. PCC 7116	PCC 7116	Terrabacteria group	Cyanobacteriota/Melainabacteria group	NA	unialgal culture in marine water	Water	Rivularia	8698463	0.003085143
GCF_000316665.1_ASM31666v1	NC_019686.1	plasmid	735295	3474	211.6565918	9.303582139	22.75001055	735295	0	22.75001055	79033.53666	Rivularia sp. PCC 7116	PCC 7116	Terrabacteria group	Cyanobacteriota/Melainabacteria group	NA	unialgal culture in marine water	Water	Rivularia	8698463	0.000399381
GCF_015159575.1_ASM1515957v1	NZ_CP063330.1	chromosome	1152832	4864685	0.236979784	0.236979784	1	1152832	0	1	4864685	Salmonella enterica subsp. enterica serovar Albany	R17.2117	Pseudomonadota	Gammaproteobacteria	Homo sapiens	NA	Humans	Salmonella	4864685	1
GCF_015159575.1_ASM1515957v1	NZ_CP063331.1	plasmid	10440	2097	4.978540773	0.236979784	21.00829316	10440	0	21.00829316	44054.39075	Salmonella enterica subsp. enterica serovar Albany	R17.2117	Pseudomonadota	Gammaproteobacteria	Homo sapiens	NA	Humans	Salmonella	4864685	0.000431066
GCF_016027715.1_ASM1602771v1	NZ_CP065691.1	chromosome	11797555	2083745	5.661707647	5.661707647	1	11797555	0	1	2083745	Lactococcus garvieae	FDAARGOS_893	Terrabacteria group	Bacillota	NA	NA	Unannotated	Lactococcus	2083745	1
GCF_016027715.1_ASM1602771v1	NZ_CP065690.1	plasmid	1075040	26514	40.54612657	5.661707647	7.161465958	1075040	0	7.161465958	189879.1084	Lactococcus garvieae	FDAARGOS_893	Terrabacteria group	Bacillota	NA	NA	Unannotated	Lactococcus	2083745	0.012724206
GCF_001655575.1_ASM165557v1	NZ_CP015306.1	chromosome	2810718	1042738	2.695516995	2.695516995	1	2810718	0	1	1042738	Chlamydia trachomatis	F-6068	PVC group	Chlamydiota	Homo sapiens	Patient sample	Humans	Chlamydia	1042738	1
GCF_001655575.1_ASM165557v1	NZ_CP015307.1	plasmid	147396	7493	19.67115975	2.695516995	7.297731674	147396	0	7.297731674	54681.90343	Chlamydia trachomatis	F-6068	PVC group	Chlamydiota	Homo sapiens	Patient sample	Humans	Chlamydia	1042738	0.007185889
GCF_002393245.1_ASM239324v1	NZ_CP023527.1	chromosome	28916375	4875257	5.931251419	5.931251419	1	28916375	0	1	4875257	Citrobacter koseri	FDAARGOS_393	Pseudomonadota	Gammaproteobacteria	Environment	UCC strain	Unannotated	Citrobacter	4875257	1
GCF_002393245.1_ASM239324v1	NZ_CP023528.1	plasmid	484332	9195	52.67340946	5.931251419	8.880657005	484332	0	8.880657005	81657.64116	Citrobacter koseri	FDAARGOS_393	Pseudomonadota	Gammaproteobacteria	Environment	UCC strain	Unannotated	Citrobacter	4875257	0.001886054
GCF_023206695.1_ASM2320669v1	NZ_CP069636.1	chromosome	4906370	5050942	0.97137722	0.97137722	1	4906370	0	1	5050942	Escherichia coli	SSGw2	Pseudomonadota	Gammaproteobacteria	NA	laboratory evolution	Human-impacted	Escherichia	5050942	1
GCF_023206695.1_ASM2320669v1	NZ_CP069638.1	plasmid	186818	3173	58.87740309	0.97137722	60.61229547	186818	0	60.61229547	192322.8135	Escherichia coli	SSGw2	Pseudomonadota	Gammaproteobacteria	NA	laboratory evolution	Human-impacted	Escherichia	5050942	0.0006282
GCF_023206695.1_ASM2320669v1	NZ_CP069637.1	plasmid	97303	5514	17.64653609	0.97137722	18.16651217	97303	0	18.16651217	100170.1481	Escherichia coli	SSGw2	Pseudomonadota	Gammaproteobacteria	NA	laboratory evolution	Human-impacted	Escherichia	5050942	0.001091678
GCF_009834565.1_ASM983456v1	NZ_CP019428.1	chromosome	1998845	6821900	0.293004148	0.293004148	1	1998845	0	1	6821900	Pseudomonas sp. R76	R76	Pseudomonadota	Gammaproteobacteria	Solanum tuberosum	rhizosphere soil	Earth	Pseudomonas	6821900	1
GCF_009834565.1_ASM983456v1	NZ_CP019429.1	plasmid	15801	7195	2.196108409	0.293004148	7.495144422	15801	0	7.495144422	53927.56412	Pseudomonas sp. R76	R76	Pseudomonadota	Gammaproteobacteria	Solanum tuberosum	rhizosphere soil	Earth	Pseudomonas	6821900	0.001054692
GCF_000466075.2_ASM46607v2	NC_022353.2	chromosome	1077317	1719532	0.626517564	0.626517564	1	1077317	0	1	1719532	Campylobacter jejuni subsp. jejuni 00-2544	00-2544	Campylobacterota	Epsilonproteobacteria	Homo sapiens	stool sample	Humans	Campylobacter	1719532	1
GCF_000466075.2_ASM46607v2	NC_022354.1	plasmid	28557	46902	0.608865294	0.626517564	0.97182478	28557	0	0.97182478	45580.52581	Campylobacter jejuni subsp. jejuni 00-2544	00-2544	Campylobacterota	Epsilonproteobacteria	Homo sapiens	stool sample	Humans	Campylobacter	1719532	0.027276026
GCF_000020005.1_ASM2000v1	NC_010718.1	chromosome	5476444	3165557	1.7300096	1.7300096	1	5476444	0	1	3165557	Natranaerobius thermophilus JW/NM-WN-LF	JW/NM-WN-LF	Terrabacteria group	Bacillota	NA	NA	Unannotated	Natranaerobius	3165557	1
GCF_000020005.1_ASM2000v1	NC_010715.1	plasmid	217538	17207	12.64241297	1.7300096	7.30771261	217538	0	7.30771261	125743.8109	Natranaerobius thermophilus JW/NM-WN-LF	JW/NM-WN-LF	Terrabacteria group	Bacillota	NA	NA	Unannotated	Natranaerobius	3165557	0.005435694
GCF_000020005.1_ASM2000v1	NC_010724.1	plasmid	101228	8689	11.65013235	1.7300096	6.73414318	101228	0	6.73414318	58512.97009	Natranaerobius thermophilus JW/NM-WN-LF	JW/NM-WN-LF	Terrabacteria group	Bacillota	NA	NA	Unannotated	Natranaerobius	3165557	0.002744857
GCF_009912975.1_ASM991297v1	NZ_CP047867.1	chromosome	5699371	2823088	2.018842842	2.018842842	1	5699371	0	1	2823088	Staphylococcus aureus	UP_419	Terrabacteria group	Bacillota	Homo sapiens	NA	Humans	Staphylococcus	2823088	1
GCF_009912975.1_ASM991297v1	NZ_CP047868.1	plasmid	48528	2348	20.66780239	2.018842842	10.23744987	48528	0	10.23744987	24037.53229	Staphylococcus aureus	UP_419	Terrabacteria group	Bacillota	Homo sapiens	NA	Humans	Staphylococcus	2823088	0.000831713
GCF_028752055.1_ASM2875205v1	NZ_CP082215.1	chromosome	4273783	4602603	0.928557818	0.928557818	1	4273783	0	1	4602603	Xanthomonas cucurbitae	MI_359	Pseudomonadota	Gammaproteobacteria	Cucurbita pepo	Jack O'Lantern-type pumpkin plants	Plants	Xanthomonas	4602603	1
GCF_028752055.1_ASM2875205v1	NZ_CP082216.1	plasmid	47670	14122	3.375584195	0.928557818	3.635297801	47670	0	3.635297801	51337.67555	Xanthomonas cucurbitae	MI_359	Pseudomonadota	Gammaproteobacteria	Cucurbita pepo	Jack O'Lantern-type pumpkin plants	Plants	Xanthomonas	4602603	0.003068264
GCF_003004335.1_ASM300433v1	NZ_CP021270.1	chromosome	1459369	3363033	0.4339443	0.4339443	1	1459369	0	1	3363033	Legionella pneumophila	D-7787	Pseudomonadota	Gammaproteobacteria	Homo sapiens	NA	Humans	Legionella	3363033	1
GCF_003004335.1_ASM300433v1	NZ_CP021271.1	plasmid	22213	56208	0.395192855	0.4339443	0.910699496	22213	0	0.910699496	51188.59728	Legionella pneumophila	D-7787	Pseudomonadota	Gammaproteobacteria	Homo sapiens	NA	Humans	Legionella	3363033	0.016713485
GCF_036884865.1_ASM3688486v1	NZ_CP145729.1	chromosome	7104395	5226417	1.359324179	1.359324179	1	7104395	0	1	5226417	Bacillus anthracis	-	Terrabacteria group	Bacillota	NA	culture collection	Human-impacted	Bacillus	5226417	1
GCF_036884865.1_ASM3688486v1	NZ_CP145730.1	plasmid	670857	181633	3.693475305	1.359324179	2.717140885	670857	0	2.717140885	493522.4505	Bacillus anthracis	-	Terrabacteria group	Bacillota	NA	culture collection	Human-impacted	Bacillus	5226417	0.034752872
GCF_001018645.2_ASM101864v2	NZ_CP026964.1	chromosome	13381948	2800003	4.779262022	4.779262022	1	13381948	0	1	2800003	Staphylococcus aureus	FDAARGOS_2	Terrabacteria group	Bacillota	Homo sapiens	NA	Humans	Staphylococcus	2800003	1
GCF_001018645.2_ASM101864v2	NZ_CP026965.1	plasmid	120206	5153	23.32738211	4.779262022	4.880959027	120206	0	4.880959027	25151.58186	Staphylococcus aureus	FDAARGOS_2	Terrabacteria group	Bacillota	Homo sapiens	NA	Humans	Staphylococcus	2800003	0.001840355
GCF_001018645.2_ASM101864v2	NZ_CP026966.1	plasmid	36965	1518	24.35111989	4.779262022	5.095163182	36965	0	5.095163182	7734.457711	Staphylococcus aureus	FDAARGOS_2	Terrabacteria group	Bacillota	Homo sapiens	NA	Humans	Staphylococcus	2800003	0.000542142
GCF_001018645.2_ASM101864v2	NZ_CP026967.1	plasmid	79474	3319	23.94516421	4.779262022	5.0102221	79474	0	5.0102221	16628.92715	Staphylococcus aureus	FDAARGOS_2	Terrabacteria group	Bacillota	Homo sapiens	NA	Humans	Staphylococcus	2800003	0.001185356
GCF_009912655.1_ASM991265v1	NZ_CP047830.1	chromosome	516045	2730743	0.188976041	0.188976041	1	516045	0	1	2730743	Staphylococcus aureus	UP_996	Terrabacteria group	Bacillota	Homo sapiens	NA	Humans	Staphylococcus	2730743	1
GCF_009912655.1_ASM991265v1	NZ_CP047831.1	plasmid	17100	25209	0.678329168	0.188976041	3.589498256	17100	0	3.589498256	90487.66154	Staphylococcus aureus	UP_996	Terrabacteria group	Bacillota	Homo sapiens	NA	Humans	Staphylococcus	2730743	0.009231553
GCF_002355475.1_ASM235547v1	NZ_AP014862.1	chromosome	29876548	6183134	4.831942507	4.831942507	1	29876548	0	1	6183134	Pseudomonas furukawaii	KF707	Pseudomonadota	Gammaproteobacteria	NA	soil	Earth	Pseudomonas	6183134	1
GCF_002355475.1_ASM235547v1	NZ_AP014863.1	plasmid	836699	59815	13.98811335	4.831942507	2.894925453	836699	0	2.894925453	173159.966	Pseudomonas furukawaii	KF707	Pseudomonadota	Gammaproteobacteria	NA	soil	Earth	Pseudomonas	6183134	0.009673897
GCF_038431835.1_ASM3843183v1	NZ_CP131720.1	chromosome	1260988	1840521	0.68512557	0.68512557	1	1260988	0	1	1840521	Haemophilus influenzae	-	Pseudomonadota	Gammaproteobacteria	Homo sapiens	respiratory	Humans	Haemophilus	1840521	1
GCF_038431835.1_ASM3843183v1	NZ_CP131721.1	plasmid	61814	5403	11.4406811	0.68512557	16.69866313	61814	0	16.69866313	90222.8769	Haemophilus influenzae	-	Pseudomonadota	Gammaproteobacteria	Homo sapiens	respiratory	Humans	Haemophilus	1840521	0.002935582
GCF_039639775.1_ASM3963977v1	NZ_CP147789.1	chromosome	3897582	5228860	0.745398041	0.745398041	1	3897582	0	1	5228860	Bacillus anthracis	-	Terrabacteria group	Bacillota	NA	NA	Unannotated	Bacillus	5228860	1
GCF_039639775.1_ASM3963977v1	NZ_CP147790.1	plasmid	326033	181634	1.794999835	0.745398041	2.40810914	326033	0	2.40810914	437394.4955	Bacillus anthracis	-	Terrabacteria group	Bacillota	NA	NA	Unannotated	Bacillus	5228860	0.034736826
GCF_005491085.2_ASM549108v2	NZ_CP027929.1	chromosome	1772389	3380208	0.524343177	0.524343177	1	1772389	0	1	3380208	Microbacterium sp. SGAir0570	SGAir0570	Terrabacteria group	Actinomycetota	NA	air	Earth	Microbacterium	3380208	1
GCF_005491085.2_ASM549108v2	NZ_CP027930.2	plasmid	10563	59203	0.178420012	0.524343177	0.340273356	10563	0	0.340273356	20145.20351	Microbacterium sp. SGAir0570	SGAir0570	Terrabacteria group	Actinomycetota	NA	air	Earth	Microbacterium	3380208	0.017514603
GCF_023206615.1_ASM2320661v1	NZ_CP069624.1	chromosome	3378703	5051874	0.668801914	0.668801914	1	3378703	0	1	5051874	Escherichia coli	PBP8	Pseudomonadota	Gammaproteobacteria	NA	NA	Unannotated	Escherichia	5051874	1
GCF_023206615.1_ASM2320661v1	NZ_CP069626.1	plasmid	93765	3173	29.5508982	0.668801914	44.184829	93765	0	44.184829	140198.4624	Escherichia coli	PBP8	Pseudomonadota	Gammaproteobacteria	NA	NA	Unannotated	Escherichia	5051874	0.000628084
GCF_023206615.1_ASM2320661v1	NZ_CP069625.1	plasmid	69544	5514	12.6122597	0.668801914	18.85798985	69544	0	18.85798985	103982.956	Escherichia coli	PBP8	Pseudomonadota	Gammaproteobacteria	NA	NA	Unannotated	Escherichia	5051874	0.001091476
GCF_023517195.1_ASM2351719v1	NZ_CP077830.1	chromosome	6864582	4202756	1.633352495	1.633352495	1	6864582	0	1	4202756	Acinetobacter baumannii	DETAB-E51	Pseudomonadota	Gammaproteobacteria	NA	Bed controller_P22_BU23	Human-impacted	Acinetobacter	4202756	1
GCF_023517195.1_ASM2351719v1	NZ_CP077831.1	plasmid	113933	11193	10.17895113	1.633352495	6.231937784	113933	0	6.231937784	69754.07961	Acinetobacter baumannii	DETAB-E51	Pseudomonadota	Gammaproteobacteria	NA	Bed controller_P22_BU23	Human-impacted	Acinetobacter	4202756	0.002663252
GCF_023299565.1_ASM2329956v1	NZ_CP097053.1	chromosome	1414297	2039248	0.6935385	0.6935385	1	1414297	0	1	2039248	Vagococcus lutrae	AT15	Terrabacteria group	Bacillota	NA	pet food (BARF)	Food	Vagococcus	2039248	1
GCF_023299565.1_ASM2329956v1	NZ_CP097054.1	plasmid	66021	19187	3.440923542	0.6935385	4.961402344	66021	0	4.961402344	95194.42678	Vagococcus lutrae	AT15	Terrabacteria group	Bacillota	NA	pet food (BARF)	Food	Vagococcus	2039248	0.009408861
GCF_023299565.1_ASM2329956v1	NZ_CP097055.1	plasmid	78955	4404	17.92801998	0.6935385	25.85007173	78955	0	25.85007173	113843.7159	Vagococcus lutrae	AT15	Terrabacteria group	Bacillota	NA	pet food (BARF)	Food	Vagococcus	2039248	0.00215962
GCF_017086505.1_ASM1708650v1	NZ_CP045726.1	chromosome	11033240	4919686	2.242671585	2.242671585	1	11033240	0	1	4919686	Citrobacter freundii	zone4	Pseudomonadota	Gammaproteobacteria	grass	grass from the park in a vetenary clinic	Plants	Citrobacter	4919686	1
GCF_017086505.1_ASM1708650v1	NZ_CP045727.1	plasmid	87801	63589	1.380757678	2.242671585	0.615675379	87801	0	0.615675379	39150.18168	Citrobacter freundii	zone4	Pseudomonadota	Gammaproteobacteria	grass	grass from the park in a vetenary clinic	Plants	Citrobacter	4919686	0.012925418
GCF_009664555.1_ASM966455v1	NZ_CP045945.1	chromosome	5262572	4705038	1.118497236	1.118497236	1	5262572	0	1	4705038	Salmonella enterica subsp. enterica serovar Virchow	AUSMDU00010533	Pseudomonadota	Gammaproteobacteria	Homo sapiens	NA	Humans	Salmonella	4705038	1
GCF_009664555.1_ASM966455v1	NZ_CP045946.1	plasmid	203522	3691	55.14007044	1.118497236	49.29835198	203522	0	49.29835198	181960.2171	Salmonella enterica subsp. enterica serovar Virchow	AUSMDU00010533	Pseudomonadota	Gammaproteobacteria	Homo sapiens	NA	Humans	Salmonella	4705038	0.000784478
GCF_025853895.1_ASM2585389v1	NZ_CP107577.1	chromosome	4097092	3955717	1.035739412	1.035739412	1	4097092	0	1	3955717	Acinetobacter baumannii	1326359	Pseudomonadota	Gammaproteobacteria	Homo sapiens	Cervical	Humans	Acinetobacter	3955717	1
GCF_025853895.1_ASM2585389v1	NZ_CP107578.1	plasmid	74421	19667	3.784054508	1.035739412	3.653481236	74421	0	3.653481236	71853.01547	Acinetobacter baumannii	1326359	Pseudomonadota	Gammaproteobacteria	Homo sapiens	Cervical	Humans	Acinetobacter	3955717	0.004971791
GCF_007833455.1_ASM783345v1	NZ_CP022403.1	chromosome	1435842	3930535	0.365304469	0.365304469	1	1435842	0	1	3930535	Clostridium botulinum	AM922	Terrabacteria group	Bacillota	NA	infant	Humans	Clostridium	3930535	1
GCF_007833455.1_ASM783345v1	NZ_CP022404.1	plasmid	46530	20693	2.248586479	0.365304469	6.155376326	46530	0	6.155376326	127373.2023	Clostridium botulinum	AM922	Terrabacteria group	Bacillota	NA	infant	Humans	Clostridium	3930535	0.005264678
GCF_022453785.1_ASM2245378v1	NZ_CP092632.1	chromosome	3018844	5515756	0.547312825	0.547312825	1	3018844	0	1	5515756	Klebsiella variicola subsp. variicola	ML.9ba2	Pseudomonadota	Gammaproteobacteria	Philodendron erubescens	Aerial roots	Plants	Klebsiella	5515756	1
GCF_022453785.1_ASM2245378v1	NZ_CP092633.1	plasmid	106421	166327	0.639829973	0.547312825	1.169038882	106421	0	1.169038882	194442.7302	Klebsiella variicola subsp. variicola	ML.9ba2	Pseudomonadota	Gammaproteobacteria	Philodendron erubescens	Aerial roots	Plants	Klebsiella	5515756	0.030154887
GCF_020991045.1_ASM2099104v1	NZ_CP087696.1	chromosome	737023	2824792	0.260912308	0.260912308	1	737023	0	1	2824792	Xylella taiwanensis	PLS16B	Pseudomonadota	Gammaproteobacteria	NA	plant tissue	Plants	Xylella	2824792	1
GCF_020991045.1_ASM2099104v1	NZ_CP087697.1	plasmid	12182	32575	0.373967767	0.260912308	1.433308263	12182	0	1.433308263	46690.01665	Xylella taiwanensis	PLS16B	Pseudomonadota	Gammaproteobacteria	NA	plant tissue	Plants	Xylella	2824792	0.011531823
GCF_001753265.1_ASM175326v1	NZ_CP015947.1	chromosome	2757872	3336955	0.826463647	0.826463647	1	2757872	0	1	3336955	Legionella pneumophila	E2_N	Pseudomonadota	Gammaproteobacteria	NA	environmental	Unannotated	Legionella	3336955	1
GCF_001753265.1_ASM175326v1	NZ_CP015948.1	plasmid	140426	71453	1.96529187	0.826463647	2.377953195	140426	0	2.377953195	169911.8896	Legionella pneumophila	E2_N	Pseudomonadota	Gammaproteobacteria	NA	environmental	Unannotated	Legionella	3336955	0.021412635
GCF_025985425.1_ASM2598542v1	NZ_CP094972.1	chromosome	10819245	3315933	3.262805672	3.262805672	1	10819245	0	1	3315933	Entomomonas sp. E2T0	E2T0	Other	Other	Zophobas morio	larva tissue	Animals	Entomomonas	3315933	1
GCF_025985425.1_ASM2598542v1	NZ_CP094973.1	plasmid	63347	9996	6.337234894	3.262805672	1.942265501	63347	0	1.942265501	19414.88595	Entomomonas sp. E2T0	E2T0	Other	Other	Zophobas morio	larva tissue	Animals	Entomomonas	3315933	0.003014536
GCF_013836325.1_ASM1383632v1	NZ_CP057481.1	chromosome	4837646	4572288	1.058036152	1.058036152	1	4837646	0	1	4572288	Escherichia fergusonii	RHB25-C10	Pseudomonadota	Gammaproteobacteria	NA	Pooled cattle faecal samples collected from floor of farm	Livestock	Escherichia	4572288	1
GCF_013836325.1_ASM1383632v1	NZ_CP057482.1	plasmid	24501	1552	15.7867268	1.058036152	14.92078203	24501	0	14.92078203	23157.05372	Escherichia fergusonii	RHB25-C10	Pseudomonadota	Gammaproteobacteria	NA	Pooled cattle faecal samples collected from floor of farm	Livestock	Escherichia	4572288	0.000339436
GCF_008065015.2_ASM806501v2	NZ_AP019853.2	chromosome	1463424	2214955	0.660701459	0.660701459	1	1463424	0	1	2214955	Neisseria gonorrhoeae	SS3160	Pseudomonadota	Betaproteobacteria	Homo sapines	human urine	Humans	Neisseria	2214955	1
GCF_008065015.2_ASM806501v2	NZ_AP019854.1	plasmid	86985	39057	2.22712958	0.660701459	3.370856156	86985	0	3.370856156	131655.5289	Neisseria gonorrhoeae	SS3160	Pseudomonadota	Betaproteobacteria	Homo sapines	human urine	Humans	Neisseria	2214955	0.017633315
GCF_008065015.2_ASM806501v2	NZ_AP019855.1	plasmid	22327	4207	5.307107202	0.660701459	8.032534408	22327	0	8.032534408	33792.87225	Neisseria gonorrhoeae	SS3160	Pseudomonadota	Betaproteobacteria	Homo sapines	human urine	Humans	Neisseria	2214955	0.001899361
GCF_022404715.1_ASM2240471v1	NZ_CP062336.1	chromosome	2825100	2728104	1.035554363	1.035554363	1	2825100	0	1	2728104	Staphylococcus aureus	NAS_NP_161	Terrabacteria group	Bacillota	Homo sapiens	NA	Humans	Staphylococcus	2728104	1
GCF_022404715.1_ASM2240471v1	NZ_CP062337.1	plasmid	93676	20730	4.518861553	1.035554363	4.363712534	93676	0	4.363712534	90459.76082	Staphylococcus aureus	NAS_NP_161	Terrabacteria group	Bacillota	Homo sapiens	NA	Humans	Staphylococcus	2728104	0.007598684
GCF_028623185.1_ASM2862318v1	NZ_CP117554.1	chromosome	7808720	3799623	2.055130206	2.055130206	1	7808720	0	1	3799623	Erwinia amylovora	99east-3-1	Pseudomonadota	Gammaproteobacteria	Pyrus sinkiangensis	Xinjiang; Chnia	Plants	Erwinia	3799623	1
GCF_028623185.1_ASM2862318v1	NZ_CP117555.1	plasmid	278067	28283	9.831594951	2.055130206	4.783928006	278067	0	4.783928006	135303.8358	Erwinia amylovora	99east-3-1	Pseudomonadota	Gammaproteobacteria	Pyrus sinkiangensis	Xinjiang; Chnia	Plants	Erwinia	3799623	0.007443633
GCF_905330265.2_AI2857v1_cpp	NZ_OW967953.1	chromosome	3784749	5034972	0.751692164	0.751692164	1	3784749	0	1	5034972	Serratia marcescens	0	Pseudomonadota	Gammaproteobacteria	Homo sapiens	Hospital Universitario Mutua de Terrassa (Terrassa)	Humans	Serratia	5034972	1
GCF_905330265.2_AI2857v1_cpp	NZ_OW967954.1	plasmid	143502	63589	2.256711066	0.751692164	3.002174525	143502	0	3.002174525	190905.2759	Serratia marcescens	0	Pseudomonadota	Gammaproteobacteria	Homo sapiens	Hospital Universitario Mutua de Terrassa (Terrassa)	Humans	Serratia	5034972	0.012629464
GCF_022921955.1_ASM2292195v1	NZ_CP094083.1	chromosome	9220238	1560974	5.90672106	5.90672106	1	9220238	0	1	1560974	Helicobacter pylori	Hpfe096	Campylobacterota	Epsilonproteobacteria	Homo sapiens	gastric biopsy	Humans	Helicobacter	1560974	1
GCF_022921955.1_ASM2292195v1	NZ_CP094084.1	plasmid	286026	3779	75.68827732	5.90672106	12.81392443	286026	0	12.81392443	48423.82044	Helicobacter pylori	Hpfe096	Campylobacterota	Epsilonproteobacteria	Homo sapiens	gastric biopsy	Humans	Helicobacter	1560974	0.002420924
GCF_905319135.2_NRS6186B	NZ_OX419557.1	chromosome	1963105	4239628	0.463037087	0.463037087	1	1963105	0	1	4239628	Bacillus subtilis	NRS6186	Terrabacteria group	Bacillota	NA	garden soil	Earth	Bacillus	4239628	1
GCF_905319135.2_NRS6186B	NZ_OX419558.1	plasmid	37504	84372	0.444507657	0.463037087	0.959982837	37504	0	0.959982837	80995.67191	Bacillus subtilis	NRS6186	Terrabacteria group	Bacillota	NA	garden soil	Earth	Bacillus	4239628	0.019900803
GCF_001941905.1_ASM194190v1	NZ_CP018931.1	chromosome	29654838	5242668	5.656440194	5.656440194	1	29654838	0	1	5242668	Bacillus cereus	ISSFR-3F	Terrabacteria group	Bacillota	NA	Air	Earth	Bacillus	5242668	1
GCF_001941905.1_ASM194190v1	NZ_CP018932.1	plasmid	605931	97731	6.199987721	5.656440194	1.096093569	605931	0	1.096093569	107122.3206	Bacillus cereus	ISSFR-3F	Terrabacteria group	Bacillota	NA	Air	Earth	Bacillus	5242668	0.018641463
GCF_038024715.1_WGS_using_MinION_R10.4.1_of_Staphylococcus_aureus_TUM22744	NZ_CP150731.1	chromosome	1059105	2862501	0.369992884	0.369992884	1	1059105	0	1	2862501	Staphylococcus aureus	-	Terrabacteria group	Bacillota	Homo sapiens	NA	Humans	Staphylococcus	2862501	1
GCF_038024715.1_WGS_using_MinION_R10.4.1_of_Staphylococcus_aureus_TUM22744	NZ_CP150732.1	plasmid	56308	21326	2.640345119	0.369992884	7.136205138	56308	0	7.136205138	152186.7108	Staphylococcus aureus	-	Terrabacteria group	Bacillota	Homo sapiens	NA	Humans	Staphylococcus	2862501	0.007450128
GCF_027920385.1_ASM2792038v1	NZ_CP115887.1	chromosome	7107325	2834886	2.50709376	2.50709376	1	7107325	0	1	2834886	Staphylococcus aureus	C308	Terrabacteria group	Bacillota	Homo sapiens	Patient Sinus Swab	Humans	Staphylococcus	2834886	1
GCF_027920385.1_ASM2792038v1	NZ_CP115888.1	plasmid	212651	2473	85.98908209	2.50709376	34.29831124	212651	0	34.29831124	84819.72371	Staphylococcus aureus	C308	Terrabacteria group	Bacillota	Homo sapiens	Patient Sinus Swab	Humans	Staphylococcus	2834886	0.000872345
GCF_025259345.1_ASM2525934v1	NZ_CP104366.1	chromosome	1645241	4863704	0.338269146	0.338269146	1	1645241	0	1	4863704	Salmonella enterica subsp. enterica serovar Typhimurium	PNUSAS028809	Pseudomonadota	Gammaproteobacteria	NA	NA	Unannotated	Salmonella	4863704	1
GCF_025259345.1_ASM2525934v1	NZ_CP104367.1	plasmid	14699	93844	0.156632283	0.338269146	0.463040408	14699	0	0.463040408	43453.564	Salmonella enterica subsp. enterica serovar Typhimurium	PNUSAS028809	Pseudomonadota	Gammaproteobacteria	NA	NA	Unannotated	Salmonella	4863704	0.01929476
GCF_008124365.1_ASM812436v1	NZ_CP043209.1	chromosome	1492228	4615351	0.323318422	0.323318422	1	1492228	0	1	4615351	Escherichia coli O16:H48	PG20180052	Pseudomonadota	Gammaproteobacteria	NA	mouse gut	Animals	Escherichia	4615351	1
GCF_008124365.1_ASM812436v1	NZ_CP043210.1	plasmid	102774	64997	1.581211441	0.323318422	4.89057021	102774	0	4.89057021	317872.3919	Escherichia coli O16:H48	PG20180052	Pseudomonadota	Gammaproteobacteria	NA	mouse gut	Animals	Escherichia	4615351	0.014082786
GCF_023573005.1_ASM2357300v1	NZ_CP097616.1	chromosome	835710	2337700	0.357492407	0.357492407	1	835710	0	1	2337700	Pasteurella multocida	P1702	Pseudomonadota	Gammaproteobacteria	Avian	NA	Animals	Pasteurella	2337700	1
GCF_023573005.1_ASM2357300v1	NZ_CP097617.1	plasmid	130865	2516	52.01311606	0.357492407	145.4943239	130865	0	145.4943239	366063.7189	Pasteurella multocida	P1702	Pseudomonadota	Gammaproteobacteria	Avian	NA	Animals	Pasteurella	2337700	0.001076272
GCF_003812745.1_ASM381274v1	NZ_CP033831.1	chromosome	55769964	4818792	11.57343251	11.57343251	1	55769964	0	1	4818792	Serratia sp. FDAARGOS_506	FDAARGOS_506	Pseudomonadota	Gammaproteobacteria	Homo sapiens	Endotracheal aspirate	Humans	Serratia	4818792	1
GCF_003812745.1_ASM381274v1	NZ_CP033830.1	plasmid	2432028	43953	55.33246877	11.57343251	4.780990317	2432028	0	4.780990317	210138.8674	Serratia sp. FDAARGOS_506	FDAARGOS_506	Pseudomonadota	Gammaproteobacteria	Homo sapiens	Endotracheal aspirate	Humans	Serratia	4818792	0.009121166
GCF_946411625.1_SJC1052	NZ_OX291705.1	chromosome	1788164	5433688	0.329088457	0.329088457	1	1788164	0	1	5433688	Serratia marcescens	SJC1052	Pseudomonadota	Gammaproteobacteria	NA	Bloodstream	Humans	Serratia	5433688	1
GCF_946411625.1_SJC1052	NZ_OX291706.1	plasmid	62482	12879	4.851463623	0.329088457	14.74212638	62482	0	14.74212638	189863.8456	Serratia marcescens	SJC1052	Pseudomonadota	Gammaproteobacteria	NA	Bloodstream	Humans	Serratia	5433688	0.002370213
GCF_946411625.1_SJC1052	NZ_OX291707.1	plasmid	18487	3696	5.001893939	0.329088457	15.19923848	18487	0	15.19923848	56176.38542	Serratia marcescens	SJC1052	Pseudomonadota	Gammaproteobacteria	NA	Bloodstream	Humans	Serratia	5433688	0.000680201
GCF_946411625.1_SJC1052	NZ_OX291708.1	plasmid	17278	3223	5.360843934	0.329088457	16.28997863	17278	0	16.28997863	52502.60114	Serratia marcescens	SJC1052	Pseudomonadota	Gammaproteobacteria	NA	Bloodstream	Humans	Serratia	5433688	0.000593151
GCF_000833215.1_ASM83321v1	NZ_CP009436.1	chromosome	15857072	2045775	7.751131967	7.751131967	1	15857072	0	1	2045775	Francisella philomiragia	O#319-067	Pseudomonadota	Gammaproteobacteria	NA	water	Water	Francisella	2045775	1
GCF_000833215.1_ASM83321v1	NZ_CP009437.1	plasmid	283160	3936	71.94105691	7.751131967	9.281361383	283160	0	9.281361383	36531.4384	Francisella philomiragia	O#319-067	Pseudomonadota	Gammaproteobacteria	NA	water	Water	Francisella	2045775	0.001923965
GCF_022405235.1_ASM2240523v1	NZ_CP062354.1	chromosome	803174	2735369	0.293625467	0.293625467	1	803174	0	1	2735369	Staphylococcus aureus	NAS_AN_206	Terrabacteria group	Bacillota	Homo sapiens	NA	Humans	Staphylococcus	2735369	1
GCF_022405235.1_ASM2240523v1	NZ_CP062355.1	plasmid	11228	20680	0.542940039	0.293625467	1.849090422	11228	0	1.849090422	38239.18993	Staphylococcus aureus	NAS_AN_206	Terrabacteria group	Bacillota	Homo sapiens	NA	Humans	Staphylococcus	2735369	0.007560223
GCF_004768565.1_ASM476856v1	NZ_CP038591.1	chromosome	3273443	4830203	0.677702987	0.677702987	1	3273443	0	1	4830203	Salmonella enterica subsp. enterica serovar Senftenberg	SA20061017	Pseudomonadota	Gammaproteobacteria	NA	Avian	Animals	Salmonella	4830203	1
GCF_004768565.1_ASM476856v1	NZ_CP038592.1	plasmid	28111	33119	0.848787705	0.677702987	1.252447933	28111	0	1.252447933	41479.82309	Salmonella enterica subsp. enterica serovar Senftenberg	SA20061017	Pseudomonadota	Gammaproteobacteria	NA	Avian	Animals	Salmonella	4830203	0.006856648
GCF_022433565.1_ASM2243356v1	NZ_CP067966.1	chromosome	2484945	5375605	0.462263317	0.462263317	1	2484945	0	1	5375605	Klebsiella quasipneumoniae	ARLG-8054	Pseudomonadota	Gammaproteobacteria	Homo sapiens	wound	Humans	Klebsiella	5375605	1
GCF_022433565.1_ASM2243356v1	NZ_CP067967.1	plasmid	17022	109782	0.155052741	0.462263317	0.33542082	17022	0	0.33542082	36823.16844	Klebsiella quasipneumoniae	ARLG-8054	Pseudomonadota	Gammaproteobacteria	Homo sapiens	wound	Humans	Klebsiella	5375605	0.020422259
GCF_014250355.1_ASM1425035v1	NZ_CP060169.1	chromosome	3470276	4877978	0.711416903	0.711416903	1	3470276	0	1	4877978	Salmonella enterica subsp. enterica serovar Typhimurium	BKQZM9	Pseudomonadota	Gammaproteobacteria	Homo sapiens	blood	Humans	Salmonella	4877978	1
GCF_014250355.1_ASM1425035v1	NZ_CP060170.1	plasmid	52232	93813	0.556767186	0.711416903	0.782617314	52232	0	0.782617314	73419.67812	Salmonella enterica subsp. enterica serovar Typhimurium	BKQZM9	Pseudomonadota	Gammaproteobacteria	Homo sapiens	blood	Humans	Salmonella	4877978	0.019231944
GCF_001361075.2_Ty585	NZ_LT904852.1	chromosome	3157230	4795849	0.658325564	0.658325564	1	3157230	0	1	4795849	Salmonella enterica subsp. enterica serovar Typhi	TY585	Pseudomonadota	Gammaproteobacteria	NA	Not known	Unannotated	Salmonella	4795849	1
GCF_001361075.2_Ty585	NZ_LT904853.1	plasmid	75050	106704	0.703347578	0.658325564	1.068388676	75050	0	1.068388676	114001.3453	Salmonella enterica subsp. enterica serovar Typhi	TY585	Pseudomonadota	Gammaproteobacteria	NA	Not known	Unannotated	Salmonella	4795849	0.022249241
GCF_033708015.1_ASM3370801v1	NZ_CP137920.1	chromosome	600287	4175694	0.143757421	0.143757421	1	600287	0	1	4175694	Proteus vulgaris	2023JQ-00005	Pseudomonadota	Gammaproteobacteria	Homo sapiens	wound	Humans	Proteus	4175694	1
GCF_033708015.1_ASM3370801v1	NZ_CP137921.1	plasmid	237370	185591	1.27899521	0.143757421	8.89689869	237370	0	8.89689869	1651184.325	Proteus vulgaris	2023JQ-00005	Pseudomonadota	Gammaproteobacteria	Homo sapiens	wound	Humans	Proteus	4175694	0.044445546
GCF_033708015.1_ASM3370801v1	NZ_CP137922.1	plasmid	76336	6046	12.62586834	0.143757421	87.82759361	76336	0	87.82759361	531005.6309	Proteus vulgaris	2023JQ-00005	Pseudomonadota	Gammaproteobacteria	Homo sapiens	wound	Humans	Proteus	4175694	0.001447903
GCF_037217645.1_BSN97	NZ_CP147688.1	chromosome	10422954	2923424	3.565324086	3.565324086	1	10422954	0	1	2923424	Staphylococcus aureus	-	Terrabacteria group	Bacillota	Homo sapiens	blood	Humans	Staphylococcus	2923424	1
GCF_037217645.1_BSN97	NZ_CP147689.1	plasmid	332755	2469	134.7731875	3.565324086	37.80110427	332755	0	37.80110427	93330.92645	Staphylococcus aureus	-	Terrabacteria group	Bacillota	Homo sapiens	blood	Humans	Staphylococcus	2923424	0.000844558
GCF_037217645.1_BSN97	NZ_CP147690.1	plasmid	634105	3125	202.9136	3.565324086	56.91308704	634105	0	56.91308704	177853.397	Staphylococcus aureus	-	Terrabacteria group	Bacillota	Homo sapiens	blood	Humans	Staphylococcus	2923424	0.001068952
GCF_946406125.1_SJC1054	NZ_OX291528.1	chromosome	1311097	5432976	0.241322067	0.241322067	1	1311097	0	1	5432976	Serratia marcescens	SJC1054	Pseudomonadota	Gammaproteobacteria	NA	Bloodstream	Humans	Serratia	5432976	1
GCF_946406125.1_SJC1054	NZ_OX291529.1	plasmid	48136	12879	3.737557264	0.241322067	15.48783874	48136	0	15.48783874	199467.8752	Serratia marcescens	SJC1054	Pseudomonadota	Gammaproteobacteria	NA	Bloodstream	Humans	Serratia	5432976	0.002370524
GCF_946406125.1_SJC1054	NZ_OX291530.1	plasmid	14267	3696	3.860119048	0.241322067	15.99571515	14267	0	15.99571515	59120.16319	Serratia marcescens	SJC1054	Pseudomonadota	Gammaproteobacteria	NA	Bloodstream	Humans	Serratia	5432976	0.00068029
GCF_946406125.1_SJC1054	NZ_OX291531.1	plasmid	13316	3223	4.131554452	0.241322067	17.1205	13316	0	17.1205	55179.37149	Serratia marcescens	SJC1054	Pseudomonadota	Gammaproteobacteria	NA	Bloodstream	Humans	Serratia	5432976	0.000593229
GCF_023822665.1_ASM2382266v1	NZ_CP097846.1	chromosome	3486047	2232771	1.561309691	1.561309691	1	3486047	0	1	2232771	Neisseria gonorrhoeae	AT159	Pseudomonadota	Betaproteobacteria	Homo sapiens	Urethral swab	Humans	Neisseria	2232771	1
GCF_023822665.1_ASM2382266v1	NZ_CP097847.1	plasmid	125243	41997	2.982189204	1.561309691	1.910056167	125243	0	1.910056167	80216.62885	Neisseria gonorrhoeae	AT159	Pseudomonadota	Betaproteobacteria	Homo sapiens	Urethral swab	Humans	Neisseria	2232771	0.018809363
GCF_023822665.1_ASM2382266v1	NZ_CP097848.1	plasmid	118115	4197	28.14272099	1.561309691	18.02507289	118115	0	18.02507289	75651.23094	Neisseria gonorrhoeae	AT159	Pseudomonadota	Betaproteobacteria	Homo sapiens	Urethral swab	Humans	Neisseria	2232771	0.001879727
GCF_022924515.1_ASM2292451v1	NZ_CP094140.1	chromosome	11334718	1594448	7.108866517	7.108866517	1	11334718	0	1	1594448	Helicobacter pylori	Hpfe035	Campylobacterota	Epsilonproteobacteria	Homo sapiens	gastric biopsy	Humans	Helicobacter	1594448	1
GCF_022924515.1_ASM2292451v1	NZ_CP094141.1	plasmid	359785	3491	103.0607276	7.108866517	14.49749089	359785	0	14.49749089	50610.74071	Helicobacter pylori	Hpfe035	Campylobacterota	Epsilonproteobacteria	Homo sapiens	gastric biopsy	Humans	Helicobacter	1594448	0.002189472
GCF_001157245.2_ERL12148	NZ_LT883153.1	chromosome	3425562	4808702	0.712367287	0.712367287	1	3425562	0	1	4808702	Salmonella enterica subsp. enterica serovar Typhi	ERL12148	Pseudomonadota	Gammaproteobacteria	NA	Not known	Unannotated	Salmonella	4808702	1
GCF_001157245.2_ERL12148	NZ_LT883154.1	plasmid	60096	106706	0.563192323	0.712367287	0.790592624	60096	0	0.790592624	84360.9765	Salmonella enterica subsp. enterica serovar Typhi	ERL12148	Pseudomonadota	Gammaproteobacteria	NA	Not known	Unannotated	Salmonella	4808702	0.022190188
GCF_001929095.2_ASM192909v2	NZ_CP040604.1	chromosome	1888068	4994377	0.378038742	0.378038742	1	1888068	0	1	4994377	Xanthomonas oryzae pv. oryzae	IXO704	Pseudomonadota	Gammaproteobacteria	Oryza sativa	NA	Plants	Xanthomonas	4994377	1
GCF_001929095.2_ASM192909v2	NZ_CP040603.1	plasmid	19648	25634	0.766482016	0.378038742	2.027522394	19648	0	2.027522394	51973.50906	Xanthomonas oryzae pv. oryzae	IXO704	Pseudomonadota	Gammaproteobacteria	Oryza sativa	NA	Plants	Xanthomonas	4994377	0.005132572
GCF_003073755.1_ASM307375v1	NZ_CP029084.1	chromosome	13915322	2793317	4.981647983	4.981647983	1	13915322	0	1	2793317	Staphylococcus aureus	AR464	Terrabacteria group	Bacillota	NA	NA	Unannotated	Staphylococcus	2793317	1
GCF_003073755.1_ASM307375v1	NZ_CP029083.1	plasmid	608306	20730	29.34423541	4.981647983	5.890467473	608306	0	5.890467473	122109.3907	Staphylococcus aureus	AR464	Terrabacteria group	Bacillota	NA	NA	Unannotated	Staphylococcus	2793317	0.007421284
GCF_016025375.1_ASM1602537v1	NZ_CP065564.1	chromosome	1214831	4944501	0.245693347	0.245693347	1	1214831	0	1	4944501	Salmonella enterica subsp. enterica serovar Albany	R15.2267	Pseudomonadota	Gammaproteobacteria	Homo sapiens	stool	Humans	Salmonella	4944501	1
GCF_016025375.1_ASM1602537v1	NZ_CP065565.1	plasmid	14682	1982	7.407669021	0.245693347	30.15005946	14682	0	30.15005946	59757.41785	Salmonella enterica subsp. enterica serovar Albany	R15.2267	Pseudomonadota	Gammaproteobacteria	Homo sapiens	stool	Humans	Salmonella	4944501	0.000400849
GCF_024266245.1_ASM2426624v1	NZ_CP100744.1	chromosome	440671	4730593	0.093153438	0.093153438	1	440671	0	1	4730593	Salmonella enterica subsp. enterica serovar Newport	R18.0234	Pseudomonadota	Gammaproteobacteria	Homo sapiens	stool	Humans	Salmonella	4730593	1
GCF_024266245.1_ASM2426624v1	NZ_CP100745.1	plasmid	41422	299493	0.138307072	0.093153438	1.484723224	41422	0	1.484723224	444664.2126	Salmonella enterica subsp. enterica serovar Newport	R18.0234	Pseudomonadota	Gammaproteobacteria	Homo sapiens	stool	Humans	Salmonella	4730593	0.063309822
GCF_011058635.1_ASM1105863v1	NZ_CP043812.1	chromosome	9942649	2218679	4.481337318	4.481337318	1	9942649	0	1	2218679	Neisseria gonorrhoeae	NG290	Pseudomonadota	Betaproteobacteria	Homo sapiens	Vaginal swab	Humans	Neisseria	2218679	1
GCF_011058635.1_ASM1105863v1	NZ_CP043813.1	plasmid	377424	41357	9.126000435	4.481337318	2.036445772	377424	0	2.036445772	84221.2878	Neisseria gonorrhoeae	NG290	Pseudomonadota	Betaproteobacteria	Homo sapiens	Vaginal swab	Humans	Neisseria	2218679	0.018640371
GCF_011058635.1_ASM1105863v1	NZ_CP043814.1	plasmid	1590079	5600	283.9426786	4.481337318	63.36114834	1590079	0	63.36114834	354822.4307	Neisseria gonorrhoeae	NG290	Pseudomonadota	Betaproteobacteria	Homo sapiens	Vaginal swab	Humans	Neisseria	2218679	0.002524024
GCF_011058635.1_ASM1105863v1	NZ_CP043815.1	plasmid	710486	4207	168.8818636	4.481337318	37.68559507	710486	0	37.68559507	158543.2985	Neisseria gonorrhoeae	NG290	Pseudomonadota	Betaproteobacteria	Homo sapiens	Vaginal swab	Humans	Neisseria	2218679	0.001896173
GCF_003204115.1_ASM320411v1	NZ_CP029725.1	chromosome	10534617	3980098	2.64682352	2.64682352	1	10534617	0	1	3980098	Proteus mirabilis	AR_0029	Pseudomonadota	Gammaproteobacteria	NA	NA	Unannotated	Proteus	3980098	1
GCF_003204115.1_ASM320411v1	NZ_CP029726.1	plasmid	64604	10024	6.444932163	2.64682352	2.4349686	64604	0	2.4349686	24408.12525	Proteus mirabilis	AR_0029	Pseudomonadota	Gammaproteobacteria	NA	NA	Unannotated	Proteus	3980098	0.002518531
GCF_003324755.1_ASM332475v1	NZ_CP029989.1	chromosome	2148898	5361355	0.400812481	0.400812481	1	2148898	0	1	5361355	Salmonella enterica subsp. diarizonae serovar 48:i:z	SA20121591	Pseudomonadota	Gammaproteobacteria	NA	NA	Unannotated	Salmonella	5361355	1
GCF_003324755.1_ASM332475v1	NZ_CP029990.1	plasmid	30157	121189	0.248842717	0.400812481	0.620845728	30157	0	0.620845728	75239.67296	Salmonella enterica subsp. diarizonae serovar 48:i:z	SA20121591	Pseudomonadota	Gammaproteobacteria	NA	NA	Unannotated	Salmonella	5361355	0.022604174
GCF_004353845.1_ASM435384v1	NZ_CP037864.1	chromosome	7984238	5211009	1.532186569	1.532186569	1	7984238	0	1	5211009	Citrobacter arsenatis	LY-1	Pseudomonadota	Gammaproteobacteria	NA	sediment	Earth	Citrobacter	5211009	1
GCF_004353845.1_ASM435384v1	NZ_CP037862.1	plasmid	63928	15855	4.032040366	1.532186569	2.63155966	63928	0	2.63155966	41723.37841	Citrobacter arsenatis	LY-1	Pseudomonadota	Gammaproteobacteria	NA	sediment	Earth	Citrobacter	5211009	0.003042597
GCF_004353845.1_ASM435384v1	NZ_CP037863.1	plasmid	254524	143364	1.775368991	1.532186569	1.158715934	254524	0	1.158715934	166118.1511	Citrobacter arsenatis	LY-1	Pseudomonadota	Gammaproteobacteria	NA	sediment	Earth	Citrobacter	5211009	0.027511754
GCF_022405515.1_ASM2240551v1	NZ_CP062384.1	chromosome	734331	2725155	0.269463939	0.269463939	1	734331	0	1	2725155	Staphylococcus aureus	NAS_AN_050	Terrabacteria group	Bacillota	Homo sapiens	NA	Humans	Staphylococcus	2725155	1
GCF_022405515.1_ASM2240551v1	NZ_CP062385.1	plasmid	14934	20730	0.72040521	0.269463939	2.673475394	14934	0	2.673475394	55421.14492	Staphylococcus aureus	NAS_AN_050	Terrabacteria group	Bacillota	Homo sapiens	NA	Humans	Staphylococcus	2725155	0.007606907
GCF_023205595.1_ASM2320559v1	NZ_CP050930.1	chromosome	12052677	2218825	5.432008834	5.432008834	1	12052677	0	1	2218825	Neisseria gonorrhoeae	NG211	Pseudomonadota	Betaproteobacteria	Homo sapiens	Urethral discharge	Humans	Neisseria	2218825	1
GCF_023205595.1_ASM2320559v1	NZ_CP050931.1	plasmid	580941	41356	14.04732082	5.432008834	2.586026874	580941	0	2.586026874	106947.7274	Neisseria gonorrhoeae	NG211	Pseudomonadota	Betaproteobacteria	Homo sapiens	Urethral discharge	Humans	Neisseria	2218825	0.018638694
GCF_023205595.1_ASM2320559v1	NZ_CP050932.1	plasmid	1207547	5600	215.6333929	5.432008834	39.69680453	1207547	0	39.69680453	222302.1054	Neisseria gonorrhoeae	NG211	Pseudomonadota	Betaproteobacteria	Homo sapiens	Urethral discharge	Humans	Neisseria	2218825	0.002523858
GCF_023205595.1_ASM2320559v1	NZ_CP050933.1	plasmid	609256	4207	144.8195864	5.432008834	26.6604107	609256	0	26.6604107	112160.3478	Neisseria gonorrhoeae	NG211	Pseudomonadota	Betaproteobacteria	Homo sapiens	Urethral discharge	Humans	Neisseria	2218825	0.001896049
GCF_023299705.1_ASM2329970v1	NZ_CP097042.1	chromosome	1599475	2757662	0.580011256	0.580011256	1	1599475	0	1	2757662	Enterococcus faecalis	AT34	Terrabacteria group	Bacillota	NA	pet food (BARF)	Food	Enterococcus	2757662	1
GCF_023299705.1_ASM2329970v1	NZ_CP097043.1	plasmid	26297	40376	0.651302754	0.580011256	1.122913991	26297	0	1.122913991	45338.77529	Enterococcus faecalis	AT34	Terrabacteria group	Bacillota	NA	pet food (BARF)	Food	Enterococcus	2757662	0.014641388
GCF_016026615.1_ASM1602661v1	NZ_CP065745.1	chromosome	9643429	4624771	2.085168974	2.085168974	1	9643429	0	1	4624771	Aeromonas allosaccharophila	FDAARGOS_933	Pseudomonadota	Gammaproteobacteria	NA	NA	Unannotated	Aeromonas	4624771	1
GCF_016026615.1_ASM1602661v1	NZ_CP065746.1	plasmid	348532	5636	61.84031228	2.085168974	29.6572187	348532	0	29.6572187	167148.0846	Aeromonas allosaccharophila	FDAARGOS_933	Pseudomonadota	Gammaproteobacteria	NA	NA	Unannotated	Aeromonas	4624771	0.001218655
GCF_020097115.1_ASM2009711v1	NZ_CP083604.1	chromosome	5793921	2237965	2.588923866	2.588923866	1	5793921	0	1	2237965	Macrococcus armenti	JEK46	Terrabacteria group	Bacillota	NA	skin of a pig	Livestock	Macrococcus	2237965	1
GCF_020097115.1_ASM2009711v1	NZ_CP083605.1	plasmid	248293	62574	3.9679899	2.588923866	1.532679254	248293	0	1.532679254	95905.87164	Macrococcus armenti	JEK46	Terrabacteria group	Bacillota	NA	skin of a pig	Livestock	Macrococcus	2237965	0.027960223
GCF_020097115.1_ASM2009711v1	NZ_CP083606.1	plasmid	572047	28227	20.26595104	2.588923866	7.827943998	572047	0	7.827943998	220959.3752	Macrococcus armenti	JEK46	Terrabacteria group	Bacillota	NA	skin of a pig	Livestock	Macrococcus	2237965	0.012612798
GCF_020097115.1_ASM2009711v1	NZ_CP083607.1	plasmid	114244	2566	44.52221356	2.588923866	17.1971892	114244	0	17.1971892	44127.9875	Macrococcus armenti	JEK46	Terrabacteria group	Bacillota	NA	skin of a pig	Livestock	Macrococcus	2237965	0.001146577
GCF_020990605.1_ASM2099060v1	NZ_CP087683.1	chromosome	741662	2824729	0.262560408	0.262560408	1	741662	0	1	2824729	Xylella taiwanensis	PLS1135	Pseudomonadota	Gammaproteobacteria	NA	plant tissue	Plants	Xylella	2824729	1
GCF_020990605.1_ASM2099060v1	NZ_CP087684.1	plasmid	10581	32575	0.324819647	0.262560408	1.237123483	10581	0	1.237123483	40299.29745	Xylella taiwanensis	PLS1135	Pseudomonadota	Gammaproteobacteria	NA	plant tissue	Plants	Xylella	2824729	0.01153208
GCF_021183685.1_ASM2118368v1	NZ_CP089216.1	chromosome	41636492	6436818	6.468489866	6.468489866	1	41636492	0	1	6436818	Mycobacterium kansasii	FDAARGOS_1615	Terrabacteria group	Actinomycetota	NA	NA	Unannotated	Mycobacterium	6436818	1
GCF_021183685.1_ASM2118368v1	NZ_CP089217.1	plasmid	1226017	18376	66.71838267	6.468489866	10.31436766	1226017	0	10.31436766	189536.8201	Mycobacterium kansasii	FDAARGOS_1615	Terrabacteria group	Actinomycetota	NA	NA	Unannotated	Mycobacterium	6436818	0.002854827
GCF_030863765.1_ASM3086376v1	NZ_CP132950.1	chromosome	2203781	4860453	0.453410618	0.453410618	1	2203781	0	1	4860453	Salmonella enterica subsp. enterica serovar 4;12:i:-	CFIAFB20160237	Pseudomonadota	Gammaproteobacteria	NA	food	Food	Salmonella	4860453	1
GCF_030863765.1_ASM3086376v1	NZ_CP132951.1	plasmid	68944	114295	0.603210989	0.453410618	1.33038567	68944	0	1.33038567	152056.4301	Salmonella enterica subsp. enterica serovar 4;12:i:-	CFIAFB20160237	Pseudomonadota	Gammaproteobacteria	NA	food	Food	Salmonella	4860453	0.023515298
GCF_009892305.1_ASM989230v1	NZ_CP031988.1	chromosome	981950	3666573	0.267811387	0.267811387	1	981950	0	1	3666573	Acinetobacter haemolyticus	5227	Pseudomonadota	Gammaproteobacteria	Homo sapiens	Blood culture	Humans	Acinetobacter	3666573	1
GCF_009892305.1_ASM989230v1	NZ_CP031990.1	plasmid	109271	5723	19.09330771	0.267811387	71.2938607	109271	0	71.2938607	408014.7648	Acinetobacter haemolyticus	5227	Pseudomonadota	Gammaproteobacteria	Homo sapiens	Blood culture	Humans	Acinetobacter	3666573	0.001560858
GCF_009892305.1_ASM989230v1	NZ_CP031989.1	plasmid	94090	12769	7.368627144	0.267811387	27.51424139	94090	0	27.51424139	351329.3483	Acinetobacter haemolyticus	5227	Pseudomonadota	Gammaproteobacteria	Homo sapiens	Blood culture	Humans	Acinetobacter	3666573	0.003482544
GCF_009912375.1_ASM991237v1	NZ_CP047828.1	chromosome	874213	2747891	0.318139621	0.318139621	1	874213	0	1	2747891	Staphylococcus aureus	UP_1073	Terrabacteria group	Bacillota	Homo sapiens	NA	Humans	Staphylococcus	2747891	1
GCF_009912375.1_ASM991237v1	NZ_CP047829.1	plasmid	28129	20730	1.356922335	0.318139621	4.265178705	28129	0	4.265178705	88417.15456	Staphylococcus aureus	UP_1073	Terrabacteria group	Bacillota	Homo sapiens	NA	Humans	Staphylococcus	2747891	0.007543967
GCF_902807005.1_14-2711_R47	NZ_LR777658.1	chromosome	4464627	1195517	3.734473872	3.734473872	1	4464627	0	1	1195517	Chlamydiifrater phoenicopteri	14-2711_R47	PVC group	Chlamydiota	Phoenicopterus roseus	cloacal swab	Livestock	Chlamydiifrater	1195517	1
GCF_902807005.1_14-2711_R47	NZ_LR777659.1	plasmid	1203693	6358	189.3194401	3.734473872	50.69507689	1203693	0	50.69507689	322319.2989	Chlamydiifrater phoenicopteri	14-2711_R47	PVC group	Chlamydiota	Phoenicopterus roseus	cloacal swab	Livestock	Chlamydiifrater	1195517	0.005318201
GCF_023299645.1_ASM2329964v1	NZ_CP097008.1	chromosome	1309907	2719300	0.481707425	0.481707425	1	1309907	0	1	2719300	Enterococcus faecalis	AT50	Terrabacteria group	Bacillota	NA	pet food (BARF)	Food	Enterococcus	2719300	1
GCF_023299645.1_ASM2329964v1	NZ_CP097009.1	plasmid	84539	72164	1.171484397	0.481707425	2.431941748	84539	0	2.431941748	175498.6443	Enterococcus faecalis	AT50	Terrabacteria group	Bacillota	NA	pet food (BARF)	Food	Enterococcus	2719300	0.026537712
GCF_006741185.1_BucNmo_1.0	NZ_AP019379.1	chromosome	12297085	587781	20.92120194	20.92120194	1	12297085	0	1	587781	Buchnera aphidicola (Nipponaphis monzeni)	Nmo	Pseudomonadota	Gammaproteobacteria	Nipponaphis monzeni	NA	Animals	Buchnera	587781	1
GCF_006741185.1_BucNmo_1.0	NZ_AP019380.1	plasmid	401878	10426	38.54575101	20.92120194	1.842425264	401878	0	1.842425264	19209.1258	Buchnera aphidicola (Nipponaphis monzeni)	Nmo	Pseudomonadota	Gammaproteobacteria	Nipponaphis monzeni	NA	Animals	Buchnera	587781	0.017737899
GCF_006741185.1_BucNmo_1.0	NZ_AP019381.1	plasmid	235381	1526	154.2470511	20.92120194	7.372762403	235381	0	7.372762403	11250.83543	Buchnera aphidicola (Nipponaphis monzeni)	Nmo	Pseudomonadota	Gammaproteobacteria	Nipponaphis monzeni	NA	Animals	Buchnera	587781	0.002596205
GCF_024721565.1_ASM2472156v1	NZ_CP102627.1	chromosome	2374278	2782538	0.853277835	0.853277835	1	2374278	0	1	2782538	Listeria innocua	F4078	Terrabacteria group	Bacillota	cow	NA	Livestock	Listeria	2782538	1
GCF_024721565.1_ASM2472156v1	NZ_CP102628.1	plasmid	55082	104605	0.526571388	0.853277835	0.61711598	55082	0	0.61711598	64553.41713	Listeria innocua	F4078	Terrabacteria group	Bacillota	cow	NA	Livestock	Listeria	2782538	0.037593377
GCF_008124205.1_ASM812420v1	NZ_CP043193.1	chromosome	1428399	4656756	0.306736922	0.306736922	1	1428399	0	1	4656756	Escherichia coli O16:H48	PG20180063	Pseudomonadota	Gammaproteobacteria	NA	mouse gut	Animals	Escherichia	4656756	1
GCF_008124205.1_ASM812420v1	NZ_CP043194.1	plasmid	91629	64997	1.409741988	0.306736922	4.595931852	91629	0	4.595931852	298721.7826	Escherichia coli O16:H48	PG20180063	Pseudomonadota	Gammaproteobacteria	NA	mouse gut	Animals	Escherichia	4656756	0.01395757
GCF_009911815.1_ASM991181v1	NZ_CP047811.1	chromosome	408058	2758612	0.147921491	0.147921491	1	408058	0	1	2758612	Staphylococcus aureus	UP_1522	Terrabacteria group	Bacillota	Homo sapiens	NA	Humans	Staphylococcus	2758612	1
GCF_009911815.1_ASM991181v1	NZ_CP047812.1	plasmid	14715	20730	0.70984081	0.147921491	4.798767277	14715	0	4.798767277	99478.44566	Staphylococcus aureus	UP_1522	Terrabacteria group	Bacillota	Homo sapiens	NA	Humans	Staphylococcus	2758612	0.007514649
GCF_008124265.1_ASM812426v1	NZ_CP043201.1	chromosome	1527383	4656146	0.328035891	0.328035891	1	1527383	0	1	4656146	Escherichia coli O16:H48	PG20180059	Pseudomonadota	Gammaproteobacteria	NA	mouse gut	Animals	Escherichia	4656146	1
GCF_008124265.1_ASM812426v1	NZ_CP043202.1	plasmid	28494	64997	0.438389464	0.328035891	1.336407011	28494	0	1.336407011	86862.4465	Escherichia coli O16:H48	PG20180059	Pseudomonadota	Gammaproteobacteria	NA	mouse gut	Animals	Escherichia	4656146	0.013959399
GCF_000754345.1_ASM75434v1	NZ_CP008920.1	chromosome	43744846	4285951	10.20656699	10.20656699	1	43744846	0	1	4285951	Providencia stuartii	ATCC 33672	Pseudomonadota	Gammaproteobacteria	NA	NA	Unannotated	Providencia	4285951	1
GCF_000754345.1_ASM75434v1	NZ_CP008919.1	plasmid	1509037	48866	30.88112389	10.20656699	3.025613207	1509037	0	3.025613207	147849.615	Providencia stuartii	ATCC 33672	Pseudomonadota	Gammaproteobacteria	NA	NA	Unannotated	Providencia	4285951	0.011401437
GCF_009912695.1_ASM991269v1	NZ_CP047837.1	chromosome	585992	2765656	0.211881738	0.211881738	1	585992	0	1	2765656	Staphylococcus aureus	UP_719	Terrabacteria group	Bacillota	Homo sapiens	NA	Humans	Staphylococcus	2765656	1
GCF_009912695.1_ASM991269v1	NZ_CP047838.1	plasmid	25410	20654	1.230270166	0.211881738	5.806400198	25410	0	5.806400198	119925.3897	Staphylococcus aureus	UP_719	Terrabacteria group	Bacillota	Homo sapiens	NA	Humans	Staphylococcus	2765656	0.007468029
GCF_016027375.1_ASM1602737v1	NZ_CP065681.1	chromosome	14280377	3300922	4.326178262	4.326178262	1	14280377	0	1	3300922	Clostridium perfringens	FDAARGOS_903	Terrabacteria group	Bacillota	NA	NA	Unannotated	Clostridium	3300922	1
GCF_016027375.1_ASM1602737v1	NZ_CP065680.1	plasmid	138335	54311	2.547089908	4.326178262	0.588762125	138335	0	0.588762125	31976.25979	Clostridium perfringens	FDAARGOS_903	Terrabacteria group	Bacillota	NA	NA	Unannotated	Clostridium	3300922	0.016453282
GCF_024917575.1_ASM2491757v1	NZ_CP103639.1	chromosome	7134333	5302989	1.345341844	1.345341844	1	7134333	0	1	5302989	Klebsiella aerogenes	722	Pseudomonadota	Gammaproteobacteria	Homo sapiens	blood	Humans	Klebsiella	5302989	1
GCF_024917575.1_ASM2491757v1	NZ_CP103640.1	plasmid	298620	170849	1.747859221	1.345341844	1.299193382	298620	0	1.299193382	221965.8902	Klebsiella aerogenes	722	Pseudomonadota	Gammaproteobacteria	Homo sapiens	blood	Humans	Klebsiella	5302989	0.032217491
GCF_024917575.1_ASM2491757v1	NZ_CP103641.1	plasmid	102301	9294	11.00720895	1.345341844	8.181719019	102301	0	8.181719019	76040.89656	Klebsiella aerogenes	722	Pseudomonadota	Gammaproteobacteria	Homo sapiens	blood	Humans	Klebsiella	5302989	0.001752597
GCF_020099235.1_ASM2009923v1	NZ_CP083641.1	chromosome	34218638	4723885	7.24374916	7.24374916	1	34218638	0	1	4723885	Enterobacter bugandensis	FDAARGOS_1497	Pseudomonadota	Gammaproteobacteria	NA	NA	Unannotated	Enterobacter	4723885	1
GCF_020099235.1_ASM2009923v1	NZ_CP083642.1	plasmid	1311594	298988	4.386778065	7.24374916	0.605594971	1311594	0	0.605594971	181065.6293	Enterobacter bugandensis	FDAARGOS_1497	Pseudomonadota	Gammaproteobacteria	NA	NA	Unannotated	Enterobacter	4723885	0.063292819
GCF_031202285.1_ASM3120228v1	NZ_CP101637.1	chromosome	2860653	4034168	0.709106066	0.709106066	1	2860653	0	1	4034168	Terrisporobacter mayombei	DSM 6539	Terrabacteria group	Bacillota	NA	termite	Animals	Terrisporobacter	4034168	1
GCF_031202285.1_ASM3120228v1	NZ_CP101638.1	plasmid	54438	21885	2.487457162	0.709106066	3.507877427	54438	0	3.507877427	76769.8975	Terrisporobacter mayombei	DSM 6539	Terrabacteria group	Bacillota	NA	termite	Animals	Terrisporobacter	4034168	0.00542491
GCF_031202285.1_ASM3120228v1	NZ_CP101639.1	plasmid	56183	8218	6.836578243	0.709106066	9.641122211	56183	0	9.641122211	79230.74233	Terrisporobacter mayombei	DSM 6539	Terrabacteria group	Bacillota	NA	termite	Animals	Terrisporobacter	4034168	0.002037099
GCF_023299485.1_ASM2329948v1	NZ_CP097004.1	chromosome	1854232	2711817	0.683760003	0.683760003	1	1854232	0	1	2711817	Enterococcus faecalis	LS05-2	Terrabacteria group	Bacillota	NA	pet food (BARF)	Food	Enterococcus	2711817	1
GCF_023299485.1_ASM2329948v1	NZ_CP097005.1	plasmid	36056	3733	9.658719529	0.683760003	14.12589137	36056	0	14.12589137	52731.9525	Enterococcus faecalis	LS05-2	Terrabacteria group	Bacillota	NA	pet food (BARF)	Food	Enterococcus	2711817	0.001376568
GCF_016593215.1_ASM1659321v1	NZ_AP023063.1	chromosome	619706	1893369	0.327303341	0.327303341	1	619706	0	1	1893369	Nitratiruptor sp. YY08-26	YY08-26	Campylobacterota	Epsilonproteobacteria	NA	marine hydrothermal vent chimney	Water	Nitratiruptor	1893369	1
GCF_016593215.1_ASM1659321v1	NZ_AP023064.1	plasmid	31869	35300	0.902804533	0.327303341	2.758311385	31869	0	2.758311385	97368.39188	Nitratiruptor sp. YY08-26	YY08-26	Campylobacterota	Epsilonproteobacteria	NA	marine hydrothermal vent chimney	Water	Nitratiruptor	1893369	0.018644015
GCF_016026995.1_ASM1602699v1	NZ_CP065675.1	chromosome	11409600	3293211	3.464582136	3.464582136	1	11409600	0	1	3293211	Clostridium perfringens	FDAARGOS_905	Terrabacteria group	Bacillota	NA	NA	Unannotated	Clostridium	3293211	1
GCF_016026995.1_ASM1602699v1	NZ_CP065676.1	plasmid	58121	54312	1.070131831	3.464582136	0.308877605	58121	0	0.308877605	16775.76046	Clostridium perfringens	FDAARGOS_905	Terrabacteria group	Bacillota	NA	NA	Unannotated	Clostridium	3293211	0.016492111
GCF_024918195.1_ASM2491819v1	NZ_CP103623.1	chromosome	6395567	4840778	1.321185768	1.321185768	1	6395567	0	1	4840778	Escherichia coli	3985	Pseudomonadota	Gammaproteobacteria	Homo sapiens	blood	Humans	Escherichia	4840778	1
GCF_024918195.1_ASM2491819v1	NZ_CP103624.1	plasmid	230115	86833	2.650086949	1.321185768	2.005839763	230115	0	2.005839763	174173.0842	Escherichia coli	3985	Pseudomonadota	Gammaproteobacteria	Homo sapiens	blood	Humans	Escherichia	4840778	0.017937819
GCF_024918195.1_ASM2491819v1	NZ_CP103625.1	plasmid	303386	2088	145.2998084	1.321185768	109.9768193	303386	0	109.9768193	229631.5986	Escherichia coli	3985	Pseudomonadota	Gammaproteobacteria	Homo sapiens	blood	Humans	Escherichia	4840778	0.000431336
GCF_025311515.1_ASM2531151v1	NZ_CP104399.1	chromosome	1533836	1880369	0.815710108	0.815710108	1	1533836	0	1	1880369	Limosilactobacillus vaginalis	AM_LB9	Terrabacteria group	Bacillota	Gallus gallus	feces	Livestock	Limosilactobacillus	1880369	1
GCF_025311515.1_ASM2531151v1	NZ_CP104400.1	plasmid	100928	3185	31.68854003	0.815710108	38.8477962	100928	0	38.8477962	123730.2309	Limosilactobacillus vaginalis	AM_LB9	Terrabacteria group	Bacillota	Gallus gallus	feces	Livestock	Limosilactobacillus	1880369	0.001693816
GCF_001655535.1_ASM165553v1	NZ_CP015304.1	chromosome	2586943	1048033	2.468379335	2.468379335	1	2586943	0	1	1048033	Chlamydia trachomatis	E-DK-20	PVC group	Chlamydiota	Homo sapiens	Lab strain	Humans	Chlamydia	1048033	1
GCF_001655535.1_ASM165553v1	NZ_CP015305.1	plasmid	141112	7502	18.80991736	2.468379335	7.62035117	141112	0	7.62035117	57167.87447	Chlamydia trachomatis	E-DK-20	PVC group	Chlamydiota	Homo sapiens	Lab strain	Humans	Chlamydia	1048033	0.007158172
GCF_029714085.1_ASM2971408v1	NZ_CP121629.1	chromosome	2114752	3995971	0.529221058	0.529221058	1	2114752	0	1	3995971	Acinetobacter baumannii	JAB270	Pseudomonadota	Gammaproteobacteria	Homo sapiens	NA	Humans	Acinetobacter	3995971	1
GCF_029714085.1_ASM2971408v1	NZ_CP121630.1	plasmid	36347	8731	4.162982476	0.529221058	7.866244954	36347	0	7.866244954	68680.18469	Acinetobacter baumannii	JAB270	Pseudomonadota	Gammaproteobacteria	Homo sapiens	NA	Humans	Acinetobacter	3995971	0.002184951
GCF_029714085.1_ASM2971408v1	NZ_CP121631.1	plasmid	54693	2277	24.01976285	0.529221058	45.38701264	54693	0	45.38701264	103346.2278	Acinetobacter baumannii	JAB270	Pseudomonadota	Gammaproteobacteria	Homo sapiens	NA	Humans	Acinetobacter	3995971	0.000569824
GCF_001558355.2_ASM155835v2	NZ_CP014051.2	chromosome	11458206	4857490	2.358873822	2.358873822	1	11458206	0	1	4857490	Salmonella enterica	FDAARGOS_94	Pseudomonadota	Gammaproteobacteria	NA	Wild type strain isolated from a natural source	Unannotated	Salmonella	4857490	1
GCF_001558355.2_ASM155835v2	NZ_CP014050.2	plasmid	114603	93933	1.220050461	2.358873822	0.517217348	114603	0	0.517217348	48583.77712	Salmonella enterica	FDAARGOS_94	Pseudomonadota	Gammaproteobacteria	NA	Wild type strain isolated from a natural source	Unannotated	Salmonella	4857490	0.019337765
GCF_016026675.1_ASM1602667v1	NZ_CP065632.1	chromosome	15540340	3320059	4.680742119	4.680742119	1	15540340	0	1	3320059	Clostridium perfringens	FDAARGOS_931	Terrabacteria group	Bacillota	NA	NA	Unannotated	Clostridium	3320059	1
GCF_016026675.1_ASM1602667v1	NZ_CP065633.1	plasmid	189441	51322	3.691224036	4.680742119	0.788598035	189441	0	0.788598035	40472.42834	Clostridium perfringens	FDAARGOS_931	Terrabacteria group	Bacillota	NA	NA	Unannotated	Clostridium	3320059	0.015458159
GCF_016026675.1_ASM1602667v1	NZ_CP065634.1	plasmid	192283	4105	46.84116931	4.680742119	10.00720999	192283	0	10.00720999	41079.59702	Clostridium perfringens	FDAARGOS_931	Terrabacteria group	Bacillota	NA	NA	Unannotated	Clostridium	3320059	0.001236424
GCF_013201505.1_ASM1320150v1	NZ_CP053785.1	chromosome	732552	4739049	0.154577849	0.154577849	1	732552	0	1	4739049	Escherichia coli	2-101	Pseudomonadota	Gammaproteobacteria	Bird of prey	Bird of prey	Animals	Escherichia	4739049	1
GCF_013201505.1_ASM1320150v1	NZ_CP053786.1	plasmid	50036	108661	0.460478	0.154577849	2.978939116	50036	0	2.978939116	323694.5033	Escherichia coli	2-101	Pseudomonadota	Gammaproteobacteria	Bird of prey	Bird of prey	Animals	Escherichia	4739049	0.022928862
GCF_016028495.1_ASM1602849v1	NZ_CP065718.1	chromosome	14320754	4874787	2.93771892	2.93771892	1	14320754	0	1	4874787	Salmonella enterica	FDAARGOS_878	Pseudomonadota	Gammaproteobacteria	NA	NA	Unannotated	Salmonella	4874787	1
GCF_016028495.1_ASM1602849v1	NZ_CP065719.1	plasmid	645496	93933	6.871876763	2.93771892	2.339187972	645496	0	2.339187972	219726.9438	Salmonella enterica	FDAARGOS_878	Pseudomonadota	Gammaproteobacteria	NA	NA	Unannotated	Salmonella	4874787	0.01926915
GCF_036061255.1_ASM3606125v1	NZ_CP107948.1	chromosome	14759336	6771125	2.179746497	2.179746497	1	14759336	0	1	6771125	Streptomyces sp. NBC_00388	NBC_00388	Terrabacteria group	Actinomycetota	NA	soil	Earth	Streptomyces	6771125	1
GCF_036061255.1_ASM3606125v1	NZ_CP107949.1	plasmid	334156	88304	3.784154738	2.179746497	1.736052676	334156	0	1.736052676	153300.3955	Streptomyces sp. NBC_00388	NBC_00388	Terrabacteria group	Actinomycetota	NA	soil	Earth	Streptomyces	6771125	0.01304126
GCF_025399015.1_ASM2539901v1	NZ_CP104638.1	chromosome	1176017	4825930	0.243687124	0.243687124	1	1176017	0	1	4825930	Salmonella enterica	PNUSAS118466	Pseudomonadota	Gammaproteobacteria	NA	NA	Unannotated	Salmonella	4825930	1
GCF_025399015.1_ASM2539901v1	NZ_CP104637.1	plasmid	16355	158207	0.103377221	0.243687124	0.424221106	16355	0	0.424221106	67114.74847	Salmonella enterica	PNUSAS118466	Pseudomonadota	Gammaproteobacteria	NA	NA	Unannotated	Salmonella	4825930	0.032782697
GCF_001552035.1_ASM155203v1	NZ_CP012480.1	chromosome	835551	2074179	0.402834567	0.402834567	1	835551	0	1	2074179	Streptococcus agalactiae	NGBS128	Terrabacteria group	Bacillota	Homo sapiens	NA	Humans	Streptococcus	2074179	1
GCF_001552035.1_ASM155203v1	NZ_CP012742.1	plasmid	25357	4944	5.128843042	0.402834567	12.73188415	25357	0	12.73188415	62946.43523	Streptococcus agalactiae	NGBS128	Terrabacteria group	Bacillota	Homo sapiens	NA	Humans	Streptococcus	2074179	0.002383594
GCF_014189265.1_ASM1418926v1	NZ_CP047283.1	chromosome	1555182	5258548	0.295743616	0.295743616	1	1555182	0	1	5258548	Klebsiella quasipneumoniae	N18-04116	Pseudomonadota	Gammaproteobacteria	Homo sapiens	Anal	Humans	Klebsiella	5258548	1
GCF_014189265.1_ASM1418926v1	NZ_CP047284.1	plasmid	95002	39531	2.403227847	0.295743616	8.126051475	95002	0	8.126051475	321230.9409	Klebsiella quasipneumoniae	N18-04116	Pseudomonadota	Gammaproteobacteria	Homo sapiens	Anal	Humans	Klebsiella	5258548	0.007517474
GCF_002871345.2_ASM287134v2	NZ_CP136964.1	chromosome	4529318	1681677	2.693334094	2.693334094	1	4529318	0	1	1681677	Nosocomiicoccus massiliensis	UMB0959	Terrabacteria group	Bacillota	Homo sapiens	catheter	Humans	Nosocomiicoccus	1681677	1
GCF_002871345.2_ASM287134v2	NZ_CP136965.1	plasmid	1812283	8962	202.2185896	2.693334094	75.08113829	1812283	0	75.08113829	672877.1613	Nosocomiicoccus massiliensis	UMB0959	Terrabacteria group	Bacillota	Homo sapiens	catheter	Humans	Nosocomiicoccus	1681677	0.005329204
GCF_002211865.1_ASM221186v1	NZ_CP022139.1	chromosome	744901	4859044	0.153301966	0.153301966	1	744901	0	1	4859044	Salmonella enterica subsp. salamae serovar 55:k:z39 str. 1315K	1315K	Pseudomonadota	Gammaproteobacteria	NA	Chamaeleonidae	Animals	Salmonella	4859044	1
GCF_002211865.1_ASM221186v1	NZ_CP022140.1	plasmid	14330	109681	0.130651617	0.153301966	0.852250105	14330	0	0.852250105	93475.64377	Salmonella enterica subsp. salamae serovar 55:k:z39 str. 1315K	1315K	Pseudomonadota	Gammaproteobacteria	NA	Chamaeleonidae	Animals	Salmonella	4859044	0.022572547
GCF_002211865.1_ASM221186v1	NZ_CP022141.1	plasmid	12255	82715	0.148159342	0.153301966	0.966454285	12255	0	0.966454285	79940.26618	Salmonella enterica subsp. salamae serovar 55:k:z39 str. 1315K	1315K	Pseudomonadota	Gammaproteobacteria	NA	Chamaeleonidae	Animals	Salmonella	4859044	0.017022896
GCF_034424565.1_ASM3442456v1	NZ_CP139961.1	chromosome	330288	2178558	0.151608541	0.151608541	1	330288	0	1	2178558	Moraxella canis	HAMBI_2792	Pseudomonadota	Gammaproteobacteria	NA	NA	Unannotated	Moraxella	2178558	1
GCF_034424565.1_ASM3442456v1	NZ_CP139963.1	plasmid	13077	3924	3.332568807	0.151608541	21.98140543	13077	0	21.98140543	86255.0349	Moraxella canis	HAMBI_2792	Pseudomonadota	Gammaproteobacteria	NA	NA	Unannotated	Moraxella	2178558	0.001801191
GCF_005937795.2_ASM593779v2	NZ_CP041757.1	chromosome	3385316	4215631	0.803038976	0.803038976	1	3385316	0	1	4215631	Bacillus sp. KBS0812	KBS0812	Terrabacteria group	Bacillota	NA	soil	Earth	Bacillus	4215631	1
GCF_005937795.2_ASM593779v2	NZ_CP041758.1	plasmid	94519	84215	1.1223535	0.803038976	1.39763266	94519	0	1.39763266	117701.6345	Bacillus sp. KBS0812	KBS0812	Terrabacteria group	Bacillota	NA	soil	Earth	Bacillus	4215631	0.019976843
GCF_030585245.1_ASM3058524v1	NZ_CP043455.1	chromosome	942044	3943529	0.238883497	0.238883497	1	942044	0	1	3943529	Acinetobacter baumannii	18WIARLN0025	Pseudomonadota	Gammaproteobacteria	Homo sapiens	Skin/Wound	Humans	Acinetobacter	3943529	1
GCF_030585245.1_ASM3058524v1	NZ_CP043456.1	plasmid	15257	110963	0.137496283	0.238883497	0.575578824	15257	0	0.575578824	63867.95304	Acinetobacter baumannii	18WIARLN0025	Pseudomonadota	Gammaproteobacteria	Homo sapiens	Skin/Wound	Humans	Acinetobacter	3943529	0.028137995
GCF_030585245.1_ASM3058524v1	NZ_CP043457.1	plasmid	46945	10879	4.315194411	0.238883497	18.06401219	46945	0	18.06401219	196518.3886	Acinetobacter baumannii	18WIARLN0025	Pseudomonadota	Gammaproteobacteria	Homo sapiens	Skin/Wound	Humans	Acinetobacter	3943529	0.002758697
GCF_024918055.1_ASM2491805v1	NZ_CP103548.1	chromosome	6006196	5569742	1.078361619	1.078361619	1	6006196	0	1	5569742	Klebsiella pneumoniae	3987	Pseudomonadota	Gammaproteobacteria	Homo sapiens	same blood draw as MB8764	Humans	Klebsiella	5569742	1
GCF_024918055.1_ASM2491805v1	NZ_CP103549.1	plasmid	46442	1748	26.56864989	1.078361619	24.63797804	46442	0	24.63797804	43067.18561	Klebsiella pneumoniae	3987	Pseudomonadota	Gammaproteobacteria	Homo sapiens	same blood draw as MB8764	Humans	Klebsiella	5569742	0.000313839
GCF_017639085.1_ASM1763908v1	NZ_CP067261.1	chromosome	2153272	5479731	0.392952136	0.392952136	1	2153272	0	1	5479731	Klebsiella variicola	E25	Pseudomonadota	Gammaproteobacteria	NA	imported food: soy sprout	Food	Klebsiella	5479731	1
GCF_017639085.1_ASM1763908v1	NZ_CP067262.1	plasmid	11186	98282	0.113815348	0.392952136	0.289641759	11186	0	0.289641759	28466.57132	Klebsiella variicola	E25	Pseudomonadota	Gammaproteobacteria	NA	imported food: soy sprout	Food	Klebsiella	5479731	0.017935552
GCF_017639085.1_ASM1763908v1	NZ_CP067263.1	plasmid	16774	45201	0.371097985	0.392952136	0.944384699	16774	0	0.944384699	42687.13279	Klebsiella variicola	E25	Pseudomonadota	Gammaproteobacteria	NA	imported food: soy sprout	Food	Klebsiella	5479731	0.008248763
GCF_017639085.1_ASM1763908v1	NZ_CP067264.1	plasmid	18607	4001	4.650587353	0.392952136	11.83499701	18607	0	11.83499701	47351.82305	Klebsiella variicola	E25	Pseudomonadota	Gammaproteobacteria	NA	imported food: soy sprout	Food	Klebsiella	5479731	0.000730145
GCF_008620175.1_ASM862017v1	NZ_AP020322.1	chromosome	1457472	2876735	0.506641036	0.506641036	1	1457472	0	1	2876735	Staphylococcus aureus	KUH180129	Terrabacteria group	Bacillota	Homo sapiens	Venous blood isolated from host	Humans	Staphylococcus	2876735	1
GCF_008620175.1_ASM862017v1	NZ_AP020323.1	plasmid	38852	20547	1.890884314	0.506641036	3.732197316	38852	0	3.732197316	76685.45826	Staphylococcus aureus	KUH180129	Terrabacteria group	Bacillota	Homo sapiens	Venous blood isolated from host	Humans	Staphylococcus	2876735	0.007142472
GCF_003193665.1_ASM319366v1	NZ_CP029649.1	chromosome	14066559	2834439	4.962731249	4.962731249	1	14066559	0	1	2834439	Staphylococcus aureus	AR_0472	Terrabacteria group	Bacillota	NA	NA	Unannotated	Staphylococcus	2834439	1
GCF_003193665.1_ASM319366v1	NZ_CP029648.1	plasmid	145356	2473	58.77719369	4.962731249	11.84371886	145356	0	11.84371886	29289.51674	Staphylococcus aureus	AR_0472	Terrabacteria group	Bacillota	NA	NA	Unannotated	Staphylococcus	2834439	0.000872483
GCF_022405275.1_ASM2240527v1	NZ_CP062358.1	chromosome	652890	2734925	0.238723183	0.238723183	1	652890	0	1	2734925	Staphylococcus aureus	NAS_AN_184	Terrabacteria group	Bacillota	Homo sapiens	NA	Humans	Staphylococcus	2734925	1
GCF_022405275.1_ASM2240527v1	NZ_CP062359.1	plasmid	14198	27268	0.520683585	0.238723183	2.181118648	14198	0	2.181118648	59474.7433	Staphylococcus aureus	NAS_AN_184	Terrabacteria group	Bacillota	Homo sapiens	NA	Humans	Staphylococcus	2734925	0.009970292
GCF_013372385.1_ASM1337238v1	NZ_CP054230.1	chromosome	2859675	5129852	0.557457603	0.557457603	1	2859675	0	1	5129852	Escherichia coli	EcPF14	Pseudomonadota	Gammaproteobacteria	Homo sapiens	urine	Humans	Escherichia	5129852	1
GCF_013372385.1_ASM1337238v1	NZ_CP054231.1	plasmid	10413	7154	1.455549343	0.557457603	2.611049405	10413	0	2.611049405	18679.44745	Escherichia coli	EcPF14	Pseudomonadota	Gammaproteobacteria	Homo sapiens	urine	Humans	Escherichia	5129852	0.001394582
GCF_016756115.1_ASM1675611v1	NZ_AP024248.1	chromosome	2249853	5825436	0.38621195	0.38621195	1	2249853	0	1	5825436	Mycobacterium intracellulare	M008	Terrabacteria group	Actinomycetota	Homo sapiens	sputum	Humans	Mycobacterium	5825436	1
GCF_016756115.1_ASM1675611v1	NZ_AP024249.1	plasmid	21313	24567	0.867545895	0.38621195	2.246294797	21313	0	2.246294797	55184.72428	Mycobacterium intracellulare	M008	Terrabacteria group	Actinomycetota	Homo sapiens	sputum	Humans	Mycobacterium	5825436	0.004217195
GCF_900620215.1_BPH2760	NZ_LR130509.1	chromosome	2812418	2725220	1.031996683	1.031996683	1	2812418	0	1	2725220	Staphylococcus aureus	BPH2760	Terrabacteria group	Bacillota	Homo sapiens	blood	Humans	Staphylococcus	2725220	1
GCF_900620215.1_BPH2760	NZ_LR130510.1	plasmid	118607	24885	4.766204541	1.031996683	4.618430098	118607	0	4.618430098	114929.633	Staphylococcus aureus	BPH2760	Terrabacteria group	Bacillota	Homo sapiens	blood	Humans	Staphylococcus	2725220	0.009131373
GCF_024224615.1_ASM2422461v1	NZ_CP100494.1	chromosome	1959569	4712132	0.415856135	0.415856135	1	1959569	0	1	4712132	Atlantibacter subterranea	LH84-a	Pseudomonadota	Gammaproteobacteria	Gallus gallus domesticus	pooled poultry feces	Livestock	Atlantibacter	4712132	1
GCF_024224615.1_ASM2422461v1	NZ_CP100495.1	plasmid	23494	47652	0.493032821	0.415856135	1.185585062	23494	0	1.185585062	56495.49937	Atlantibacter subterranea	LH84-a	Pseudomonadota	Gammaproteobacteria	Gallus gallus domesticus	pooled poultry feces	Livestock	Atlantibacter	4712132	0.01011262
GCF_024224615.1_ASM2422461v1	NZ_CP100496.1	plasmid	17823	19064	0.934903483	0.415856135	2.248141616	17823	0	2.248141616	42858.57178	Atlantibacter subterranea	LH84-a	Pseudomonadota	Gammaproteobacteria	Gallus gallus domesticus	pooled poultry feces	Livestock	Atlantibacter	4712132	0.004045727
GCF_038420435.1_ASM3842043v1	NZ_CP131616.1	chromosome	1187749	2234167	0.531629462	0.531629462	1	1187749	0	1	2234167	Neisseria gonorrhoeae	-	Pseudomonadota	Betaproteobacteria	Homo sapiens	other	Humans	Neisseria	2234167	1
GCF_038420435.1_ASM3842043v1	NZ_CP131617.1	plasmid	34726	42023	0.826356995	0.531629462	1.554385252	34726	0	1.554385252	65319.93144	Neisseria gonorrhoeae	-	Pseudomonadota	Betaproteobacteria	Homo sapiens	other	Humans	Neisseria	2234167	0.018809247
GCF_038420435.1_ASM3842043v1	NZ_CP131618.1	plasmid	330629	5600	59.04089286	0.531629462	111.0564728	330629	0	111.0564728	621916.2475	Neisseria gonorrhoeae	-	Pseudomonadota	Betaproteobacteria	Homo sapiens	other	Humans	Neisseria	2234167	0.002506527
GCF_038420435.1_ASM3842043v1	NZ_CP131619.1	plasmid	128414	4153	30.92078016	0.531629462	58.16227725	128414	0	58.16227725	241547.9374	Neisseria gonorrhoeae	-	Pseudomonadota	Betaproteobacteria	Homo sapiens	other	Humans	Neisseria	2234167	0.001858858
GCF_025983525.1_ASM2598352v1	NZ_CP087768.1	chromosome	3729642	2682607	1.390305028	1.390305028	1	3729642	0	1	2682607	Moraxella bovis	SAM109245	Pseudomonadota	Gammaproteobacteria	Bovine	NA	Livestock	Moraxella	2682607	1
GCF_025983525.1_ASM2598352v1	NZ_CP087769.1	plasmid	35199	32190	1.093476235	1.390305028	0.786500957	35199	0	0.786500957	25317.4658	Moraxella bovis	SAM109245	Pseudomonadota	Gammaproteobacteria	Bovine	NA	Livestock	Moraxella	2682607	0.011999521
GCF_025983525.1_ASM2598352v1	NZ_CP087770.1	plasmid	73580	32565	2.259481038	1.390305028	1.625169292	73580	0	1.625169292	52923.638	Moraxella bovis	SAM109245	Pseudomonadota	Gammaproteobacteria	Bovine	NA	Livestock	Moraxella	2682607	0.012139311
GCF_023573025.1_ASM2357302v1	NZ_CP097610.1	chromosome	98720	2428887	0.04064413	0.04064413	1	98720	0	1	2428887	Pasteurella multocida	32985	Pseudomonadota	Gammaproteobacteria	Avian	NA	Animals	Pasteurella	2428887	1
GCF_023573025.1_ASM2357302v1	NZ_CP097611.1	plasmid	18595	3741	4.970596097	0.04064413	122.2955454	18595	0	122.2955454	457507.6354	Pasteurella multocida	32985	Pseudomonadota	Gammaproteobacteria	Avian	NA	Animals	Pasteurella	2428887	0.001540212
GCF_002285835.1_ASM228583v1	NZ_CP023050.1	chromosome	5039867	3086261	1.633000903	1.633000903	1	5039867	0	1	3086261	Listeria monocytogenes	FDA971911-001-001	Terrabacteria group	Bacillota	NA	environmental swab	Human-impacted	Listeria	3086261	1
GCF_002285835.1_ASM228583v1	NZ_CP023051.1	plasmid	45894	61922	0.741158231	1.633000903	0.45386272	45894	0	0.45386272	28104.08734	Listeria monocytogenes	FDA971911-001-001	Terrabacteria group	Bacillota	NA	environmental swab	Human-impacted	Listeria	3086261	0.02006376
GCF_016952595.1_ASM1695259v1	NZ_CP051363.1	chromosome	889899	4884345	0.182194132	0.182194132	1	889899	0	1	4884345	Salmonella enterica subsp. enterica serovar Typhimurium	CVM 28321-b	Pseudomonadota	Gammaproteobacteria	NA	swine	Livestock	Salmonella	4884345	1
GCF_016952595.1_ASM1695259v1	NZ_CP051362.1	plasmid	301264	3848	78.29106029	0.182194132	429.7123032	301264	0	429.7123032	1653532.943	Salmonella enterica subsp. enterica serovar Typhimurium	CVM 28321-b	Pseudomonadota	Gammaproteobacteria	NA	swine	Livestock	Salmonella	4884345	0.000787823
GCF_016952595.1_ASM1695259v1	NZ_CP051364.1	plasmid	26536	107602	0.246612516	0.182194132	1.353570025	26536	0	1.353570025	145646.8419	Salmonella enterica subsp. enterica serovar Typhimurium	CVM 28321-b	Pseudomonadota	Gammaproteobacteria	NA	swine	Livestock	Salmonella	4884345	0.022029975
GCF_025854075.1_ASM2585407v1	NZ_CP107597.1	chromosome	731152	3959544	0.184655607	0.184655607	1	731152	0	1	3959544	Acinetobacter baumannii	1326581-2	Pseudomonadota	Gammaproteobacteria	Homo sapiens	wound	Humans	Acinetobacter	3959544	1
GCF_025854075.1_ASM2585407v1	NZ_CP107598.1	plasmid	14614	19667	0.743072151	0.184655607	4.024097422	14614	0	4.024097422	79141.924	Acinetobacter baumannii	1326581-2	Pseudomonadota	Gammaproteobacteria	Homo sapiens	wound	Humans	Acinetobacter	3959544	0.004966986
GCF_001690075.1_ASM169007v1	NZ_CP016517.1	chromosome	17592805	4751335	3.702707765	3.702707765	1	17592805	0	1	4751335	Salmonella enterica subsp. enterica serovar Heidelberg	CE-R2-11-0435	Pseudomonadota	Gammaproteobacteria	NA	Chicken Meat	Food	Salmonella	4751335	1
GCF_001690075.1_ASM169007v1	NZ_CP016518.1	plasmid	378867	37698	10.05005571	3.702707765	2.71424491	378867	0	2.71424491	102321.6046	Salmonella enterica subsp. enterica serovar Heidelberg	CE-R2-11-0435	Pseudomonadota	Gammaproteobacteria	NA	Chicken Meat	Food	Salmonella	4751335	0.007934191
GCF_001690075.1_ASM169007v1	NZ_CP016519.1	plasmid	482611	6647	72.60583722	3.702707765	19.60884893	482611	0	19.60884893	130340.0189	Salmonella enterica subsp. enterica serovar Heidelberg	CE-R2-11-0435	Pseudomonadota	Gammaproteobacteria	NA	Chicken Meat	Food	Salmonella	4751335	0.001398975
GCF_001690075.1_ASM169007v1	NZ_CP016520.1	plasmid	1119511	92323	12.12602493	3.702707765	3.274907366	1119511	0	3.274907366	302349.2727	Salmonella enterica subsp. enterica serovar Heidelberg	CE-R2-11-0435	Pseudomonadota	Gammaproteobacteria	NA	Chicken Meat	Food	Salmonella	4751335	0.01943096
GCF_004768585.1_ASM476858v1	NZ_CP038593.1	chromosome	1759823	4830242	0.364334334	0.364334334	1	1759823	0	1	4830242	Salmonella enterica subsp. enterica serovar Senftenberg	SA20130280	Pseudomonadota	Gammaproteobacteria	NA	Avian	Animals	Salmonella	4830242	1
GCF_004768585.1_ASM476858v1	NZ_CP038594.1	plasmid	17307	33103	0.522822705	0.364334334	1.435008059	17307	0	1.435008059	47503.07178	Salmonella enterica subsp. enterica serovar Senftenberg	SA20130280	Pseudomonadota	Gammaproteobacteria	NA	Avian	Animals	Salmonella	4830242	0.00685328
GCF_022922015.1_ASM2292201v1	NZ_CP094088.1	chromosome	11121235	1620255	6.863879451	6.863879451	1	11121235	0	1	1620255	Helicobacter pylori	Hpfe092	Campylobacterota	Epsilonproteobacteria	Homo sapiens	gastric biopsy	Humans	Helicobacter	1620255	1
GCF_022922015.1_ASM2292201v1	NZ_CP094089.1	plasmid	223364	3846	58.07696308	6.863879451	8.46124462	223364	0	8.46124462	32541.94681	Helicobacter pylori	Hpfe092	Campylobacterota	Epsilonproteobacteria	Homo sapiens	gastric biopsy	Humans	Helicobacter	1620255	0.0023737
GCF_019551835.1_ASM1955183v1	NZ_CP068281.1	chromosome	10304707	4669770	2.206684055	2.206684055	1	10304707	0	1	4669770	Escherichia coli	CY706	Pseudomonadota	Gammaproteobacteria	NA	NA	Unannotated	Escherichia	4669770	1
GCF_019551835.1_ASM1955183v1	NZ_CP068282.1	plasmid	1749915	67545	25.90739507	2.206684055	11.74041885	1749915	0	11.74041885	793006.591	Escherichia coli	CY706	Pseudomonadota	Gammaproteobacteria	NA	NA	Unannotated	Escherichia	4669770	0.01446431
GCF_018885165.1_ASM1888516v1	NZ_CP076510.1	chromosome	445284	1754529	0.253791188	0.253791188	1	445284	0	1	1754529	Campylobacter coli	R19.0802	Campylobacterota	Epsilonproteobacteria	Homo sapiens	stool	Humans	Campylobacter	1754529	1
GCF_018885165.1_ASM1888516v1	NZ_CP076512.1	plasmid	29061	3307	8.787723012	0.253791188	34.62580032	29061	0	34.62580032	114507.5216	Campylobacter coli	R19.0802	Campylobacterota	Epsilonproteobacteria	Homo sapiens	stool	Humans	Campylobacter	1754529	0.001884836
GCF_038424905.1_ASM3842490v1	NZ_CP131641.1	chromosome	1132164	2163486	0.523305443	0.523305443	1	1132164	0	1	2163486	Neisseria gonorrhoeae	-	Pseudomonadota	Betaproteobacteria	Homo sapiens	urine	Humans	Neisseria	2163486	1
GCF_038424905.1_ASM3842490v1	NZ_CP131642.1	plasmid	17725	42003	0.421993667	0.523305443	0.806400301	17725	0	0.806400301	33871.23186	Neisseria gonorrhoeae	-	Pseudomonadota	Betaproteobacteria	Homo sapiens	urine	Humans	Neisseria	2163486	0.0194145
GCF_038424905.1_ASM3842490v1	NZ_CP131643.1	plasmid	22305	5600	3.983035714	0.523305443	7.611301901	22305	0	7.611301901	42623.29065	Neisseria gonorrhoeae	-	Pseudomonadota	Betaproteobacteria	Homo sapiens	urine	Humans	Neisseria	2163486	0.002588415
GCF_038424905.1_ASM3842490v1	NZ_CP131644.1	plasmid	33995	4207	8.080579986	0.523305443	15.44142162	33995	0	15.44142162	64962.06077	Neisseria gonorrhoeae	-	Pseudomonadota	Betaproteobacteria	Homo sapiens	urine	Humans	Neisseria	2163486	0.001944547
GCF_030520105.1_ASM3052010v1	NZ_CP130454.1	chromosome	2532981	3952382	0.640874541	0.640874541	1	2532981	0	1	3952382	Candidatus Fervidibacter sacchari	PD1	Bacteria incertae sedis	Bacteria candidate phyla	NA	hot spring sediment	Earth	Candidatus	3952382	1
GCF_030520105.1_ASM3052010v1	NZ_CP130455.1	plasmid	32642	36404	0.896659708	0.640874541	1.399118939	32642	0	1.399118939	50933.52585	Candidatus Fervidibacter sacchari	PD1	Bacteria incertae sedis	Bacteria candidate phyla	NA	hot spring sediment	Earth	Candidatus	3952382	0.009210648
GCF_024206675.1_ASM2420667v1	NZ_CP100336.1	chromosome	1875846	2247459	0.834651934	0.834651934	1	1875846	0	1	2247459	Streptococcus suis	STC81	Terrabacteria group	Bacillota	Homo sapiens	blood	Humans	Streptococcus	2247459	1
GCF_024206675.1_ASM2420667v1	NZ_CP100337.1	plasmid	21726	4285	5.070245041	0.834651934	6.074681956	21726	0	6.074681956	26030.01218	Streptococcus suis	STC81	Terrabacteria group	Bacillota	Homo sapiens	blood	Humans	Streptococcus	2247459	0.001906598
GCF_008124225.1_ASM812422v1	NZ_CP043195.1	chromosome	1378411	4656685	0.296006923	0.296006923	1	1378411	0	1	4656685	Escherichia coli O16:H48	PG20180062	Pseudomonadota	Gammaproteobacteria	NA	mouse gut	Animals	Escherichia	4656685	1
GCF_008124225.1_ASM812422v1	NZ_CP043196.1	plasmid	93769	64786	1.447365171	0.296006923	4.889632833	93769	0	4.889632833	316779.7527	Escherichia coli O16:H48	PG20180062	Pseudomonadota	Gammaproteobacteria	NA	mouse gut	Animals	Escherichia	4656685	0.013912472
GCF_013819565.1_ASM1381956v1	NZ_CP057220.1	chromosome	5591890	4583330	1.220049615	1.220049615	1	5591890	0	1	4583330	Escherichia fergusonii	RHB32-C22	Pseudomonadota	Gammaproteobacteria	NA	Pooled sheep faecal samples collected from floor of farm	Livestock	Escherichia	4583330	1
GCF_013819565.1_ASM1381956v1	NZ_CP057221.1	plasmid	242997	147240	1.650346373	1.220049615	1.352687918	242997	0	1.352687918	199169.7691	Escherichia fergusonii	RHB32-C22	Pseudomonadota	Gammaproteobacteria	NA	Pooled sheep faecal samples collected from floor of farm	Livestock	Escherichia	4583330	0.032125114
GCF_013819565.1_ASM1381956v1	NZ_CP057222.1	plasmid	115826	1551	74.67827208	1.220049615	61.20920919	115826	0	61.20920919	94935.48346	Escherichia fergusonii	RHB32-C22	Pseudomonadota	Gammaproteobacteria	NA	Pooled sheep faecal samples collected from floor of farm	Livestock	Escherichia	4583330	0.0003384
GCF_016889025.1_ASM1688902v1	NZ_CP069445.1	chromosome	21554491	5201262	4.144088685	4.144088685	1	21554491	0	1	5201262	Escherichia coli	FDAARGOS_1251	Pseudomonadota	Gammaproteobacteria	Homo sapiens	NA	Humans	Escherichia	5201262	1
GCF_016889025.1_ASM1688902v1	NZ_CP069446.1	plasmid	300218	36124	8.310762928	4.144088685	2.005450066	300218	0	2.005450066	72444.8782	Escherichia coli	FDAARGOS_1251	Pseudomonadota	Gammaproteobacteria	Homo sapiens	NA	Humans	Escherichia	5201262	0.006945238
GCF_002947135.1_ASM294713v1	NZ_CP026700.1	chromosome	5294124	4870262	1.087030636	1.087030636	1	5294124	0	1	4870262	Salmonella enterica subsp. enterica serovar Typhimurium	AR_0031	Pseudomonadota	Gammaproteobacteria	NA	NA	Unannotated	Salmonella	4870262	1
GCF_002947135.1_ASM294713v1	NZ_CP026701.1	plasmid	127455	93832	1.358331912	1.087030636	1.249580156	127455	0	1.249580156	117250.6052	Salmonella enterica subsp. enterica serovar Typhimurium	AR_0031	Pseudomonadota	Gammaproteobacteria	NA	NA	Unannotated	Salmonella	4870262	0.019266315
GCF_904864525.1_INF350	NZ_LR890422.1	chromosome	6297937	5357061	1.17563287	1.17563287	1	6297937	0	1	5357061	Klebsiella pneumoniae	INF350	Pseudomonadota	Gammaproteobacteria	Homo sapiens	sputum	Humans	Klebsiella	5357061	1
GCF_904864525.1_INF350	NZ_LR890423.1	plasmid	222211	152399	1.458086995	1.17563287	1.240257084	222211	0	1.240257084	189013.9393	Klebsiella pneumoniae	INF350	Pseudomonadota	Gammaproteobacteria	Homo sapiens	sputum	Humans	Klebsiella	5357061	0.028448248
GCF_037199635.2_BSN117_Closure	NZ_CP157771.1	chromosome	7495751	2746111	2.72958777	2.72958777	1	7495751	0	1	2746111	Staphylococcus aureus	-	Terrabacteria group	Bacillota	Homo sapiens	blood	Humans	Staphylococcus	2746111	1
GCF_037199635.2_BSN117_Closure	NZ_CP157772.1	plasmid	302592	2537	119.2715806	2.72958777	43.69582174	302592	0	43.69582174	110856.2998	Staphylococcus aureus	-	Terrabacteria group	Bacillota	Homo sapiens	blood	Humans	Staphylococcus	2746111	0.000923852
GCF_029719845.1_ASM2971984v1	NZ_CP099316.1	chromosome	6286820	4706347	1.335817355	1.335817355	1	6286820	0	1	4706347	Enterobacter hormaechei	RHB44-SE-C02	Pseudomonadota	Gammaproteobacteria	NA	Pooled sediment sample collected from floor of poultry farm	Earth	Enterobacter	4706347	1
GCF_029719845.1_ASM2971984v1	NZ_CP099317.1	plasmid	230246	116192	1.981599422	1.335817355	1.483435901	230246	0	1.483435901	172363.3842	Enterobacter hormaechei	RHB44-SE-C02	Pseudomonadota	Gammaproteobacteria	NA	Pooled sediment sample collected from floor of poultry farm	Earth	Enterobacter	4706347	0.024688362
GCF_030845335.1_ASM3084533v1	NZ_CP132559.1	chromosome	4901934	2607114	1.880214674	1.880214674	1	4901934	0	1	2607114	Staphylococcus saprophyticus	SZ.YL11	Terrabacteria group	Bacillota	Homo sapiens	fingertip	Humans	Staphylococcus	2607114	1
GCF_030845335.1_ASM3084533v1	NZ_CP132560.1	plasmid	32546	4439	7.331831494	1.880214674	3.899465095	32546	0	3.899465095	17309.72556	Staphylococcus saprophyticus	SZ.YL11	Terrabacteria group	Bacillota	Homo sapiens	fingertip	Humans	Staphylococcus	2607114	0.001702649
GCF_012273555.1_ASM1227355v1	NZ_CP050992.1	chromosome	15698077	4757798	3.299441674	3.299441674	1	15698077	0	1	4757798	Chromobacterium violaceum	FDAARGOS_635	Pseudomonadota	Betaproteobacteria	Homo sapiens	clinical isolate	Humans	Chromobacterium	4757798	1
GCF_012273555.1_ASM1227355v1	NZ_CP050991.1	plasmid	125924	42965	2.930850692	3.299441674	0.888286862	125924	0	0.888286862	38165.24504	Chromobacterium violaceum	FDAARGOS_635	Pseudomonadota	Betaproteobacteria	Homo sapiens	clinical isolate	Humans	Chromobacterium	4757798	0.009030438
GCF_036227125.1_ASM3622712v1	NZ_CP109435.1	chromosome	8906694	9142758	0.97418022	0.97418022	1	8906694	0	1	9142758	Streptomyces sp. NBC_01485	NBC_01485	Terrabacteria group	Actinomycetota	NA	NA	Unannotated	Streptomyces	9142758	1
GCF_036227125.1_ASM3622712v1	NZ_CP109436.1	plasmid	40621	24462	1.660575587	0.97418022	1.704587665	40621	0	1.704587665	41697.62346	Streptomyces sp. NBC_01485	NBC_01485	Terrabacteria group	Actinomycetota	NA	NA	Unannotated	Streptomyces	9142758	0.00267556
GCF_009883735.1_ASM988373v1	NZ_CP033326.1	chromosome	942593	4601253	0.204855721	0.204855721	1	942593	0	1	4601253	Xanthomonas cucurbitae	ATCC 23378	Pseudomonadota	Gammaproteobacteria	Cucurbita maxima	NA	Plants	Xanthomonas	4601253	1
GCF_009883735.1_ASM988373v1	NZ_CP033327.1	plasmid	18123	14239	1.272771964	0.204855721	6.213016455	18123	0	6.213016455	88467.1413	Xanthomonas cucurbitae	ATCC 23378	Pseudomonadota	Gammaproteobacteria	Cucurbita maxima	NA	Plants	Xanthomonas	4601253	0.003094592
GCF_029392095.1_ASM2939209v1	NZ_CP113930.1	chromosome	4884710	1983011	2.463279326	2.463279326	1	4884710	0	1	1983011	Lactobacillus sp. ESL0700	ESL0700	Terrabacteria group	Bacillota	Scaptotrigona polysticta	Rain forest	Animals	Lactobacillus	1983011	1
GCF_029392095.1_ASM2939209v1	NZ_CP113931.1	plasmid	285717	53415	5.349003089	2.463279326	2.171496765	285717	0	2.171496765	115990.4997	Lactobacillus sp. ESL0700	ESL0700	Terrabacteria group	Bacillota	Scaptotrigona polysticta	Rain forest	Animals	Lactobacillus	1983011	0.02693631
GCF_022922915.1_ASM2292291v1	NZ_CP094099.1	chromosome	16548168	1563024	10.58727697	10.58727697	1	16548168	0	1	1563024	Helicobacter pylori	Hpfe080	Campylobacterota	Epsilonproteobacteria	Homo sapiens	gastric biopsy	Humans	Helicobacter	1563024	1
GCF_022922915.1_ASM2292291v1	NZ_CP094100.1	plasmid	565815	3507	161.3387511	10.58727697	15.23892796	565815	0	15.23892796	53442.92036	Helicobacter pylori	Hpfe080	Campylobacterota	Epsilonproteobacteria	Homo sapiens	gastric biopsy	Humans	Helicobacter	1563024	0.002243728
GCF_001655335.1_ASM165533v1	NZ_CP015294.1	chromosome	2212818	1043019	2.121550998	2.121550998	1	2212818	0	1	1043019	Chlamydia trachomatis	E-103	PVC group	Chlamydiota	Homo sapiens	Patient sample	Humans	Chlamydia	1043019	1
GCF_001655335.1_ASM165533v1	NZ_CP015295.1	plasmid	175200	7502	23.35377233	2.121550998	11.00787695	175200	0	11.00787695	82581.09289	Chlamydia trachomatis	E-103	PVC group	Chlamydiota	Homo sapiens	Patient sample	Humans	Chlamydia	1043019	0.007192582
GCF_916098255.1_Cu-CCUG14913	NZ_OU701461.1	chromosome	2871301	1620660	1.771686227	1.771686227	1	2871301	0	1	1620660	Campylobacter upsaliensis	Campylobacter upsaliensis CCUG 14913	Campylobacterota	Epsilonproteobacteria	Canis lupus familiaris	Feces	Livestock	Campylobacter	1620660	1
GCF_916098255.1_Cu-CCUG14913	NZ_OU701462.1	plasmid	62231	39618	1.57077591	1.771686227	0.88659938	62231	0	0.88659938	35125.29423	Campylobacter upsaliensis	Campylobacter upsaliensis CCUG 14913	Campylobacterota	Epsilonproteobacteria	Canis lupus familiaris	Feces	Livestock	Campylobacter	1620660	0.024445596
GCF_023573085.1_ASM2357308v1	NZ_CP097612.1	chromosome	174516	2443848	0.071410333	0.071410333	1	174516	0	1	2443848	Pasteurella multocida	33011	Pseudomonadota	Gammaproteobacteria	Avian	NA	Animals	Pasteurella	2443848	1
GCF_023573085.1_ASM2357308v1	NZ_CP097613.1	plasmid	13455	3741	3.596631917	0.071410333	50.36570696	13455	0	50.36570696	188418.1097	Pasteurella multocida	33011	Pseudomonadota	Gammaproteobacteria	Avian	NA	Animals	Pasteurella	2443848	0.001530783
GCF_016725245.1_ASM1672524v1	NZ_CP068061.1	chromosome	17680806	2539090	6.963442021	6.963442021	1	17680806	0	1	2539090	Mammaliicoccus vitulinus	FDAARGOS_1153	Terrabacteria group	Bacillota	NA	NA	Unannotated	Mammaliicoccus	2539090	1
GCF_016725245.1_ASM1672524v1	NZ_CP068062.1	plasmid	683548	4440	153.9522523	6.963442021	22.10864279	683548	0	22.10864279	98162.37401	Mammaliicoccus vitulinus	FDAARGOS_1153	Terrabacteria group	Bacillota	NA	NA	Unannotated	Mammaliicoccus	2539090	0.001748658
GCF_008632635.1_ASM863263v1	NZ_CP043953.1	chromosome	14150857	3972439	3.562259106	3.562259106	1	14150857	0	1	3972439	Acinetobacter baumannii	K09-14	Pseudomonadota	Gammaproteobacteria	NA	soil	Earth	Acinetobacter	3972439	1
GCF_008632635.1_ASM863263v1	NZ_CP043954.1	plasmid	894574	7791	114.8214607	3.562259106	32.23276501	894574	0	32.23276501	251125.4722	Acinetobacter baumannii	K09-14	Pseudomonadota	Gammaproteobacteria	NA	soil	Earth	Acinetobacter	3972439	0.001961264
GCF_905311405.2_NRS6107B	NZ_OX419567.1	chromosome	2943401	4101676	0.717609338	0.717609338	1	2943401	0	1	4101676	Bacillus subtilis	NRS6107	Terrabacteria group	Bacillota	NA	garden soil	Earth	Bacillus	4101676	1
GCF_905311405.2_NRS6107B	NZ_OX419568.1	plasmid	78167	64688	1.208369404	0.717609338	1.683881939	78167	0	1.683881939	108926.9549	Bacillus subtilis	NRS6107	Terrabacteria group	Bacillota	NA	garden soil	Earth	Bacillus	4101676	0.015771114
GCF_009913155.1_ASM991315v1	NZ_CP047861.1	chromosome	4838738	2853973	1.695439305	1.695439305	1	4838738	0	1	2853973	Staphylococcus aureus	UP_1322	Terrabacteria group	Bacillota	Homo sapiens	NA	Humans	Staphylococcus	2853973	1
GCF_009913155.1_ASM991315v1	NZ_CP047862.1	plasmid	42419	27267	1.555690028	1.695439305	0.917573412	42419	0	0.917573412	25019.47423	Staphylococcus aureus	UP_1322	Terrabacteria group	Bacillota	Homo sapiens	NA	Humans	Staphylococcus	2853973	0.00955405
GCF_001690055.1_ASM169005v1	NZ_CP016514.1	chromosome	2024106	4751447	0.425997807	0.425997807	1	2024106	0	1	4751447	Salmonella enterica subsp. enterica serovar Heidelberg	11-004736-1-7	Pseudomonadota	Gammaproteobacteria	Bos taurus	Bovine Organ	Livestock	Salmonella	4751447	1
GCF_001690055.1_ASM169005v1	NZ_CP016515.1	plasmid	25429	37697	0.674562963	0.425997807	1.583489286	25429	0	1.583489286	59692.79562	Salmonella enterica subsp. enterica serovar Heidelberg	11-004736-1-7	Pseudomonadota	Gammaproteobacteria	Bos taurus	Bovine Organ	Livestock	Salmonella	4751447	0.007933794
GCF_001690055.1_ASM169005v1	NZ_CP016516.1	plasmid	68809	98998	0.695054446	0.425997807	1.631591606	68809	0	1.631591606	161524.3059	Salmonella enterica subsp. enterica serovar Heidelberg	11-004736-1-7	Pseudomonadota	Gammaproteobacteria	Bos taurus	Bovine Organ	Livestock	Salmonella	4751447	0.020835337
GCF_021183605.1_ASM2118360v1	NZ_CP089212.1	chromosome	36460934	7047996	5.173234207	5.173234207	1	36460934	0	1	7047996	Nocardia asteroides	FDAARGOS_1621	Terrabacteria group	Actinomycetota	NA	NA	Unannotated	Nocardia	7047996	1
GCF_021183605.1_ASM2118360v1	NZ_CP089213.1	plasmid	1382134	121145	11.40892319	5.173234207	2.205375348	1382134	0	2.205375348	267170.1966	Nocardia asteroides	FDAARGOS_1621	Terrabacteria group	Actinomycetota	NA	NA	Unannotated	Nocardia	7047996	0.017188574
GCF_028416695.1_ASM2841669v1	NZ_CP102917.1	chromosome	1645591	3977270	0.413748878	0.413748878	1	1645591	0	1	3977270	Clostridium botulinum	PA9508B	Terrabacteria group	Bacillota	NA	Pate collected as part of botulism investigation	Food	Clostridium	3977270	1
GCF_028416695.1_ASM2841669v1	NZ_CP102918.1	plasmid	52604	170213	0.309048075	0.413748878	0.746946014	52604	0	0.746946014	127139.9218	Clostridium botulinum	PA9508B	Terrabacteria group	Bacillota	NA	Pate collected as part of botulism investigation	Food	Clostridium	3977270	0.042796441
GCF_028416695.1_ASM2841669v1	NZ_CP102919.1	plasmid	17269	13761	1.254923334	0.413748878	3.033055558	17269	0	3.033055558	41737.87753	Clostridium botulinum	PA9508B	Terrabacteria group	Bacillota	NA	Pate collected as part of botulism investigation	Food	Clostridium	3977270	0.003459911
GCF_028416695.1_ASM2841669v1	NZ_CP102920.1	plasmid	12871	9082	1.417198855	0.413748878	3.425263318	12871	0	3.425263318	31108.24146	Clostridium botulinum	PA9508B	Terrabacteria group	Bacillota	NA	Pate collected as part of botulism investigation	Food	Clostridium	3977270	0.002283476
GCF_009664755.1_ASM966475v1	NZ_CP045970.1	chromosome	2987584	3005026	0.994195724	0.994195724	1	2987584	0	1	3005026	Listeria monocytogenes	AUSMDU00000235	Terrabacteria group	Bacillota	Homo sapiens	NA	Humans	Listeria	3005026	1
GCF_009664755.1_ASM966475v1	NZ_CP045971.1	plasmid	42791	2776	15.41462536	0.994195724	15.50461844	42791	0	15.50461844	43040.8208	Listeria monocytogenes	AUSMDU00000235	Terrabacteria group	Bacillota	Homo sapiens	NA	Humans	Listeria	3005026	0.000923786
GCF_016454605.1_ASM1645460v1	NZ_CP051404.1	chromosome	1077178	4820130	0.223474886	0.223474886	1	1077178	0	1	4820130	Salmonella enterica subsp. enterica serovar Typhimurium	CVM 20762	Pseudomonadota	Gammaproteobacteria	NA	bovine	Livestock	Salmonella	4820130	1
GCF_016454605.1_ASM1645460v1	NZ_CP051405.1	plasmid	20119	99003	0.203216064	0.223474886	0.909346317	20119	0	0.909346317	90028.01345	Salmonella enterica subsp. enterica serovar Typhimurium	CVM 20762	Pseudomonadota	Gammaproteobacteria	NA	bovine	Livestock	Salmonella	4820130	0.020539488
GCF_016454605.1_ASM1645460v1	NZ_CP051406.1	plasmid	11210	95919	0.116869442	0.223474886	0.522964545	11210	0	0.522964545	50162.23623	Salmonella enterica subsp. enterica serovar Typhimurium	CVM 20762	Pseudomonadota	Gammaproteobacteria	NA	bovine	Livestock	Salmonella	4820130	0.019899671
GCF_022220605.1_ASM2222060v1	NZ_CP076151.1	chromosome	608726	5229640	0.116399217	0.116399217	1	608726	0	1	5229640	Bacillus anthracis	BUL 31	Terrabacteria group	Bacillota	NA	soil	Earth	Bacillus	5229640	1
GCF_022220605.1_ASM2222060v1	NZ_CP076152.1	plasmid	53072	181761	0.29198783	0.116399217	2.508503393	53072	0	2.508503393	455948.0851	Bacillus anthracis	BUL 31	Terrabacteria group	Bacillota	NA	soil	Earth	Bacillus	5229640	0.03475593
GCF_022220605.1_ASM2222060v1	NZ_CP076153.1	plasmid	24420	94815	0.257554184	0.116399217	2.212679704	24420	0	2.212679704	209795.2261	Bacillus anthracis	BUL 31	Terrabacteria group	Bacillota	NA	soil	Earth	Bacillus	5229640	0.018130311
GCF_020985285.1_ASM2098528v1	NZ_CP087594.1	chromosome	6717619	3891862	1.726068139	1.726068139	1	6717619	0	1	3891862	Acinetobacter baumannii	SHOU-Ab01	Pseudomonadota	Gammaproteobacteria	NA	Andrias davidianus	Animals	Acinetobacter	3891862	1
GCF_020985285.1_ASM2098528v1	NZ_CP087595.1	plasmid	113646	8571	13.25936297	1.726068139	7.681830553	113646	0	7.681830553	65840.96967	Acinetobacter baumannii	SHOU-Ab01	Pseudomonadota	Gammaproteobacteria	NA	Andrias davidianus	Animals	Acinetobacter	3891862	0.002202288
GCF_020985285.1_ASM2098528v1	NZ_CP087596.1	plasmid	466021	5870	79.39028961	1.726068139	45.99487576	466021	0	45.99487576	269989.9207	Acinetobacter baumannii	SHOU-Ab01	Pseudomonadota	Gammaproteobacteria	NA	Andrias davidianus	Animals	Acinetobacter	3891862	0.001508275
GCF_014858545.1_ASM1485854v1	NZ_CP062223.1	chromosome	885063	4645545	0.190518658	0.190518658	1	885063	0	1	4645545	Salmonella enterica subsp. enterica serovar Goldcoast	R18.1656	Pseudomonadota	Gammaproteobacteria	Homo sapiens	stool	Humans	Salmonella	4645545	1
GCF_014858545.1_ASM1485854v1	NZ_CP062224.1	plasmid	55131	270696	0.203663889	0.190518658	1.068997077	55131	0	1.068997077	289373.2326	Salmonella enterica subsp. enterica serovar Goldcoast	R18.1656	Pseudomonadota	Gammaproteobacteria	Homo sapiens	stool	Humans	Salmonella	4645545	0.05827002
GCF_009756455.1_ASM975645v1	NZ_CP036174.1	chromosome	2055661	4981102	0.412692011	0.412692011	1	2055661	0	1	4981102	Salmonella enterica subsp. enterica serovar 4;[5];12:i:-	PNCS009777	Pseudomonadota	Gammaproteobacteria	Homo sapiens	stool	Humans	Salmonella	4981102	1
GCF_009756455.1_ASM975645v1	NZ_CP036173.1	plasmid	35032	4418	7.92937981	0.412692011	19.21379529	35032	0	19.21379529	84886.54757	Salmonella enterica subsp. enterica serovar 4;[5];12:i:-	PNCS009777	Pseudomonadota	Gammaproteobacteria	Homo sapiens	stool	Humans	Salmonella	4981102	0.000886952
GCF_023824315.1_ASM2382431v1	NZ_CP098732.1	chromosome	41681600	3381792	12.32529972	12.32529972	1	41681600	0	1	3381792	Acinetobacter tibetensis	Y-23	Pseudomonadota	Gammaproteobacteria	NA	soil	Earth	Acinetobacter	3381792	1
GCF_023824315.1_ASM2382431v1	NZ_CP098733.1	plasmid	84450	8632	9.783364226	12.32529972	0.793762784	84450	0	0.793762784	6851.760355	Acinetobacter tibetensis	Y-23	Pseudomonadota	Gammaproteobacteria	NA	soil	Earth	Acinetobacter	3381792	0.002552493
GCF_009758095.1_ASM975809v1	NZ_CP046629.1	chromosome	7102784	1910720	3.71733378	3.71733378	1	7102784	0	1	1910720	Streptococcus equinus	CNU G6	Terrabacteria group	Bacillota	Bos taurus coreanae	Rumen fluid	Livestock	Streptococcus	1910720	1
GCF_009758095.1_ASM975809v1	NZ_CP046630.1	plasmid	393296	86344	4.554989345	3.71733378	1.225337733	393296	0	1.225337733	105800.5612	Streptococcus equinus	CNU G6	Terrabacteria group	Bacillota	Bos taurus coreanae	Rumen fluid	Livestock	Streptococcus	1910720	0.045189248
GCF_001019205.2_ASM101920v2	NZ_CP026953.1	chromosome	13071859	2834575	4.611576339	4.611576339	1	13071859	0	1	2834575	Staphylococcus aureus	FDAARGOS_48	Terrabacteria group	Bacillota	Homo sapiens	child - hospital pneumology ward	Humans	Staphylococcus	2834575	1
GCF_001019205.2_ASM101920v2	NZ_CP026954.1	plasmid	99280	6318	15.71383349	4.611576339	3.407475522	99280	0	3.407475522	21528.43035	Staphylococcus aureus	FDAARGOS_48	Terrabacteria group	Bacillota	Homo sapiens	child - hospital pneumology ward	Humans	Staphylococcus	2834575	0.002228906
GCF_001019205.2_ASM101920v2	NZ_CP026955.1	plasmid	53679	4341	12.36558397	4.611576339	2.681422373	53679	0	2.681422373	11640.05452	Staphylococcus aureus	FDAARGOS_48	Terrabacteria group	Bacillota	Homo sapiens	child - hospital pneumology ward	Humans	Staphylococcus	2834575	0.001531447
GCF_001019205.2_ASM101920v2	NZ_CP026956.1	plasmid	30230	2117	14.279641	4.611576339	3.096477203	30230	0	3.096477203	6555.242238	Staphylococcus aureus	FDAARGOS_48	Terrabacteria group	Bacillota	Homo sapiens	child - hospital pneumology ward	Humans	Staphylococcus	2834575	0.000746849
GCF_035747985.1_ASM3574798v1	NZ_CP142095.1	chromosome	1535384	4345934	0.353292066	0.353292066	1	1535384	0	1	4345934	Providencia stuartii	41	Pseudomonadota	Gammaproteobacteria	Homo sapiens	Rectal Swab	Humans	Providencia	4345934	1
GCF_035747985.1_ASM3574798v1	NZ_CP142096.1	plasmid	45590	141594	0.32197692	0.353292066	0.911361877	45590	0	0.911361877	129043.3736	Providencia stuartii	41	Pseudomonadota	Gammaproteobacteria	Homo sapiens	Rectal Swab	Humans	Providencia	4345934	0.032580799
GCF_022170785.1_ASM2217078v1	NZ_CP081870.1	chromosome	8594043	4299345	1.998919138	1.998919138	1	8594043	0	1	4299345	Rossellomorea marisflavi	UTDF19-31A	Terrabacteria group	Bacillota	Environment	soil	Earth	Rossellomorea	4299345	1
GCF_022170785.1_ASM2217078v1	NZ_CP081871.1	plasmid	174410	10968	15.90171408	1.998919138	7.955156253	174410	0	7.955156253	87252.15378	Rossellomorea marisflavi	UTDF19-31A	Terrabacteria group	Bacillota	Environment	soil	Earth	Rossellomorea	4299345	0.002551086
GCF_036345035.1_ASM3634503v1	NZ_CP107755.1	chromosome	14393839	10077198	1.428357268	1.428357268	1	14393839	0	1	10077198	Streptomyces pseudovenezuelae	NBC_00598	Terrabacteria group	Actinomycetota	NA	soil	Earth	Streptomyces	10077198	1
GCF_036345035.1_ASM3634503v1	NZ_CP107756.1	plasmid	99097	93705	1.057542287	1.428357268	0.740390595	99097	0	0.740390595	69378.30069	Streptomyces pseudovenezuelae	NBC_00598	Terrabacteria group	Actinomycetota	NA	soil	Earth	Streptomyces	10077198	0.009298716
GCF_002209045.1_ASM220904v1	NZ_CP022079.1	chromosome	13546850	1649384	8.213278412	8.213278412	1	13546850	0	1	1649384	Campylobacter jejuni	FDAARGOS_265	Campylobacterota	Epsilonproteobacteria	Homo sapiens	NA	Humans	Campylobacter	1649384	1
GCF_002209045.1_ASM220904v1	NZ_CP022078.1	plasmid	875610	46746	18.73122834	8.213278412	2.280603116	875610	0	2.280603116	106609.0733	Campylobacter jejuni	FDAARGOS_265	Campylobacterota	Epsilonproteobacteria	Homo sapiens	NA	Humans	Campylobacter	1649384	0.02834149
GCF_024363255.1_ASM2436325v1	NZ_AP026070.1	chromosome	1852484	4314826	0.429329943	0.429329943	1	1852484	0	1	4314826	Shewanella sp. NFH-SH190041	NFH-SH190041	Pseudomonadota	Gammaproteobacteria	Trachurus japonicus	Japanese horse mackerel (Trachurus japonicus)	Animals	Shewanella	4314826	1
GCF_024363255.1_ASM2436325v1	NZ_AP026071.1	plasmid	121650	52065	2.336502449	0.429329943	5.442207067	121650	0	5.442207067	283348.5109	Shewanella sp. NFH-SH190041	NFH-SH190041	Pseudomonadota	Gammaproteobacteria	Trachurus japonicus	Japanese horse mackerel (Trachurus japonicus)	Animals	Shewanella	4314826	0.012066535
GCF_024363255.1_ASM2436325v1	NZ_AP026072.1	plasmid	66744	2872	23.23955432	0.429329943	54.12982417	66744	0	54.12982417	155460.855	Shewanella sp. NFH-SH190041	NFH-SH190041	Pseudomonadota	Gammaproteobacteria	Trachurus japonicus	Japanese horse mackerel (Trachurus japonicus)	Animals	Shewanella	4314826	0.000665612
GCF_025983625.1_ASM2598362v1	NZ_CP087771.1	chromosome	824267	2742314	0.30057353	0.30057353	1	824267	0	1	2742314	Moraxella bovis	SAM109244	Pseudomonadota	Gammaproteobacteria	Bovine	NA	Livestock	Moraxella	2742314	1
GCF_025983625.1_ASM2598362v1	NZ_CP087772.1	plasmid	21459	32189	0.666656311	0.30057353	2.217947504	21459	0	2.217947504	71393.51221	Moraxella bovis	SAM109244	Pseudomonadota	Gammaproteobacteria	Bovine	NA	Livestock	Moraxella	2742314	0.011737897
GCF_028994195.1_ASM2899419v1	NZ_CP118723.1	chromosome	3957991	4965686	0.79706832	0.79706832	1	3957991	0	1	4965686	Serratia marcescens	AHRB3	Pseudomonadota	Gammaproteobacteria	NA	soil	Earth	Serratia	4965686	1
GCF_028994195.1_ASM2899419v1	NZ_CP118724.1	plasmid	77392	72947	1.060934651	0.79706832	1.331046065	77392	0	1.331046065	97095.81727	Serratia marcescens	AHRB3	Pseudomonadota	Gammaproteobacteria	NA	soil	Earth	Serratia	4965686	0.014690216
GCF_013625795.1_ASM1362579v1	NZ_CP058164.1	chromosome	3260069	4711550	0.691931318	0.691931318	1	3260069	0	1	4711550	Enterobacter hormaechei	RHBSTW-00070	Pseudomonadota	Gammaproteobacteria	NA	Wastewater influent sample	Human-impacted	Enterobacter	4711550	1
GCF_013625795.1_ASM1362579v1	NZ_CP058165.1	plasmid	230740	206287	1.118538735	0.691931318	1.6165459	230740	0	1.6165459	333472.4041	Enterobacter hormaechei	RHBSTW-00070	Pseudomonadota	Gammaproteobacteria	NA	Wastewater influent sample	Human-impacted	Enterobacter	4711550	0.043783256
GCF_013625795.1_ASM1362579v1	NZ_CP058166.1	plasmid	261267	9923	26.32943666	0.691931318	38.05209562	261267	0	38.05209562	377590.9448	Enterobacter hormaechei	RHBSTW-00070	Pseudomonadota	Gammaproteobacteria	NA	Wastewater influent sample	Human-impacted	Enterobacter	4711550	0.002106101
GCF_022404595.1_ASM2240459v1	NZ_CP062322.1	chromosome	666053	2779850	0.239600338	0.239600338	1	666053	0	1	2779850	Staphylococcus aureus	NAS_OP_071	Terrabacteria group	Bacillota	Homo sapiens	NA	Humans	Staphylococcus	2779850	1
GCF_022404595.1_ASM2240459v1	NZ_CP062323.1	plasmid	21777	20691	1.052486588	0.239600338	4.392675722	21777	0	4.392675722	90888.85336	Staphylococcus aureus	NAS_OP_071	Terrabacteria group	Bacillota	Homo sapiens	NA	Humans	Staphylococcus	2779850	0.007443207
GCF_003073655.1_ASM307365v1	NZ_CP029082.1	chromosome	16008953	2911287	5.49892642	5.49892642	1	16008953	0	1	2911287	Staphylococcus aureus	AR465	Terrabacteria group	Bacillota	NA	NA	Unannotated	Staphylococcus	2911287	1
GCF_003073655.1_ASM307365v1	NZ_CP029081.1	plasmid	678790	27246	24.91338178	5.49892642	4.530590133	678790	0	4.530590133	123440.4588	Staphylococcus aureus	AR465	Terrabacteria group	Bacillota	NA	NA	Unannotated	Staphylococcus	2911287	0.009358748
GCF_017751205.1_ASM1775120v1	NZ_CP046930.1	chromosome	20724434	3010106	6.88495156	6.88495156	1	20724434	0	1	3010106	Brachyspira hyodysenteriae	BHZ375	Spirochaetota	Spirochaetia	Sus scrofa domesticus	feces	Livestock	Brachyspira	3010106	1
GCF_017751205.1_ASM1775120v1	NZ_CP046931.1	plasmid	805499	33135	24.30961219	6.88495156	3.530832713	805499	0	3.530832713	116994.1419	Brachyspira hyodysenteriae	BHZ375	Spirochaetota	Spirochaetia	Sus scrofa domesticus	feces	Livestock	Brachyspira	3010106	0.011007918
GCF_038425775.1_ASM3842577v1	NZ_CP131645.1	chromosome	761865	2226346	0.342204222	0.342204222	1	761865	0	1	2226346	Neisseria gonorrhoeae	-	Pseudomonadota	Betaproteobacteria	Homo sapiens	Abs/pus/wd	Humans	Neisseria	2226346	1
GCF_038425775.1_ASM3842577v1	NZ_CP131646.1	plasmid	20570	42003	0.489726924	0.342204222	1.431095508	20570	0	1.431095508	60110.30461	Neisseria gonorrhoeae	-	Pseudomonadota	Betaproteobacteria	Homo sapiens	Abs/pus/wd	Humans	Neisseria	2226346	0.01886634
GCF_038425775.1_ASM3842577v1	NZ_CP131647.1	plasmid	32753	7427	4.409990575	0.342204222	12.88701394	32753	0	12.88701394	95711.85254	Neisseria gonorrhoeae	-	Pseudomonadota	Betaproteobacteria	Homo sapiens	Abs/pus/wd	Humans	Neisseria	2226346	0.003335959
GCF_038425775.1_ASM3842577v1	NZ_CP131648.1	plasmid	37499	4207	8.913477537	0.342204222	26.04724598	37499	0	26.04724598	109580.7639	Neisseria gonorrhoeae	-	Pseudomonadota	Betaproteobacteria	Homo sapiens	Abs/pus/wd	Humans	Neisseria	2226346	0.001889643
GCF_025259645.1_ASM2525964v1	NZ_CP104371.1	chromosome	2298128	4936877	0.465502381	0.465502381	1	2298128	0	1	4936877	Escherichia coli	2021CK-01784	Pseudomonadota	Gammaproteobacteria	Homo sapiens	Rectal Swab	Humans	Escherichia	4936877	1
GCF_025259645.1_ASM2525964v1	NZ_CP104372.1	plasmid	54364	112409	0.483626756	0.465502381	1.038935084	54364	0	1.038935084	116785.6539	Escherichia coli	2021CK-01784	Pseudomonadota	Gammaproteobacteria	Homo sapiens	Rectal Swab	Humans	Escherichia	4936877	0.022769253
GCF_020097235.1_ASM2009723v1	NZ_CP083620.1	chromosome	27828479	4723885	5.89101534	5.89101534	1	27828479	0	1	4723885	Enterobacter bugandensis	FDAARGOS_1520	Pseudomonadota	Gammaproteobacteria	NA	NA	Unannotated	Enterobacter	4723885	1
GCF_020097235.1_ASM2009723v1	NZ_CP083621.1	plasmid	1227979	298988	4.107118011	5.89101534	0.697183384	1227979	0	0.697183384	208449.4657	Enterobacter bugandensis	FDAARGOS_1520	Pseudomonadota	Gammaproteobacteria	NA	NA	Unannotated	Enterobacter	4723885	0.063292819
GCF_038432515.1_ASM3843251v1	NZ_CP131788.1	chromosome	1631959	6925241	0.235653748	0.235653748	1	1631959	0	1	6925241	Pseudomonas aeruginosa	-	Pseudomonadota	Gammaproteobacteria	Homo sapiens	Abs/pus/wd	Humans	Pseudomonas	6925241	1
GCF_038432515.1_ASM3843251v1	NZ_CP131789.1	plasmid	12689	47722	0.265894137	0.235653748	1.128325515	12689	0	1.128325515	53845.9502	Pseudomonas aeruginosa	-	Pseudomonadota	Gammaproteobacteria	Homo sapiens	Abs/pus/wd	Humans	Pseudomonas	6925241	0.006891024
GCF_038432515.1_ASM3843251v1	NZ_CP131790.1	plasmid	25962	2783	9.32878189	0.235653748	39.58681733	25962	0	39.58681733	110170.1126	Pseudomonas aeruginosa	-	Pseudomonadota	Gammaproteobacteria	Homo sapiens	Abs/pus/wd	Humans	Pseudomonas	6925241	0.000401863
GCF_013797615.1_ASM1379761v1	NZ_CP056899.1	chromosome	2741530	5052482	0.542610543	0.542610543	1	2741530	0	1	5052482	Citrobacter sp. RHBSTW-00017	RHBSTW-00017	Pseudomonadota	Gammaproteobacteria	NA	Wastewater influent sample	Human-impacted	Citrobacter	5052482	1
GCF_013797615.1_ASM1379761v1	NZ_CP056900.1	plasmid	131047	4386	29.87847697	0.542610543	55.06431339	131047	0	55.06431339	241512.0785	Citrobacter sp. RHBSTW-00017	RHBSTW-00017	Pseudomonadota	Gammaproteobacteria	NA	Wastewater influent sample	Human-impacted	Citrobacter	5052482	0.000868088
GCF_013797615.1_ASM1379761v1	NZ_CP056901.1	plasmid	85254	2746	31.04661326	0.542610543	57.21712133	85254	0	57.21712133	157118.2152	Citrobacter sp. RHBSTW-00017	RHBSTW-00017	Pseudomonadota	Gammaproteobacteria	NA	Wastewater influent sample	Human-impacted	Citrobacter	5052482	0.000543495
GCF_019048625.1_ASM1904862v1	NZ_CP077392.1	chromosome	26304844	4757445	5.529195608	5.529195608	1	26304844	0	1	4757445	Enterobacter hormaechei	FDAARGOS 1435	Pseudomonadota	Gammaproteobacteria	NA	NA	Unannotated	Enterobacter	4757445	1
GCF_019048625.1_ASM1904862v1	NZ_CP077393.1	plasmid	737554	4995	147.6584585	5.529195608	26.70523326	737554	0	26.70523326	133392.6401	Enterobacter hormaechei	FDAARGOS 1435	Pseudomonadota	Gammaproteobacteria	NA	NA	Unannotated	Enterobacter	4757445	0.001049933
GCF_024206595.1_ASM2420659v1	NZ_CP100340.1	chromosome	1403762	2249758	0.623961333	0.623961333	1	1403762	0	1	2249758	Streptococcus suis	STC78	Terrabacteria group	Bacillota	Homo sapiens	blood	Humans	Streptococcus	2249758	1
GCF_024206595.1_ASM2420659v1	NZ_CP100341.1	plasmid	10327	4285	2.410035006	0.623961333	3.862474931	10327	0	3.862474931	16550.70508	Streptococcus suis	STC78	Terrabacteria group	Bacillota	Homo sapiens	blood	Humans	Streptococcus	2249758	0.001904649
GCF_022404635.1_ASM2240463v1	NZ_CP062326.1	chromosome	790945	2725874	0.290161981	0.290161981	1	790945	0	1	2725874	Staphylococcus aureus	NAS_OP_043	Terrabacteria group	Bacillota	Homo sapiens	NA	Humans	Staphylococcus	2725874	1
GCF_022404635.1_ASM2240463v1	NZ_CP062327.1	plasmid	11633	28841	0.403349398	0.290161981	1.390083556	11633	0	1.390083556	40091.39983	Staphylococcus aureus	NAS_OP_043	Terrabacteria group	Bacillota	Homo sapiens	NA	Humans	Staphylococcus	2725874	0.01058046
GCF_022404635.1_ASM2240463v1	NZ_CP062328.1	plasmid	18250	20730	0.880366618	0.290161981	3.034052274	18250	0	3.034052274	62895.90363	Staphylococcus aureus	NAS_OP_043	Terrabacteria group	Bacillota	Homo sapiens	NA	Humans	Staphylococcus	2725874	0.0076049
GCF_013816795.1_ASM1381679v1	NZ_CP057150.1	chromosome	4362775	4737278	0.92094553	0.92094553	1	4362775	0	1	4737278	Citrobacter sp. RHB35-C17	RHB35-C17	Pseudomonadota	Gammaproteobacteria	NA	Pooled cattle faecal samples collected from floor of farm	Livestock	Citrobacter	4737278	1
GCF_013816795.1_ASM1381679v1	NZ_CP057151.1	plasmid	111550	91406	1.220379406	0.92094553	1.325137444	111550	0	1.325137444	121125.5132	Citrobacter sp. RHB35-C17	RHB35-C17	Pseudomonadota	Gammaproteobacteria	NA	Pooled cattle faecal samples collected from floor of farm	Livestock	Citrobacter	4737278	0.019295047
GCF_002285715.1_ASM228571v1	NZ_CP023147.1	chromosome	18307535	5266037	3.476529884	3.476529884	1	18307535	0	1	5266037	Mycobacterium marseillense	FLAC0026	Terrabacteria group	Actinomycetota	Homo sapiens	NA	Humans	Mycobacterium	5266037	1
GCF_002285715.1_ASM228571v1	NZ_CP023148.1	plasmid	154220	19605	7.866360622	3.476529884	2.262704733	154220	0	2.262704733	44360.32629	Mycobacterium marseillense	FLAC0026	Terrabacteria group	Actinomycetota	Homo sapiens	NA	Humans	Mycobacterium	5266037	0.003722913
GCF_001019275.2_ASM101927v2	NZ_CP026077.1	chromosome	10979588	2697122	4.070853302	4.070853302	1	10979588	0	1	2697122	Staphylococcus aureus	FDAARGOS_7	Terrabacteria group	Bacillota	Homo sapiens	human	Humans	Staphylococcus	2697122	1
GCF_001019275.2_ASM101927v2	NZ_CP026078.1	plasmid	531788	31954	16.6422983	4.070853302	4.088159673	531788	0	4.088159673	130633.0542	Staphylococcus aureus	FDAARGOS_7	Terrabacteria group	Bacillota	Homo sapiens	human	Humans	Staphylococcus	2697122	0.011847443
GCF_014705825.1_ASM1470582v1	NZ_CP061525.1	chromosome	1533529	4031161	0.380418693	0.380418693	1	1533529	0	1	4031161	Acinetobacter baumannii	CFSAN093705	Pseudomonadota	Gammaproteobacteria	NA	urine	Humans	Acinetobacter	4031161	1
GCF_014705825.1_ASM1470582v1	NZ_CP061526.1	plasmid	63418	14639	4.332126511	0.380418693	11.38778558	63418	0	11.38778558	166705.7932	Acinetobacter baumannii	CFSAN093705	Pseudomonadota	Gammaproteobacteria	NA	urine	Humans	Acinetobacter	4031161	0.00363146
GCF_003812185.1_ASM381218v1	NZ_CP033817.1	chromosome	24403243	5259024	4.640260816	4.640260816	1	24403243	0	1	5259024	Klebsiella aerogenes	FDAARGOS_513	Pseudomonadota	Gammaproteobacteria	Homo sapiens	Endotracheal aspirate	Humans	Klebsiella	5259024	1
GCF_003812185.1_ASM381218v1	NZ_CP033818.1	plasmid	302892	9294	32.5900581	4.640260816	7.023324634	302892	0	7.023324634	65274.77915	Klebsiella aerogenes	FDAARGOS_513	Pseudomonadota	Gammaproteobacteria	Homo sapiens	Endotracheal aspirate	Humans	Klebsiella	5259024	0.001767248
GCF_009363535.1_ASM936353v1	NZ_CP045369.1	chromosome	687922	4683451	0.146883569	0.146883569	1	687922	0	1	4683451	Microbulbifer sp. THAF38	THAF38	Pseudomonadota	Gammaproteobacteria	NA	Surface of a polyethylene microplastic particle present in tank 6 of a marine aquarium containing stony-coral fragments and water maintained at 26 degree C	Human-impacted	Microbulbifer	4683451	1
GCF_009363535.1_ASM936353v1	NZ_CP045370.1	plasmid	17730	102668	0.172692562	0.146883569	1.175710552	17730	0	1.175710552	120707.8509	Microbulbifer sp. THAF38	THAF38	Pseudomonadota	Gammaproteobacteria	NA	Surface of a polyethylene microplastic particle present in tank 6 of a marine aquarium containing stony-coral fragments and water maintained at 26 degree C	Human-impacted	Microbulbifer	4683451	0.021921442
GCF_001651945.2_ASM165194v2	NZ_CP015842.1	chromosome	1247207	5645219	0.220931553	0.220931553	1	1247207	0	1	5645219	Escherichia coli O157:H7	FRIK2533	Pseudomonadota	Gammaproteobacteria	Bos taurus	water	Livestock	Escherichia	5645219	1
GCF_001651945.2_ASM165194v2	NZ_CP022729.1	plasmid	34037	34689	0.981204416	0.220931553	4.441214501	34037	0	4.441214501	154061.2898	Escherichia coli O157:H7	FRIK2533	Pseudomonadota	Gammaproteobacteria	Bos taurus	water	Livestock	Escherichia	5645219	0.006144846
GCF_020735805.1_ASM2073580v1	NZ_CP085947.1	chromosome	24213487	1652995	14.64825181	14.64825181	1	24213487	0	1	1652995	Helicobacter pylori	FDAARGOS_1563	Campylobacterota	Epsilonproteobacteria	NA	NA	Unannotated	Helicobacter	1652995	1
GCF_020735805.1_ASM2073580v1	NZ_CP085948.1	plasmid	920277	10031	91.74329578	14.64825181	6.263088386	920277	0	6.263088386	62825.0396	Helicobacter pylori	FDAARGOS_1563	Campylobacterota	Epsilonproteobacteria	NA	NA	Unannotated	Helicobacter	1652995	0.006068379
GCF_016110345.1_ASM1611034v1	NZ_AP019011.1	chromosome	1495157	2295374	0.651378381	0.651378381	1	1495157	0	1	2295374	Fluviibacter phosphoraccumulans	SHINM1	Pseudomonadota	Betaproteobacteria	NA	surface water	Water	Fluviibacter	2295374	1
GCF_016110345.1_ASM1611034v1	NZ_LC523991.1	plasmid	22962	9965	2.304264927	0.651378381	3.537521346	22962	0	3.537521346	35251.40021	Fluviibacter phosphoraccumulans	SHINM1	Pseudomonadota	Betaproteobacteria	NA	surface water	Water	Fluviibacter	2295374	0.00434134
GCF_023206595.1_ASM2320659v1	NZ_CP069621.1	chromosome	4580425	5050942	0.906845693	0.906845693	1	4580425	0	1	5050942	Escherichia coli	PBP5	Pseudomonadota	Gammaproteobacteria	NA	NA	Unannotated	Escherichia	5050942	1
GCF_023206595.1_ASM2320659v1	NZ_CP069623.1	plasmid	187437	3173	59.07248661	0.906845693	65.14061548	187437	0	65.14061548	206691.1729	Escherichia coli	PBP5	Pseudomonadota	Gammaproteobacteria	NA	NA	Unannotated	Escherichia	5050942	0.0006282
GCF_023206595.1_ASM2320659v1	NZ_CP069622.1	plasmid	122182	5514	22.15850562	0.906845693	24.43470348	122182	0	24.43470348	134732.955	Escherichia coli	PBP5	Pseudomonadota	Gammaproteobacteria	NA	NA	Unannotated	Escherichia	5050942	0.001091678
GCF_001952755.1_ASM195275v1	NZ_CP019165.1	chromosome	4569269	3005328	1.520389455	1.520389455	1	4569269	0	1	3005328	Listeria monocytogenes	HPB5415	Terrabacteria group	Bacillota	NA	beef deli slices	Food	Listeria	3005328	1
GCF_001952755.1_ASM195275v1	NZ_CP019166.1	plasmid	220239	77105	2.856351728	1.520389455	1.878697408	220239	0	1.878697408	144856.9636	Listeria monocytogenes	HPB5415	Terrabacteria group	Bacillota	NA	beef deli slices	Food	Listeria	3005328	0.025656101
GCF_038420475.1_ASM3842047v1	NZ_CP131622.1	chromosome	901636	2184061	0.412825466	0.412825466	1	901636	0	1	2184061	Neisseria gonorrhoeae	-	Pseudomonadota	Betaproteobacteria	Homo sapiens	urine	Humans	Neisseria	2184061	1
GCF_038420475.1_ASM3842047v1	NZ_CP131623.1	plasmid	31659	42024	0.753355226	0.412825466	1.824875856	31659	0	1.824875856	76688.58297	Neisseria gonorrhoeae	-	Pseudomonadota	Betaproteobacteria	Homo sapiens	urine	Humans	Neisseria	2184061	0.019241221
GCF_038420475.1_ASM3842047v1	NZ_CP131624.1	plasmid	125225	5600	22.36160714	0.412825466	54.16721832	125225	0	54.16721832	303336.4226	Neisseria gonorrhoeae	-	Pseudomonadota	Betaproteobacteria	Homo sapiens	urine	Humans	Neisseria	2184061	0.002564031
GCF_038420475.1_ASM3842047v1	NZ_CP131625.1	plasmid	49060	4153	11.81314712	0.412825466	28.61535466	49060	0	28.61535466	118839.5679	Neisseria gonorrhoeae	-	Pseudomonadota	Betaproteobacteria	Homo sapiens	urine	Humans	Neisseria	2184061	0.001901504
GCF_022846195.1_ASM2284619v1	NZ_AP025556.1	chromosome	2475375	6979964	0.354640081	0.354640081	1	2475375	0	1	6979964	Delftia lacustris	HQS1	Pseudomonadota	Betaproteobacteria	NA	NA	Unannotated	Delftia	6979964	1
GCF_022846195.1_ASM2284619v1	NZ_AP025557.1	plasmid	10973	39999	0.274331858	0.354640081	0.773550066	10973	0	0.773550066	30941.2291	Delftia lacustris	HQS1	Pseudomonadota	Betaproteobacteria	NA	NA	Unannotated	Delftia	6979964	0.005730545
GCF_002947675.1_ASM294767v1	NZ_CP026709.1	chromosome	5347076	4919580	1.086896849	1.086896849	1	5347076	0	1	4919580	Citrobacter koseri	AR_0024	Pseudomonadota	Gammaproteobacteria	NA	NA	Unannotated	Citrobacter	4919580	1
GCF_002947675.1_ASM294767v1	NZ_CP026710.1	plasmid	23034	9294	2.478373144	1.086896849	2.280228475	23034	0	2.280228475	21192.44344	Citrobacter koseri	AR_0024	Pseudomonadota	Gammaproteobacteria	NA	NA	Unannotated	Citrobacter	4919580	0.001889186
GCF_003640585.1_ASM364058v1	NZ_CP031558.1	chromosome	1307853	1581994	0.826711732	0.826711732	1	1307853	0	1	1581994	Helicobacter pylori	GD63	Campylobacterota	Epsilonproteobacteria	Homo sapiens	Gastric antrum	Humans	Helicobacter	1581994	1
GCF_003640585.1_ASM364058v1	NZ_CP031559.1	plasmid	156326	8975	17.41793872	0.826711732	21.06893859	156326	0	21.06893859	189093.7239	Helicobacter pylori	GD63	Campylobacterota	Epsilonproteobacteria	Homo sapiens	Gastric antrum	Humans	Helicobacter	1581994	0.00567322
GCF_023300045.1_ASM2330004v1	NZ_CP097072.1	chromosome	1057153	2080409	0.508146715	0.508146715	1	1057153	0	1	2080409	Vagococcus lutrae	AT03	Terrabacteria group	Bacillota	NA	pet food (BARF)	Food	Vagococcus	2080409	1
GCF_023300045.1_ASM2330004v1	NZ_CP097073.1	plasmid	66183	10004	6.615653739	0.508146715	13.01918036	66183	0	13.01918036	130243.8804	Vagococcus lutrae	AT03	Terrabacteria group	Bacillota	NA	pet food (BARF)	Food	Vagococcus	2080409	0.00480867
GCF_023300045.1_ASM2330004v1	NZ_CP097074.1	plasmid	30114	3440	8.754069767	0.508146715	17.22744535	30114	0	17.22744535	59262.41199	Vagococcus lutrae	AT03	Terrabacteria group	Bacillota	NA	pet food (BARF)	Food	Vagococcus	2080409	0.001653521
GCF_023300045.1_ASM2330004v1	NZ_CP097075.1	plasmid	23378	3402	6.871840094	0.508146715	13.52333861	23378	0	13.52333861	46006.39794	Vagococcus lutrae	AT03	Terrabacteria group	Bacillota	NA	pet food (BARF)	Food	Vagococcus	2080409	0.001635255
GCF_037120235.2_BSN118_Closure	NZ_CP157769.1	chromosome	7345889	2748216	2.67296639	2.67296639	1	7345889	0	1	2748216	Staphylococcus aureus	-	Terrabacteria group	Bacillota	Homo sapiens	blood	Humans	Staphylococcus	2748216	1
GCF_037120235.2_BSN118_Closure	NZ_CP157770.1	plasmid	566181	24653	22.96600819	2.67296639	8.59195547	566181	0	8.59195547	211817.4782	Staphylococcus aureus	-	Terrabacteria group	Bacillota	Homo sapiens	blood	Humans	Staphylococcus	2748216	0.008970547
GCF_008244725.1_ASM824472v1	NZ_CP043392.1	chromosome	1735384	2879031	0.602766695	0.602766695	1	1735384	0	1	2879031	Staphylococcus aureus	NRS384-rpoB-H481N-NCV	Terrabacteria group	Bacillota	NA	NA	Unannotated	Staphylococcus	2879031	1
GCF_008244725.1_ASM824472v1	NZ_CP043393.1	plasmid	13872	4439	3.125028159	0.602766695	5.184473838	13872	0	5.184473838	23013.87937	Staphylococcus aureus	NRS384-rpoB-H481N-NCV	Terrabacteria group	Bacillota	NA	NA	Unannotated	Staphylococcus	2879031	0.001541838
GCF_008244725.1_ASM824472v1	NZ_CP043394.1	plasmid	23005	3123	7.366314441	0.602766695	12.22083852	23005	0	12.22083852	38165.67869	Staphylococcus aureus	NRS384-rpoB-H481N-NCV	Terrabacteria group	Bacillota	NA	NA	Unannotated	Staphylococcus	2879031	0.00108474
GCF_006365335.1_ASM636533v1	NZ_CP041005.1	chromosome	9956198	4857490	2.04965898	2.04965898	1	9956198	0	1	4857490	Salmonella enterica	FDAARGOS_768	Pseudomonadota	Gammaproteobacteria	NIST Mixed Microbial RM strain	ATCC Isolate	Humans	Salmonella	4857490	1
GCF_006365335.1_ASM636533v1	NZ_CP041006.1	plasmid	353030	93933	3.758317098	2.04965898	1.83363044	353030	0	1.83363044	172238.4081	Salmonella enterica	FDAARGOS_768	Pseudomonadota	Gammaproteobacteria	NIST Mixed Microbial RM strain	ATCC Isolate	Humans	Salmonella	4857490	0.019337765
GCF_905311385.2_NRS6116B	NZ_OX419580.1	chromosome	3654042	4307899	0.848219051	0.848219051	1	3654042	0	1	4307899	Bacillus subtilis	NRS6116	Terrabacteria group	Bacillota	NA	garden soil	Earth	Bacillus	4307899	1
GCF_905311385.2_NRS6116B	NZ_OX419581.1	plasmid	24871	63590	0.391114955	0.848219051	0.461101357	24871	0	0.461101357	29321.43528	Bacillus subtilis	NRS6116	Terrabacteria group	Bacillota	NA	garden soil	Earth	Bacillus	4307899	0.014761256
GCF_011600945.2_ASM1160094v2	NZ_CP059443.1	chromosome	8069997	1777789	4.539344658	4.539344658	1	8069997	0	1	1777789	Campylobacter fetus	CFF00A031	Campylobacterota	Epsilonproteobacteria	bovine	preputial wash	Livestock	Campylobacter	1777789	1
GCF_011600945.2_ASM1160094v2	NZ_CP059444.1	plasmid	280367	26793	10.46418841	4.539344658	2.305220069	280367	0	2.305220069	61763.76132	Campylobacter fetus	CFF00A031	Campylobacterota	Epsilonproteobacteria	bovine	preputial wash	Livestock	Campylobacter	1777789	0.015070967
GCF_019916025.1_ASM1991602v1	NZ_CP079737.1	chromosome	1600583	3304778	0.484323909	0.484323909	1	1600583	0	1	3304778	Paraclostridium bifermentans	DSM 14991	Terrabacteria group	Bacillota	NA	soil	Earth	Paraclostridium	3304778	1
GCF_019916025.1_ASM1991602v1	NZ_CP079738.1	plasmid	47077	142041	0.331432474	0.484323909	0.684319868	47077	0	0.684319868	97201.4784	Paraclostridium bifermentans	DSM 14991	Terrabacteria group	Bacillota	NA	soil	Earth	Paraclostridium	3304778	0.042980497
GCF_019916025.1_ASM1991602v1	NZ_CP079739.1	plasmid	18201	52569	0.346230668	0.484323909	0.714874202	18201	0	0.714874202	37580.22194	Paraclostridium bifermentans	DSM 14991	Terrabacteria group	Bacillota	NA	soil	Earth	Paraclostridium	3304778	0.015906969
GCF_019916025.1_ASM1991602v1	NZ_CP079741.1	plasmid	10013	19800	0.505707071	0.484323909	1.044150539	10013	0	1.044150539	20674.18067	Paraclostridium bifermentans	DSM 14991	Terrabacteria group	Bacillota	NA	soil	Earth	Paraclostridium	3304778	0.005991325
GCF_017751225.1_ASM1775122v1	NZ_CP046932.1	chromosome	14479889	3052634	4.743408152	4.743408152	1	14479889	0	1	3052634	Brachyspira hyodysenteriae	Bh743-7	Spirochaetota	Spirochaetia	Sus scrofa domesticus	feces	Livestock	Brachyspira	3052634	1
GCF_017751225.1_ASM1775122v1	NZ_CP046933.1	plasmid	271563	32528	8.348591982	4.743408152	1.760040822	271563	0	1.760040822	57250.60786	Brachyspira hyodysenteriae	Bh743-7	Spirochaetota	Spirochaetia	Sus scrofa domesticus	feces	Livestock	Brachyspira	3052634	0.010655716
GCF_016128095.1_ASM1612809v1	NZ_CP066069.1	chromosome	12540399	2170156	5.778570296	5.778570296	1	12540399	0	1	2170156	Streptococcus dysgalactiae	FDAARGOS_1017	Terrabacteria group	Bacillota	NA	NA	Unannotated	Streptococcus	2170156	1
GCF_016128095.1_ASM1612809v1	NZ_CP066070.1	plasmid	213486	4171	51.18340925	5.778570296	8.857452039	213486	0	8.857452039	36944.43246	Streptococcus dysgalactiae	FDAARGOS_1017	Terrabacteria group	Bacillota	NA	NA	Unannotated	Streptococcus	2170156	0.001921982
GCF_038024705.1_WGS_using_MinION_R10.4.1_of_Staphylococcus_aureus_TUM22749	NZ_CP150729.1	chromosome	976000	2856796	0.341641475	0.341641475	1	976000	0	1	2856796	Staphylococcus aureus	-	Terrabacteria group	Bacillota	Homo sapiens	NA	Humans	Staphylococcus	2856796	1
GCF_038024705.1_WGS_using_MinION_R10.4.1_of_Staphylococcus_aureus_TUM22749	NZ_CP150730.1	plasmid	45631	21326	2.139688643	0.341641475	6.262965119	45631	0	6.262965119	133563.9941	Staphylococcus aureus	-	Terrabacteria group	Bacillota	Homo sapiens	NA	Humans	Staphylococcus	2856796	0.007465006
GCF_002831485.1_ASM283148v1	NZ_CP025082.1	chromosome	7882103	2974111	2.65023834	2.65023834	1	7882103	0	1	2974111	Listeria monocytogenes	MF4626	Terrabacteria group	Bacillota	NA	meat processing facility	Human-impacted	Listeria	2974111	1
GCF_002831485.1_ASM283148v1	NZ_CP025083.1	plasmid	250956	58524	4.288086939	2.65023834	1.618000492	250956	0	1.618000492	94691.8608	Listeria monocytogenes	MF4626	Terrabacteria group	Bacillota	NA	meat processing facility	Human-impacted	Listeria	2974111	0.019677813
GCF_009720425.1_ASM972042v1	NZ_CP039990.1	chromosome	755262	6573638	0.114892545	0.114892545	1	755262	0	1	6573638	Pseudomonas aeruginosa	T2101	Pseudomonadota	Gammaproteobacteria	Homo sapiens	adult male sputum	Humans	Pseudomonas	6573638	1
GCF_009720425.1_ASM972042v1	NZ_CP039991.1	plasmid	59917	439744	0.136254275	0.114892545	1.185927905	59917	0	1.185927905	521504.6806	Pseudomonas aeruginosa	T2101	Pseudomonadota	Gammaproteobacteria	Homo sapiens	adult male sputum	Humans	Pseudomonas	6573638	0.066895074
GCF_001941925.1_ASM194192v1	NZ_CP018935.1	chromosome	31161004	5229506	5.958689788	5.958689788	1	31161004	0	1	5229506	Bacillus cereus	JEM-2	Terrabacteria group	Bacillota	NA	Surface	Unannotated	Bacillus	5229506	1
GCF_001941925.1_ASM194192v1	NZ_CP018936.1	plasmid	382685	94665	4.042518354	5.958689788	0.678424032	382685	0	0.678424032	64223.01103	Bacillus cereus	JEM-2	Terrabacteria group	Bacillota	NA	Surface	Unannotated	Bacillus	5229506	0.018102092
GCF_003043895.1_ASM304389v1	NZ_CP025568.1	chromosome	93948588	3026819	31.03872019	31.03872019	1	93948588	0	1	3026819	Listeria monocytogenes	PIR00540	Terrabacteria group	Bacillota	NA	NA	Unannotated	Listeria	3026819	1
GCF_003043895.1_ASM304389v1	NZ_CP025569.1	plasmid	3899424	58517	66.63745578	31.03872019	2.14691377	3899424	0	2.14691377	125630.9531	Listeria monocytogenes	PIR00540	Terrabacteria group	Bacillota	NA	NA	Unannotated	Listeria	3026819	0.019332838
GCF_013895695.1_ASM1389569v1	NZ_CP057722.1	chromosome	4230801	5134919	0.823927505	0.823927505	1	4230801	0	1	5134919	Klebsiella pneumoniae	RHB16-C24	Pseudomonadota	Gammaproteobacteria	NA	Pooled pig faecal samples collected from floor of farm	Livestock	Klebsiella	5134919	1
GCF_013895695.1_ASM1389569v1	NZ_CP057723.1	plasmid	105478	147522	0.714998441	0.823927505	0.867792902	105478	0	0.867792902	128018.5445	Klebsiella pneumoniae	RHB16-C24	Pseudomonadota	Gammaproteobacteria	NA	Pooled pig faecal samples collected from floor of farm	Livestock	Klebsiella	5134919	0.028729178
GCF_013895695.1_ASM1389569v1	NZ_CP057724.1	plasmid	231235	48464	4.771273523	0.823927505	5.790889968	231235	0	5.790889968	280649.6914	Klebsiella pneumoniae	RHB16-C24	Pseudomonadota	Gammaproteobacteria	NA	Pooled pig faecal samples collected from floor of farm	Livestock	Klebsiella	5134919	0.009438124
GCF_006517275.1_ASM651727v1	NZ_CP041191.1	chromosome	2553867	6167349	0.414094776	0.414094776	1	2553867	0	1	6167349	Labrenzia sp. PHM005	PHM005	Pseudomonadota	Alphaproteobacteria	NA	marine sediment	Earth	Labrenzia	6167349	1
GCF_006517275.1_ASM651727v1	NZ_CP041190.1	plasmid	711149	19450	36.56293059	0.414094776	88.29604416	711149	0	88.29604416	1717358.059	Labrenzia sp. PHM005	PHM005	Pseudomonadota	Alphaproteobacteria	NA	marine sediment	Earth	Labrenzia	6167349	0.003153705
GCF_019048065.1_ASM1904806v1	NZ_CP077291.1	chromosome	32136210	4875913	6.590808737	6.590808737	1	32136210	0	1	4875913	Citrobacter farmeri	FDAARGOS 1423	Pseudomonadota	Gammaproteobacteria	NA	NA	Unannotated	Citrobacter	4875913	1
GCF_019048065.1_ASM1904806v1	NZ_CP077292.1	plasmid	454947	88902	5.117398934	6.590808737	0.776444764	454947	0	0.776444764	69027.4924	Citrobacter farmeri	FDAARGOS 1423	Pseudomonadota	Gammaproteobacteria	NA	NA	Unannotated	Citrobacter	4875913	0.018232893
GCF_008124245.1_ASM812424v1	NZ_CP043197.1	chromosome	1072746	4594168	0.233501692	0.233501692	1	1072746	0	1	4594168	Escherichia coli O16:H48	PG20180061	Pseudomonadota	Gammaproteobacteria	NA	mouse gut	Animals	Escherichia	4594168	1
GCF_008124245.1_ASM812424v1	NZ_CP043198.1	plasmid	62776	64997	0.965829192	0.233501692	4.136283489	62776	0	4.136283489	268846.0179	Escherichia coli O16:H48	PG20180061	Pseudomonadota	Gammaproteobacteria	NA	mouse gut	Animals	Escherichia	4594168	0.014147719
GCF_019046985.1_ASM1904698v1	NZ_CP077221.1	chromosome	28852817	4679959	6.165185849	6.165185849	1	28852817	0	1	4679959	Aeromonas sp. FDAARGOS 1417	FDAARGOS 1417	Pseudomonadota	Gammaproteobacteria	NA	NA	Unannotated	Aeromonas	4679959	1
GCF_019046985.1_ASM1904698v1	NZ_CP077222.1	plasmid	993246	113265	8.76922262	6.165185849	1.42237766	993246	0	1.42237766	161105.6056	Aeromonas sp. FDAARGOS 1417	FDAARGOS 1417	Pseudomonadota	Gammaproteobacteria	NA	NA	Unannotated	Aeromonas	4679959	0.024202135
GCF_023206675.1_ASM2320667v1	NZ_CP069633.1	chromosome	3097377	5050942	0.613227592	0.613227592	1	3097377	0	1	5050942	Escherichia coli	SSGw1	Pseudomonadota	Gammaproteobacteria	NA	laboratory evolution	Human-impacted	Escherichia	5050942	1
GCF_023206675.1_ASM2320667v1	NZ_CP069635.1	plasmid	91526	3173	28.84525685	0.613227592	47.03841972	91526	0	47.03841972	149252.9058	Escherichia coli	SSGw1	Pseudomonadota	Gammaproteobacteria	NA	laboratory evolution	Human-impacted	Escherichia	5050942	0.0006282
GCF_023206675.1_ASM2320667v1	NZ_CP069634.1	plasmid	56176	5514	10.18788538	0.613227592	16.61354694	56176	0	16.61354694	91607.09781	Escherichia coli	SSGw1	Pseudomonadota	Gammaproteobacteria	NA	laboratory evolution	Human-impacted	Escherichia	5050942	0.001091678
GCF_008244745.1_ASM824474v1	NZ_CP043389.1	chromosome	4840998	2879031	1.681467827	1.681467827	1	4840998	0	1	2879031	Staphylococcus aureus	NRS384-rpoB-H481N-SCV	Terrabacteria group	Bacillota	NA	NA	Unannotated	Staphylococcus	2879031	1
GCF_008244745.1_ASM824474v1	NZ_CP043390.1	plasmid	135338	4439	30.48839829	1.681467827	18.13201406	135338	0	18.13201406	80488.01042	Staphylococcus aureus	NRS384-rpoB-H481N-SCV	Terrabacteria group	Bacillota	NA	NA	Unannotated	Staphylococcus	2879031	0.001541838
GCF_008244745.1_ASM824474v1	NZ_CP043391.1	plasmid	132666	3123	42.4803074	1.681467827	25.26382409	132666	0	25.26382409	78898.92263	Staphylococcus aureus	NRS384-rpoB-H481N-SCV	Terrabacteria group	Bacillota	NA	NA	Unannotated	Staphylococcus	2879031	0.00108474
GCF_022220985.1_ASM2222098v1	NZ_CP076173.1	chromosome	532944	5224614	0.102006387	0.102006387	1	532944	0	1	5224614	Bacillus anthracis	A178	Terrabacteria group	Bacillota	Homo sapiens	NA	Humans	Bacillus	5224614	1
GCF_022220985.1_ASM2222098v1	NZ_CP076174.1	plasmid	51721	181769	0.284542469	0.102006387	2.789457365	51721	0	2.789457365	507036.8757	Bacillus anthracis	A178	Terrabacteria group	Bacillota	Homo sapiens	NA	Humans	Bacillus	5224614	0.034790896
GCF_022220985.1_ASM2222098v1	NZ_CP076175.1	plasmid	18751	94805	0.197784927	0.102006387	1.93894649	18751	0	1.93894649	183821.822	Bacillus anthracis	A178	Terrabacteria group	Bacillota	Homo sapiens	NA	Humans	Bacillus	5224614	0.018145838
GCF_017088385.1_ASM1708838v1	NZ_CP070983.1	chromosome	1813763	2768386	0.655169835	0.655169835	1	1813763	0	1	2768386	Staphylococcus aureus	WBG8366	Terrabacteria group	Bacillota	NA	NA	Unannotated	Staphylococcus	2768386	1
GCF_017088385.1_ASM1708838v1	NZ_CP070984.1	plasmid	42508	20730	2.050554752	0.655169835	3.129806412	42508	0	3.129806412	64880.88691	Staphylococcus aureus	WBG8366	Terrabacteria group	Bacillota	NA	NA	Unannotated	Staphylococcus	2768386	0.007488118
GCF_017088385.1_ASM1708838v1	NZ_CP070985.1	plasmid	10967	2393	4.582950272	0.655169835	6.99505689	10967	0	6.99505689	16739.17114	Staphylococcus aureus	WBG8366	Terrabacteria group	Bacillota	NA	NA	Unannotated	Staphylococcus	2768386	0.000864403
GCF_029721335.1_ASM2972133v1	NZ_CP099323.1	chromosome	4101721	4533434	0.904771306	0.904771306	1	4101721	0	1	4533434	Enterobacter hormaechei	RHB45-SO-C08	Pseudomonadota	Gammaproteobacteria	NA	Pooled soil sample collected from floor of poultry farm	Earth	Enterobacter	4533434	1
GCF_029721335.1_ASM2972133v1	NZ_CP099324.1	plasmid	639317	4938	129.4688133	0.904771306	143.0956226	639317	0	143.0956226	706606.1842	Enterobacter hormaechei	RHB45-SO-C08	Pseudomonadota	Gammaproteobacteria	NA	Pooled soil sample collected from floor of poultry farm	Earth	Enterobacter	4533434	0.001089241
GCF_002234735.2_ASM223473v2	NZ_CP022491.1	chromosome	813952	4775303	0.170450336	0.170450336	1	813952	0	1	4775303	Salmonella enterica subsp. enterica serovar Saintpaul	SA20031783	Pseudomonadota	Gammaproteobacteria	NA	NA	Unannotated	Salmonella	4775303	1
GCF_002234735.2_ASM223473v2	NZ_CP022492.1	plasmid	45715	131583	0.347423299	0.170450336	2.038267028	45715	0	2.038267028	268201.2903	Salmonella enterica subsp. enterica serovar Saintpaul	SA20031783	Pseudomonadota	Gammaproteobacteria	NA	NA	Unannotated	Salmonella	4775303	0.027554901
GCF_011745665.1_ASM1174566v1	NZ_CP050253.1	chromosome	3092210	2634037	1.173943267	1.173943267	1	3092210	0	1	2634037	Zophobihabitans entericus	IPMB12	Pseudomonadota	Gammaproteobacteria	Zophobas atratus	NA	Animals	Zophobihabitans	2634037	1
GCF_011745665.1_ASM1174566v1	NZ_CP050254.1	plasmid	73628	32446	2.269247365	1.173943267	1.933012804	73628	0	1.933012804	62718.53342	Zophobihabitans entericus	IPMB12	Pseudomonadota	Gammaproteobacteria	Zophobas atratus	NA	Animals	Zophobihabitans	2634037	0.012317974
GCF_018279805.1_ASM1827980v1	NZ_CP042282.1	chromosome	3764500	6461058	0.582644514	0.582644514	1	3764500	0	1	6461058	Bacteroides xylanisolvens	APCS1/XY	FCB group	Bacteroidota/Chlorobiota group	Homo sapiens	feces	Humans	Bacteroides	6461058	1
GCF_018279805.1_ASM1827980v1	NZ_CP042281.1	plasmid	14544	5595	2.599463807	0.582644514	4.461491945	14544	0	4.461491945	24962.04743	Bacteroides xylanisolvens	APCS1/XY	FCB group	Bacteroidota/Chlorobiota group	Homo sapiens	feces	Humans	Bacteroides	6461058	0.000865957
GCF_018279805.1_ASM1827980v1	NZ_CP042283.1	plasmid	24538	4148	5.915621986	0.582644514	10.15305532	24538	0	10.15305532	42114.87348	Bacteroides xylanisolvens	APCS1/XY	FCB group	Bacteroidota/Chlorobiota group	Homo sapiens	feces	Humans	Bacteroides	6461058	0.000642
GCF_030664715.1_ASM3066471v1	NZ_CP131445.1	chromosome	1515812	3439412	0.440718355	0.440718355	1	1515812	0	1	3439412	Clostridium septicum	WW106	Terrabacteria group	Bacillota	NA	wastewater	Human-impacted	Clostridium	3439412	1
GCF_030664715.1_ASM3066471v1	NZ_CP131446.1	plasmid	60138	5367	11.20514254	0.440718355	25.42472398	60138	0	25.42472398	136454.4936	Clostridium septicum	WW106	Terrabacteria group	Bacillota	NA	wastewater	Human-impacted	Clostridium	3439412	0.001560441
GCF_024266205.1_ASM2426620v1	NZ_CP100685.1	chromosome	466859	4645547	0.100496023	0.100496023	1	466859	0	1	4645547	Salmonella enterica subsp. enterica serovar Goldcoast	R18.1297	Pseudomonadota	Gammaproteobacteria	Homo sapiens	stool	Humans	Salmonella	4645547	1
GCF_024266205.1_ASM2426620v1	NZ_CP100686.1	plasmid	34398	279202	0.123201123	0.100496023	1.225930331	34398	0	1.225930331	342282.2002	Salmonella enterica subsp. enterica serovar Goldcoast	R18.1297	Pseudomonadota	Gammaproteobacteria	Homo sapiens	stool	Humans	Salmonella	4645547	0.060100996
GCF_040586835.1_ASM4058683v1	NZ_CP095333.1	chromosome	597918	2759157	0.216703145	0.216703145	1	597918	0	1	2759157	Enterococcus faecalis	-	Terrabacteria group	Bacillota	NA	SALMON (SA)	Animals	Enterococcus	2759157	1
GCF_040586835.1_ASM4058683v1	NZ_CP095334.1	plasmid	10597	50620	0.209344133	0.216703145	0.966041045	10597	0	0.966041045	48900.99768	Enterococcus faecalis	-	Terrabacteria group	Bacillota	NA	SALMON (SA)	Animals	Enterococcus	2759157	0.018346183
GCF_040586835.1_ASM4058683v1	NZ_CP095335.1	plasmid	14098	10125	1.392395062	0.216703145	6.425356958	14098	0	6.425356958	65056.7392	Enterococcus faecalis	-	Terrabacteria group	Bacillota	NA	SALMON (SA)	Animals	Enterococcus	2759157	0.003669599
GCF_003324975.1_ASM332497v1	NZ_CP030209.1	chromosome	1254667	4805225	0.261104735	0.261104735	1	1254667	0	1	4805225	Salmonella enterica	SA20044414	Pseudomonadota	Gammaproteobacteria	NA	NA	Unannotated	Salmonella	4805225	1
GCF_003324975.1_ASM332497v1	NZ_CP030210.1	plasmid	44496	92624	0.48039385	0.261104735	1.839851164	44496	0	1.839851164	170414.3742	Salmonella enterica	SA20044414	Pseudomonadota	Gammaproteobacteria	NA	NA	Unannotated	Salmonella	4805225	0.019275684
GCF_022405615.1_ASM2240561v1	NZ_CP062395.1	chromosome	785043	2746478	0.28583626	0.28583626	1	785043	0	1	2746478	Staphylococcus aureus	NAS_AN_005	Terrabacteria group	Bacillota	Homo sapiens	NA	Humans	Staphylococcus	2746478	1
GCF_022405615.1_ASM2240561v1	NZ_CP062396.1	plasmid	28823	43414	0.663910259	0.28583626	2.322694325	28823	0	2.322694325	100837.4514	Staphylococcus aureus	NAS_AN_005	Terrabacteria group	Bacillota	Homo sapiens	NA	Humans	Staphylococcus	2746478	0.015807154
GCF_022405615.1_ASM2240561v1	NZ_CP062397.1	plasmid	21448	39353	0.545015628	0.28583626	1.90674069	21448	0	1.90674069	75035.96637	Staphylococcus aureus	NAS_AN_005	Terrabacteria group	Bacillota	Homo sapiens	NA	Humans	Staphylococcus	2746478	0.014328533
GCF_016127955.1_ASM1612795v1	NZ_CP066060.1	chromosome	10723181	3184721	3.367070773	3.367070773	1	10723181	0	1	3184721	Actinomyces oris	FDAARGOS_1051	Terrabacteria group	Actinomycetota	NA	NA	Unannotated	Actinomyces	3184721	1
GCF_016127955.1_ASM1612795v1	NZ_CP066061.1	plasmid	20714	5675	3.650044053	3.367070773	1.084041382	20714	0	1.084041382	6151.93484	Actinomyces oris	FDAARGOS_1051	Terrabacteria group	Actinomycetota	NA	NA	Unannotated	Actinomyces	3184721	0.001781946
GCF_012923785.1_ASM1292378v1	NZ_CP051548.1	chromosome	35884670	5422265	6.618022173	6.618022173	1	35884670	0	1	5422265	Phytobacter diazotrophicus	UAEU22	Pseudomonadota	Gammaproteobacteria	date palm	rhizosphere	Earth	Phytobacter	5422265	1
GCF_012923785.1_ASM1292378v1	NZ_CP051549.1	plasmid	971899	104972	9.258649926	6.618022173	1.399005576	971899	0	1.399005576	146856.4134	Phytobacter diazotrophicus	UAEU22	Pseudomonadota	Gammaproteobacteria	date palm	rhizosphere	Earth	Phytobacter	5422265	0.019359437
GCF_013890595.1_ASM1389059v1	NZ_CP057632.1	chromosome	2280113	4886739	0.466591934	0.466591934	1	2280113	0	1	4886739	Citrobacter sp. RHB20-C15	RHB20-C15	Pseudomonadota	Gammaproteobacteria	NA	Pooled cattle faecal samples collected from floor of farm	Livestock	Citrobacter	4886739	1
GCF_013890595.1_ASM1389059v1	NZ_CP057633.1	plasmid	58791	105909	0.555108631	0.466591934	1.189709017	58791	0	1.189709017	126000.8923	Citrobacter sp. RHB20-C15	RHB20-C15	Pseudomonadota	Gammaproteobacteria	NA	Pooled cattle faecal samples collected from floor of farm	Livestock	Citrobacter	4886739	0.021672735
GCF_015680025.1_ASM1568002v1	NZ_CP049232.1	chromosome	708462	2025058	0.349847757	0.349847757	1	708462	0	1	2025058	Campylobacter concisus	H9O-S2	Campylobacterota	Epsilonproteobacteria	Homo sapiens	Oral	Humans	Campylobacter	2025058	1
GCF_015680025.1_ASM1568002v1	NZ_CP049233.1	plasmid	20860	3843	5.428051002	0.349847757	15.51546605	20860	0	15.51546605	59625.93601	Campylobacter concisus	H9O-S2	Campylobacterota	Epsilonproteobacteria	Homo sapiens	Oral	Humans	Campylobacter	2025058	0.001897723
GCF_018582665.1_ASM1858266v1	NZ_CP071709.1	chromosome	20972219	4523455	4.636327542	4.636327542	1	20972219	0	1	4523455	Cytobacillus gottheilii	1839	Terrabacteria group	Bacillota	NA	barial marine waters	Water	Cytobacillus	4523455	1
GCF_018582665.1_ASM1858266v1	NZ_CP071710.1	plasmid	347739	61233	5.678947626	4.636327542	1.224880593	347739	0	1.224880593	75003.11332	Cytobacillus gottheilii	1839	Terrabacteria group	Bacillota	NA	barial marine waters	Water	Cytobacillus	4523455	0.013536777
GCF_028335305.1_ASM2833530v1	NZ_CP116569.1	chromosome	1865440	2731669	0.682893865	0.682893865	1	1865440	0	1	2731669	Enterococcus faecalis	K198-1	Terrabacteria group	Bacillota	Bos taurus	fecal sample	Livestock	Enterococcus	2731669	1
GCF_028335305.1_ASM2833530v1	NZ_CP116570.1	plasmid	72944	78685	0.92703819	0.682893865	1.357514306	72944	0	1.357514306	106816.0131	Enterococcus faecalis	K198-1	Terrabacteria group	Bacillota	Bos taurus	fecal sample	Livestock	Enterococcus	2731669	0.028804734
GCF_004291175.2_ASM429117v2	NZ_CP068031.1	chromosome	2020942	2341587	0.863065092	0.863065092	1	2020942	0	1	2341587	Staphylococcus saccharolyticus	DVP5-16-4677	Terrabacteria group	Bacillota	Homo sapiens	implant-asscoiated infection	Humans	Staphylococcus	2341587	1
GCF_004291175.2_ASM429117v2	NZ_CP068032.1	plasmid	52572	55199	0.952408558	0.863065092	1.103518804	52572	0	1.103518804	60913.13445	Staphylococcus saccharolyticus	DVP5-16-4677	Terrabacteria group	Bacillota	Homo sapiens	implant-asscoiated infection	Humans	Staphylococcus	2341587	0.023573329
GCF_024704525.1_ASM2470452v1	NZ_CP102780.1	chromosome	2589716	5976109	0.43334484	0.43334484	1	2589716	0	1	5976109	Pandoraea commovens	LB-19-202-79	Pseudomonadota	Betaproteobacteria	Homo sapiens	tracheobronchial secretion	Humans	Pandoraea	5976109	1
GCF_024704525.1_ASM2470452v1	NZ_CP102779.1	plasmid	102952	80763	1.274742147	0.43334484	2.941634533	102952	0	2.941634533	237575.2298	Pandoraea commovens	LB-19-202-79	Pseudomonadota	Betaproteobacteria	Homo sapiens	tracheobronchial secretion	Humans	Pandoraea	5976109	0.013514312
GCF_012530215.1_ASM1253021v1	NZ_CP051267.1	chromosome	1171264	4815388	0.243233567	0.243233567	1	1171264	0	1	4815388	Salmonella enterica subsp. enterica serovar Typhimurium	OLF-FSR1_WB_Hawk_ST-33	Pseudomonadota	Gammaproteobacteria	Hawk	NA	Animals	Salmonella	4815388	1
GCF_012530215.1_ASM1253021v1	NZ_CP051268.1	plasmid	12736	93798	0.135781147	0.243233567	0.558233587	12736	0	0.558233587	52361.19403	Salmonella enterica subsp. enterica serovar Typhimurium	OLF-FSR1_WB_Hawk_ST-33	Pseudomonadota	Gammaproteobacteria	Hawk	NA	Animals	Salmonella	4815388	0.019478804
GCF_023517735.1_ASM2351773v1	NZ_CP077846.1	chromosome	8067125	3891293	2.073121967	2.073121967	1	8067125	0	1	3891293	Acinetobacter baumannii	DETAB-P24	Pseudomonadota	Gammaproteobacteria	Homo sapiens	Nasogastric tube_P44_BU19	Humans	Acinetobacter	3891293	1
GCF_023517735.1_ASM2351773v1	NZ_CP077847.1	plasmid	304657	70426	4.325916565	2.073121967	2.08666766	304657	0	2.08666766	146955.6566	Acinetobacter baumannii	DETAB-P24	Pseudomonadota	Gammaproteobacteria	Homo sapiens	Nasogastric tube_P44_BU19	Humans	Acinetobacter	3891293	0.018098354
GCF_023517735.1_ASM2351773v1	NZ_CP077848.1	plasmid	43944	8731	5.033100447	2.073121967	2.427787909	43944	0	2.427787909	21197.01623	Acinetobacter baumannii	DETAB-P24	Pseudomonadota	Gammaproteobacteria	Homo sapiens	Nasogastric tube_P44_BU19	Humans	Acinetobacter	3891293	0.002243727
GCF_004804375.1_ASM480437v1	NZ_CP039453.1	chromosome	1095594	4766619	0.229847194	0.229847194	1	1095594	0	1	4766619	Enterobacter bugandensis	220	Pseudomonadota	Gammaproteobacteria	Homo sapiens	throat swab	Humans	Enterobacter	4766619	1
GCF_004804375.1_ASM480437v1	NZ_CP039454.1	plasmid	39499	151140	0.261340479	0.229847194	1.13701836	39499	0	1.13701836	171848.9549	Enterobacter bugandensis	220	Pseudomonadota	Gammaproteobacteria	Homo sapiens	throat swab	Humans	Enterobacter	4766619	0.031708009
GCF_008124345.1_ASM812434v1	NZ_CP043207.1	chromosome	1454967	4615322	0.315247127	0.315247127	1	1454967	0	1	4615322	Escherichia coli O16:H48	PG20180053	Pseudomonadota	Gammaproteobacteria	NA	mouse gut	Animals	Escherichia	4615322	1
GCF_008124345.1_ASM812434v1	NZ_CP043208.1	plasmid	114392	64997	1.759958152	0.315247127	5.582788873	114392	0	5.582788873	362864.5284	Escherichia coli O16:H48	PG20180053	Pseudomonadota	Gammaproteobacteria	NA	mouse gut	Animals	Escherichia	4615322	0.014082874
GCF_008124165.1_ASM812416v1	NZ_CP043189.1	chromosome	1138115	4656553	0.244411478	0.244411478	1	1138115	0	1	4656553	Escherichia coli O16:H48	PG20180175	Pseudomonadota	Gammaproteobacteria	NA	mouse gut	Animals	Escherichia	4656553	1
GCF_008124165.1_ASM812416v1	NZ_CP043190.1	plasmid	158272	165649	0.955466076	0.244411478	3.909252072	158272	0	3.909252072	647563.6965	Escherichia coli O16:H48	PG20180175	Pseudomonadota	Gammaproteobacteria	NA	mouse gut	Animals	Escherichia	4656553	0.035573309
GCF_000833255.1_ASM83325v1	NZ_CP009440.1	chromosome	7206135	2148038	3.354752104	3.354752104	1	7206135	0	1	2148038	Francisella philomiragia	GA01-2794	Pseudomonadota	Gammaproteobacteria	Homo sapiens	Human Pleural Fluid	Humans	Francisella	2148038	1
GCF_000833255.1_ASM83325v1	NZ_CP009441.1	plasmid	288022	4016	71.7186255	3.354752104	21.3782191	288022	0	21.3782191	85854.9279	Francisella philomiragia	GA01-2794	Pseudomonadota	Gammaproteobacteria	Homo sapiens	Human Pleural Fluid	Humans	Francisella	2148038	0.001869613
GCF_002984035.1_ASM298403v1	NZ_CP027412.1	chromosome	10732190	4776422	2.246909925	2.246909925	1	10732190	0	1	4776422	Salmonella enterica subsp. enterica serovar Heidelberg	FDAARGOS_319	Pseudomonadota	Gammaproteobacteria	Homo sapiens	Stool	Humans	Salmonella	4776422	1
GCF_002984035.1_ASM298403v1	NZ_CP027411.1	plasmid	492239	232341	2.118605842	2.246909925	0.94289754	492239	0	0.94289754	219073.7574	Salmonella enterica subsp. enterica serovar Heidelberg	FDAARGOS_319	Pseudomonadota	Gammaproteobacteria	Homo sapiens	Stool	Humans	Salmonella	4776422	0.048643315
GCF_029718135.1_ASM2971813v1	NZ_CP099140.1	chromosome	5630560	5219314	1.078793113	1.078793113	1	5630560	0	1	5219314	Klebsiella pneumoniae	RHB28-SO-C05	Pseudomonadota	Gammaproteobacteria	NA	Pooled soil sample collected from floor of pig farm	Earth	Klebsiella	5219314	1
GCF_029718135.1_ASM2971813v1	NZ_CP099141.1	plasmid	73864	3580	20.63240223	1.078793113	19.12544859	73864	0	19.12544859	68469.10597	Klebsiella pneumoniae	RHB28-SO-C05	Pseudomonadota	Gammaproteobacteria	NA	Pooled soil sample collected from floor of pig farm	Earth	Klebsiella	5219314	0.000685914
GCF_016889245.1_ASM1688924v1	NZ_CP069486.1	chromosome	11588900	2648425	4.375770505	4.375770505	1	11588900	0	1	2648425	Mammaliicoccus vitulinus	FDAARGOS_1207	Terrabacteria group	Bacillota	NA	NA	Unannotated	Mammaliicoccus	2648425	1
GCF_016889245.1_ASM1688924v1	NZ_CP069487.1	plasmid	1591360	4440	358.4144144	4.375770505	81.90886931	1591360	0	81.90886931	363675.3797	Mammaliicoccus vitulinus	FDAARGOS_1207	Terrabacteria group	Bacillota	NA	NA	Unannotated	Mammaliicoccus	2648425	0.001676468
GCF_022405255.1_ASM2240525v1	NZ_CP062356.1	chromosome	1175438	2722643	0.431726818	0.431726818	1	1175438	0	1	2722643	Staphylococcus aureus	NAS_AN_203	Terrabacteria group	Bacillota	Homo sapiens	NA	Humans	Staphylococcus	2722643	1
GCF_022405255.1_ASM2240525v1	NZ_CP062357.1	plasmid	26222	29018	0.903646013	0.431726818	2.093096779	26222	0	2.093096779	60737.48232	Staphylococcus aureus	NAS_AN_203	Terrabacteria group	Bacillota	Homo sapiens	NA	Humans	Staphylococcus	2722643	0.010658026
GCF_020641395.2_ASM2064139v2	NZ_CP104290.1	chromosome	844347	4531306	0.186336345	0.186336345	1	844347	0	1	4531306	Stenotrophomonas maltophilia	ACYCa.6E	Pseudomonadota	Gammaproteobacteria	NA	freshwater stream	Water	Stenotrophomonas	4531306	1
GCF_020641395.2_ASM2064139v2	NZ_CP104291.1	plasmid	16979	114869	0.147811855	0.186336345	0.793252948	16979	0	0.793252948	91120.17284	Stenotrophomonas maltophilia	ACYCa.6E	Pseudomonadota	Gammaproteobacteria	NA	freshwater stream	Water	Stenotrophomonas	4531306	0.025350087
GCF_016026715.1_ASM1602671v1	NZ_CP065639.1	chromosome	12858836	4857477	2.647225298	2.647225298	1	12858836	0	1	4857477	Salmonella enterica	FDAARGOS_928	Pseudomonadota	Gammaproteobacteria	NA	NA	Unannotated	Salmonella	4857477	1
GCF_016026715.1_ASM1602671v1	NZ_CP065638.1	plasmid	513514	93933	5.466811451	2.647225298	2.065110006	513514	0	2.065110006	193981.9782	Salmonella enterica	FDAARGOS_928	Pseudomonadota	Gammaproteobacteria	NA	NA	Unannotated	Salmonella	4857477	0.019337817
GCF_024334025.1_ASM2433402v1	NZ_CP084082.1	chromosome	10556948	1758823	6.002279934	6.002279934	1	10556948	0	1	1758823	Campylobacter jejuni	MS2058	Campylobacterota	Epsilonproteobacteria	NA	Chicken carcass (Gallus gallus)	Food	Campylobacter	1758823	1
GCF_024334025.1_ASM2433402v1	NZ_CP084083.1	plasmid	294932	40825	7.224298836	6.002279934	1.203592454	294932	0	1.203592454	49136.66194	Campylobacter jejuni	MS2058	Campylobacterota	Epsilonproteobacteria	NA	Chicken carcass (Gallus gallus)	Food	Campylobacter	1758823	0.023211545
GCF_900416725.2_G1_hybrid	NZ_LS450958.2	chromosome	1541346	1141680	1.35006832	1.35006832	1	1541346	0	1	1141680	Chlamydia abortus	15-70d24	PVC group	Chlamydiota	Anas crecca	cloacal swab	Livestock	Chlamydia	1141680	1
GCF_900416725.2_G1_hybrid	NZ_LS450959.2	plasmid	12920	7553	1.710578578	1.35006832	1.267031121	12920	0	1.267031121	9569.886061	Chlamydia abortus	15-70d24	PVC group	Chlamydiota	Anas crecca	cloacal swab	Livestock	Chlamydia	1141680	0.006615689
GCF_040738865.1_Sc1365666	NZ_CP145249.1	chromosome	5408473	2482336	2.178783613	2.178783613	1	5408473	0	1	2482336	Staphylococcus capitis subsp. urealyticus	-	Terrabacteria group	Bacillota	Homo sapiens	blood	Humans	Staphylococcus	2482336	1
GCF_040738865.1_Sc1365666	NZ_CP145250.1	plasmid	147036	4440	33.11621622	2.178783613	15.19940577	147036	0	15.19940577	67485.3616	Staphylococcus capitis subsp. urealyticus	-	Terrabacteria group	Bacillota	Homo sapiens	blood	Humans	Staphylococcus	2482336	0.001788638
GCF_029719865.1_ASM2971986v1	NZ_CP099314.1	chromosome	5890936	4706347	1.25170031	1.25170031	1	5890936	0	1	4706347	Enterobacter hormaechei	RHB44-SE-C01	Pseudomonadota	Gammaproteobacteria	NA	Pooled sediment sample collected from floor of poultry farm	Earth	Enterobacter	4706347	1
GCF_029719865.1_ASM2971986v1	NZ_CP099315.1	plasmid	210132	116191	1.808504962	1.25170031	1.44483863	210132	0	1.44483863	167877.2453	Enterobacter hormaechei	RHB44-SE-C01	Pseudomonadota	Gammaproteobacteria	NA	Pooled sediment sample collected from floor of poultry farm	Earth	Enterobacter	4706347	0.02468815
GCF_039830175.1_CUBIST-50	NZ_CP156175.1	chromosome	2313805	2772504	0.834554251	0.834554251	1	2313805	0	1	2772504	Staphylococcus aureus	-	Terrabacteria group	Bacillota	Homo sapiens	blood	Humans	Staphylococcus	2772504	1
GCF_039830175.1_CUBIST-50	NZ_CP156176.1	plasmid	76610	27268	2.809520317	0.834554251	3.366492127	76610	0	3.366492127	91797.50733	Staphylococcus aureus	-	Terrabacteria group	Bacillota	Homo sapiens	blood	Humans	Staphylococcus	2772504	0.009835153
GCF_025402915.1_ASM2540291v1	NZ_CP104751.1	chromosome	2637903	3937114	0.670009301	0.670009301	1	2637903	0	1	3937114	Acinetobacter baumannii	37662	Pseudomonadota	Gammaproteobacteria	Homo sapiens	sputum of an intensive care unit patient at Meizhou People's Hospital	Humans	Acinetobacter	3937114	1
GCF_025402915.1_ASM2540291v1	NZ_CP104752.1	plasmid	95577	110967	0.861310119	0.670009301	1.285519645	95577	0	1.285519645	142650.2585	Acinetobacter baumannii	37662	Pseudomonadota	Gammaproteobacteria	Homo sapiens	sputum of an intensive care unit patient at Meizhou People's Hospital	Humans	Acinetobacter	3937114	0.028184858
GCF_008124145.1_ASM812414v1	NZ_CP043187.1	chromosome	1275148	4656750	0.273827884	0.273827884	1	1275148	0	1	4656750	Escherichia coli O16:H48	PG20180170	Pseudomonadota	Gammaproteobacteria	NA	mouse gut	Animals	Escherichia	4656750	1
GCF_008124145.1_ASM812414v1	NZ_CP043188.1	plasmid	20877	42596	0.490116443	0.273827884	1.789870466	20877	0	1.789870466	76241.32238	Escherichia coli O16:H48	PG20180170	Pseudomonadota	Gammaproteobacteria	NA	mouse gut	Animals	Escherichia	4656750	0.009147152
GCF_030845315.1_ASM3084531v1	NZ_CP132557.1	chromosome	5093000	2607180	1.953451622	1.953451622	1	5093000	0	1	2607180	Staphylococcus saprophyticus	SZ.PL35w	Terrabacteria group	Bacillota	Homo sapiens	fingertip	Humans	Staphylococcus	2607180	1
GCF_030845315.1_ASM3084531v1	NZ_CP132558.1	plasmid	22129	4439	4.985131786	1.953451622	2.551960709	22129	0	2.551960709	11328.15359	Staphylococcus saprophyticus	SZ.PL35w	Terrabacteria group	Bacillota	Homo sapiens	fingertip	Humans	Staphylococcus	2607180	0.001702606
GCF_014983645.1_ASM1498364v1	NZ_CP063383.1	chromosome	1207070	2992699	0.403338258	0.403338258	1	1207070	0	1	2992699	Listeria monocytogenes	clinical isolate of L. monocytogenes	Terrabacteria group	Bacillota	Homo sapiens	human listeriosis	Humans	Listeria	2992699	1
GCF_014983645.1_ASM1498364v1	NZ_CP063384.1	plasmid	104969	4265	24.61172333	0.403338258	61.02005666	104969	0	61.02005666	260250.5417	Listeria monocytogenes	clinical isolate of L. monocytogenes	Terrabacteria group	Bacillota	Homo sapiens	human listeriosis	Humans	Listeria	2992699	0.001425135
GCF_905232425.2_AI2616v1_cp	NZ_OW849111.1	chromosome	5829725	5186317	1.124058749	1.124058749	1	5829725	0	1	5186317	Serratia marcescens	0	Pseudomonadota	Gammaproteobacteria	Homo sapiens	Complejo Asistencial Universitario de Salamanca (Salamanca)	Humans	Serratia	5186317	1
GCF_905232425.2_AI2616v1_cp	NZ_OW849112.1	plasmid	225317	70086	3.214864595	1.124058749	2.860050329	225317	0	2.860050329	200449.4873	Serratia marcescens	0	Pseudomonadota	Gammaproteobacteria	Homo sapiens	Complejo Asistencial Universitario de Salamanca (Salamanca)	Humans	Serratia	5186317	0.013513636
GCF_905232425.2_AI2616v1_cp	NZ_OW849113.1	plasmid	102903	3223	31.92770711	1.124058749	28.40394875	102903	0	28.40394875	91545.92682	Serratia marcescens	0	Pseudomonadota	Gammaproteobacteria	Homo sapiens	Complejo Asistencial Universitario de Salamanca (Salamanca)	Humans	Serratia	5186317	0.000621443
GCF_905232425.2_AI2616v1_cp	NZ_OW849114.1	plasmid	59900	2912	20.57005495	1.124058749	18.29980413	59900	0	18.29980413	53289.02964	Serratia marcescens	0	Pseudomonadota	Gammaproteobacteria	Homo sapiens	Complejo Asistencial Universitario de Salamanca (Salamanca)	Humans	Serratia	5186317	0.000561477
GCF_003032055.1_ASM303205v1	NZ_CP025565.1	chromosome	120375196	2996364	40.17375593	40.17375593	1	120375196	0	1	2996364	Listeria monocytogenes	PIR00544	Terrabacteria group	Bacillota	NA	NA	Unannotated	Listeria	2996364	1
GCF_003032055.1_ASM303205v1	NZ_CP025562.1	plasmid	563480	6543	86.11951704	40.17375593	2.143676016	563480	0	2.143676016	14026.07217	Listeria monocytogenes	PIR00544	Terrabacteria group	Bacillota	NA	NA	Unannotated	Listeria	2996364	0.002183647
GCF_003032055.1_ASM303205v1	NZ_CP025563.1	plasmid	417430	5934	70.3454668	40.17375593	1.751030372	417430	0	1.751030372	10390.61423	Listeria monocytogenes	PIR00544	Terrabacteria group	Bacillota	NA	NA	Unannotated	Listeria	2996364	0.0019804
GCF_003032055.1_ASM303205v1	NZ_CP025564.1	plasmid	1167188	16073	72.61793069	40.17375593	1.807596253	1167188	0	1.807596253	29053.49458	Listeria monocytogenes	PIR00544	Terrabacteria group	Bacillota	NA	NA	Unannotated	Listeria	2996364	0.005364168
GCF_016756175.1_ASM1675617v1	NZ_AP024262.1	chromosome	1822439	5644564	0.322866213	0.322866213	1	1822439	0	1	5644564	Mycobacterium intracellulare	M025	Terrabacteria group	Actinomycetota	Homo sapiens	sputum	Humans	Mycobacterium	5644564	1
GCF_016756175.1_ASM1675617v1	NZ_AP024263.1	plasmid	15478	24567	0.630032157	0.322866213	1.951372217	15478	0	1.951372217	47939.36126	Mycobacterium intracellulare	M025	Terrabacteria group	Actinomycetota	Homo sapiens	sputum	Humans	Mycobacterium	5644564	0.004352329
GCF_002983865.1_ASM298386v1	NZ_CP027407.1	chromosome	10287021	4133061	2.488959394	2.488959394	1	10287021	0	1	4133061	Roseobacter denitrificans	FDAARGOS_309	Pseudomonadota	Alphaproteobacteria	NA	Seaweed; Enteromorpha linza (coastal marine sediments); Aburatsubo Inlet; Australia	Water	Roseobacter	4133061	1
GCF_002983865.1_ASM298386v1	NZ_CP027406.1	plasmid	259421	106464	2.436701608	2.488959394	0.979004163	259421	0	0.979004163	104228.6992	Roseobacter denitrificans	FDAARGOS_309	Pseudomonadota	Alphaproteobacteria	NA	Seaweed; Enteromorpha linza (coastal marine sediments); Aburatsubo Inlet; Australia	Water	Roseobacter	4133061	0.025759117
GCF_002983865.1_ASM298386v1	NZ_CP027408.1	plasmid	217633	69266	3.141988855	2.488959394	1.262370476	217633	0	1.262370476	87439.3534	Roseobacter denitrificans	FDAARGOS_309	Pseudomonadota	Alphaproteobacteria	NA	Seaweed; Enteromorpha linza (coastal marine sediments); Aburatsubo Inlet; Australia	Water	Roseobacter	4133061	0.016759007
GCF_000484505.2_ASM48450v2	NC_022592.1	chromosome	3558111	4352205	0.817542142	0.817542142	1	3558111	0	1	4352205	Clostridium autoethanogenum DSM 10061	DSM 10061	Terrabacteria group	Bacillota	rabbit	Rabbit feces	Livestock	Clostridium	4352205	1
GCF_000484505.2_ASM48450v2	NZ_CP097624.1	plasmid	75451	5499	13.72085834	0.817542142	16.7830594	75451	0	16.7830594	92290.04364	Clostridium autoethanogenum DSM 10061	DSM 10061	Terrabacteria group	Bacillota	rabbit	Rabbit feces	Livestock	Clostridium	4352205	0.001263497
GCF_008244705.1_ASM824470v1	NZ_CP043386.1	chromosome	1255023	2879031	0.435918543	0.435918543	1	1255023	0	1	2879031	Staphylococcus aureus	NRS384	Terrabacteria group	Bacillota	Homo sapiens	NA	Humans	Staphylococcus	2879031	1
GCF_008244705.1_ASM824470v1	NZ_CP043387.1	plasmid	12380	4439	2.788916423	0.435918543	6.39779258	12380	0	6.39779258	28399.80126	Staphylococcus aureus	NRS384	Terrabacteria group	Bacillota	Homo sapiens	NA	Humans	Staphylococcus	2879031	0.001541838
GCF_008244705.1_ASM824470v1	NZ_CP043388.1	plasmid	15405	3123	4.932756964	0.435918543	11.31577686	15405	0	11.31577686	35339.17112	Staphylococcus aureus	NRS384	Terrabacteria group	Bacillota	Homo sapiens	NA	Humans	Staphylococcus	2879031	0.00108474
GCF_010731675.1_ASM1073167v1	NZ_AP022584.1	chromosome	4082273	5487849	0.743874877	0.743874877	1	4082273	0	1	5487849	Mycobacterium marseillense	JCM 17324	Terrabacteria group	Actinomycetota	NA	NA	Unannotated	Mycobacterium	5487849	1
GCF_010731675.1_ASM1073167v1	NZ_AP022585.1	plasmid	23638	17972	1.315268195	0.743874877	1.768130953	23638	0	1.768130953	31776.84948	Mycobacterium marseillense	JCM 17324	Terrabacteria group	Actinomycetota	NA	NA	Unannotated	Mycobacterium	5487849	0.003274871
GCF_013797345.1_ASM1379734v1	NZ_CP056896.1	chromosome	2792551	5099714	0.547589728	0.547589728	1	2792551	0	1	5099714	Citrobacter sp. RHBSTW-00021	RHBSTW-00021	Pseudomonadota	Gammaproteobacteria	NA	Wastewater effluent sample	Human-impacted	Citrobacter	5099714	1
GCF_013797345.1_ASM1379734v1	NZ_CP056897.1	plasmid	91183	8580	10.62738928	0.547589728	19.40757604	91183	0	19.40757604	166517.0024	Citrobacter sp. RHBSTW-00021	RHBSTW-00021	Pseudomonadota	Gammaproteobacteria	NA	Wastewater effluent sample	Human-impacted	Citrobacter	5099714	0.001682447
GCF_013797345.1_ASM1379734v1	NZ_CP056898.1	plasmid	129427	4386	29.50911993	0.547589728	53.88910427	129427	0	53.88910427	236357.6113	Citrobacter sp. RHBSTW-00021	RHBSTW-00021	Pseudomonadota	Gammaproteobacteria	NA	Wastewater effluent sample	Human-impacted	Citrobacter	5099714	0.000860048
GCF_003067445.2_ASM306744v2	NZ_CP077704.1	chromosome	1163338	4846369	0.240043216	0.240043216	1	1163338	0	1	4846369	Salmonella enterica subsp. enterica	CFSAN058565	Pseudomonadota	Gammaproteobacteria	NA	Pond	Water	Salmonella	4846369	1
GCF_003067445.2_ASM306744v2	NZ_CP077705.1	plasmid	26165	67728	0.386324711	0.240043216	1.609396496	26165	0	1.609396496	109001.2059	Salmonella enterica subsp. enterica	CFSAN058565	Pseudomonadota	Gammaproteobacteria	NA	Pond	Water	Salmonella	4846369	0.013974999
GCF_024205845.1_ASM2420584v1	NZ_CP073799.1	chromosome	12626312	2392498	5.277459793	5.277459793	1	12626312	0	1	2392498	Macrococcoides canis	Epi0089	Terrabacteria group	Bacillota	dog	Skin groin	Livestock	Macrococcoides	2392498	1
GCF_024205845.1_ASM2420584v1	NZ_CP073800.1	plasmid	162702	2426	67.06595218	5.277459793	12.7079987	162702	0	12.7079987	30829.60484	Macrococcoides canis	Epi0089	Terrabacteria group	Bacillota	dog	Skin groin	Livestock	Macrococcoides	2392498	0.001014003
GCF_000833295.1_ASM83329v1	NZ_CP009442.1	chromosome	24894459	1919185	12.97137014	12.97137014	1	24894459	0	1	1919185	Francisella philomiragia	O#319-036 [FSC 153]	Pseudomonadota	Gammaproteobacteria	NA	water	Water	Francisella	1919185	1
GCF_000833295.1_ASM83329v1	NZ_CP009443.1	plasmid	559056	4876	114.6546349	12.97137014	8.839053525	559056	0	8.839053525	43099.22499	Francisella philomiragia	O#319-036 [FSC 153]	Pseudomonadota	Gammaproteobacteria	NA	water	Water	Francisella	1919185	0.002540662
GCF_013161805.1_ASM1316180v1	NZ_CP053579.1	chromosome	6676119	4776313	1.397755758	1.397755758	1	6676119	0	1	4776313	Salmonella enterica	2012K-0845	Pseudomonadota	Gammaproteobacteria	NA	stool	Humans	Salmonella	4776313	1
GCF_013161805.1_ASM1316180v1	NZ_CP053576.1	plasmid	80805	63301	1.276520118	1.397755758	0.913264074	80805	0	0.913264074	57810.52914	Salmonella enterica	2012K-0845	Pseudomonadota	Gammaproteobacteria	NA	stool	Humans	Salmonella	4776313	0.01325311
GCF_013161805.1_ASM1316180v1	NZ_CP053577.1	plasmid	305902	215249	1.421154105	1.397755758	1.016739939	305902	0	1.016739939	218852.2552	Salmonella enterica	2012K-0845	Pseudomonadota	Gammaproteobacteria	NA	stool	Humans	Salmonella	4776313	0.045065933
GCF_013161805.1_ASM1316180v1	NZ_CP053578.1	plasmid	29719	21243	1.399002024	1.397755758	1.000891619	29719	0	1.000891619	21261.94066	Salmonella enterica	2012K-0845	Pseudomonadota	Gammaproteobacteria	NA	stool	Humans	Salmonella	4776313	0.004447573
GCF_025311075.1_ASM2531107v1	NZ_CP104482.1	chromosome	8383375	4796592	1.74777738	1.74777738	1	8383375	0	1	4796592	Salmonella enterica	SalSpp_sample_08_No.4	Pseudomonadota	Gammaproteobacteria	Homo sapiens	Poultry Meat	Food	Salmonella	4796592	1
GCF_025311075.1_ASM2531107v1	NZ_CP104483.1	plasmid	54410	3282	16.57830591	1.74777738	9.485364726	54410	0	9.485364726	31130.96703	Salmonella enterica	SalSpp_sample_08_No.4	Pseudomonadota	Gammaproteobacteria	Homo sapiens	Poultry Meat	Food	Salmonella	4796592	0.000684236
GCF_013372165.1_ASM1337216v1	NZ_CP053828.1	chromosome	1516191	1803736	0.840583655	0.840583655	1	1516191	0	1	1803736	Campylobacter hyointestinalis subsp. lawsonii	CHY5	Campylobacterota	Epsilonproteobacteria	pig	stomach	Livestock	Campylobacter	1803736	1
GCF_013372165.1_ASM1337216v1	NZ_CP053829.1	plasmid	49016	4413	11.10718332	0.840583655	13.21365607	49016	0	13.21365607	58311.86425	Campylobacter hyointestinalis subsp. lawsonii	CHY5	Campylobacterota	Epsilonproteobacteria	pig	stomach	Livestock	Campylobacter	1803736	0.002446589
GCF_012897595.1_ASM1289759v1	NZ_CP040608.1	chromosome	1047651	1681003	0.623229703	0.623229703	1	1047651	0	1	1681003	Campylobacter sp. CFSAN093226	CFSAN093226	Campylobacterota	Epsilonproteobacteria	Homo sapiens	NA	Humans	Campylobacter	1681003	1
GCF_012897595.1_ASM1289759v1	NZ_CP040609.1	plasmid	30528	39913	0.764863578	0.623229703	1.227257903	30528	0	1.227257903	48983.5447	Campylobacter sp. CFSAN093226	CFSAN093226	Campylobacterota	Epsilonproteobacteria	Homo sapiens	NA	Humans	Campylobacter	1681003	0.023743563
GCF_009912355.1_ASM991235v1	NZ_CP047826.1	chromosome	504103	2744945	0.18364776	0.18364776	1	504103	0	1	2744945	Staphylococcus aureus	UP_1239	Terrabacteria group	Bacillota	Homo sapiens	NA	Humans	Staphylococcus	2744945	1
GCF_009912355.1_ASM991235v1	NZ_CP047827.1	plasmid	22898	20731	1.104529449	0.18364776	6.014391082	22898	0	6.014391082	124684.3415	Staphylococcus aureus	UP_1239	Terrabacteria group	Bacillota	Homo sapiens	NA	Humans	Staphylococcus	2744945	0.007552428
GCF_030370115.1_ASM3037011v1	NZ_CP128516.1	chromosome	2163327	2819820	0.767186203	0.767186203	1	2163327	0	1	2819820	Mannheimia haemolytica	192916	Pseudomonadota	Gammaproteobacteria	Bos taurus	NA	Livestock	Mannheimia	2819820	1
GCF_030370115.1_ASM3037011v1	NZ_CP128517.1	plasmid	40281	4614	8.730169051	0.767186203	11.37946565	40281	0	11.37946565	52504.85452	Mannheimia haemolytica	192916	Pseudomonadota	Gammaproteobacteria	Bos taurus	NA	Livestock	Mannheimia	2819820	0.001636275
GCF_009649035.1_ASM964903v1	NZ_CP045789.1	chromosome	1080409	1759224	0.61413953	0.61413953	1	1080409	0	1	1759224	Campylobacter jejuni	CFSAN032806	Campylobacterota	Epsilonproteobacteria	NA	chicken breast	Food	Campylobacter	1759224	1
GCF_009649035.1_ASM964903v1	NZ_CP045790.1	plasmid	44498	55123	0.807249243	0.61413953	1.314439478	44498	0	1.314439478	72455.84732	Campylobacter jejuni	CFSAN032806	Campylobacterota	Epsilonproteobacteria	NA	chicken breast	Food	Campylobacter	1759224	0.031333702
GCF_022014715.1_ASM2201471v1	NZ_CP091779.1	chromosome	966450	4740236	0.203882254	0.203882254	1	966450	0	1	4740236	Enterobacter mori	ACYC.E9L	Pseudomonadota	Gammaproteobacteria	NA	freshwater stream	Water	Enterobacter	4740236	1
GCF_022014715.1_ASM2201471v1	NZ_CP091780.1	plasmid	12991	103776	0.125183087	0.203882254	0.613996972	12991	0	0.613996972	63718.1498	Enterobacter mori	ACYC.E9L	Pseudomonadota	Gammaproteobacteria	NA	freshwater stream	Water	Enterobacter	4740236	0.021892581
GCF_024206715.1_ASM2420671v1	NZ_CP100328.1	chromosome	1739861	2247021	0.774296724	0.774296724	1	1739861	0	1	2247021	Streptococcus suis	STC86	Terrabacteria group	Bacillota	Homo sapiens	blood	Humans	Streptococcus	2247021	1
GCF_024206715.1_ASM2420671v1	NZ_CP100329.1	plasmid	23998	4285	5.600466744	0.774296724	7.23297228	23998	0	7.23297228	30993.28622	Streptococcus suis	STC86	Terrabacteria group	Bacillota	Homo sapiens	blood	Humans	Streptococcus	2247021	0.001906969
GCF_001602115.1_ASM160211v1	NZ_CP014352.1	chromosome	6318382	3704826	1.705446356	1.705446356	1	6318382	0	1	3704826	Acidipropionibacterium acidipropionici	ATCC 55737	Terrabacteria group	Actinomycetota	NA	Corn	Plants	Acidipropionibacterium	3704826	1
GCF_001602115.1_ASM160211v1	NZ_CP014353.1	plasmid	112733	2365	47.66723044	1.705446356	27.95000282	112733	0	27.95000282	66101.75666	Acidipropionibacterium acidipropionici	ATCC 55737	Terrabacteria group	Actinomycetota	NA	Corn	Plants	Acidipropionibacterium	3704826	0.000638357
GCF_016452045.1_ASM1645204v1	NZ_CP051315.1	chromosome	1063599	4797860	0.221681958	0.221681958	1	1063599	0	1	4797860	Salmonella enterica subsp. enterica serovar Uganda	CVM 35009	Pseudomonadota	Gammaproteobacteria	NA	bovine	Livestock	Salmonella	4797860	1
GCF_016452045.1_ASM1645204v1	NZ_CP051316.1	plasmid	32783	170832	0.191901986	0.221681958	0.865663526	32783	0	0.865663526	147883.0315	Salmonella enterica subsp. enterica serovar Uganda	CVM 35009	Pseudomonadota	Gammaproteobacteria	NA	bovine	Livestock	Salmonella	4797860	0.035605874
GCF_023299665.1_ASM2329966v1	NZ_CP097046.1	chromosome	1360961	2800207	0.486021569	0.486021569	1	1360961	0	1	2800207	Enterococcus faecalis	AT29	Terrabacteria group	Bacillota	NA	pet food (BARF)	Food	Enterococcus	2800207	1
GCF_023299665.1_ASM2329966v1	NZ_CP097047.1	plasmid	125781	58213	2.160702936	0.486021569	4.44569351	125781	0	4.44569351	258797.1563	Enterococcus faecalis	AT29	Terrabacteria group	Bacillota	NA	pet food (BARF)	Food	Enterococcus	2800207	0.02078882
GCF_008370755.1_ASM837075v1	NZ_CP041678.1	chromosome	2351638	5000290	0.470300323	0.470300323	1	2351638	0	1	5000290	Escherichia coli	ESBL 15	Pseudomonadota	Gammaproteobacteria	Homo sapiens	rectum	Humans	Escherichia	5000290	1
GCF_008370755.1_ASM837075v1	NZ_CP041679.1	plasmid	43913	88891	0.494009517	0.470300323	1.050412882	43913	0	1.050412882	93372.2515	Escherichia coli	ESBL 15	Pseudomonadota	Gammaproteobacteria	Homo sapiens	rectum	Humans	Escherichia	5000290	0.017777169
GCF_008370755.1_ASM837075v1	NZ_CP041681.1	plasmid	10297	4734	2.175116181	0.470300323	4.624951497	10297	0	4.624951497	21894.52039	Escherichia coli	ESBL 15	Pseudomonadota	Gammaproteobacteria	Homo sapiens	rectum	Humans	Escherichia	5000290	0.000946745
GCF_022405375.1_ASM2240537v1	NZ_CP062368.1	chromosome	873569	2734925	0.319412415	0.319412415	1	873569	0	1	2734925	Staphylococcus aureus	NAS_AN_115	Terrabacteria group	Bacillota	Homo sapiens	NA	Humans	Staphylococcus	2734925	1
GCF_022405375.1_ASM2240537v1	NZ_CP062369.1	plasmid	15622	27268	0.57290597	0.319412415	1.793624615	15622	0	1.793624615	48908.55599	Staphylococcus aureus	NAS_AN_115	Terrabacteria group	Bacillota	Homo sapiens	NA	Humans	Staphylococcus	2734925	0.009970292
GCF_009756515.1_ASM975651v1	NZ_CP037874.1	chromosome	1922748	4817234	0.399139423	0.399139423	1	1922748	0	1	4817234	Salmonella enterica subsp. enterica serovar 4;[5];12:i:-	PNCS014854	Pseudomonadota	Gammaproteobacteria	Homo sapiens	stool	Humans	Salmonella	4817234	1
GCF_009756515.1_ASM975651v1	NZ_CP037873.1	plasmid	25635	93844	0.273166105	0.399139423	0.684387684	25635	0	0.684387684	64225.67783	Salmonella enterica subsp. enterica serovar 4;[5];12:i:-	PNCS014854	Pseudomonadota	Gammaproteobacteria	Homo sapiens	stool	Humans	Salmonella	4817234	0.019480889
GCF_029193595.2_ASM2919359v2	NZ_CP135052.1	chromosome	3296245	4515965	0.729909333	0.729909333	1	3296245	0	1	4515965	Providencia hangzhouensis	PR-310	Pseudomonadota	Gammaproteobacteria	Homo sapiens	clinical	Humans	Providencia	4515965	1
GCF_029193595.2_ASM2919359v2	NZ_CP135053.1	plasmid	66210	2683	24.6775997	0.729909333	33.80913025	66210	0	33.80913025	90709.89646	Providencia hangzhouensis	PR-310	Pseudomonadota	Gammaproteobacteria	Homo sapiens	clinical	Humans	Providencia	4515965	0.000594114
GCF_029193595.2_ASM2919359v2	NZ_CP135054.1	plasmid	109702	79375	1.382072441	0.729909333	1.893485093	109702	0	1.893485093	150295.3793	Providencia hangzhouensis	PR-310	Pseudomonadota	Gammaproteobacteria	Homo sapiens	clinical	Humans	Providencia	4515965	0.017576531
GCF_022220645.1_ASM2222064v1	NZ_CP076157.1	chromosome	990720	5229688	0.189441512	0.189441512	1	990720	0	1	5229688	Bacillus anthracis	A87	Terrabacteria group	Bacillota	NA	NA	Unannotated	Bacillus	5229688	1
GCF_022220645.1_ASM2222064v1	NZ_CP076158.1	plasmid	102011	181751	0.561267888	0.189441512	2.962750264	102011	0	2.962750264	538482.8232	Bacillus anthracis	A87	Terrabacteria group	Bacillota	NA	NA	Unannotated	Bacillus	5229688	0.034753698
GCF_022220645.1_ASM2222064v1	NZ_CP076159.1	plasmid	32827	94822	0.34619603	0.189441512	1.827456018	32827	0	1.827456018	173283.0345	Bacillus anthracis	A87	Terrabacteria group	Bacillota	NA	NA	Unannotated	Bacillus	5229688	0.018131483
GCF_036250675.1_ASM3625067v1	NZ_CP109592.1	chromosome	14815297	9909705	1.495029065	1.495029065	1	14815297	0	1	9909705	Streptomyces sp. NBC_01689	NBC_01689	Terrabacteria group	Actinomycetota	NA	soil	Earth	Streptomyces	9909705	1
GCF_036250675.1_ASM3625067v1	NZ_CP109593.1	plasmid	70573	48614	1.451701156	1.495029065	0.971018685	70573	0	0.971018685	47205.10233	Streptomyces sp. NBC_01689	NBC_01689	Terrabacteria group	Actinomycetota	NA	soil	Earth	Streptomyces	9909705	0.004905696
GCF_004358925.1_ASM435892v1	NZ_CP037960.1	chromosome	871899	4645553	0.187684652	0.187684652	1	871899	0	1	4645553	Salmonella enterica subsp. enterica serovar Goldcoast	R18.0877	Pseudomonadota	Gammaproteobacteria	Homo sapiens	stool	Humans	Salmonella	4645553	1
GCF_004358925.1_ASM435892v1	NZ_CP037959.1	plasmid	59072	278374	0.212203726	0.187684652	1.130639736	59072	0	1.130639736	314740.706	Salmonella enterica subsp. enterica serovar Goldcoast	R18.0877	Pseudomonadota	Gammaproteobacteria	Homo sapiens	stool	Humans	Salmonella	4645553	0.059922683
GCF_020735825.1_ASM2073582v1	NZ_CP085949.1	chromosome	19014349	1837149	10.34992208	10.34992208	1	19014349	0	1	1837149	Haemophilus influenzae	FDAARGOS_1562	Pseudomonadota	Gammaproteobacteria	NA	NA	Unannotated	Haemophilus	1837149	1
GCF_020735825.1_ASM2073582v1	NZ_CP085950.1	plasmid	2219229	5457	406.675646	10.34992208	39.29262876	2219229	0	39.29262876	214419.8751	Haemophilus influenzae	FDAARGOS_1562	Pseudomonadota	Gammaproteobacteria	NA	NA	Unannotated	Haemophilus	1837149	0.002970363
GCF_025310955.1_ASM2531095v1	NZ_CP104479.1	chromosome	6622240	4919686	1.346069648	1.346069648	1	6622240	0	1	4919686	Salmonella enterica	SalSpp_sample_09_No.5	Pseudomonadota	Gammaproteobacteria	Homo sapiens	Poultry Meat	Food	Salmonella	4919686	1
GCF_025310955.1_ASM2531095v1	NZ_CP104480.1	plasmid	37122	44362	0.836797259	1.346069648	0.621659704	37122	0	0.621659704	27578.0678	Salmonella enterica	SalSpp_sample_09_No.5	Pseudomonadota	Gammaproteobacteria	Homo sapiens	Poultry Meat	Food	Salmonella	4919686	0.009017242
GCF_025310955.1_ASM2531095v1	NZ_CP104481.1	plasmid	33818	2442	13.84848485	1.346069648	10.28808938	33818	0	10.28808938	25123.51427	Salmonella enterica	SalSpp_sample_09_No.5	Pseudomonadota	Gammaproteobacteria	Homo sapiens	Poultry Meat	Food	Salmonella	4919686	0.000496373
GCF_025854155.1_ASM2585415v1	NZ_CP107605.1	chromosome	6544951	4064267	1.610364427	1.610364427	1	6544951	0	1	4064267	Acinetobacter baumannii	1326924-1	Pseudomonadota	Gammaproteobacteria	NA	ENVIRONMENT	Unannotated	Acinetobacter	4064267	1
GCF_025854155.1_ASM2585415v1	NZ_CP107606.1	plasmid	51378	67019	0.766618422	1.610364427	0.476052755	51378	0	0.476052755	31904.57956	Acinetobacter baumannii	1326924-1	Pseudomonadota	Gammaproteobacteria	NA	ENVIRONMENT	Unannotated	Acinetobacter	4064267	0.016489812
GCF_025854155.1_ASM2585415v1	NZ_CP107607.1	plasmid	181243	11625	15.5907957	1.610364427	9.681532599	181243	0	9.681532599	112547.8165	Acinetobacter baumannii	1326924-1	Pseudomonadota	Gammaproteobacteria	NA	ENVIRONMENT	Unannotated	Acinetobacter	4064267	0.002860294
GCF_024917315.1_ASM2491731v1	NZ_CP103674.1	chromosome	6195425	4677444	1.324532159	1.324532159	1	6195425	0	1	4677444	Enterobacter hormaechei	1074	Pseudomonadota	Gammaproteobacteria	Homo sapiens	blood	Humans	Enterobacter	4677444	1
GCF_024917315.1_ASM2491731v1	NZ_CP103675.1	plasmid	140768	86737	1.622929084	1.324532159	1.225284772	140768	0	1.225284772	106277.5253	Enterobacter hormaechei	1074	Pseudomonadota	Gammaproteobacteria	Homo sapiens	blood	Humans	Enterobacter	4677444	0.018543675
GCF_900239975.1_Chlamydia_sp._S15-834K	NZ_LS992154.1	chromosome	4681069	1155104	4.052508692	4.052508692	1	4681069	0	1	1155104	Chlamydia poikilotherma	S15-834K	PVC group	Chlamydiota	Pantherophis guttatus	Snake	Animals	Chlamydia	1155104	1
GCF_900239975.1_Chlamydia_sp._S15-834K	NZ_LS992155.1	plasmid	29045	7559	3.842439476	4.052508692	0.948163167	29045	0	0.948163167	7167.16538	Chlamydia poikilotherma	S15-834K	PVC group	Chlamydiota	Pantherophis guttatus	Snake	Animals	Chlamydia	1155104	0.006544
GCF_022405595.1_ASM2240559v1	NZ_CP062393.1	chromosome	713151	2794450	0.255202634	0.255202634	1	713151	0	1	2794450	Staphylococcus aureus	NAS_AN_009	Terrabacteria group	Bacillota	Homo sapiens	NA	Humans	Staphylococcus	2794450	1
GCF_022405595.1_ASM2240559v1	NZ_CP062394.1	plasmid	22485	27439	0.819454062	0.255202634	3.210993749	22485	0	3.210993749	88106.45747	Staphylococcus aureus	NAS_AN_009	Terrabacteria group	Bacillota	Homo sapiens	NA	Humans	Staphylococcus	2794450	0.009819106
GCF_003325335.1_ASM332533v1	NZ_CP030024.1	chromosome	1406528	4755436	0.295772669	0.295772669	1	1406528	0	1	4755436	Salmonella enterica subsp. enterica serovar Ohio	SA20120345	Pseudomonadota	Gammaproteobacteria	NA	NA	Unannotated	Salmonella	4755436	1
GCF_003325335.1_ASM332533v1	NZ_CP030025.1	plasmid	65060	100335	0.648427767	0.295772669	2.192318067	65060	0	2.192318067	219966.2333	Salmonella enterica subsp. enterica serovar Ohio	SA20120345	Pseudomonadota	Gammaproteobacteria	NA	NA	Unannotated	Salmonella	4755436	0.021099012
GCF_029961265.1_ASM2996126v1	NZ_CP124624.1	chromosome	1386146	6512746	0.212835876	0.212835876	1	1386146	0	1	6512746	Pseudomonas aeruginosa	2021CK-01157	Pseudomonadota	Gammaproteobacteria	Homo sapiens	Wound/Abscess	Humans	Pseudomonas	6512746	1
GCF_029961265.1_ASM2996126v1	NZ_CP124625.1	plasmid	22398	36824	0.608244623	0.212835876	2.857810603	22398	0	2.857810603	105236.0176	Pseudomonas aeruginosa	2021CK-01157	Pseudomonadota	Gammaproteobacteria	Homo sapiens	Wound/Abscess	Humans	Pseudomonas	6512746	0.005654143
GCF_003010655.1_ASM301065v1	NZ_CP027607.1	chromosome	1686081	3944627	0.427437372	0.427437372	1	1686081	0	1	3944627	Acinetobacter baumannii	AR_0102	Pseudomonadota	Gammaproteobacteria	NA	NA	Unannotated	Acinetobacter	3944627	1
GCF_003010655.1_ASM301065v1	NZ_CP027608.1	plasmid	64758	106967	0.605401666	0.427437372	1.41635174	64758	0	1.41635174	151502.8965	Acinetobacter baumannii	AR_0102	Pseudomonadota	Gammaproteobacteria	NA	NA	Unannotated	Acinetobacter	3944627	0.027117139
GCF_003010655.1_ASM301065v1	NZ_CP027609.1	plasmid	12768	8731	1.462375444	0.427437372	3.421262478	12768	0	3.421262478	29871.04269	Acinetobacter baumannii	AR_0102	Pseudomonadota	Gammaproteobacteria	NA	NA	Unannotated	Acinetobacter	3944627	0.002213391
GCF_016889665.1_ASM1688966v1	NZ_CP069520.1	chromosome	12092919	6570196	1.840572032	1.840572032	1	12092919	0	1	6570196	Enterocloster bolteae	FDAARGOS_1231	Terrabacteria group	Bacillota	NA	NA	Unannotated	Enterocloster	6570196	1
GCF_016889665.1_ASM1688966v1	NZ_CP069521.1	plasmid	213965	43772	4.88817052	1.840572032	2.655788763	213965	0	2.655788763	116249.1858	Enterocloster bolteae	FDAARGOS_1231	Terrabacteria group	Bacillota	NA	NA	Unannotated	Enterocloster	6570196	0.006662206
GCF_016454205.1_ASM1645420v1	NZ_CP051350.1	chromosome	378399	4654533	0.081296878	0.081296878	1	378399	0	1	4654533	Salmonella enterica subsp. enterica serovar Schwarzengrund	CVM 30168	Pseudomonadota	Gammaproteobacteria	NA	turkey	Livestock	Salmonella	4654533	1
GCF_016454205.1_ASM1645420v1	NZ_CP051351.1	plasmid	14327	109942	0.130314166	0.081296878	1.602941827	14327	0	1.602941827	176230.6303	Salmonella enterica subsp. enterica serovar Schwarzengrund	CVM 30168	Pseudomonadota	Gammaproteobacteria	NA	turkey	Livestock	Salmonella	4654533	0.023620415
GCF_016454205.1_ASM1645420v1	NZ_CP051352.1	plasmid	74480	9569	7.783467447	0.081296878	95.7412839	74480	0	95.7412839	916148.3456	Salmonella enterica subsp. enterica serovar Schwarzengrund	CVM 30168	Pseudomonadota	Gammaproteobacteria	NA	turkey	Livestock	Salmonella	4654533	0.002055845
GCF_025259525.1_ASM2525952v1	NZ_CP104368.1	chromosome	1152440	4821578	0.239017185	0.239017185	1	1152440	0	1	4821578	Salmonella enterica	PNUSAS048232	Pseudomonadota	Gammaproteobacteria	NA	NA	Unannotated	Salmonella	4821578	1
GCF_025259525.1_ASM2525952v1	NZ_CP104369.1	plasmid	40035	291810	0.137195435	0.239017185	0.573998206	40035	0	0.573998206	167498.4166	Salmonella enterica	PNUSAS048232	Pseudomonadota	Gammaproteobacteria	NA	NA	Unannotated	Salmonella	4821578	0.06052168
GCF_037755145.1_ASM3775514v1	NZ_CP148124.1	chromosome	2461090	4214775	0.583919664	0.583919664	1	2461090	0	1	4214775	Bacillus subtilis	-	Terrabacteria group	Bacillota	NA	NA	Unannotated	Bacillus	4214775	1
GCF_037755145.1_ASM3775514v1	NZ_CP148125.1	plasmid	52443	84215	0.622727543	0.583919664	1.06646099	52443	0	1.06646099	89812.01229	Bacillus subtilis	-	Terrabacteria group	Bacillota	NA	NA	Unannotated	Bacillus	4214775	0.019980901
GCF_023611785.1_ASM2361178v1	NZ_CP048254.1	chromosome	8537119	2169323	3.935383988	3.935383988	1	8537119	0	1	2169323	Neisseria gonorrhoeae	CT530	Pseudomonadota	Betaproteobacteria	Homo sapiens	urethra	Humans	Neisseria	2169323	1
GCF_023611785.1_ASM2361178v1	NZ_CP048255.1	plasmid	447969	42003	10.66516677	3.935383988	2.710070175	447969	0	2.710070175	113831.0776	Neisseria gonorrhoeae	CT530	Pseudomonadota	Betaproteobacteria	Homo sapiens	urethra	Humans	Neisseria	2169323	0.019362262
GCF_023611785.1_ASM2361178v1	NZ_CP048256.1	plasmid	547306	5111	107.0839366	3.935383988	27.21054335	547306	0	27.21054335	139073.087	Neisseria gonorrhoeae	CT530	Pseudomonadota	Betaproteobacteria	Homo sapiens	urethra	Humans	Neisseria	2169323	0.002356035
GCF_023611785.1_ASM2361178v1	NZ_CP048257.1	plasmid	767308	4153	184.7599326	3.935383988	46.94838753	767308	0	46.94838753	194976.6534	Neisseria gonorrhoeae	CT530	Pseudomonadota	Betaproteobacteria	Homo sapiens	urethra	Humans	Neisseria	2169323	0.001914422
GCF_001753065.1_ASM175306v1	NZ_CP015939.1	chromosome	2379910	3420000	0.695880117	0.695880117	1	2379910	0	1	3420000	Legionella pneumophila	C8_S	Pseudomonadota	Gammaproteobacteria	NA	Clinical	Humans	Legionella	3420000	1
GCF_001753065.1_ASM175306v1	NZ_CP015940.1	plasmid	57147	58092	0.9837327	0.695880117	1.413652547	57147	0	1.413652547	82121.90377	Legionella pneumophila	C8_S	Pseudomonadota	Gammaproteobacteria	NA	Clinical	Humans	Legionella	3420000	0.016985965
GCF_003048595.2_ASM304859v2	NZ_CP049270.1	chromosome	4135306	1894099	2.183257581	2.183257581	1	4135306	0	1	1894099	Campylobacter concisus	P26UCO-S2	Campylobacterota	Epsilonproteobacteria	Homo sapiens	saliva	Humans	Campylobacter	1894099	1
GCF_003048595.2_ASM304859v2	NZ_CP049271.1	plasmid	453560	3666	123.7206765	2.183257581	56.66792484	453560	0	56.66792484	207744.6125	Campylobacter concisus	P26UCO-S2	Campylobacterota	Epsilonproteobacteria	Homo sapiens	saliva	Humans	Campylobacter	1894099	0.001935485
GCF_011617105.1_ASM1161710v1	NZ_CP050150.1	chromosome	4619594	4687005	0.985617468	0.985617468	1	4619594	0	1	4687005	Hafnia alvei	A23BA	Pseudomonadota	Gammaproteobacteria	NA	plant rhizosphere	Earth	Hafnia	4687005	1
GCF_011617105.1_ASM1161710v1	NZ_CP050151.1	plasmid	209486	85042	2.463324005	0.985617468	2.499269833	209486	0	2.499269833	212542.9052	Hafnia alvei	A23BA	Pseudomonadota	Gammaproteobacteria	NA	plant rhizosphere	Earth	Hafnia	4687005	0.018144209
GCF_028335385.1_ASM2833538v1	NZ_CP116587.1	chromosome	1464685	2493998	0.587283951	0.587283951	1	1464685	0	1	2493998	Companilactobacillus farciminis	K68-8	Terrabacteria group	Bacillota	Bos taurus	fecal sample	Livestock	Companilactobacillus	2493998	1
GCF_028335385.1_ASM2833538v1	NZ_CP116588.1	plasmid	134382	25448	5.280650739	0.587283951	8.991648294	134382	0	8.991648294	228819.4658	Companilactobacillus farciminis	K68-8	Terrabacteria group	Bacillota	Bos taurus	fecal sample	Livestock	Companilactobacillus	2493998	0.010203697
GCF_028335385.1_ASM2833538v1	NZ_CP116589.1	plasmid	126410	1814	69.68577729	0.587283951	118.6577245	126410	0	118.6577245	215245.1122	Companilactobacillus farciminis	K68-8	Terrabacteria group	Bacillota	Bos taurus	fecal sample	Livestock	Companilactobacillus	2493998	0.000727346
GCF_003324955.1_ASM332495v1	NZ_CP030207.1	chromosome	1620488	4844554	0.334496839	0.334496839	1	1620488	0	1	4844554	Salmonella enterica	SA19992307	Pseudomonadota	Gammaproteobacteria	NA	NA	Unannotated	Salmonella	4844554	1
GCF_003324955.1_ASM332495v1	NZ_CP030208.1	plasmid	41195	74577	0.552382102	0.334496839	1.651382127	41195	0	1.651382127	123155.1249	Salmonella enterica	SA19992307	Pseudomonadota	Gammaproteobacteria	NA	NA	Unannotated	Salmonella	4844554	0.015393987
GCF_019551815.1_ASM1955181v1	NZ_CP068279.1	chromosome	8028868	4625856	1.735650223	1.735650223	1	8028868	0	1	4625856	Escherichia coli	CY708	Pseudomonadota	Gammaproteobacteria	NA	NA	Unannotated	Escherichia	4625856	1
GCF_019551815.1_ASM1955181v1	NZ_CP068280.1	plasmid	1323577	67545	19.59548449	1.735650223	11.28999624	1323577	0	11.28999624	762582.7958	Escherichia coli	CY708	Pseudomonadota	Gammaproteobacteria	NA	NA	Unannotated	Escherichia	4625856	0.014601622
GCF_023299465.1_ASM2329946v1	NZ_CP097006.1	chromosome	1715216	2717331	0.631213496	0.631213496	1	1715216	0	1	2717331	Enterococcus faecalis	LS05-1	Terrabacteria group	Bacillota	NA	pet food (BARF)	Food	Enterococcus	2717331	1
GCF_023299465.1_ASM2329946v1	NZ_CP097007.1	plasmid	60777	59599	1.019765432	0.631213496	1.615563417	60777	0	1.615563417	96285.96409	Enterococcus faecalis	LS05-1	Terrabacteria group	Bacillota	NA	pet food (BARF)	Food	Enterococcus	2717331	0.021932919
GCF_018884125.1_ASM1888412v1	NZ_CP049154.1	chromosome	2300460	4331679	0.531078134	0.531078134	1	2300460	0	1	4331679	Cronobacter sakazakii	C105731	Pseudomonadota	Gammaproteobacteria	NA	Alfalfa sprouts	Food	Cronobacter	4331679	1
GCF_018884125.1_ASM1888412v1	NZ_CP049155.1	plasmid	55107	100874	0.546295378	0.531078134	1.028653495	55107	0	1.028653495	103764.3926	Cronobacter sakazakii	C105731	Pseudomonadota	Gammaproteobacteria	NA	Alfalfa sprouts	Food	Cronobacter	4331679	0.023287506
GCF_038396545.1_ASM3839654v1	NZ_CP147046.1	chromosome	6143145	4879959	1.258851765	1.258851765	1	6143145	0	1	4879959	Escherichia coli	-	Pseudomonadota	Gammaproteobacteria	NA	municipal wastewater	Human-impacted	Escherichia	4879959	1
GCF_038396545.1_ASM3839654v1	NZ_CP147047.1	plasmid	85753	2676	32.04521674	1.258851765	25.45590961	85753	0	25.45590961	68120.01412	Escherichia coli	-	Pseudomonadota	Gammaproteobacteria	NA	municipal wastewater	Human-impacted	Escherichia	4879959	0.000548365
GCF_016904175.1_ASM1690417v1	NZ_CP070063.1	chromosome	10360338	4672959	2.217083009	2.217083009	1	10360338	0	1	4672959	Escherichia coli	FDAARGOS_1372	Pseudomonadota	Gammaproteobacteria	Homo sapiens	NA	Humans	Escherichia	4672959	1
GCF_016904175.1_ASM1690417v1	NZ_CP070065.1	plasmid	295402	114236	2.585892363	2.217083009	1.166348916	295402	0	1.166348916	133239.0347	Escherichia coli	FDAARGOS_1372	Pseudomonadota	Gammaproteobacteria	Homo sapiens	NA	Humans	Escherichia	4672959	0.024446181
GCF_016904175.1_ASM1690417v1	NZ_CP070064.1	plasmid	162875	36331	4.48308607	2.217083009	2.022065052	162875	0	2.022065052	73463.64541	Escherichia coli	FDAARGOS_1372	Pseudomonadota	Gammaproteobacteria	Homo sapiens	NA	Humans	Escherichia	4672959	0.007774731
GCF_020702585.2_ASM2070258v2	NZ_CP099497.1	chromosome	7686081	2806809	2.7383698	2.7383698	1	7686081	0	1	2806809	Staphylococcus aureus	0213-M-4A	Terrabacteria group	Bacillota	Sus scrofa	nasal cavity	Livestock	Staphylococcus	2806809	1
GCF_020702585.2_ASM2070258v2	NZ_CP099498.1	plasmid	183777	2360	77.87161017	2.7383698	28.43721479	183777	0	28.43721479	67111.8269	Staphylococcus aureus	0213-M-4A	Terrabacteria group	Bacillota	Sus scrofa	nasal cavity	Livestock	Staphylococcus	2806809	0.000840812
GCF_003812345.1_ASM381234v1	NZ_CP033744.1	chromosome	16903462	4974986	3.397690365	3.397690365	1	16903462	0	1	4974986	Citrobacter freundii	FDAARGOS_549	Pseudomonadota	Gammaproteobacteria	Homo sapiens	NA	Humans	Citrobacter	4974986	1
GCF_003812345.1_ASM381234v1	NZ_CP033743.1	plasmid	488659	127175	3.842413996	3.397690365	1.130889982	488659	0	1.130889982	143820.9335	Citrobacter freundii	FDAARGOS_549	Pseudomonadota	Gammaproteobacteria	Homo sapiens	NA	Humans	Citrobacter	4974986	0.025562886
GCF_015583955.1_ASM1558395v1	NZ_CP064843.1	chromosome	3077833	2951919	1.042654964	1.042654964	1	3077833	0	1	2951919	Listeria monocytogenes	clinical isolate of L. monocytogenes	Terrabacteria group	Bacillota	Homo sapiens	human listeriosis	Humans	Listeria	2951919	1
GCF_015583955.1_ASM1558395v1	NZ_CP064844.1	plasmid	97590	86630	1.126515064	1.042654964	1.080429387	97590	0	1.080429387	93597.59779	Listeria monocytogenes	clinical isolate of L. monocytogenes	Terrabacteria group	Bacillota	Homo sapiens	human listeriosis	Humans	Listeria	2951919	0.029347011
GCF_003324835.1_ASM332483v1	NZ_CP029999.1	chromosome	1283992	4724618	0.27176631	0.27176631	1	1283992	0	1	4724618	Salmonella enterica subsp. enterica serovar Brandenburg	SA20113174	Pseudomonadota	Gammaproteobacteria	NA	NA	Unannotated	Salmonella	4724618	1
GCF_003324835.1_ASM332483v1	NZ_CP030000.1	plasmid	48118	102921	0.467523635	0.27176631	1.720314908	48118	0	1.720314908	177056.5307	Salmonella enterica subsp. enterica serovar Brandenburg	SA20113174	Pseudomonadota	Gammaproteobacteria	NA	NA	Unannotated	Salmonella	4724618	0.021783983
GCF_003324835.1_ASM332483v1	NZ_CP030001.1	plasmid	33468	4251	7.872971066	0.27176631	28.96963596	33468	0	28.96963596	123149.9224	Salmonella enterica subsp. enterica serovar Brandenburg	SA20113174	Pseudomonadota	Gammaproteobacteria	NA	NA	Unannotated	Salmonella	4724618	0.000899755
GCF_030644285.1_ASM3064428v1	NZ_CP129206.1	chromosome	1720398	4894979	0.351461773	0.351461773	1	1720398	0	1	4894979	Salmonella enterica subsp. enterica serovar Typhimurium	HS_187Salm	Pseudomonadota	Gammaproteobacteria	NA	Oyster	Animals	Salmonella	4894979	1
GCF_030644285.1_ASM3064428v1	NZ_CP129207.1	plasmid	63393	94032	0.674164114	0.351461773	1.918171948	63393	0	1.918171948	180369.5446	Salmonella enterica subsp. enterica serovar Typhimurium	HS_187Salm	Pseudomonadota	Gammaproteobacteria	NA	Oyster	Animals	Salmonella	4894979	0.019209888
GCF_030644285.1_ASM3064428v1	NZ_CP129208.1	plasmid	89034	1939	45.91748324	0.351461773	130.647162	89034	0	130.647162	253324.8471	Salmonella enterica subsp. enterica serovar Typhimurium	HS_187Salm	Pseudomonadota	Gammaproteobacteria	NA	Oyster	Animals	Salmonella	4894979	0.00039612
GCF_036227285.1_ASM3622728v1	NZ_CP109447.1	chromosome	9617537	10864631	0.885215246	0.885215246	1	9617537	0	1	10864631	Streptomyces canus	NBC_01475	Terrabacteria group	Actinomycetota	NA	NA	Unannotated	Streptomyces	10864631	1
GCF_036227285.1_ASM3622728v1	NZ_CP109448.1	plasmid	77662	42998	1.806177031	0.885215246	2.040381749	77662	0	2.040381749	87732.33446	Streptomyces canus	NBC_01475	Terrabacteria group	Actinomycetota	NA	NA	Unannotated	Streptomyces	10864631	0.003957613
GCF_001698185.1_ASM169818v1	NZ_CP016440.1	chromosome	9810707	4490371	2.184832166	2.184832166	1	9810707	0	1	4490371	Bordetella pseudohinzii	HI4681	Pseudomonadota	Betaproteobacteria	mouse-C57Bl/6J	Bronchal aveolar lavage fluid mouse #1	Livestock	Bordetella	4490371	1
GCF_001698185.1_ASM169818v1	NZ_CP016441.1	plasmid	208844	68520	3.047927612	2.184832166	1.395039701	208844	0	1.395039701	95588.12032	Bordetella pseudohinzii	HI4681	Pseudomonadota	Betaproteobacteria	mouse-C57Bl/6J	Bronchal aveolar lavage fluid mouse #1	Livestock	Bordetella	4490371	0.015259318
GCF_008693645.1_ASM869364v1	NZ_CP044101.1	chromosome	22182794	4932938	4.496872655	4.496872655	1	22182794	0	1	4932938	Citrobacter werkmanii	FDAARGOS_616	Pseudomonadota	Gammaproteobacteria	Homo sapiens	clinical isolate	Humans	Citrobacter	4932938	1
GCF_008693645.1_ASM869364v1	NZ_CP044100.1	plasmid	642443	116365	5.520929833	4.496872655	1.227726524	642443	0	1.227726524	142864.397	Citrobacter werkmanii	FDAARGOS_616	Pseudomonadota	Gammaproteobacteria	Homo sapiens	clinical isolate	Humans	Citrobacter	4932938	0.02358939
GCF_016454285.1_ASM1645428v1	NZ_CP051366.1	chromosome	1614855	4744179	0.340386609	0.340386609	1	1614855	0	1	4744179	Salmonella enterica subsp. enterica serovar Choleraesuis	CVM 28296	Pseudomonadota	Gammaproteobacteria	NA	swine	Livestock	Salmonella	4744179	1
GCF_016454285.1_ASM1645428v1	NZ_CP051367.1	plasmid	19706	49582	0.39744262	0.340386609	1.1676212	19706	0	1.1676212	57892.99434	Salmonella enterica subsp. enterica serovar Choleraesuis	CVM 28296	Pseudomonadota	Gammaproteobacteria	NA	swine	Livestock	Salmonella	4744179	0.010451123
GCF_016454285.1_ASM1645428v1	NZ_CP051365.1	plasmid	307157	8688	35.35416667	0.340386609	103.8647402	307157	0	103.8647402	902376.863	Salmonella enterica subsp. enterica serovar Choleraesuis	CVM 28296	Pseudomonadota	Gammaproteobacteria	NA	swine	Livestock	Salmonella	4744179	0.001831297
GCF_036075115.1_ASM3607511v1	NZ_CP107958.1	chromosome	9569060	9195461	1.040628632	1.040628632	1	9569060	0	1	9195461	Streptomyces sp. NBC_00377	NBC_00377	Terrabacteria group	Actinomycetota	NA	soil	Earth	Streptomyces	9195461	1
GCF_036075115.1_ASM3607511v1	NZ_CP107959.1	plasmid	78576	42834	1.834430593	1.040628632	1.762810033	78576	0	1.762810033	75508.20494	Streptomyces sp. NBC_00377	NBC_00377	Terrabacteria group	Actinomycetota	NA	soil	Earth	Streptomyces	9195461	0.004658168
GCF_008124305.1_ASM812430v1	NZ_CP043205.1	chromosome	1434696	4615343	0.310853603	0.310853603	1	1434696	0	1	4615343	Escherichia coli O16:H48	PG20180054	Pseudomonadota	Gammaproteobacteria	NA	mouse gut	Animals	Escherichia	4615343	1
GCF_008124305.1_ASM812430v1	NZ_CP043206.1	plasmid	113046	64997	1.739249504	0.310853603	5.595075906	113046	0	5.595075906	363663.1487	Escherichia coli O16:H48	PG20180054	Pseudomonadota	Gammaproteobacteria	NA	mouse gut	Animals	Escherichia	4615343	0.01408281
GCF_014843515.1_ASM1484351v1	NZ_CP062122.1	chromosome	23820348	7177635	3.318690349	3.318690349	1	23820348	0	1	7177635	Pseudomonas sp. ADPe	ADPe	Pseudomonadota	Gammaproteobacteria	NA	soil	Earth	Pseudomonas	7177635	1
GCF_014843515.1_ASM1484351v1	NZ_CP062123.1	plasmid	373278	62583	5.964527108	3.318690349	1.797253278	373278	0	1.797253278	112477.5019	Pseudomonas sp. ADPe	ADPe	Pseudomonadota	Gammaproteobacteria	NA	soil	Earth	Pseudomonas	7177635	0.008719167
GCF_022404655.1_ASM2240465v1	NZ_CP062329.1	chromosome	784535	2720516	0.288377278	0.288377278	1	784535	0	1	2720516	Staphylococcus aureus	NAS_OP_026	Terrabacteria group	Bacillota	Homo sapiens	NA	Humans	Staphylococcus	2720516	1
GCF_022404655.1_ASM2240465v1	NZ_CP062330.1	plasmid	19519	3332	5.858043217	0.288377278	20.31381685	19519	0	20.31381685	67685.63774	Staphylococcus aureus	NAS_OP_026	Terrabacteria group	Bacillota	Homo sapiens	NA	Humans	Staphylococcus	2720516	0.001224768
GCF_040822475.1_ASM4082247v1	NZ_CP160184.1	chromosome	4637348	4800048	0.966104506	0.966104506	1	4637348	0	1	4800048	Salmonella enterica subsp. enterica	-	Pseudomonadota	Gammaproteobacteria	Homo sapiens	feces	Humans	Salmonella	4800048	1
GCF_040822475.1_ASM4082247v1	NZ_CP160185.1	plasmid	19950	5569	3.58233076	0.966104506	3.708015788	19950	0	3.708015788	20649.93992	Salmonella enterica subsp. enterica	-	Pseudomonadota	Gammaproteobacteria	Homo sapiens	feces	Humans	Salmonella	4800048	0.001160197
GCF_040822475.1_ASM4082247v1	NZ_CP160186.1	plasmid	16394	4018	4.080139373	0.966104506	4.223289871	16394	0	4.223289871	16969.1787	Salmonella enterica subsp. enterica	-	Pseudomonadota	Gammaproteobacteria	Homo sapiens	feces	Humans	Salmonella	4800048	0.000837075
GCF_040822475.1_ASM4082247v1	NZ_CP160187.1	plasmid	16111	3372	4.777876631	0.966104506	4.945507037	16111	0	4.945507037	16676.24973	Salmonella enterica subsp. enterica	-	Pseudomonadota	Gammaproteobacteria	Homo sapiens	feces	Humans	Salmonella	4800048	0.000702493
GCF_008619795.1_ASM861979v1	NZ_AP020316.1	chromosome	2001168	2751401	0.727326915	0.727326915	1	2001168	0	1	2751401	Staphylococcus aureus	KUH140331	Terrabacteria group	Bacillota	Homo sapiens	Venous blood isolated from host	Humans	Staphylococcus	2751401	1
GCF_008619795.1_ASM861979v1	NZ_AP020317.1	plasmid	34049	2987	11.3990626	0.727326915	15.67254336	34049	0	15.67254336	46813.88701	Staphylococcus aureus	KUH140331	Terrabacteria group	Bacillota	Homo sapiens	Venous blood isolated from host	Humans	Staphylococcus	2751401	0.001085629
GCF_022405395.1_ASM2240539v1	NZ_CP062370.1	chromosome	1033286	2735115	0.377785212	0.377785212	1	1033286	0	1	2735115	Staphylococcus aureus	NAS_AN_111	Terrabacteria group	Bacillota	Homo sapiens	NA	Humans	Staphylococcus	2735115	1
GCF_022405395.1_ASM2240539v1	NZ_CP062371.1	plasmid	17092	27267	0.626838303	0.377785212	1.659245208	17092	0	1.659245208	45242.6391	Staphylococcus aureus	NAS_AN_111	Terrabacteria group	Bacillota	Homo sapiens	NA	Humans	Staphylococcus	2735115	0.009969233
GCF_000144955.2_ASM14495v2	NC_017338.2	chromosome	6711313	2818670	2.381021191	2.381021191	1	6711313	0	1	2818670	Staphylococcus aureus subsp. aureus JKD6159	JKD6159	Terrabacteria group	Bacillota	NA	NA	Unannotated	Staphylococcus	2818670	1
GCF_000144955.2_ASM14495v2	NC_017339.1	plasmid	64591	20730	3.115822479	2.381021191	1.308607622	64591	0	1.308607622	27127.43601	Staphylococcus aureus subsp. aureus JKD6159	JKD6159	Terrabacteria group	Bacillota	NA	NA	Unannotated	Staphylococcus	2818670	0.007354532
GCF_037754115.1_ASM3775411v1	NZ_CP148122.1	chromosome	2426435	4215556	0.575590741	0.575590741	1	2426435	0	1	4215556	Bacillus subtilis	-	Terrabacteria group	Bacillota	NA	NA	Unannotated	Bacillus	4215556	1
GCF_037754115.1_ASM3775411v1	NZ_CP148123.1	plasmid	51411	84215	0.610473194	0.575590741	1.060602874	51411	0	1.060602874	89318.67102	Bacillus subtilis	-	Terrabacteria group	Bacillota	NA	NA	Unannotated	Bacillus	4215556	0.019977199
GCF_001677075.2_ASM167707v2	NZ_CP016030.2	chromosome	2482744	3486107	0.712182386	0.712182386	1	2482744	0	1	3486107	Legionella pneumophila	OLDA	Pseudomonadota	Gammaproteobacteria	NA	clinical	Humans	Legionella	3486107	1
GCF_001677075.2_ASM167707v2	NZ_CP016031.1	plasmid	83477	129884	0.642704259	0.712182386	0.902443352	83477	0	0.902443352	117212.9523	Legionella pneumophila	OLDA	Pseudomonadota	Gammaproteobacteria	NA	clinical	Humans	Legionella	3486107	0.037257606
GCF_022923575.1_ASM2292357v1	NZ_CP094175.1	chromosome	8781582	1604985	5.471441789	5.471441789	1	8781582	0	1	1604985	Helicobacter pylori	Hpfe063	Campylobacterota	Epsilonproteobacteria	Homo sapiens	gastric biopsy	Humans	Helicobacter	1604985	1
GCF_022923575.1_ASM2292357v1	NZ_CP094176.1	plasmid	69000	3355	20.56631893	5.471441789	3.758848165	69000	0	3.758848165	12610.93559	Helicobacter pylori	Hpfe063	Campylobacterota	Epsilonproteobacteria	Homo sapiens	gastric biopsy	Humans	Helicobacter	1604985	0.002090362
GCF_000255135.1_ASM25513v1	NC_016751.1	chromosome	146916727	2231407	65.84039891	65.84039891	1	146916727	0	1	2231407	Marinitoga piezophila KA3	KA3	Thermotogota	Thermotogae	NA	deep-sea hydrothermal vent chimney at a depth of 2630 meters on the East-Pacific Rise	Water	Marinitoga	2231407	1
GCF_000255135.1_ASM25513v1	NC_016748.1	plasmid	3682849	13386	275.1269237	65.84039891	4.178694665	3682849	0	4.178694665	55936.00679	Marinitoga piezophila KA3	KA3	Thermotogota	Thermotogae	NA	deep-sea hydrothermal vent chimney at a depth of 2630 meters on the East-Pacific Rise	Water	Marinitoga	2231407	0.005998906
GCF_022162985.1_ASM2216298v1	NZ_CP091878.1	chromosome	1653786	4825110	0.342745761	0.342745761	1	1653786	0	1	4825110	Salmonella enterica subsp. enterica serovar Tennessee	21-SA00318-0	Pseudomonadota	Gammaproteobacteria	NA	Tahini	Food	Salmonella	4825110	1
GCF_022162985.1_ASM2216298v1	NZ_CP091879.1	plasmid	10529	3967	2.65414671	0.342745761	7.743776906	10529	0	7.743776906	30719.56298	Salmonella enterica subsp. enterica serovar Tennessee	21-SA00318-0	Pseudomonadota	Gammaproteobacteria	NA	Tahini	Food	Salmonella	4825110	0.000822157
GCF_022404775.1_ASM2240477v1	NZ_CP062342.1	chromosome	1111949	2781066	0.399828339	0.399828339	1	1111949	0	1	2781066	Staphylococcus aureus	NAS_AN_270	Terrabacteria group	Bacillota	Homo sapiens	NA	Humans	Staphylococcus	2781066	1
GCF_022404775.1_ASM2240477v1	NZ_CP062343.1	plasmid	25505	20691	1.232661544	0.399828339	3.082976925	25505	0	3.082976925	63789.87555	Staphylococcus aureus	NAS_AN_270	Terrabacteria group	Bacillota	Homo sapiens	NA	Humans	Staphylococcus	2781066	0.007439953
GCF_014466955.1_ASM1446695v1	NZ_AP023396.1	chromosome	2051733	7832428	0.261953637	0.261953637	1	2051733	0	1	7832428	Nocardia wallacei	FMUON74	Terrabacteria group	Actinomycetota	Homo sapiens	sputum for patient of pneumonia symptoms	Humans	Nocardia	7832428	1
GCF_014466955.1_ASM1446695v1	NZ_AP023397.1	plasmid	22101	60434	0.365704736	0.261953637	1.396066648	22101	0	1.396066648	84369.89181	Nocardia wallacei	FMUON74	Terrabacteria group	Actinomycetota	Homo sapiens	sputum for patient of pneumonia symptoms	Humans	Nocardia	7832428	0.00771587
GCF_002386365.1_ASM238636v1	NZ_CP023510.1	chromosome	5987473	2369230	2.527180983	2.527180983	1	5987473	0	1	2369230	Rothia mucilaginosa	FDAARGOS_369	Terrabacteria group	Actinomycetota	Homo sapiens	Blood	Humans	Rothia	2369230	1
GCF_002386365.1_ASM238636v1	NZ_CP023509.1	plasmid	283264	39540	7.163985837	2.527180983	2.834773562	283264	0	2.834773562	112086.9467	Rothia mucilaginosa	FDAARGOS_369	Terrabacteria group	Actinomycetota	Homo sapiens	Blood	Humans	Rothia	2369230	0.016688966
GCF_029714185.1_ASM2971418v1	NZ_CP121671.1	chromosome	19643304	4219438	4.655431363	4.655431363	1	19643304	0	1	4219438	Halobacillus naozhouensis	KCTC 13234	Terrabacteria group	Bacillota	Calliactis tricolor	NA	Animals	Halobacillus	4219438	1
GCF_029714185.1_ASM2971418v1	NZ_CP121672.1	plasmid	702964	17876	39.32445737	4.655431363	8.447006154	702964	0	8.447006154	150998.682	Halobacillus naozhouensis	KCTC 13234	Terrabacteria group	Bacillota	Calliactis tricolor	NA	Animals	Halobacillus	4219438	0.004236583
GCF_001021995.1_ASM102199v1	NZ_CP011574.1	chromosome	2300261	5124987	0.448832553	0.448832553	1	2300261	0	1	5124987	Klebsiella aerogenes	CAV1320	Pseudomonadota	Gammaproteobacteria	Homo sapiens	Perirectal	Humans	Klebsiella	5124987	1
GCF_001021995.1_ASM102199v1	NZ_CP011573.1	plasmid	24148	13981	1.727201202	0.448832553	3.848208401	24148	0	3.848208401	53801.80165	Klebsiella aerogenes	CAV1320	Pseudomonadota	Gammaproteobacteria	Homo sapiens	Perirectal	Humans	Klebsiella	5124987	0.002728007
GCF_013727635.1_ASM1372763v1	NZ_CP056260.1	chromosome	2954114	5404196	0.546633394	0.546633394	1	2954114	0	1	5404196	Klebsiella aerogenes	RHBSTW-00898	Pseudomonadota	Gammaproteobacteria	NA	Wastewater influent sample	Human-impacted	Klebsiella	5404196	1
GCF_013727635.1_ASM1372763v1	NZ_CP056261.1	plasmid	75166	34519	2.177525421	0.546633394	3.983520666	75166	0	3.983520666	137507.1499	Klebsiella aerogenes	RHBSTW-00898	Pseudomonadota	Gammaproteobacteria	NA	Wastewater influent sample	Human-impacted	Klebsiella	5404196	0.006387444
GCF_013727635.1_ASM1372763v1	NZ_CP056262.1	plasmid	40375	9294	4.34420056	0.546633394	7.947192047	40375	0	7.947192047	73861.20289	Klebsiella aerogenes	RHBSTW-00898	Pseudomonadota	Gammaproteobacteria	NA	Wastewater influent sample	Human-impacted	Klebsiella	5404196	0.001719775
GCF_900620235.1_BPH2900	NZ_LR130513.1	chromosome	3262615	2823292	1.155606646	1.155606646	1	3262615	0	1	2823292	Staphylococcus aureus	BPH2900	Terrabacteria group	Bacillota	Homo sapiens	blood	Humans	Staphylococcus	2823292	1
GCF_900620235.1_BPH2900	NZ_LR130514.1	plasmid	18877	2473	7.633238981	1.155606646	6.605395534	18877	0	6.605395534	16335.14315	Staphylococcus aureus	BPH2900	Terrabacteria group	Bacillota	Homo sapiens	blood	Humans	Staphylococcus	2823292	0.000875928
GCF_963924745.1_632_2023_Hybrid	NZ_OZ004876.1	chromosome	2518638	2228442	1.130223717	1.130223717	1	2518638	0	1	2228442	Neisseria gonorrhoeae	632_2023	Pseudomonadota	Betaproteobacteria	NA	NA	Unannotated	Neisseria	2228442	1
GCF_963924745.1_632_2023_Hybrid	NZ_OZ004878.1	plasmid	74945	4207	17.81435702	1.130223717	15.76179721	74945	0	15.76179721	66309.88085	Neisseria gonorrhoeae	632_2023	Pseudomonadota	Betaproteobacteria	NA	NA	Unannotated	Neisseria	2228442	0.001887866
GCF_009938305.1_ASM993830v1	NZ_AP022345.1	chromosome	1512840	2392860	0.632230887	0.632230887	1	1512840	0	1	2392860	Fluviibacter phosphoraccumulans	ICHIAU1	Pseudomonadota	Betaproteobacteria	NA	water	Water	Fluviibacter	2392860	1
GCF_009938305.1_ASM993830v1	NZ_AP022346.1	plasmid	32522	16356	1.988383468	0.632230887	3.145027409	32522	0	3.145027409	51440.0683	Fluviibacter phosphoraccumulans	ICHIAU1	Pseudomonadota	Betaproteobacteria	NA	water	Water	Fluviibacter	2392860	0.006835335
GCF_008386335.1_ASM838633v1	NZ_CP043763.1	chromosome	622334	1645980	0.378093294	0.378093294	1	622334	0	1	1645980	Campylobacter jejuni	BfR-CA-14430	Campylobacterota	Epsilonproteobacteria	NA	chicken	Livestock	Campylobacter	1645980	1
GCF_008386335.1_ASM838633v1	NZ_CP043764.1	plasmid	34808	41772	0.833285454	0.378093294	2.203914927	34808	0	2.203914927	92061.93433	Campylobacter jejuni	BfR-CA-14430	Campylobacterota	Epsilonproteobacteria	NA	chicken	Livestock	Campylobacter	1645980	0.025378194
GCF_016756135.1_ASM1675613v1	NZ_AP024245.1	chromosome	2100333	5633196	0.372849267	0.372849267	1	2100333	0	1	5633196	Mycobacterium intracellulare	M006	Terrabacteria group	Actinomycetota	Homo sapiens	sputum	Humans	Mycobacterium	5633196	1
GCF_016756135.1_ASM1675613v1	NZ_AP024246.1	plasmid	17451	24567	0.710343143	0.372849267	1.905175109	17451	0	1.905175109	46804.43691	Mycobacterium intracellulare	M006	Terrabacteria group	Actinomycetota	Homo sapiens	sputum	Humans	Mycobacterium	5633196	0.004361112
GCF_000204645.1_ASM20464v1	NC_015422.1	chromosome	26206476	4995263	5.246265512	5.246265512	1	26206476	0	1	4995263	Alicycliphilus denitrificans K601	K601	Pseudomonadota	Betaproteobacteria	NA	anaerobic sewer sludge	Human-impacted	Alicycliphilus	4995263	1
GCF_000204645.1_ASM20464v1	NC_015423.1	plasmid	859321	75488	11.3835444	5.246265512	2.169837645	859321	0	2.169837645	163796.7042	Alicycliphilus denitrificans K601	K601	Pseudomonadota	Betaproteobacteria	NA	anaerobic sewer sludge	Human-impacted	Alicycliphilus	4995263	0.015111917
GCF_014931335.1_ASM1493133v1	NZ_CP063113.1	chromosome	3845411	1942899	1.979213021	1.979213021	1	3845411	0	1	1942899	Haemophilus parainfluenzae	M1C147_1	Pseudomonadota	Gammaproteobacteria	Homo sapiens	bronchoalveolar lavage	Humans	Haemophilus	1942899	1
GCF_014931335.1_ASM1493133v1	NZ_CP063114.1	plasmid	154709	35459	4.363039003	1.979213021	2.204431234	154709	0	2.204431234	78166.92712	Haemophilus parainfluenzae	M1C147_1	Pseudomonadota	Gammaproteobacteria	Homo sapiens	bronchoalveolar lavage	Humans	Haemophilus	1942899	0.018250563
GCF_014931335.1_ASM1493133v1	NZ_CP063115.1	plasmid	258744	3250	79.61353846	1.979213021	40.22484574	258744	0	40.22484574	130730.7486	Haemophilus parainfluenzae	M1C147_1	Pseudomonadota	Gammaproteobacteria	Homo sapiens	bronchoalveolar lavage	Humans	Haemophilus	1942899	0.001672758
GCF_029714165.1_ASM2971416v1	NZ_CP121588.1	chromosome	1124621	4032275	0.278904837	0.278904837	1	1124621	0	1	4032275	Acinetobacter baumannii	MAB9	Pseudomonadota	Gammaproteobacteria	Homo sapiens	NA	Humans	Acinetobacter	4032275	1
GCF_029714165.1_ASM2971416v1	NZ_CP121589.1	plasmid	36691	68108	0.538717919	0.278904837	1.931547424	36691	0	1.931547424	131553.8319	Acinetobacter baumannii	MAB9	Pseudomonadota	Gammaproteobacteria	Homo sapiens	NA	Humans	Acinetobacter	4032275	0.016890713
GCF_029714165.1_ASM2971416v1	NZ_CP121590.1	plasmid	17869	8730	2.046849943	0.278904837	7.338882924	17869	0	7.338882924	64068.44793	Acinetobacter baumannii	MAB9	Pseudomonadota	Gammaproteobacteria	Homo sapiens	NA	Humans	Acinetobacter	4032275	0.002165031
GCF_017815575.1_ASM1781557v1	NZ_CP072608.1	chromosome	8112426	3544025	2.289043108	2.289043108	1	8112426	0	1	3544025	Desulfovibrio desulfuricans	L4	Thermodesulfobacteriota	Desulfovibrionia	NA	NA	Unannotated	Desulfovibrio	3544025	1
GCF_017815575.1_ASM1781557v1	NZ_CP072609.1	plasmid	154850	10867	14.2495629	2.289043108	6.225117757	154850	0	6.225117757	67648.35467	Desulfovibrio desulfuricans	L4	Thermodesulfobacteriota	Desulfovibrionia	NA	NA	Unannotated	Desulfovibrio	3544025	0.003066288
GCF_028622695.1_ASM2862269v1	NZ_CP117728.1	chromosome	1535986	3891020	0.394751505	0.394751505	1	1535986	0	1	3891020	Acinetobacter baumannii	2022CK-00783	Pseudomonadota	Gammaproteobacteria	Homo sapiens	urine	Humans	Acinetobacter	3891020	1
GCF_028622695.1_ASM2862269v1	NZ_CP117729.1	plasmid	24966	8731	2.85946627	0.394751505	7.243712146	24966	0	7.243712146	63244.85075	Acinetobacter baumannii	2022CK-00783	Pseudomonadota	Gammaproteobacteria	Homo sapiens	urine	Humans	Acinetobacter	3891020	0.002243885
GCF_033398815.1_ASM3339881v1	NZ_CP137703.1	chromosome	1896175	4957772	0.382465148	0.382465148	1	1896175	0	1	4957772	Citrobacter freundii	FELIX_MS689	Pseudomonadota	Gammaproteobacteria	NA	NA	Unannotated	Citrobacter	4957772	1
GCF_033398815.1_ASM3339881v1	NZ_CP137704.1	plasmid	113435	6348	17.86940769	0.382465148	46.72166287	113435	0	46.72166287	296589.1159	Citrobacter freundii	FELIX_MS689	Pseudomonadota	Gammaproteobacteria	NA	NA	Unannotated	Citrobacter	4957772	0.001280414
GCF_036093575.1_ASM3609357v1	NZ_CP107972.1	chromosome	13488458	10757626	1.253850803	1.253850803	1	13488458	0	1	10757626	Streptomyces europaeiscabiei	NBC_00363	Terrabacteria group	Actinomycetota	NA	soil	Earth	Streptomyces	10757626	1
GCF_036093575.1_ASM3609357v1	NZ_CP107973.1	plasmid	83151	92766	0.896352112	1.253850803	0.714879402	83151	0	0.714879402	66316.50256	Streptomyces europaeiscabiei	NBC_00363	Terrabacteria group	Actinomycetota	NA	soil	Earth	Streptomyces	10757626	0.008623278
GCF_014705845.1_ASM1470584v1	NZ_CP061523.1	chromosome	1223807	3984712	0.307125584	0.307125584	1	1223807	0	1	3984712	Acinetobacter baumannii	CFSAN093706	Pseudomonadota	Gammaproteobacteria	Homo sapiens	blood	Humans	Acinetobacter	3984712	1
GCF_014705845.1_ASM1470584v1	NZ_CP061524.1	plasmid	24712	110967	0.222696838	0.307125584	0.72510025	24712	0	0.72510025	80462.19947	Acinetobacter baumannii	CFSAN093706	Pseudomonadota	Gammaproteobacteria	Homo sapiens	blood	Humans	Acinetobacter	3984712	0.027848186
GCF_024206615.1_ASM2420661v1	NZ_CP100338.1	chromosome	3751893	2249634	1.667779292	1.667779292	1	3751893	0	1	2249634	Streptococcus suis	STC80	Terrabacteria group	Bacillota	Homo sapiens	blood	Humans	Streptococcus	2249634	1
GCF_024206615.1_ASM2420661v1	NZ_CP100339.1	plasmid	51021	4285	11.90688448	1.667779292	7.139364625	51021	0	7.139364625	30592.17742	Streptococcus suis	STC80	Terrabacteria group	Bacillota	Homo sapiens	blood	Humans	Streptococcus	2249634	0.001904754
GCF_020809405.1_ASM2080940v1	NZ_CP081135.1	chromosome	1054518	4095141	0.257504687	0.257504687	1	1054518	0	1	4095141	Terrisporobacter hibernicus	MCA3	Terrabacteria group	Bacillota	bovine	feces	Livestock	Terrisporobacter	4095141	1
GCF_020809405.1_ASM2080940v1	NZ_CP081136.1	plasmid	24222	21696	1.116426991	0.257504687	4.335559891	24222	0	4.335559891	94064.30739	Terrisporobacter hibernicus	MCA3	Terrabacteria group	Bacillota	bovine	feces	Livestock	Terrisporobacter	4095141	0.005297986
GCF_030020745.1_ASM3002074v1	NZ_CP124914.1	chromosome	1709508	2700729	0.632980206	0.632980206	1	1709508	0	1	2700729	Enterococcus faecalis	EfsC8	Terrabacteria group	Bacillota	Homo sapiens	urine	Humans	Enterococcus	2700729	1
GCF_030020745.1_ASM3002074v1	NZ_CP124915.1	plasmid	52123	52618	0.990592573	0.632980206	1.564966112	52123	0	1.564966112	82345.3869	Enterococcus faecalis	EfsC8	Terrabacteria group	Bacillota	Homo sapiens	urine	Humans	Enterococcus	2700729	0.019482888
GCF_013890155.1_ASM1389015v1	NZ_CP057630.1	chromosome	5991068	4885668	1.226253605	1.226253605	1	5991068	0	1	4885668	Citrobacter sp. RHB20-C16	RHB20-C16	Pseudomonadota	Gammaproteobacteria	NA	Pooled cattle faecal samples collected from floor of farm	Livestock	Citrobacter	4885668	1
GCF_013890155.1_ASM1389015v1	NZ_CP057631.1	plasmid	122857	105909	1.160024172	1.226253605	0.945990427	122857	0	0.945990427	100188.9001	Citrobacter sp. RHB20-C16	RHB20-C16	Pseudomonadota	Gammaproteobacteria	NA	Pooled cattle faecal samples collected from floor of farm	Livestock	Citrobacter	4885668	0.021677486
GCF_007833475.1_ASM783347v1	NZ_CP022405.1	chromosome	1110899	4074445	0.272650386	0.272650386	1	1110899	0	1	4074445	Clostridium sporogenes	AM553	Terrabacteria group	Bacillota	NA	NA	Unannotated	Clostridium	4074445	1
GCF_007833475.1_ASM783347v1	NZ_CP022406.1	plasmid	77456	266180	0.290991059	0.272650386	1.067268099	77456	0	1.067268099	284085.4226	Clostridium sporogenes	AM553	Terrabacteria group	Bacillota	NA	NA	Unannotated	Clostridium	4074445	0.065329143
GCF_001991075.2_ASM199107v2	NZ_CP014204.2	chromosome	8412848	3091050	2.721679688	2.721679688	1	8412848	0	1	3091050	Clostridium baratii	CDC51267	Terrabacteria group	Bacillota	NA	NA	Unannotated	Clostridium	3091050	1
GCF_001991075.2_ASM199107v2	NZ_CP014203.1	plasmid	637403	120667	5.282330712	2.721679688	1.940834822	637403	0	1.940834822	234194.7154	Clostridium baratii	CDC51267	Terrabacteria group	Bacillota	NA	NA	Unannotated	Clostridium	3091050	0.039037544
GCF_023299225.1_ASM2329922v1	NZ_CP097066.1	chromosome	1503289	2762944	0.544089565	0.544089565	1	1503289	0	1	2762944	Enterococcus faecalis	AT49a	Terrabacteria group	Bacillota	NA	pet food (BARF)	Food	Enterococcus	2762944	1
GCF_023299225.1_ASM2329922v1	NZ_CP097067.1	plasmid	79954	57278	1.395893711	0.544089565	2.565558688	79954	0	2.565558688	146950.0705	Enterococcus faecalis	AT49a	Terrabacteria group	Bacillota	NA	pet food (BARF)	Food	Enterococcus	2762944	0.020730786
GCF_023299225.1_ASM2329922v1	NZ_CP097068.1	plasmid	37489	2098	17.86892278	0.544089565	32.84187737	37489	0	32.84187737	68902.25872	Enterococcus faecalis	AT49a	Terrabacteria group	Bacillota	NA	pet food (BARF)	Food	Enterococcus	2762944	0.000759335
GCF_902807015.1_15-2067_O99	NZ_LR777656.1	chromosome	7189478	1198895	5.996753677	5.996753677	1	7189478	0	1	1198895	Chlamydiifrater volucris	15-2067_O99	PVC group	Chlamydiota	Phoenicopterus roseus	cloacal swab	Livestock	Chlamydiifrater	1198895	1
GCF_902807015.1_15-2067_O99	NZ_LR777657.1	plasmid	983295	6319	155.6092736	5.996753677	25.9489187	983295	0	25.9489187	163971.2172	Chlamydiifrater volucris	15-2067_O99	PVC group	Chlamydiota	Phoenicopterus roseus	cloacal swab	Livestock	Chlamydiifrater	1198895	0.005270687
GCF_014931375.1_ASM1493137v1	NZ_CP063117.1	chromosome	1558300	2009890	0.775316062	0.775316062	1	1558300	0	1	2009890	Haemophilus parainfluenzae	M1C142_1	Pseudomonadota	Gammaproteobacteria	Homo sapiens	cough swab	Humans	Haemophilus	2009890	1
GCF_014931375.1_ASM1493137v1	NZ_CP063118.1	plasmid	50674	23442	2.161675625	0.775316062	2.788121813	50674	0	2.788121813	65359.15155	Haemophilus parainfluenzae	M1C142_1	Pseudomonadota	Gammaproteobacteria	Homo sapiens	cough swab	Humans	Haemophilus	2009890	0.011663325
GCF_014931375.1_ASM1493137v1	NZ_CP063119.1	plasmid	445963	4208	105.9798004	0.775316062	136.6923834	445963	0	136.6923834	575201.5492	Haemophilus parainfluenzae	M1C142_1	Pseudomonadota	Gammaproteobacteria	Homo sapiens	cough swab	Humans	Haemophilus	2009890	0.002093647
GCF_022405575.1_ASM2240557v1	NZ_CP062390.1	chromosome	734916	2791691	0.263251198	0.263251198	1	734916	0	1	2791691	Staphylococcus aureus	NAS_AN_036	Terrabacteria group	Bacillota	Homo sapiens	NA	Humans	Staphylococcus	2791691	1
GCF_022405575.1_ASM2240557v1	NZ_CP062391.1	plasmid	11354	37087	0.30614501	0.263251198	1.162938717	11354	0	1.162938717	43129.9082	Staphylococcus aureus	NAS_AN_036	Terrabacteria group	Bacillota	Homo sapiens	NA	Humans	Staphylococcus	2791691	0.01328478
GCF_022405575.1_ASM2240557v1	NZ_CP062392.1	plasmid	11477	24655	0.465503955	0.263251198	1.768288077	11477	0	1.768288077	43597.14254	Staphylococcus aureus	NAS_AN_036	Terrabacteria group	Bacillota	Homo sapiens	NA	Humans	Staphylococcus	2791691	0.008831565
GCF_025311295.1_ASM2531129v1	NZ_CP104488.1	chromosome	5681495	4806677	1.18200058	1.18200058	1	5681495	0	1	4806677	Salmonella enterica	SalSpp_sample_10_No.2	Pseudomonadota	Gammaproteobacteria	Homo sapiens	Carcass Rinse	Humans	Salmonella	4806677	1
GCF_025311295.1_ASM2531129v1	NZ_CP104489.1	plasmid	48344	44362	1.089761508	1.18200058	0.921963598	48344	0	0.921963598	40900.14915	Salmonella enterica	SalSpp_sample_10_No.2	Pseudomonadota	Gammaproteobacteria	Homo sapiens	Carcass Rinse	Humans	Salmonella	4806677	0.009229245
GCF_025311295.1_ASM2531129v1	NZ_CP104490.1	plasmid	21461	3373	6.362585236	1.18200058	5.382895191	21461	0	5.382895191	18156.50548	Salmonella enterica	SalSpp_sample_10_No.2	Pseudomonadota	Gammaproteobacteria	Homo sapiens	Carcass Rinse	Humans	Salmonella	4806677	0.000701732
GCF_900622505.2_Spn4559	NZ_LR595848.1	chromosome	2084011	2150981	0.968865369	0.968865369	1	2084011	0	1	2150981	Streptococcus pneumoniae	4559	Terrabacteria group	Bacillota	Homo sapiens	blood	Humans	Streptococcus	2150981	1
GCF_900622505.2_Spn4559	NZ_LR595849.1	plasmid	112309	5247	21.40442157	0.968865369	22.09225581	112309	0	22.09225581	115918.0662	Streptococcus pneumoniae	4559	Terrabacteria group	Bacillota	Homo sapiens	blood	Humans	Streptococcus	2150981	0.002439352
GCF_029962145.1_ASM2996214v1	NZ_CP124652.1	chromosome	1773476	6936895	0.255658475	0.255658475	1	1773476	0	1	6936895	Pseudomonas aeruginosa	2020CK-00443	Pseudomonadota	Gammaproteobacteria	Homo sapiens	Wound/Abscess	Humans	Pseudomonas	6936895	1
GCF_029962145.1_ASM2996214v1	NZ_CP124653.1	plasmid	21210	41411	0.512182753	0.255658475	2.003386559	21210	0	2.003386559	82962.24079	Pseudomonas aeruginosa	2020CK-00443	Pseudomonadota	Gammaproteobacteria	Homo sapiens	Wound/Abscess	Humans	Pseudomonas	6936895	0.005969674
GCF_003410275.1_ASM341027v1	NZ_CP031609.1	chromosome	2384143	4821441	0.494487644	0.494487644	1	2384143	0	1	4821441	Escherichia coli	N3	Pseudomonadota	Gammaproteobacteria	Homo sapiens	Rectal swab	Humans	Escherichia	4821441	1
GCF_003410275.1_ASM341027v1	NZ_CP031610.1	plasmid	73993	160292	0.461613805	0.494487644	0.933519392	73993	0	0.933519392	149635.6904	Escherichia coli	N3	Pseudomonadota	Gammaproteobacteria	Homo sapiens	Rectal swab	Humans	Escherichia	4821441	0.033245662
GCF_023170045.1_ASM2317004v1	NZ_AP025693.1	chromosome	770305	2879025	0.267557593	0.267557593	1	770305	0	1	2879025	Staphylococcus aureus	JICS127	Terrabacteria group	Bacillota	NA	human subcutaneous abscess	Humans	Staphylococcus	2879025	1
GCF_023170045.1_ASM2317004v1	NZ_AP025694.1	plasmid	164977	40253	4.098501975	0.267557593	15.31820467	164977	0	15.31820467	616603.6926	Staphylococcus aureus	JICS127	Terrabacteria group	Bacillota	NA	human subcutaneous abscess	Humans	Staphylococcus	2879025	0.013981469
GCF_023170045.1_ASM2317004v1	NZ_AP025695.1	plasmid	197308	17851	11.05305025	0.267557593	41.31091969	197308	0	41.31091969	737441.2274	Staphylococcus aureus	JICS127	Terrabacteria group	Bacillota	NA	human subcutaneous abscess	Humans	Staphylococcus	2879025	0.006200363
GCF_946406635.1_SJC1048	NZ_OX291586.1	chromosome	3679242	5433196	0.677178221	0.677178221	1	3679242	0	1	5433196	Serratia marcescens	SJC1048	Pseudomonadota	Gammaproteobacteria	NA	Bloodstream	Humans	Serratia	5433196	1
GCF_946406635.1_SJC1048	NZ_OX291587.1	plasmid	69069	12879	5.362916375	0.677178221	7.919505104	69069	0	7.919505104	101995.3062	Serratia marcescens	SJC1048	Pseudomonadota	Gammaproteobacteria	NA	Bloodstream	Humans	Serratia	5433196	0.002370428
GCF_946406635.1_SJC1048	NZ_OX291588.1	plasmid	26202	3696	7.089285714	0.677178221	10.46886255	26202	0	10.46886255	38692.91598	Serratia marcescens	SJC1048	Pseudomonadota	Gammaproteobacteria	NA	Bloodstream	Humans	Serratia	5433196	0.000680263
GCF_946406635.1_SJC1048	NZ_OX291589.1	plasmid	25240	3223	7.831213155	0.677178221	11.56447877	25240	0	11.56447877	37272.31507	Serratia marcescens	SJC1048	Pseudomonadota	Gammaproteobacteria	NA	Bloodstream	Humans	Serratia	5433196	0.000593205
GCF_029962365.1_ASM2996236v1	NZ_CP050820.1	chromosome	11037808	3975380	2.776541614	2.776541614	1	11037808	0	1	3975380	Clostridium botulinum	V73	Terrabacteria group	Bacillota	NA	household dust	Human-impacted	Clostridium	3975380	1
GCF_029962365.1_ASM2996236v1	NZ_CP050821.1	plasmid	292009	13701	21.31296986	2.776541614	7.676085153	292009	0	7.676085153	105170.0427	Clostridium botulinum	V73	Terrabacteria group	Bacillota	NA	household dust	Human-impacted	Clostridium	3975380	0.003446463
GCF_027886645.1_ASM2788664v1	NZ_CP115663.1	chromosome	2626207	5912475	0.444180652	0.444180652	1	2626207	0	1	5912475	Pseudomonas putida	PD584_L3	Pseudomonadota	Gammaproteobacteria	NA	laboratory strain	Human-impacted	Pseudomonas	5912475	1
GCF_027886645.1_ASM2788664v1	NZ_CP115664.1	plasmid	121752	8219	14.81348096	0.444180652	33.35012656	121752	0	33.35012656	274104.6902	Pseudomonas putida	PD584_L3	Pseudomonadota	Gammaproteobacteria	NA	laboratory strain	Human-impacted	Pseudomonas	5912475	0.001390112
GCF_905338025.2_AN2363v1_cp	NZ_OW969781.1	chromosome	3011383	5699169	0.528389841	0.528389841	1	3011383	0	1	5699169	Klebsiella oxytoca	328	Pseudomonadota	Gammaproteobacteria	Homo sapiens	Hospital Arquitecto Marcide (Ferrol)	Humans	Klebsiella	5699169	1
GCF_905338025.2_AN2363v1_cp	NZ_OW969782.1	plasmid	113231	61830	1.831327834	0.528389841	3.465864961	113231	0	3.465864961	214294.4305	Klebsiella oxytoca	328	Pseudomonadota	Gammaproteobacteria	Homo sapiens	Hospital Arquitecto Marcide (Ferrol)	Humans	Klebsiella	5699169	0.01084895
GCF_905338025.2_AN2363v1_cp	NZ_OW969783.1	plasmid	47266	4665	10.13204716	0.528389841	19.17532545	47266	0	19.17532545	89452.89322	Klebsiella oxytoca	328	Pseudomonadota	Gammaproteobacteria	Homo sapiens	Hospital Arquitecto Marcide (Ferrol)	Humans	Klebsiella	5699169	0.00081854
GCF_001535315.2_ASM153531v2	NZ_CP014994.1	chromosome	1899191	4834050	0.392877815	0.392877815	1	1899191	0	1	4834050	Salmonella enterica subsp. enterica serovar Tennessee	CFSAN001387	Pseudomonadota	Gammaproteobacteria	NA	peanut butter	Food	Salmonella	4834050	1
GCF_001535315.2_ASM153531v2	NZ_CP014995.1	plasmid	19931	109917	0.181327729	0.392877815	0.461537207	19931	0	0.461537207	50730.78513	Salmonella enterica subsp. enterica serovar Tennessee	CFSAN001387	Pseudomonadota	Gammaproteobacteria	NA	peanut butter	Food	Salmonella	4834050	0.022738077
GCF_021650955.1_ASM2165095v1	NZ_CP091281.1	chromosome	12670185	2279755	5.557695893	5.557695893	1	12670185	0	1	2279755	Macrococcoides canis	B8	Terrabacteria group	Bacillota	NA	environment of horse clinic	Human-impacted	Macrococcoides	2279755	1
GCF_021650955.1_ASM2165095v1	NZ_CP091282.1	plasmid	306776	78446	3.910664661	5.557695893	0.703648551	306776	0	0.703648551	55198.41422	Macrococcoides canis	B8	Terrabacteria group	Bacillota	NA	environment of horse clinic	Human-impacted	Macrococcoides	2279755	0.034409838
GCF_001655495.1_ASM165549v1	NZ_CP015302.1	chromosome	1980586	1048917	1.888219945	1.888219945	1	1980586	0	1	1048917	Chlamydia trachomatis	E-32931	PVC group	Chlamydiota	Homo sapiens	Patient sample	Humans	Chlamydia	1048917	1
GCF_001655495.1_ASM165549v1	NZ_CP015303.1	plasmid	119096	7502	15.87523327	1.888219945	8.407512755	119096	0	8.407512755	63073.16069	Chlamydia trachomatis	E-32931	PVC group	Chlamydiota	Homo sapiens	Patient sample	Humans	Chlamydia	1048917	0.007152139
GCF_032259785.1_ASM3225978v1	NZ_CP135194.1	chromosome	1310740	2354220	0.5567619	0.5567619	1	1310740	0	1	2354220	Pasteurella multocida	102426	Pseudomonadota	Gammaproteobacteria	Sus scrofa	NA	Livestock	Pasteurella	2354220	1
GCF_032259785.1_ASM3225978v1	NZ_CP135195.1	plasmid	37647	6205	6.067203868	0.5567619	10.89730434	37647	0	10.89730434	67617.77343	Pasteurella multocida	102426	Pseudomonadota	Gammaproteobacteria	Sus scrofa	NA	Livestock	Pasteurella	2354220	0.002635693
GCF_013834525.1_ASM1383452v1	NZ_CP057463.1	chromosome	5918994	4622703	1.280418405	1.280418405	1	5918994	0	1	4622703	Escherichia fergusonii	RHB26-C03	Pseudomonadota	Gammaproteobacteria	NA	Pooled cattle faecal samples collected from floor of farm	Livestock	Escherichia	4622703	1
GCF_013834525.1_ASM1383452v1	NZ_CP057464.1	plasmid	124192	107745	1.152647455	1.280418405	0.900211564	124192	0	0.900211564	96993.29497	Escherichia fergusonii	RHB26-C03	Pseudomonadota	Gammaproteobacteria	NA	Pooled cattle faecal samples collected from floor of farm	Livestock	Escherichia	4622703	0.023307792
GCF_020991185.1_ASM2099118v1	NZ_CP087761.1	chromosome	6490459	1776837	3.652816212	3.652816212	1	6490459	0	1	1776837	Lactobacillus gasseri	Lg1266	Terrabacteria group	Bacillota	Homo sapiens	urine	Humans	Lactobacillus	1776837	1
GCF_020991185.1_ASM2099118v1	NZ_CP087762.1	plasmid	803387	43072	18.65218704	3.652816212	5.106248426	803387	0	5.106248426	219936.3322	Lactobacillus gasseri	Lg1266	Terrabacteria group	Bacillota	Homo sapiens	urine	Humans	Lactobacillus	1776837	0.024240828
GCF_024023075.1_ASM2402307v1	NZ_CP099590.1	chromosome	1060334	4668087	0.227145295	0.227145295	1	1060334	0	1	4668087	Escherichia coli	WG1	Pseudomonadota	Gammaproteobacteria	Homo sapiens	NA	Humans	Escherichia	4668087	1
GCF_024023075.1_ASM2402307v1	NZ_CP099591.1	plasmid	26700	67408	0.396095419	0.227145295	1.743797592	26700	0	1.743797592	117545.9081	Escherichia coli	WG1	Pseudomonadota	Gammaproteobacteria	Homo sapiens	NA	Humans	Escherichia	4668087	0.014440176
GCF_023170025.1_ASM2317002v1	NZ_AP025683.1	chromosome	28414829	2794309	10.16882134	10.16882134	1	28414829	0	1	2794309	Staphylococcus aureus	JP025	Terrabacteria group	Bacillota	Homo sapiens	NA	Humans	Staphylococcus	2794309	1
GCF_023170025.1_ASM2317002v1	NZ_AP025684.1	plasmid	525708	24495	21.46184936	10.16882134	2.110554275	525708	0	2.110554275	51698.02696	Staphylococcus aureus	JP025	Terrabacteria group	Bacillota	Homo sapiens	NA	Humans	Staphylococcus	2794309	0.008766031
GCF_040047685.1_SAWL001	NZ_CP138568.1	chromosome	16175207	2761652	5.857076489	5.857076489	1	16175207	0	1	2761652	Staphylococcus aureus	-	Terrabacteria group	Bacillota	Homo sapiens	blood	Humans	Staphylococcus	2761652	1
GCF_040047685.1_SAWL001	NZ_CP138569.1	plasmid	452544	3332	135.817527	5.857076489	23.18862102	452544	0	23.18862102	77264.48525	Staphylococcus aureus	-	Terrabacteria group	Bacillota	Homo sapiens	blood	Humans	Staphylococcus	2761652	0.001206524
GCF_022921215.1_ASM2292121v1	NZ_CP094054.1	chromosome	12651140	1553667	8.142761609	8.142761609	1	12651140	0	1	1553667	Helicobacter pylori	Hpfe125	Campylobacterota	Epsilonproteobacteria	Homo sapiens	gastric biopsy	Humans	Helicobacter	1553667	1
GCF_022921215.1_ASM2292121v1	NZ_CP094055.1	plasmid	277005	3391	81.68829254	8.142761609	10.03201327	277005	0	10.03201327	34018.55701	Helicobacter pylori	Hpfe125	Campylobacterota	Epsilonproteobacteria	Homo sapiens	gastric biopsy	Humans	Helicobacter	1553667	0.002182578
GCF_003324815.1_ASM332481v1	NZ_CP029995.1	chromosome	2304516	4920300	0.468369002	0.468369002	1	2304516	0	1	4920300	Salmonella enterica subsp. salamae serovar 56:b:[1;5]	SA20053897	Pseudomonadota	Gammaproteobacteria	NA	NA	Unannotated	Salmonella	4920300	1
GCF_003324815.1_ASM332481v1	NZ_CP029996.1	plasmid	55002	87775	0.626624893	0.468369002	1.337887201	55002	0	1.337887201	117433.0491	Salmonella enterica subsp. salamae serovar 56:b:[1;5]	SA20053897	Pseudomonadota	Gammaproteobacteria	NA	NA	Unannotated	Salmonella	4920300	0.017839359
GCF_003324815.1_ASM332481v1	NZ_CP029997.1	plasmid	88086	86128	1.022733606	0.468369002	2.183606519	88086	0	2.183606519	188069.6623	Salmonella enterica subsp. salamae serovar 56:b:[1;5]	SA20053897	Pseudomonadota	Gammaproteobacteria	NA	NA	Unannotated	Salmonella	4920300	0.017504624
GCF_003324815.1_ASM332481v1	NZ_CP029998.1	plasmid	51822	61198	0.846792379	0.468369002	1.807959911	51822	0	1.807959911	110643.5306	Salmonella enterica subsp. salamae serovar 56:b:[1;5]	SA20053897	Pseudomonadota	Gammaproteobacteria	NA	NA	Unannotated	Salmonella	4920300	0.012437859
GCF_023375155.1_ASM2337515v1	NZ_CP088183.1	chromosome	2100000	2720563	0.771899052	0.771899052	1	2100000	0	1	2720563	Enterococcus hirae	S2-7	Terrabacteria group	Bacillota	Sus scrofa domesticus	fecal sample	Livestock	Enterococcus	2720563	1
GCF_023375155.1_ASM2337515v1	NZ_CP088184.1	plasmid	20282	8617	2.353719392	0.771899052	3.049258043	20282	0	3.049258043	26275.45656	Enterococcus hirae	S2-7	Terrabacteria group	Bacillota	Sus scrofa domesticus	fecal sample	Livestock	Enterococcus	2720563	0.003167359
GCF_023375155.1_ASM2337515v1	NZ_CP088185.1	plasmid	33015	5288	6.243381241	0.771899052	8.088339047	33015	0	8.088339047	42771.13688	Enterococcus hirae	S2-7	Terrabacteria group	Bacillota	Sus scrofa domesticus	fecal sample	Livestock	Enterococcus	2720563	0.001943715
GCF_023375155.1_ASM2337515v1	NZ_CP088186.1	plasmid	100640	2924	34.41860465	0.771899052	44.58951539	100640	0	44.58951539	130379.743	Enterococcus hirae	S2-7	Terrabacteria group	Bacillota	Sus scrofa domesticus	fecal sample	Livestock	Enterococcus	2720563	0.001074778
GCF_023573045.1_ASM2357304v1	NZ_CP097620.1	chromosome	781945	2268200	0.344742527	0.344742527	1	781945	0	1	2268200	Pasteurella multocida	P2192	Pseudomonadota	Gammaproteobacteria	Avian	NA	Animals	Pasteurella	2268200	1
GCF_023573045.1_ASM2357304v1	NZ_CP097621.1	plasmid	84064	3346	25.12372983	0.344742527	72.87679312	84064	0	72.87679312	243845.7498	Pasteurella multocida	P2192	Pseudomonadota	Gammaproteobacteria	Avian	NA	Animals	Pasteurella	2268200	0.001475179
GCF_020097135.1_ASM2009713v1	NZ_CP083608.1	chromosome	14296482	2204326	6.485647767	6.485647767	1	14296482	0	1	2204326	Macrococcus armenti	JEK37	Terrabacteria group	Bacillota	NA	skin of a pig	Livestock	Macrococcus	2204326	1
GCF_020097135.1_ASM2009713v1	NZ_CP083609.1	plasmid	179204	1451	123.5037905	6.485647767	19.04262996	179204	0	19.04262996	27630.85607	Macrococcus armenti	JEK37	Terrabacteria group	Bacillota	NA	skin of a pig	Livestock	Macrococcus	2204326	0.000658251
GCF_033808255.1_ASM3380825v1	NZ_CP138566.1	chromosome	8538037	2895690	2.948532819	2.948532819	1	8538037	0	1	2895690	Staphylococcus aureus	AUSMDU00020487	Terrabacteria group	Bacillota	Homo sapiens	Calf Swab	Humans	Staphylococcus	2895690	1
GCF_033808255.1_ASM3380825v1	NZ_CP138567.1	plasmid	336476	34997	9.614424093	2.948532819	3.260748542	336476	0	3.260748542	114116.4167	Staphylococcus aureus	AUSMDU00020487	Terrabacteria group	Bacillota	Homo sapiens	Calf Swab	Humans	Staphylococcus	2895690	0.012085893
GCF_000025285.1_ASM2528v1	NC_013741.1	chromosome	102978628	1560622	65.98563137	65.98563137	1	102978628	0	1	1560622	Archaeoglobus profundus DSM 5631	DSM 5631	Euryarchaeota	Archaeoglobi	NA	NA	Unannotated	Archaeoglobus	1560622	1
GCF_000025285.1_ASM2528v1	NC_013742.1	plasmid	1575269	2801	562.395216	65.98563137	8.522995148	1575269	0	8.522995148	23872.90941	Archaeoglobus profundus DSM 5631	DSM 5631	Euryarchaeota	Archaeoglobi	NA	NA	Unannotated	Archaeoglobus	1560622	0.001794797
GCF_038421315.1_ASM3842131v1	NZ_CP131630.1	chromosome	1026728	2234433	0.459502702	0.459502702	1	1026728	0	1	2234433	Neisseria gonorrhoeae	-	Pseudomonadota	Betaproteobacteria	Homo sapiens	urine	Humans	Neisseria	2234433	1
GCF_038421315.1_ASM3842131v1	NZ_CP131631.1	plasmid	112932	4153	27.19287262	0.459502702	59.17891784	112932	0	59.17891784	245770.0458	Neisseria gonorrhoeae	-	Pseudomonadota	Betaproteobacteria	Homo sapiens	urine	Humans	Neisseria	2234433	0.001858637
GCF_032928595.1_ASM3292859v1	NZ_CP136643.1	chromosome	7418642	3845346	1.92925214	1.92925214	1	7418642	0	1	3845346	Bacillus altitudinis	RS1	Terrabacteria group	Bacillota	NA	lettuce	Food	Bacillus	3845346	1
GCF_032928595.1_ASM3292859v1	NZ_CP136644.1	plasmid	233233	41739	5.58789142	1.92925214	2.896402862	233233	0	2.896402862	120892.9591	Bacillus altitudinis	RS1	Terrabacteria group	Bacillota	NA	lettuce	Food	Bacillus	3845346	0.01085442
GCF_003325275.1_ASM332527v1	NZ_CP030233.1	chromosome	1044692	4729786	0.220875109	0.220875109	1	1044692	0	1	4729786	Salmonella enterica	SA20101045	Pseudomonadota	Gammaproteobacteria	NA	NA	Unannotated	Salmonella	4729786	1
GCF_003325275.1_ASM332527v1	NZ_CP030234.1	plasmid	31671	94810	0.334047041	0.220875109	1.512379744	31671	0	1.512379744	143388.7236	Salmonella enterica	SA20101045	Pseudomonadota	Gammaproteobacteria	NA	NA	Unannotated	Salmonella	4729786	0.020045304
GCF_016593235.1_ASM1659323v1	NZ_AP023065.1	chromosome	974936	1732647	0.562685879	0.562685879	1	974936	0	1	1732647	Nitratiruptor sp. YY09-18	YY09-18	Campylobacterota	Epsilonproteobacteria	NA	marine hydrothermal vent chimney	Water	Nitratiruptor	1732647	1
GCF_016593235.1_ASM1659323v1	NZ_AP023066.1	plasmid	60134	24473	2.457156867	0.562685879	4.366835847	60134	0	4.366835847	106869.5737	Nitratiruptor sp. YY09-18	YY09-18	Campylobacterota	Epsilonproteobacteria	NA	marine hydrothermal vent chimney	Water	Nitratiruptor	1732647	0.014124631
GCF_021952645.1_ASM2195264v1	NZ_CP085860.1	chromosome	1631121	5188985	0.314342978	0.314342978	1	1631121	0	1	5188985	Serratia marcescens	MV-u1-SK1-O	Pseudomonadota	Gammaproteobacteria	NA	environmental swab veterinary clinic	Human-impacted	Serratia	5188985	1
GCF_021952645.1_ASM2195264v1	NZ_CP085862.1	plasmid	17479	57983	0.301450425	0.314342978	0.958985712	17479	0	0.958985712	55604.86856	Serratia marcescens	MV-u1-SK1-O	Pseudomonadota	Gammaproteobacteria	NA	environmental swab veterinary clinic	Human-impacted	Serratia	5188985	0.011174247
GCF_021952645.1_ASM2195264v1	NZ_CP085861.1	plasmid	19551	63589	0.307458837	0.314342978	0.978099905	19551	0	0.978099905	62196.39483	Serratia marcescens	MV-u1-SK1-O	Pseudomonadota	Gammaproteobacteria	NA	environmental swab veterinary clinic	Human-impacted	Serratia	5188985	0.012254612
GCF_002947235.1_ASM294723v1	NZ_CP026702.1	chromosome	4981735	5472946	0.910247424	0.910247424	1	4981735	0	1	5472946	Serratia marcescens	AR_0027	Pseudomonadota	Gammaproteobacteria	NA	NA	Unannotated	Serratia	5472946	1
GCF_002947235.1_ASM294723v1	NZ_CP026703.1	plasmid	30340	22569	1.344321857	0.910247424	1.476875212	30340	0	1.476875212	33331.59665	Serratia marcescens	AR_0027	Pseudomonadota	Gammaproteobacteria	NA	NA	Unannotated	Serratia	5472946	0.004123739
GCF_037749255.1_ASM3774925v1	NZ_CP148112.1	chromosome	2487233	4214564	0.590151911	0.590151911	1	2487233	0	1	4214564	Bacillus subtilis	-	Terrabacteria group	Bacillota	NA	NA	Unannotated	Bacillus	4214564	1
GCF_037749255.1_ASM3774925v1	NZ_CP148113.1	plasmid	44144	84215	0.524182153	0.590151911	0.888215632	44144	0	0.888215632	74801.07944	Bacillus subtilis	-	Terrabacteria group	Bacillota	NA	NA	Unannotated	Bacillus	4214564	0.019981901
GCF_030064445.1_ASM3006444v1	NZ_CP116042.1	chromosome	2496763	4998532	0.499499253	0.499499253	1	2496763	0	1	4998532	Salmonella enterica subsp. enterica serovar 1;4;[5];12:i:-	BL708	Pseudomonadota	Gammaproteobacteria	NA	Poultry	Livestock	Salmonella	4998532	1
GCF_030064445.1_ASM3006444v1	NZ_CP116043.1	plasmid	58501	40085	1.459423725	0.499499253	2.921773588	58501	0	2.921773588	117119.2943	Salmonella enterica subsp. enterica serovar 1;4;[5];12:i:-	BL708	Pseudomonadota	Gammaproteobacteria	NA	Poultry	Livestock	Salmonella	4998532	0.008019354
GCF_003815775.1_ASM381577v1	NZ_CP033926.1	chromosome	8824205	4860412	1.815526132	1.815526132	1	8824205	0	1	4860412	Chryseobacterium joostei	DSM 16927	FCB group	Bacteroidota/Chlorobiota group	NA	NA	Unannotated	Chryseobacterium	4860412	1
GCF_003815775.1_ASM381577v1	NZ_CP033927.1	plasmid	122088	30209	4.041444603	1.815526132	2.226045955	122088	0	2.226045955	67246.62225	Chryseobacterium joostei	DSM 16927	FCB group	Bacteroidota/Chlorobiota group	NA	NA	Unannotated	Chryseobacterium	4860412	0.006215317
GCF_029961245.1_ASM2996124v1	NZ_CP124622.1	chromosome	2001210	6526980	0.306605812	0.306605812	1	2001210	0	1	6526980	Pseudomonas aeruginosa	2021CK-01159	Pseudomonadota	Gammaproteobacteria	Homo sapiens	Wound/Abscess	Humans	Pseudomonas	6526980	1
GCF_029961245.1_ASM2996124v1	NZ_CP124623.1	plasmid	17465	39861	0.438147563	0.306605812	1.429025629	17465	0	1.429025629	56962.3906	Pseudomonas aeruginosa	2021CK-01159	Pseudomonadota	Gammaproteobacteria	Homo sapiens	Wound/Abscess	Humans	Pseudomonas	6526980	0.006107112
GCF_022405145.1_ASM2240514v1	NZ_CP062348.1	chromosome	1116003	2888373	0.386377729	0.386377729	1	1116003	0	1	2888373	Staphylococcus aureus	NAS_AN_260	Terrabacteria group	Bacillota	Homo sapiens	NA	Humans	Staphylococcus	2888373	1
GCF_022405145.1_ASM2240514v1	NZ_CP062349.1	plasmid	24010	20653	1.162542972	0.386377729	3.008825005	24010	0	3.008825005	62141.26282	Staphylococcus aureus	NAS_AN_260	Terrabacteria group	Bacillota	Homo sapiens	NA	Humans	Staphylococcus	2888373	0.007150392
GCF_006351805.1_ASM635180v1	NZ_CP040900.1	chromosome	174953707	4813658	36.34527152	36.34527152	1	174953707	0	1	4813658	Salmonella enterica subsp. enterica serovar Typhimurium	SAP18-6199	Pseudomonadota	Gammaproteobacteria	NA	NA	Unannotated	Salmonella	4813658	1
GCF_006351805.1_ASM635180v1	NZ_CP040901.1	plasmid	2932605	93930	31.22117534	36.34527152	0.859016154	2932605	0	0.859016154	80687.38732	Salmonella enterica subsp. enterica serovar Typhimurium	SAP18-6199	Pseudomonadota	Gammaproteobacteria	NA	NA	Unannotated	Salmonella	4813658	0.019513227
GCF_034265375.1_ASM3426537v1	NZ_CP139039.1	chromosome	5833354	4785978	1.218842627	1.218842627	1	5833354	0	1	4785978	Escherichia coli MP1	MP1	Pseudomonadota	Gammaproteobacteria	NA	NA	Unannotated	Escherichia	4785978	1
GCF_034265375.1_ASM3426537v1	NZ_CP139040.1	plasmid	162998	8555	19.05295149	1.218842627	15.6320029	162998	0	15.6320029	133731.7848	Escherichia coli MP1	MP1	Pseudomonadota	Gammaproteobacteria	NA	NA	Unannotated	Escherichia	4785978	0.001787513
GCF_009913175.1_ASM991317v1	NZ_CP047863.1	chromosome	5852412	2819688	2.07555304	2.07555304	1	5852412	0	1	2819688	Staphylococcus aureus	UP_1106	Terrabacteria group	Bacillota	Homo sapiens	NA	Humans	Staphylococcus	2819688	1
GCF_009913175.1_ASM991317v1	NZ_CP047864.1	plasmid	78438	27268	2.876558603	2.07555304	1.385923919	78438	0	1.385923919	37791.37343	Staphylococcus aureus	UP_1106	Terrabacteria group	Bacillota	Homo sapiens	NA	Humans	Staphylococcus	2819688	0.009670573
GCF_001941975.2_SSP	NZ_CP146991.1	chromosome	4282954	4956256	0.864151085	0.864151085	1	4282954	0	1	4956256	Sporomusa sphaeroides DSM 2875	-	Terrabacteria group	Bacillota	NA	river mud	Earth	Sporomusa	4956256	1
GCF_001941975.2_SSP	NZ_CP146992.1	plasmid	62665	59087	1.060554775	0.864151085	1.227279342	62665	0	1.227279342	72516.25449	Sporomusa sphaeroides DSM 2875	-	Terrabacteria group	Bacillota	NA	river mud	Earth	Sporomusa	4956256	0.011921701
GCF_022405475.1_ASM2240547v1	NZ_CP062380.1	chromosome	603366	2833222	0.212961074	0.212961074	1	603366	0	1	2833222	Staphylococcus aureus	NAS_AN_076	Terrabacteria group	Bacillota	Homo sapiens	NA	Humans	Staphylococcus	2833222	1
GCF_022405475.1_ASM2240547v1	NZ_CP062381.1	plasmid	12964	39353	0.329428506	0.212961074	1.546895402	12964	0	1.546895402	60874.97474	Staphylococcus aureus	NAS_AN_076	Terrabacteria group	Bacillota	Homo sapiens	NA	Humans	Staphylococcus	2833222	0.01388984
GCF_000833195.1_ASM83319v1	NZ_CP009343.1	chromosome	32663885	2040998	16.00387898	16.00387898	1	32663885	0	1	2040998	Francisella philomiragia	O#319-029	Pseudomonadota	Gammaproteobacteria	NA	Water	Water	Francisella	2040998	1
GCF_000833195.1_ASM83319v1	NZ_CP009342.1	plasmid	3718006	3936	944.6153455	16.00387898	59.02414948	3718006	0	59.02414948	232319.0524	Francisella philomiragia	O#319-029	Pseudomonadota	Gammaproteobacteria	NA	Water	Water	Francisella	2040998	0.001928468
GCF_013372085.1_ASM1337208v1	NZ_CP053098.1	chromosome	4207876	4005343	1.050565707	1.050565707	1	4207876	0	1	4005343	Acinetobacter baumannii ATCC 17978	ATCC 17978	Pseudomonadota	Gammaproteobacteria	Homo sapiens	NA	Humans	Acinetobacter	4005343	1
GCF_013372085.1_ASM1337208v1	NZ_CP053099.1	plasmid	23482	13409	1.751211873	1.050565707	1.666922746	23482	0	1.666922746	22351.7671	Acinetobacter baumannii ATCC 17978	ATCC 17978	Pseudomonadota	Gammaproteobacteria	Homo sapiens	NA	Humans	Acinetobacter	4005343	0.003347778
GCF_013372085.1_ASM1337208v1	NZ_CP053100.1	plasmid	31809	11302	2.814457618	1.050565707	2.67899247	31809	0	2.67899247	30277.9729	Acinetobacter baumannii ATCC 17978	ATCC 17978	Pseudomonadota	Gammaproteobacteria	Homo sapiens	NA	Humans	Acinetobacter	4005343	0.002821731
GCF_022404575.1_ASM2240457v1	NZ_CP062320.1	chromosome	1102937	2816537	0.391593293	0.391593293	1	1102937	0	1	2816537	Staphylococcus aureus	NAS_OP_101	Terrabacteria group	Bacillota	Homo sapiens	NA	Humans	Staphylococcus	2816537	1
GCF_022404575.1_ASM2240457v1	NZ_CP062321.1	plasmid	30382	27068	1.122432392	0.391593293	2.866321797	30382	0	2.866321797	77585.59839	Staphylococcus aureus	NAS_OP_101	Terrabacteria group	Bacillota	Homo sapiens	NA	Humans	Staphylococcus	2816537	0.009610383
GCF_016454245.1_ASM1645424v1	NZ_CP051356.1	chromosome	1597725	4933457	0.323855057	0.323855057	1	1597725	0	1	4933457	Salmonella enterica subsp. enterica serovar Agona	CVM 28336	Pseudomonadota	Gammaproteobacteria	NA	swine	Livestock	Salmonella	4933457	1
GCF_016454245.1_ASM1645424v1	NZ_CP051357.1	plasmid	67813	161620	0.419582972	0.323855057	1.29558876	67813	0	1.29558876	209393.0555	Salmonella enterica subsp. enterica serovar Agona	CVM 28336	Pseudomonadota	Gammaproteobacteria	NA	swine	Livestock	Salmonella	4933457	0.03275999
GCF_016454705.1_ASM1645470v1	NZ_CP051416.1	chromosome	646274	4834032	0.133692537	0.133692537	1	646274	0	1	4834032	Salmonella enterica subsp. enterica serovar Muenchen	CVM 20744	Pseudomonadota	Gammaproteobacteria	NA	swine	Livestock	Salmonella	4834032	1
GCF_016454705.1_ASM1645470v1	NZ_CP051417.1	plasmid	349603	10910	32.04427131	0.133692537	239.6863141	349603	0	239.6863141	2614977.686	Salmonella enterica subsp. enterica serovar Muenchen	CVM 20744	Pseudomonadota	Gammaproteobacteria	NA	swine	Livestock	Salmonella	4834032	0.002256915
GCF_016454705.1_ASM1645470v1	NZ_CP051418.1	plasmid	268926	4593	58.55127368	0.133692537	437.954692	268926	0	437.954692	2011525.9	Salmonella enterica subsp. enterica serovar Muenchen	CVM 20744	Pseudomonadota	Gammaproteobacteria	NA	swine	Livestock	Salmonella	4834032	0.000950139
GCF_028464025.1_ASM2846402v1	NZ_CP116803.1	chromosome	2510470	3953036	0.635073903	0.635073903	1	2510470	0	1	3953036	Acinetobacter baumannii	37662RM1	Pseudomonadota	Gammaproteobacteria	NA	selected with meropenem showing different genome comparing to wild type (37662WT)	Human-impacted	Acinetobacter	3953036	1
GCF_028464025.1_ASM2846402v1	NZ_CP116804.1	plasmid	126749	110969	1.142201876	0.635073903	1.798533795	126749	0	1.798533795	199581.4967	Acinetobacter baumannii	37662RM1	Pseudomonadota	Gammaproteobacteria	NA	selected with meropenem showing different genome comparing to wild type (37662WT)	Human-impacted	Acinetobacter	3953036	0.028071841
GCF_005083845.1_ASM508384v1	NZ_CP034894.1	chromosome	1052984	634211	1.660305482	1.660305482	1	1052984	0	1	634211	Buchnera aphidicola (Aphis helianthi)	Ahe	Pseudomonadota	Gammaproteobacteria	Aphis helianthi	air	Animals	Buchnera	634211	1
GCF_005083845.1_ASM508384v1	NZ_CP034895.1	plasmid	11236	7600	1.478421053	1.660305482	0.890451226	11236	0	0.890451226	6767.429321	Buchnera aphidicola (Aphis helianthi)	Ahe	Pseudomonadota	Gammaproteobacteria	Aphis helianthi	air	Animals	Buchnera	634211	0.011983394
GCF_022493095.1_ASM2249309v1	NZ_CP062439.1	chromosome	770405	2822484	0.272952832	0.272952832	1	770405	0	1	2822484	Staphylococcus aureus	NAS_AN_285	Terrabacteria group	Bacillota	Homo sapiens	NA	Humans	Staphylococcus	2822484	1
GCF_022493095.1_ASM2249309v1	NZ_CP062440.1	plasmid	17649	3126	5.645873321	0.272952832	20.68442847	17649	0	20.68442847	64659.52339	Staphylococcus aureus	NAS_AN_285	Terrabacteria group	Bacillota	Homo sapiens	NA	Humans	Staphylococcus	2822484	0.001107535
GCF_014334275.1_ASM1433427v1	NZ_CP060526.1	chromosome	621643	2908728	0.213716442	0.213716442	1	621643	0	1	2908728	Listeria monocytogenes	OB080183	Terrabacteria group	Bacillota	NA	NA	Unannotated	Listeria	2908728	1
GCF_014334275.1_ASM1433427v1	NZ_CP060527.1	plasmid	12227	90421	0.135223012	0.213716442	0.632721614	12227	0	0.632721614	57211.32106	Listeria monocytogenes	OB080183	Terrabacteria group	Bacillota	NA	NA	Unannotated	Listeria	2908728	0.031086097
GCF_001692495.1_ASM169249v1	NZ_CP016563.1	chromosome	1403284	4751227	0.295351916	0.295351916	1	1403284	0	1	4751227	Salmonella enterica subsp. enterica serovar Heidelberg	A3EZ223	Pseudomonadota	Gammaproteobacteria	Homo sapiens	human	Humans	Salmonella	4751227	1
GCF_001692495.1_ASM169249v1	NZ_CP016564.1	plasmid	27604	37697	0.732259862	0.295351916	2.479279194	27604	0	2.479279194	93461.38779	Salmonella enterica subsp. enterica serovar Heidelberg	A3EZ223	Pseudomonadota	Gammaproteobacteria	Homo sapiens	human	Humans	Salmonella	4751227	0.007934161
GCF_013784105.1_ASM1378410v1	NZ_CP056393.1	chromosome	2131619	4928295	0.432526665	0.432526665	1	2131619	0	1	4928295	Enterobacter sp. RHBSTW-00593	RHBSTW-00593	Pseudomonadota	Gammaproteobacteria	NA	Freshwater sample from upstream of wastewater treatment plant	Human-impacted	Enterobacter	4928295	1
GCF_013784105.1_ASM1378410v1	NZ_CP056394.1	plasmid	43314	89835	0.482150609	0.432526665	1.114730371	43314	0	1.114730371	100141.8028	Enterobacter sp. RHBSTW-00593	RHBSTW-00593	Pseudomonadota	Gammaproteobacteria	NA	Freshwater sample from upstream of wastewater treatment plant	Human-impacted	Enterobacter	4928295	0.018228414
GCF_029717425.1_ASM2971742v1	NZ_CP099252.1	chromosome	5457817	5224332	1.044691838	1.044691838	1	5457817	0	1	5224332	Klebsiella aerogenes	RHB11-E1-C08	Pseudomonadota	Gammaproteobacteria	NA	Pooled sediment sample collected from floor of cattle farm	Earth	Klebsiella	5224332	1
GCF_029717425.1_ASM2971742v1	NZ_CP099253.1	plasmid	293109	3960	74.01742424	1.044691838	70.85096441	293109	0	70.85096441	280569.8191	Klebsiella aerogenes	RHB11-E1-C08	Pseudomonadota	Gammaproteobacteria	NA	Pooled sediment sample collected from floor of cattle farm	Earth	Klebsiella	5224332	0.000757992
GCF_028335665.1_ASM2833566v1	NZ_CP116553.1	chromosome	2787893	2717332	1.025967015	1.025967015	1	2787893	0	1	2717332	Enterococcus faecalis	K80-2b	Terrabacteria group	Bacillota	Bos taurus	fecal sample	Livestock	Enterococcus	2717332	1
GCF_028335665.1_ASM2833566v1	NZ_CP116554.1	plasmid	89099	59599	1.494974748	1.025967015	1.457137244	89099	0	1.457137244	86843.92259	Enterococcus faecalis	K80-2b	Terrabacteria group	Bacillota	Bos taurus	fecal sample	Livestock	Enterococcus	2717332	0.021932911
GCF_011058655.1_ASM1105865v1	NZ_CP043816.1	chromosome	12748765	2218831	5.745712495	5.745712495	1	12748765	0	1	2218831	Neisseria gonorrhoeae	NG251	Pseudomonadota	Betaproteobacteria	Homo sapiens	Urethral swab	Humans	Neisseria	2218831	1
GCF_011058655.1_ASM1105865v1	NZ_CP043817.1	plasmid	494698	41356	11.96194023	5.745712495	2.081889798	494698	0	2.081889798	86098.6345	Neisseria gonorrhoeae	NG251	Pseudomonadota	Betaproteobacteria	Homo sapiens	Urethral swab	Humans	Neisseria	2218831	0.018638644
GCF_011058655.1_ASM1105865v1	NZ_CP043818.1	plasmid	1499194	5600	267.7132143	5.745712495	46.59356251	1499194	0	46.59356251	260923.9501	Neisseria gonorrhoeae	NG251	Pseudomonadota	Betaproteobacteria	Homo sapiens	Urethral swab	Humans	Neisseria	2218831	0.002523852
GCF_011058655.1_ASM1105865v1	NZ_CP043819.1	plasmid	678577	4207	161.2971238	5.745712495	28.07260614	678577	0	28.07260614	118101.454	Neisseria gonorrhoeae	NG251	Pseudomonadota	Betaproteobacteria	Homo sapiens	Urethral swab	Humans	Neisseria	2218831	0.001896043
GCF_017638965.1_ASM1763896v1	NZ_CP067232.1	chromosome	2315262	4622610	0.50085601	0.50085601	1	2315262	0	1	4622610	Escherichia coli	SBF45	Pseudomonadota	Gammaproteobacteria	NA	surface water	Water	Escherichia	4622610	1
GCF_017638965.1_ASM1763896v1	NZ_CP067233.1	plasmid	38074	107006	0.355811824	0.50085601	0.710407416	38074	0	0.710407416	76017.85592	Escherichia coli	SBF45	Pseudomonadota	Gammaproteobacteria	NA	surface water	Water	Escherichia	4622610	0.023148395
GCF_017638965.1_ASM1763896v1	NZ_CP067234.1	plasmid	18845	95149	0.198057783	0.50085601	0.395438567	18845	0	0.395438567	37625.58425	Escherichia coli	SBF45	Pseudomonadota	Gammaproteobacteria	NA	surface water	Water	Escherichia	4622610	0.020583393
GCF_024334045.1_ASM2433404v1	NZ_CP084080.1	chromosome	6681110	1757242	3.802043202	3.802043202	1	6681110	0	1	1757242	Campylobacter jejuni	MS2005	Campylobacterota	Epsilonproteobacteria	NA	Chicken gizzard (Gallus gallus)	Food	Campylobacter	1757242	1
GCF_024334045.1_ASM2433404v1	NZ_CP084081.1	plasmid	234047	5208	44.93990015	3.802043202	11.81993412	234047	0	11.81993412	61558.21688	Campylobacter jejuni	MS2005	Campylobacterota	Epsilonproteobacteria	NA	Chicken gizzard (Gallus gallus)	Food	Campylobacter	1757242	0.002963735
GCF_025985185.1_ASM2598518v1	NZ_CP087837.1	chromosome	397728	2716602	0.14640643	0.14640643	1	397728	0	1	2716602	Moraxella bovis	SAM68509	Pseudomonadota	Gammaproteobacteria	Bovine	NA	Livestock	Moraxella	2716602	1
GCF_025985185.1_ASM2598518v1	NZ_CP087838.1	plasmid	14479	46169	0.313608698	0.14640643	2.142041841	14479	0	2.142041841	98895.92978	Moraxella bovis	SAM68509	Pseudomonadota	Gammaproteobacteria	Bovine	NA	Livestock	Moraxella	2716602	0.016995128
GCF_001690005.1_ASM169000v1	NZ_CP016507.1	chromosome	26741900	4751442	5.628165092	5.628165092	1	26741900	0	1	4751442	Salmonella enterica subsp. enterica serovar Heidelberg	SH12-003	Pseudomonadota	Gammaproteobacteria	Homo sapiens	human	Humans	Salmonella	4751442	1
GCF_001690005.1_ASM169000v1	NZ_CP016508.1	plasmid	2929923	2096	1397.864027	5.628165092	248.3694071	2929923	0	248.3694071	520582.2772	Salmonella enterica subsp. enterica serovar Heidelberg	SH12-003	Pseudomonadota	Gammaproteobacteria	Homo sapiens	human	Humans	Salmonella	4751442	0.000441129
GCF_001690005.1_ASM169000v1	NZ_CP016509.1	plasmid	645573	37697	17.12531501	5.628165092	3.042788321	645573	0	3.042788321	114703.9913	Salmonella enterica subsp. enterica serovar Heidelberg	SH12-003	Pseudomonadota	Gammaproteobacteria	Homo sapiens	human	Humans	Salmonella	4751442	0.007933802
GCF_019048365.1_ASM1904836v1	NZ_CP077363.1	chromosome	22007897	4342599	5.067909102	5.067909102	1	22007897	0	1	4342599	Aeromonas sp. FDAARGOS 1415	FDAARGOS 1415	Pseudomonadota	Gammaproteobacteria	NA	NA	Unannotated	Aeromonas	4342599	1
GCF_019048365.1_ASM1904836v1	NZ_CP077364.1	plasmid	636355	3830	166.1501305	5.067909102	32.78474953	636355	0	32.78474953	125565.5907	Aeromonas sp. FDAARGOS 1415	FDAARGOS 1415	Pseudomonadota	Gammaproteobacteria	NA	NA	Unannotated	Aeromonas	4342599	0.00088196
GCF_016889385.1_ASM1688938v1	NZ_CP069510.1	chromosome	14125114	2092164	6.751437268	6.751437268	1	14125114	0	1	2092164	Haemophilus parahaemolyticus	FDAARGOS_1199	Pseudomonadota	Gammaproteobacteria	NA	NA	Unannotated	Haemophilus	2092164	1
GCF_016889385.1_ASM1688938v1	NZ_CP069511.1	plasmid	52583	1295	40.6046332	6.751437268	6.014220616	52583	0	6.014220616	7788.415698	Haemophilus parahaemolyticus	FDAARGOS_1199	Pseudomonadota	Gammaproteobacteria	NA	NA	Unannotated	Haemophilus	2092164	0.000618976
GCF_905315395.2_NRS6134B	NZ_OX419570.1	chromosome	1721645	4158963	0.413960163	0.413960163	1	1721645	0	1	4158963	Bacillus subtilis	NRS6134	Terrabacteria group	Bacillota	NA	vegetable plot	Plants	Bacillus	4158963	1
GCF_905315395.2_NRS6134B	NZ_OX419571.1	plasmid	51390	84036	0.611523633	0.413960163	1.477252373	51390	0	1.477252373	124142.3804	Bacillus subtilis	NRS6134	Terrabacteria group	Bacillota	NA	vegetable plot	Plants	Bacillus	4158963	0.020205998
GCF_905315395.2_NRS6134B	NZ_OX419572.1	plasmid	41702	7241	5.759149289	0.413960163	13.91232734	41702	0	13.91232734	100739.1623	Bacillus subtilis	NRS6134	Terrabacteria group	Bacillota	NA	vegetable plot	Plants	Bacillus	4158963	0.001741059
GCF_003546885.1_ASM354688v1	NZ_CP031756.1	chromosome	8191320	5387939	1.520306744	1.520306744	1	8191320	0	1	5387939	Klebsiella aerogenes	FDAARGOS_327	Pseudomonadota	Gammaproteobacteria	Homo sapiens	Skin swab	Humans	Klebsiella	5387939	1
GCF_003546885.1_ASM354688v1	NZ_CP031757.1	plasmid	208753	9294	22.46105014	1.520306744	14.77402519	208753	0	14.77402519	137309.7901	Klebsiella aerogenes	FDAARGOS_327	Pseudomonadota	Gammaproteobacteria	Homo sapiens	Skin swab	Humans	Klebsiella	5387939	0.001724964
GCF_038096215.1_BSN165	NZ_CP151113.1	chromosome	6679898	2749865	2.429173068	2.429173068	1	6679898	0	1	2749865	Staphylococcus aureus	-	Terrabacteria group	Bacillota	Homo sapiens	blood	Humans	Staphylococcus	2749865	1
GCF_038096215.1_BSN165	NZ_CP151114.1	plasmid	1256700	24652	50.97760831	2.429173068	20.98558105	1256700	0	20.98558105	517336.544	Staphylococcus aureus	-	Terrabacteria group	Bacillota	Homo sapiens	blood	Humans	Staphylococcus	2749865	0.008964804
GCF_003048775.2_ASM304877v2	NZ_CP049272.1	chromosome	1882685	1831320	1.028048075	1.028048075	1	1882685	0	1	1831320	Campylobacter concisus	P27CDO-S2	Campylobacterota	Epsilonproteobacteria	Homo sapiens	saliva	Humans	Campylobacter	1831320	1
GCF_003048775.2_ASM304877v2	NZ_CP049273.1	plasmid	171647	3592	47.78591314	1.028048075	46.48217756	171647	0	46.48217756	166963.9818	Campylobacter concisus	P27CDO-S2	Campylobacterota	Epsilonproteobacteria	Homo sapiens	saliva	Humans	Campylobacter	1831320	0.001961427
GCF_024981335.1_ASM2498133v1	NZ_CP101719.1	chromosome	3389161	4725792	0.717162541	0.717162541	1	3389161	0	1	4725792	Xanthomonas oryzae pv. oryzae	CIX2779	Pseudomonadota	Gammaproteobacteria	Oryza sativa	leaf[PO_0025034]	Plants	Xanthomonas	4725792	1
GCF_024981335.1_ASM2498133v1	NZ_CP101720.1	plasmid	106134	39798	2.666817428	0.717162541	3.718567653	106134	0	3.718567653	147991.5555	Xanthomonas oryzae pv. oryzae	CIX2779	Pseudomonadota	Gammaproteobacteria	Oryza sativa	leaf[PO_0025034]	Plants	Xanthomonas	4725792	0.008421446
GCF_001660585.1_ASM166058v1	NZ_CP016007.1	chromosome	1837277	5026105	0.36554688	0.36554688	1	1837277	0	1	5026105	Escherichia coli	NGF1	Pseudomonadota	Gammaproteobacteria	Mus musculus	gut flora of female BALB/c mice (Charles River Laboratories)	Animals	Escherichia	5026105	1
GCF_001660585.1_ASM166058v1	NZ_CP016008.1	plasmid	53951	40158	1.3434683	0.36554688	3.675228472	53951	0	3.675228472	147589.825	Escherichia coli	NGF1	Pseudomonadota	Gammaproteobacteria	Mus musculus	gut flora of female BALB/c mice (Charles River Laboratories)	Animals	Escherichia	5026105	0.007989885
GCF_001660585.1_ASM166058v1	NZ_CP016009.1	plasmid	68965	8556	8.060425432	0.36554688	22.05031934	68965	0	22.05031934	188662.5323	Escherichia coli	NGF1	Pseudomonadota	Gammaproteobacteria	Mus musculus	gut flora of female BALB/c mice (Charles River Laboratories)	Animals	Escherichia	5026105	0.001702312
GCF_022832975.1_ASM2283297v1	NZ_CP094846.1	chromosome	591749	2407355	0.245808782	0.245808782	1	591749	0	1	2407355	Ornithobacterium rhinotracheale	K223	FCB group	Bacteroidota/Chlorobiota group	Avian	NA	Animals	Ornithobacterium	2407355	1
GCF_022832975.1_ASM2283297v1	NZ_CP094847.1	plasmid	26493	14785	1.791883666	0.245808782	7.289746332	26493	0	7.289746332	107778.8995	Ornithobacterium rhinotracheale	K223	FCB group	Bacteroidota/Chlorobiota group	Avian	NA	Animals	Ornithobacterium	2407355	0.006141595
GCF_008124185.1_ASM812418v1	NZ_CP043191.1	chromosome	765623	4656753	0.16441134	0.16441134	1	765623	0	1	4656753	Escherichia coli O16:H48	PG20180173	Pseudomonadota	Gammaproteobacteria	NA	mouse gut	Animals	Escherichia	4656753	1
GCF_008124185.1_ASM812418v1	NZ_CP043192.1	plasmid	81782	165649	0.493706572	0.16441134	3.002874211	81782	0	3.002874211	497423.1101	Escherichia coli O16:H48	PG20180173	Pseudomonadota	Gammaproteobacteria	NA	mouse gut	Animals	Escherichia	4656753	0.035571781
GCF_001753405.1_ASM175340v1	NZ_CP015956.1	chromosome	2724225	3367205	0.809046375	0.809046375	1	2724225	0	1	3367205	Legionella pneumophila	E9_O	Pseudomonadota	Gammaproteobacteria	NA	environmental	Unannotated	Legionella	3367205	1
GCF_001753405.1_ASM175340v1	NZ_CP015957.1	plasmid	43101	48354	0.891363693	0.809046375	1.101746105	43101	0	1.101746105	53273.83116	Legionella pneumophila	E9_O	Pseudomonadota	Gammaproteobacteria	NA	environmental	Unannotated	Legionella	3367205	0.014360278
GCF_001692635.1_ASM169263v1	NZ_CP016586.1	chromosome	24956979	4750331	5.25373474	5.25373474	1	24956979	0	1	4750331	Salmonella enterica subsp. enterica serovar Heidelberg	SH13-004	Pseudomonadota	Gammaproteobacteria	Homo sapiens	human	Humans	Salmonella	4750331	1
[truncated: 15,275 more rows]
