# Supplementary material for: Scaling laws of bacterial and archaeal plasmids
Source: Nat Commun. 2025 Jul 2;16:6023. doi: 10.1038/s41467-025-61205-2 (PMC12222811; doi:10.1038/s41467-025-61205-2)
Supplement: Supplementary file 4 — Supplementary Data 2 [file 41467_2025_61205_MOESM4_ESM.csv]

replicon_length_percentile	count	mean_replicon_length	mean_normalized_replicon_length	mean_log10_replicon_length	mean_log10_normalized_replicon_length	mean_PCN	mean_log10_PCN	min_PCN	max_PCN	std_PCN	std_log10_PCN	q25_PCN	q50_PCN	q75_PCN	q25_log10_PCN	q50_log10_PCN	q75_log10_PCN	CI_Lower_PCN	CI_Upper_PCN	CI_Lower_log10_PCN	CI_Upper_log10_PCN
1	121	1452.70247933884	0.000364597007211804	3.16009662694869	-3.47397249612666	67.3531693505684	1.55339406753833	2.10718691765589	550.327496079113	94.829547595298	0.488795452328953	17.2084585056664	34.9425210221413	81.2565595292601	1.23574196896402	1.54335423512052	1.90985842998782	50.4562681426789	84.2500705584578	1.46629960512336	1.64048852995331
2	121	1700.56198347107	0.000364473802499843	3.22897870029443	-3.44962982400055	54.1378429729155	1.50881829908042	2.9897940808381	362.83976394846	63.7011226209778	0.440390615473143	16.9648328568786	28.1114478824907	63.5174539629588	1.22954958518992	1.44888321455737	1.80289308148455	42.7874611240867	65.4882248217443	1.43034869850521	1.58728789965564
3	121	2017.60330578512	0.000497100699824155	3.30460315883416	-3.32102399220155	57.1994097733562	1.50909848402854	2.20074837894881	415.409619597622	70.4564927053991	0.47053465012388	16.399487200648	30.5953967047559	56.8333477594069	1.21483026820558	1.48565608870016	1.75460323884633	44.6453438003942	69.7534757463182	1.42525776455193	1.59293920350516
4	121	2191.61157024793	0.000529782033559903	3.34046769170804	-3.29397402327613	51.5706446371161	1.46073994973851	1.70787208157606	752.172296200636	83.650709572121	0.44551123161694	17.1383806118601	24.8718379028645	48.7041591176803	1.23396978348223	1.39570787861857	1.68756604960748	36.6656091133563	66.4756801608758	1.38135794846859	1.54012195100844
5	121	2436.76033057851	0.00066454498733362	3.38669339593655	-3.19996177323835	44.5943782258993	1.42524785786703	1.25211953002832	333.87890098384	51.5314081073957	0.459301980321607	12.5629474590141	25.0047512849361	61.649945346709	1.09909154346267	1.39802253910296	1.78993269592553	35.4124182358542	53.7763382159443	1.34340859591882	1.50708711981525
6	121	2635.66115702479	0.000631025784783315	3.42067987591257	-3.22110329789288	44.776495541548	1.4409048510509	3.74446055541306	361.901281646703	52.4878042303359	0.421720941266053	13.3968330755921	25.1501058483103	53.2711621725137	1.12700214610008	1.40053981719474	1.72649217152866	35.4241231514155	54.1288679316806	1.36576184697077	1.51604785513103
7	120	2920.40833333333	0.000816227909000115	3.4651821996647	-3.12912655191294	32.8139591711936	1.35397888821897	1.15530739174063	215.089575905572	30.8872577335303	0.391879397167375	12.5716428624963	22.2582306870557	44.6802156333239	1.09936463881747	1.34748995773922	1.65011258315459	27.2875275564843	38.3403907859028	1.28386276757327	1.42409500886467
8	120	3177.29166666667	0.00077725452023166	3.50202447954669	-3.12736109166047	44.4287066431142	1.42180165145318	0.268061820725562	433.610979413805	67.9893103376246	0.416884164640554	14.5516861007883	23.4337370924297	42.9118330007784	1.16290551863035	1.36984148579054	1.63257092387946	32.263875522343	56.5935377638853	1.34721161024534	1.49639169266102
9	120	3285.8	0.000800952332583057	3.51660051707263	-3.1277199822786	35.7607201652728	1.36608715979205	1.68438070921664	373.704663744192	46.0127391379824	0.385274555201494	12.7289753297524	22.8463472330405	38.4472829828702	1.10478486522627	1.3588098505078	1.58483481563584	27.527996546838	43.9934437837076	1.29715279531795	1.43502152426614
10	120	3444.49166666667	0.000876211176060721	3.53704520715529	-3.09744448277883	29.4799283243381	1.29584638172229	1.70641393827811	168.942768937481	28.1742227945898	0.399111242216591	11.0320916821013	17.1813353813372	38.7300081207727	1.0425520075875	1.23505535140463	1.58804559352024	24.4389202518455	34.5209363968306	1.22443631981909	1.3672564436255
11	120	3666.96666666667	0.000963893689208157	3.56420943591757	-3.05745439333838	30.3932224496654	1.26646467499297	1.54076577073446	271.482656196761	40.2881949850235	0.427486031422162	9.71583732127952	17.5794679050313	33.0792929184604	0.9873503232904	1.24490006001876	1.51954128776023	23.1847497394739	37.6016951598569	1.18997771913306	1.34295163085287
12	120	3932.80833333333	0.00100284152842054	3.59461791714913	-3.0395315809308	37.2035076396677	1.32106683499886	1.54434393610277	479.643034613043	62.5043904832497	0.43963916040323	11.2864678920701	18.6870504174975	39.9399854248111	1.05242609555933	1.27144636909106	1.60140709513106	26.020053200144	48.3869620791915	1.24240540846246	1.39972826153525
13	120	4075.54166666667	0.00084384489950522	3.61018361226867	-3.0788088056534	26.4039273047696	1.22828019960147	1.44701509118151	304.713383417107	38.8327959781597	0.386197909308446	10.7591225727671	17.6792679972258	26.5507483358711	1.03173925191028	1.24746016353766	1.42407587426212	19.4558585175465	33.3519960919927	1.15918062611554	1.29737977308739
14	120	4178.76666666667	0.00114646791597908	3.62103054581107	-2.97632324952455	37.1719256769267	1.38945572911602	1.84801242380514	163.695977773512	35.2850394054232	0.418223340536004	12.4823409863736	26.200337807986	49.3205292365324	1.09629137283926	1.41830499987121	1.69302464222169	30.8586310821558	43.4852202716976	1.31462607893836	1.46428537929369
15	120	4344.36666666667	0.00126429424053585	3.63789447722269	-2.92414949280691	27.764453747038	1.17191414309767	1.15211622735843	614.512593470252	59.2558397640512	0.444667421391356	6.84341380730016	14.66090247829	29.1598804582794	0.835272781507343	1.16616048756424	1.46469640717428	17.1622387801617	38.3666687139142	1.09235304651833	1.25147523967702
16	120	4558.68333333333	0.00115600389188026	3.65876410852983	-2.95853612178603	29.6107086125046	1.21148152075006	1.62197941469432	437.954691968106	48.4898889435879	0.454790513330399	8.76604996463791	14.7926768799655	30.5347825815928	0.942763982750075	1.16998515870112	1.48459223927986	20.9347666572989	38.2866505677102	1.1301091732072	1.29285386829293
17	120	4759.78333333333	0.00102433716969544	3.67755632347422	-3.00060305590341	23.7106183848049	1.24249243482648	2.05641773933032	79.3000063240326	18.1162555832462	0.358067553142671	9.36495747826229	18.7563253757506	32.5571838486331	0.971505672329903	1.27314602702365	1.51258606735118	20.4692089835838	26.9520277860261	1.17842602067729	1.30655884897567
18	120	5038.575	0.00124575898012863	3.70223536733364	-2.92837725557802	24.6824150370427	1.17445620748641	1.56567640979466	186.892754319195	33.8587454596988	0.410603011215051	8.71410787056545	14.6726428169847	23.585389058358	0.940221228418157	1.16650142198177	1.37259885858298	18.6243168090558	30.7405132650296	1.10099000722188	1.24792240775094
19	120	5206.61666666667	0.00115199060632092	3.71654006703143	-2.95299369315538	23.3856000442126	1.16922022640844	0.432539821116323	218.609150865704	30.5409671046358	0.413621813339754	8.82894052276004	14.5276709713928	25.7256322558947	0.945735974639566	1.16194658531653	1.41030695114525	17.9211276845434	28.8500724038818	1.0952138939106	1.24322655890629
20	120	5511.45833333333	0.00135243036817477	3.7412219470956	-2.90723096861685	23.5846523188187	1.18190080650531	1.8103631427619	208.913256915695	27.2644179523538	0.407744146847591	7.56634334589968	16.6939299034982	26.8430193360024	0.878873548625636	1.22255856814431	1.42883136103076	18.7064289870994	28.462875650538	1.10894612197839	1.25485549103222
21	120	5770.63333333333	0.00133543312285201	3.76115898634847	-2.89112346453976	21.2091703872372	1.16112610379845	1.08404138157132	111.774731367945	20.4400891237745	0.389214037998441	8.27859179816208	14.5763042542246	25.3069655815894	0.917955726338264	1.16364464989667	1.40322602319843	17.5519744096715	24.8663663648029	1.09148687641737	1.23076533117953
22	120	6163.24166666667	0.00171831052246016	3.78975331951685	-2.79898796906145	13.1771479463667	0.982278473299422	0.767484853577509	87.8275936067699	13.9817016993199	0.333539795575997	6.26027915611525	10.0922487687954	13.869210288136	0.796470342693937	1.00397995127588	1.14203762407066	10.6755040981116	15.6787917946218	0.922600631810961	1.04195631478788
23	120	6595.30833333333	0.00167794569965279	3.81910060577098	-2.80373148298064	22.2302202729733	1.13037956087065	1.01143413023281	142.987041439542	24.7220781321865	0.44516583389535	6.41424812417556	13.8480270580798	28.3059062627794	0.807143634368013	1.14136581554957	1.45184040140136	17.8068792515814	26.6535612943652	1.05072928697932	1.21002983476197
24	120	7136.51666666667	0.00198974642807908	3.85335871414879	-2.7397074503368	15.7650979132239	1.03810489325973	0.613613885061042	103.256233577599	15.1168562333789	0.38647154489981	6.2073679955686	11.4839491753207	20.5162621296634	0.792820200235724	1.06004888374232	1.31209695861182	13.0603491484131	18.4698466780348	0.968956360154402	1.10725342636506
25	120	7761.03333333333	0.00283527692681674	3.88979417414149	-2.63101596981845	56.0188376002623	0.99135516895655	0.170342569648126	2422.85435724954	302.87859296299	0.539929446140729	5.79380650378071	8.76630170064897	14.8376212437507	0.762959356957606	0.942801627334882	1.17136394448591	1.82698133351899	110.210693867006	0.894749533499785	1.08796080441332
26	120	8423.53333333333	0.00209172686368252	3.92538276605858	-2.70267589135178	12.8157412450925	0.924711802827195	0.684990396164418	103.864740216614	15.092097101456	0.391891058074702	5.20681192565604	8.1683585526651	14.1655213878606	0.71653706566304	0.912128744261455	1.15103674937402	10.1154224510674	15.5160600391176	0.854593595780448	0.994830009873942
27	120	9053.6	0.00227770217708948	3.95670318864902	-2.66712095552075	11.527949093884	0.916605955072841	0.930051690045576	75.0811382869695	11.2929837438219	0.360118289807115	4.87829124244479	8.20251952101782	14.5430380840698	0.688156148664779	0.913945876231696	1.16263700864888	9.50737792746077	13.5485202603073	0.852172617578312	0.981039292567371
28	120	9570.675	0.00285132771908451	3.98081202959338	-2.59280481753819	10.0724592730818	0.84371983818961	0.653908608141077	95.7412838995886	11.6921832041331	0.358228036173378	4.14071425941017	6.89956996705004	11.8244506025694	0.616966478667029	0.838773951307213	1.07271491404884	7.98046226053546	12.1644562856281	0.779624709982918	0.907814966396303
29	120	10707.975	0.00384643833537189	4.02933456050415	-2.48227767112376	10.971141831145	0.770521601340072	0.907669714451718	239.68631405986	24.4491269601692	0.424349110399784	2.97418514735192	5.85150557853156	10.4663999990163	0.473325980554796	0.767265734445879	1.01979248965347	6.5966379709968	15.3456456912932	0.694595911865822	0.846447290814321
30	120	12129.4166666667	0.00355979797493763	4.083573420312	-2.49804316373511	10.3457265087041	0.698670744395543	0.0757880278793377	164.445274328019	18.4358191636922	0.517334484792899	2.20492847157963	5.16076576576131	9.78411105984436	0.343377692053896	0.712636175724427	0.990509363562807	7.04713992817094	13.6443130892372	0.60610786047739	0.791233628313695
31	120	13551.7666666667	0.00389171473634605	4.13176927117194	-2.45311781271504	7.2355741017903	0.650145943567255	0.318552323332453	65.6768508134851	9.21169964844597	0.418688065247275	2.43921107326007	3.90899141352906	8.23904116343256	0.387249192749051	0.592012206486628	0.915686203176927	5.58739190958765	8.88375629399295	0.575233143588507	0.725058743546003
32	120	15590.675	0.00477130427475161	4.19242832139898	-2.3788611137501	7.60005852248824	0.638213694365369	0.0810792665919149	40.202314079683	8.36050057272774	0.508601191928417	2.53209361152262	3.98378393629104	9.36063657117913	0.403448670574304	0.600221280168433	0.971295701525544	6.10417516895374	9.09594187602273	0.547213394804921	0.729213993925817
33	120	18472.975	0.00670069677454406	4.26601388684983	-2.24409549039368	5.39464580581988	0.524755857115135	0.12901919173401	88.2960441632531	9.26251139907142	0.391788234751941	1.93535896373444	3.35339140182741	4.89890401837107	0.286758749707254	0.525482655125429	0.690087215973386	3.73737223789596	7.0519193737438	0.454656047495138	0.594855666735133
34	120	21105.125	0.0080380509126152	4.32415504922305	-2.15570274154526	4.4686173378116	0.498666475458028	0.0951260463356427	30.3145305688985	4.25788241050443	0.378358232083023	1.75295449554213	3.29295679487669	5.75407485416353	0.243770207366026	0.517582802413476	0.75996954570323	3.70678551162194	5.23044916400127	0.43096959820501	0.566363352711046
35	120	23770.4333333333	0.00953733571215377	4.37587380104924	-2.10562981285685	3.7451406680504	0.374453583822675	0.128209189941542	44.8314184801534	5.4907637358857	0.394941175978866	1.49307304543042	2.29470270836914	3.6582306006127	0.174072494786824	0.360720444185974	0.563197561592173	2.76271838373226	4.72756295236854	0.303789641438736	0.445117526206614
36	120	25829.5083333333	0.0107985503133607	4.41198919530622	-2.04885228741151	3.64007433297017	0.403185578954307	0.313894662305921	46.7838239415012	4.98044513454791	0.339819810362725	1.63580957891744	2.321306961108	3.57439380646862	0.213730330249384	0.365729293134762	0.553201108808481	2.74895963174464	4.53118903419569	0.342384100250861	0.463987057657752
37	120	27414.0666666667	0.0118072106584303	4.43793700586264	-1.98061703870523	4.34876022187665	0.433142721630264	0.231308362582417	49.3980714426787	6.49726466690846	0.386087412947406	1.78073209106321	2.51966085089227	4.41551760529841	0.250596936416842	0.401341645525669	0.644981550741287	3.18625207129528	5.51126837245802	0.36406291845183	0.502222524808699
38	120	29220.3416666667	0.0171428837369496	4.4655842557183	-1.8710533615551	2.76301405808578	0.274280355218001	0.149596760672415	43.6719229162736	4.22530585785688	0.361041256715806	1.18744357577965	1.86766433480564	2.88042554426665	0.0746045445614337	0.271297293645488	0.459456237622107	2.00701091672152	3.51901719945004	0.209681877990202	0.338878832445799
39	120	31046.075	0.0156203198058594	4.49192460063805	-1.90981985263969	2.93724561528157	0.312810351791667	0.28022932263771	33.7450091655988	3.7908941933644	0.33803346720233	1.28469921753805	1.97032115885727	3.45977311856468	0.10880097808696	0.29453626025474	0.539039917535561	2.25896858276003	3.6155226478031	0.25232849043339	0.373292213149944
40	120	33078.875	0.0114274969197194	4.51948560613035	-1.99956044144109	5.5075366656341	0.357670114075945	0.375570501429633	305.164299322613	27.7402094745769	0.387026446174428	1.3238713810918	2.125584667504	3.6442734758579	0.12184190288142	0.327458925805096	0.561610056814078	0.544183429113641	10.4708899021546	0.288422296535153	0.426917931616738
41	120	35087.9666666667	0.0109172775569448	4.54507711918125	-2.01574361426148	2.50395292712485	0.30107504251412	0.306518305741491	11.9906674681866	1.85737721976519	0.295326393109594	1.39757088722636	2.05757653135153	2.92374420150487	0.145337914461595	0.313291306623946	0.465472982824598	2.17162597611139	2.83627987813831	0.248234446252084	0.353915638776155
42	120	37207.8916666667	0.0121645013061547	4.5705972831564	-1.98414453914336	3.4225979297397	0.355124577502208	0.167072345066563	54.0445013752427	5.46248921314825	0.35942428464203	1.41060073911387	2.23764586151457	3.20770208653213	0.149399293972645	0.349735358725115	0.50614987687608	2.44523459943085	4.39996126004855	0.2908154132871	0.419433741717317
43	120	38834.5166666667	0.0132907599141714	4.58918306556379	-1.94309634057622	2.67491690814832	0.284372056295173	0.198800149311177	18.0267313340743	2.70846889384141	0.344886730627879	1.16982246413135	1.86774254129391	3.39324719008622	0.0680878003945519	0.271315594916615	0.530587377780123	2.1903103350587	3.15952348123793	0.222663990526468	0.346080122063878
44	120	40691.4083333333	0.0112268445562147	4.60945729256928	-1.99423331515362	3.12772693991004	0.349150105331771	0.298986227176092	15.3182046703548	3.02740659581921	0.350049945002912	1.3585618558974	2.10920675691894	3.68426193220674	0.133059411419893	0.324082727466417	0.566346595101181	2.58605517137514	3.66939870844494	0.286518223295469	0.411781987368074
45	120	42537.4	0.0128094495440495	4.6287364049961	-1.94511312137487	2.94855910829575	0.309173418032158	0.466137110104246	34.2961656824681	4.53166159443468	0.310239973771383	1.26654347286098	1.86746031394533	2.75014614610038	0.102616182885284	0.271245122315797	0.439355583612633	2.13774197073353	3.75937624585797	0.253664443619854	0.364682392444461
46	120	44336.7333333333	0.0122152332528787	4.64671860318962	-1.95996191710012	2.50076722598854	0.242560012054365	0.255998463195579	32.4538499861339	3.3689489402249	0.346475267739637	1.04614530343589	1.8489031622059	2.76572132645226	0.0195910632307058	0.266858123598211	0.441797574858584	1.89798577830473	3.10354867367234	0.180567720933209	0.304552303175521
47	120	46633.6916666667	0.0128874444274271	4.66866418943106	-1.94526317011677	2.71889383113279	0.243464772716485	0.163275397559114	26.93461129371	3.87300408736757	0.356674244246371	1.10301934545756	1.51377312688834	2.33480852126913	0.0425822507240426	0.180058767130659	0.368246180742769	2.02592547450555	3.41186218776003	0.179647653159902	0.307281892273068
48	120	48947.675	0.0136171427120364	4.68969307540223	-1.92293682437239	2.32571611608233	0.250715687536445	0.279705661383	11.2844053703801	1.80754711667559	0.327750233476304	1.09914891918634	1.87898088083262	2.87885931301437	0.0410528884487011	0.273920245751277	0.45921880384527	2.0023049017605	2.64912733040417	0.192073730142943	0.309357644929947
49	120	51420.5	0.0132023882411658	4.7111014046692	-1.91405328324952	2.24887629049884	0.224473862812409	0.179733591483815	13.0645670163965	2.15261078980995	0.324989844219816	1.08889112060463	1.61421448131084	2.71586453475901	0.0369699875280581	0.207960754279734	0.433888868050333	1.86372535137692	2.63402722962077	0.166325801723577	0.282621923901242
50	120	53746.8916666667	0.016455662951411	4.73033337001163	-1.85868127411854	2.20166736290464	0.238312477770968	0.216697135326528	7.90255681031453	1.49888351257988	0.320712544909948	1.14741935359309	1.83662260066563	2.89809782038944	0.05971266790915	0.263993494782516	0.46211253380487	1.9334830746732	2.46985165113608	0.180929722632426	0.29569523290951
51	120	55771.6166666667	0.0164900468962427	4.74637022082426	-1.84027569516911	2.58008416391304	0.195418490233274	0.257743616090188	42.3847640363072	4.55889529200379	0.37875739229579	0.984477001130055	1.40671509684862	2.25011508504873	-0.00680612412011024	0.148205886921395	0.352197717019411	1.76439429959308	3.395774028233	0.12765019415641	0.263186786310138
52	120	58413.8083333333	0.017626104812419	4.76648585148204	-1.81616984321339	1.87378859731225	0.170501275183082	0.13562154644547	7.06337510476212	1.3753217246533	0.308570903010269	0.95569062563496	1.53753628032914	2.25592763453198	-0.0196904540543921	0.186818517349009	0.353254723680203	1.62771231805521	2.1198648765693	0.115290935421384	0.22571161494478
53	120	60482.475	0.0193608380267815	4.78159524856334	-1.77326234838729	1.6245047551555	0.118692966509597	0.110018483204582	5.9921892489818	1.1150451522527	0.291387587651764	0.835903269467741	1.34784027105619	1.99371740131282	-0.0778498389770516	0.129360248825422	0.299656637156812	1.42499786353047	1.82401164678052	0.0665571119631949	0.170828821056
54	120	62933.7083333333	0.014983176978632	4.7988612374351	-1.85111713974338	2.0278503860422	0.208308202546537	0.364461572629574	12.1062947199542	1.70912738180975	0.283448793213141	1.00414919633178	1.68018918007657	2.41233023811391	0.00179619059741459	0.225300875540923	0.382436490228676	1.72204869662433	2.33365207546007	0.157592778552655	0.259023626540419
55	120	64741.9833333333	0.016224284091587	4.81116793786547	-1.82436164638477	2.40109974146327	0.207933574262113	0.260260539189489	29.6054013722354	3.62182205776559	0.340087754249403	1.06125084387899	1.50360236443591	2.21541316979018	0.0258031179717008	0.177114508268379	0.345308834603662	1.75307355229599	3.04912593063055	0.147084154314448	0.268782994209779
56	120	67118.1916666667	0.0156807308776333	4.82680533668344	-1.82414503862668	1.8410016370259	0.154221564599261	0.32368304387188	11.7404188470197	1.81093113976536	0.289478292291993	0.956813384290324	1.4507509204149	2.02498607090398	-0.0192112592422641	0.161586189568807	0.306421604864783	1.51698494414881	2.16501832990298	0.10242732633777	0.206015802860751
57	120	69749.675	0.0161787610251983	4.84352363639786	-1.8122247725632	2.05379140655581	0.237409083759643	0.311085738778113	16.1215673055968	1.61371878790887	0.250728458432425	1.27297037597552	1.86887550065538	2.50325127976762	0.104813259543804	0.271580021272972	0.398502351885672	1.765060480564	2.34252233254763	0.192548070478944	0.282270097040342
58	120	71730.9083333333	0.0177582067870125	4.85568681871942	-1.77998030306972	1.68209437204185	0.152542946070685	0.309469913893223	6.60181549079546	1.03324026227339	0.257528334950399	1.07936806449839	1.3875532393143	2.0734196492431	0.0331648883250856	0.142249551663482	0.316680634996443	1.49722423237841	1.86696451170528	0.106465280509319	0.198620611632051
59	120	74359.0333333333	0.0179201476186094	4.87131396585104	-1.77989208945688	1.77911031636974	0.184831624540896	0.33656781299107	6.06883726792844	1.057623855656	0.238308946522955	1.12924194082655	1.49415074386422	2.13560190333048	0.0527527716494292	0.174386811141027	0.329520195022773	1.58987739829094	1.96834323444854	0.142192743890031	0.227470505191762
60	120	76764.1583333333	0.016888070330329	4.88514022741257	-1.78459744678154	1.73466225727836	0.160906093562034	0.330011681408989	8.63862342431196	1.23048283846954	0.258310387426216	0.966222125522082	1.52337879362294	2.14454352481696	-0.0153011547507393	0.18279486522095	0.331324866115346	1.51450094290913	1.9548235716476	0.114688501058496	0.207123686065571
61	120	80274.5333333333	0.0184753841449772	4.90453346342182	-1.75394079074911	1.54817230609904	0.0865424181037086	0.220154751968259	13.0010873481062	1.42274998662749	0.293685436267194	0.786101619464809	1.35496419851013	1.87585789075464	-0.104619917813234	0.131927051073394	0.273199112331688	1.29361003405279	1.80273457814528	0.0339954262739745	0.139089409933443
62	120	82902.2083333333	0.0180046824346338	4.91854875455449	-1.75421224315463	1.56529098081444	0.082615043456289	0.312563022169514	13.2198600782204	1.61698293488639	0.289664938422911	0.693208352658511	1.12784050534101	1.9939688963483	-0.159137082541308	0.0522310327807902	0.299603623273424	1.2759760248253	1.85460593680358	0.0307874099647151	0.134442676947863
63	120	85563.8333333333	0.0187423069665999	4.93226442036685	-1.74152289623856	1.60739528530506	0.127440067208678	0.325691075383558	6.62068158543393	1.07166353807163	0.259874165134164	0.906853414267996	1.33752271431152	1.96980266200763	-0.042473445664161	0.126298742836456	0.294398687583869	1.41565034931157	1.79914022129856	0.0809426793721221	0.173937455045234
64	120	88453.2	0.0198936076677109	4.94669697501721	-1.73641345647399	1.80612390478439	0.0958148619325569	0.20227880749685	32.4187833119629	3.07671077911668	0.33419365977948	0.765083752179604	1.3486015929556	2.01535303002082	-0.116437625097948	0.129869961537142	0.30434822672218	1.25563049854817	2.35661731102061	0.0360200292939904	0.155609694571123
65	120	91161.2916666667	0.0186883841684488	4.95979210495947	-1.7391968752462	1.34972759501038	0.082485126018736	0.317112718705069	3.36598351058889	0.633991699824158	0.209528565198887	0.886256474456855	1.2138692176646	1.71719556773044	-0.0524488443237112	0.0841637657247375	0.23481886923172	1.23629208695723	1.46316310306353	0.0449957089623694	0.119974543075103
66	120	93167.35	0.0194673805074928	4.96925811852755	-1.73826931725815	1.48035760681703	0.103833582192965	0.423050201581492	11.0965189838582	1.13525515715596	0.22888420663879	0.911205085406196	1.34814609486537	1.79756937896731	-0.0403839787964875	0.129696409514698	0.254684741046339	1.27723468650489	1.68348052712918	0.0628810014689372	0.144786162916993
67	120	94418.5083333333	0.0190905308324544	4.97505535472951	-1.72393168233421	1.49562948864872	0.11010107957175	0.254312501274181	5.29858834935703	0.910106121766331	0.234839347911502	0.91451246408614	1.25936619810947	1.74081208356277	-0.0388241003249904	0.100142026235532	0.240716605683191	1.33279084212784	1.65846813516961	0.0680829888797116	0.152119170263788
68	120	95390.7083333333	0.0191757645069312	4.97950038266832	-1.72142356268016	1.47548804352565	0.11538906827721	0.273642352213182	4.12905038137442	0.685407606070234	0.231901225979916	0.978966490405193	1.49188259347177	1.88040089136782	-0.00926802076530451	0.173728430739898	0.274249091987316	1.35285306259509	1.59812302445621	0.0738966743003239	0.156881462254095
69	120	97767.2916666667	0.0203170100242284	4.99017811548577	-1.70219847403959	1.31510308223467	0.060532407319786	0.231669350368663	6.81527098250813	0.751947479108286	0.232903766921295	0.902558212996024	1.18280054006572	1.6838260798159	-0.0445620031281607	0.0729112515565748	0.226288402887292	1.18056260742153	1.44964355704781	0.0188606360086845	0.102204178630887
70	120	100965.75	0.0226029627341855	5.0041506857307	-1.65995933885207	1.4068807648452	0.070353012557341	0.221308254460847	13.4652533375293	1.27527009600022	0.248521887660413	0.920880545706573	1.15723290607601	1.72262263481887	-0.035814382797005	0.0634073233317191	0.236188982383367	1.17870599333811	1.6350555363523	0.0258868048815859	0.114819220233096
71	120	104506.608333333	0.0230581144340278	5.01912886824385	-1.65076940422831	1.21174234414236	0.0161807891853457	0.29967167279663	5.41600735831327	0.777161341277822	0.235587052472735	0.717265913705935	0.979007400743738	1.4605820443115	-0.144349058940767	-0.00921446074496397	0.16451738026723	1.072690536979	1.35079415130571	-0.0259710828271746	0.0583326611978659
72	120	107554.65	0.0234824686414662	5.03161778416803	-1.6402222336464	1.47165963026981	0.108935438179025	0.297184759825419	5.32318878653989	0.846802603722539	0.22447695889671	0.964417806056702	1.23911456539684	1.69500823233571	-0.0158869265632627	0.0930827703435134	0.22916452806189	1.32014742025092	1.62317184028871	0.0687714141299145	0.149099462228135
73	120	110232.15	0.0254650482388107	5.04229954565525	-1.61298264420249	1.18587276999392	-0.0157177334299116	0.283210101371225	12.063253750881	1.24595004850457	0.249179257519127	0.680209368824464	0.991148072430042	1.33851585435185	-0.167385910900221	-0.0038678005522308	0.126623470922648	0.962944020610983	1.40880151937685	-0.0603015594970791	0.0288660926372558
74	120	112552.7	0.0224441556846951	5.05134654914939	-1.65314099235898	1.2346587393959	0.0286470041330907	0.245138826009747	3.72648639402451	0.655565065106077	0.245373893339712	0.802500843027771	1.18776490448858	1.56014730986812	-0.0955760251925019	0.0747261394183709	0.193147309941483	1.11736326653273	1.35195421225907	-0.0152559558925514	0.0725499641587328
75	120	115176.1	0.0238293834923246	5.06134496208908	-1.62929419490315	1.44380657284228	0.0932850305172646	0.332828699006604	6.7699224536462	0.968269623363868	0.236190161117206	1.02856588592891	1.31196920055795	1.60843932424677	0.0121938652275321	0.117880847778506	0.206403860525478	1.2705611554509	1.61705199023367	0.0510252486764046	0.135544812358125
76	120	119391.55	0.0240038625157584	5.07695205480151	-1.62729605721343	1.36459921567639	0.0803417213678177	0.212535032276903	3.99496919847107	0.684309222369687	0.228950744742518	0.946131141698872	1.24658890423123	1.67920314863833	-0.0240575183832858	0.0957225782241394	0.225068860717416	1.2421607605255	1.48703767082728	0.0393772354664768	0.121306207269159
77	120	124537.658333333	0.0292399774113822	5.0952545714649	-1.56248825862295	1.25077486849969	0.0351769295307853	0.237982081561228	3.50225159670682	0.66640311798169	0.239617873381682	0.728716025373236	1.13972404480194	1.57013459314537	-0.137457072106543	0.0567987408930292	0.195927558975153	1.13154022193031	1.37000951506907	-0.00769614785051899	0.0780500069120895
78	120	129358	0.0275197918250943	5.11177146578106	-1.57068862275221	1.30805582316968	0.0348638346712448	0.102930275386477	5.49470697568631	0.834857418513895	0.285659114431467	0.847795022744545	1.14925179120728	1.59875639939046	-0.0717562891945796	0.0604143732926761	0.203782264688527	1.15868087796562	1.45743076837374	-0.0162470659675695	0.085974735310059
79	120	133926.541666667	0.0300344794680526	5.1268446464665	-1.54098755736623	1.1837675833161	-0.00320827915627556	0.174637793386386	4.3786885395988	0.719987003059442	0.266810112852283	0.626146568975647	1.0648635374101	1.50015561422891	-0.203359376905438	0.0272912022643683	0.176136176893485	1.05494556323861	1.31258960339359	-0.0509466655003091	0.044530107187758
80	120	139159.075	0.0302115562643411	5.14347647395692	-1.53212357147576	1.26444466719192	0.0339251259933107	0.23449559031857	3.66659370290677	0.6807785892343	0.258691069720908	0.838043840092761	1.17984199801184	1.59314494150398	-0.0768277990024692	0.071822729162517	0.202254734793424	1.1426379224618	1.38625141192205	-0.0123605792150418	0.0802108312016632
81	120	145251.858333333	0.0317070162477312	5.16208981066919	-1.51506569380877	1.4082696854554	0.0724153196696433	0.346222268943913	5.79304516398918	0.928553672075794	0.25753412827018	0.865153882476689	1.22583183992617	1.63587273154448	-0.0629127252007042	0.0884308975159501	0.213742218508409	1.24213035338568	1.57440901752512	0.0263366175518479	0.118494021787439
82	120	152207.191666667	0.0313760211119484	5.18238218181031	-1.51501425824798	1.25765441357644	0.0378918814792041	0.230941722281647	4.63960255231426	0.68523512885131	0.240258647416276	0.763239560210787	1.14732491819971	1.63980779080041	-0.117343711075212	0.0596703765216901	0.214792887792571	1.13505029273595	1.38025853441694	-0.00509584492381693	0.0808796078822252
83	120	159853.358333333	0.037179562926201	5.20370257578731	-1.46907561900966	1.4172546863822	0.0689343776122213	0.278843028791732	11.7615726892464	1.39947984624445	0.240766151854065	0.893145888248279	1.21103598223982	1.50847963292643	-0.0490785034623871	0.083156884705212	0.178536553803188	1.16685597073196	1.66765340203243	0.0258558471438541	0.112012908080589
84	120	167309.108333333	0.0376936421212972	5.22346163447446	-1.43851692453914	3.86914931805034	0.112588859935274	0.393413883949511	294.42366477691	26.7649632164233	0.306109648702112	0.955946481135097	1.19056274086441	1.64029398623808	-0.0195792494923007	0.0757420779785765	0.214914060385734	-0.919710222730474	8.65800885883115	0.0578188944449922	0.167358825425556
85	120	175460.75	0.0397119193121931	5.24415194011563	-1.42279077668884	1.17181160884783	-0.00304941679045143	0.165762878572999	3.73981395403755	0.683615726592457	0.261102704669609	0.705904868288187	1.04705236167164	1.45258674386624	-0.151256104722995	0.0199472481951619	0.162136785287245	1.04949723583531	1.29412598186036	-0.0497666182403485	0.0436677846594457
86	120	181624.958333333	0.0384994425756157	5.25916753791866	-1.42656848690186	2.02168548216046	0.226939789778516	0.211562527093405	7.08546656211225	1.25709485662458	0.271321900294024	1.12011773667354	1.84234649343751	2.59079579475974	0.0492019081583736	0.265274432744978	0.413433094113789	1.79676267359411	2.24660829072682	0.178394142234022	0.275485437323009
87	120	187798.033333333	0.0459767827678049	5.27364942772123	-1.37047511327865	1.31667150341248	0.0495022574082659	0.224373960109011	8.89689869011952	0.961516616475758	0.239543994137553	0.81565444338884	1.14053857187497	1.53899422722877	-0.0884938432310699	0.0571006631882046	0.18721838712277	1.14463435226094	1.48870865456402	0.00664239870095166	0.0923621161155802
88	120	197614.425	0.047784095539636	5.29578347477884	-1.35044994590276	1.12862622476247	-0.00156101791362103	0.275709120324679	7.14145767677432	0.73639978197028	0.2083592292873	0.782075651238726	0.979533697430592	1.26164701571157	-0.106751737047947	-0.00898749958775939	0.100932148569615	0.996867585932976	1.26038486359196	-0.0388412142290025	0.0357191784017604
89	120	206477.2	0.0454096826809318	5.31484451283018	-1.35526339730862	1.18721608003098	0.0260129955717368	0.295948839295207	3.0518271984236	0.558294167185131	0.212940617786701	0.841081830816043	1.09905215503221	1.43547912140755	-0.0751645987146266	0.0410175660668504	0.156995019590711	1.0873245790613	1.28710758100066	-0.0120869151534114	0.064112906296885
90	120	214609.775	0.0496510613541012	5.33162204815716	-1.3343178392974	1.22336751024478	0.0231979286850655	0.13149963519415	6.27740710647981	0.800621902913034	0.242751572656009	0.840861013830083	1.091119487981	1.42211273225151	-0.0752781881417517	0.037872312055376	0.152930710131957	1.08011807600044	1.36661694448912	-0.0202358386380276	0.0666316960081586
91	120	223634.958333333	0.0475559710056	5.34951004823053	-1.33601055115994	1.46087068487068	0.0598849146771522	0.265013189753423	27.1013417638361	2.43146726372459	0.242376123640938	0.829335589807591	1.15918943048866	1.4898717470008	-0.0812758432700963	0.0641198302240748	0.17314803056752	1.02582599193275	1.8959153778086	0.0165183237063432	0.103251505647961
92	120	234935.958333333	0.0516726749412137	5.37087928949554	-1.30777308622408	1.17949511331712	0.0411929547813463	0.477423383332496	3.5097863046749	0.499332826349487	0.157585364699145	0.864613989797908	1.10486249811358	1.32478759638938	-0.0631864262390385	0.0433064518871368	0.12213980803963	1.09015313477028	1.26883709186397	0.012997355515069	0.0693885540476236
93	120	249974.616666667	0.059826113034091	5.39779717890626	-1.24312930273837	1.14472238581968	0.0182760334495593	0.206165099839661	2.76574677203502	0.478276391523233	0.196784207309408	0.805255450403397	1.12698182194267	1.39160166474289	-0.0941257629182356	0.051915653695542	0.143513032143892	1.05914788148893	1.23029689015043	-0.0169331286564583	0.0534851955555769
94	120	270355.316666667	0.0584679055160445	5.43180645565447	-1.25217710225265	1.23466881491481	0.0564919917148768	0.417404716960368	3.3748378536725	0.524178540853408	0.174595532146709	0.908115626710052	1.14299741088877	1.46449636063641	-0.0418618078268012	0.0580198624803297	0.165685028669105	1.14088137399286	1.32845625583675	0.0252528873253957	0.087731096104358
95	120	292284.408333333	0.0611288153965022	5.46568558779838	-1.23302747045499	1.17593367478386	0.0138397637857501	0.108464698941224	3.83944849789855	0.656416731876442	0.226196291994445	0.766701625366896	1.0281546405904	1.3768582263268	-0.115389615096107	0.0120497941786521	0.138885295060049	1.05848581940082	1.29338153016689	-0.0266318879870483	0.0543114155585485
96	120	320827.275	0.0682728389834742	5.50605398323865	-1.18082724088331	1.2066751728408	0.0334250272149644	0.286177879779874	4.61665061031337	0.656195035233786	0.201590227573449	0.861757674526686	1.03661852817491	1.41622795560971	-0.0646155163040161	0.015618300959042	0.151120039445312	1.08926698402013	1.32408336166148	-0.00264404102313102	0.0694940954530598
97	120	357903.525	0.0779426728294052	5.55337140992729	-1.13799861195649	1.38735700534554	0.067697867670529	0.261628289812519	6.97312554673584	1.06546380740172	0.236527678328515	0.888134049112621	1.08560890721763	1.47674350114215	-0.0515226736523019	0.035664258475975	0.169298523346839	1.19672134191591	1.57799266877516	0.0253776963382101	0.110018039002848
98	120	426904.666666667	0.0930248885390036	5.62946276483332	-1.05835337263673	1.17994575443421	0.0255239175462591	0.28003198066912	4.4097356739878	0.609351030706901	0.198475921416486	0.815513716560098	1.02866175505453	1.3621231938396	-0.0885737459810857	0.0122712198822594	0.134215746084015	1.07091902148153	1.28897248738689	-0.0099879306190088	0.0610357657115269
99	120	562241.625	0.132494391869637	5.74829832023986	-0.912132831790318	1.01337588045252	-0.0248833746764498	0.420369484871557	5.46234113084037	0.527944500930699	0.15018307105551	0.820238763282081	0.971492988701435	1.07367738774573	-0.0860632426894859	-0.0125610987923764	0.0308733823952316	0.91891462377747	1.10783713712756	-0.0517545355621343	0.00198778620923478
100	120	1230554.375	0.298674728763022	6.05422102189316	-0.596394920492774	1.00980787002377	-0.0089820163940391	0.233888194248687	2.43996889295873	0.256210778579072	0.110659783410725	0.896123213963959	1.00523990074352	1.07197058420961	-0.04763272450253	0.00226971622370556	0.0301827387341729	0.963965945208556	1.05564979483899	-0.0287815638577178	0.0108175310696396
