# Supplementary material for: Scaling laws of bacterial and archaeal plasmids
Source: Nat Commun. 2025 Jul 2;16:6023. doi: 10.1038/s41467-025-61205-2 (PMC12222811; doi:10.1038/s41467-025-61205-2)
Supplement: Supplementary file 5 — Supplementary Data 3 [file 41467_2025_61205_MOESM5_ESM.csv]

Size_Cluster	mean_replicon_length	mean_normalized_replicon_length	min_replicon_length	max_replicon_length	std_replicon_length	mean_PCN	min_PCN	max_PCN	std_PCN	count	q25_PCN	q50_PCN	q75_PCN	q25_length	q50_length	q75_length	CI_Lower_PCN	CI_Upper_PCN	CI_Lower_length	CI_Upper_length
Cluster_1	141607.088874842	0.0330924570460687	22780	2586495	179864.552193966	1.89450495108924	0.102930275386477	305.164299322613	5.30211016502561	7910	0.911737631906328	1.31382493834062	1.98322875689683	55961.25	94805	167411	1.77765821740738	2.0113516847711	137643.273568316	145570.904181368
Cluster_2	6578.84497070312	0.00192680928592557	1025	22729	4811.8831809535	28.0611435346501	0.0757880278793377	2422.85435724954	68.3743940314614	4096	6.38448760203374	13.6113745021445	28.1128241537417	3302	4882	8422.25	25.9671777174366	30.1551093518636	6431.48104828642	6726.20889311983
