# Supplementary material for: Scaling laws of bacterial and archaeal plasmids
Source: Nat Commun. 2025 Jul 2;16:6023. doi: 10.1038/s41467-025-61205-2 (PMC12222811; doi:10.1038/s41467-025-61205-2)
Supplement: Supplementary file 8 — Source Data [file 41467_2025_61205_MOESM8_ESM.zip]

Archive with 5 entries (4 files):
- 41467_2025_61205_MOESM8_ESM/Source-Data/
- 41467_2025_61205_MOESM8_ESM/Source-Data/Fig1BC-Source-Data.csv
- 41467_2025_61205_MOESM8_ESM/Source-Data/Fig2AC-Source-Data.csv
- 41467_2025_61205_MOESM8_ESM/Source-Data/Fig2B-Source-Data.csv
- 41467_2025_61205_MOESM8_ESM/Source-Data/Fig3-Source-Data.csv
