# Supplementary material for: Scaling laws of bacterial and archaeal plasmids
Source: Nat Commun. 2025 Jul 2;16:6023. doi: 10.1038/s41467-025-61205-2 (PMC12222811; doi:10.1038/s41467-025-61205-2)
Supplement: Supplementary file 8 — Source Data [file 41467_2025_61205_MOESM8_ESM.zip › 41467_2025_61205_MOESM8_ESM/Source-Data/Fig1BC-Source-Data.csv]

AnnotationAccession	SeqID	SeqType	PIRAReadCount	replicon_length	PIRASequencingCoverage	PIRALongestRepliconCoverage	PIRACopyNumber	InitialReadCount	AdditionalReadCount	InitialCopyNumberEstimate	RepliconDNAContent	Organism	Strain	TaxonomicGroup	TaxonomicSubgroup	host	isolation_source	Annotation	Genus	max_replicon_length	normalized_replicon_length	Plasmid	PredictedMobility	log10_replicon_length	log10_PIRACopyNumber	log10_normalized_replicon_length	Size_Cluster
GCF_001018655.2_ASM101865v2	NZ_CP026963.1	plasmid	1176476	61643	19.08531382	7.247413298	2.633396639	1176476	0	2.633396639	162330.469	Staphylococcus aureus	FDAARGOS_6	Terrabacteria group	Bacillota	Homo sapiens	human	Humans	Staphylococcus	2697644	0.02285068	CP026963.1	conjugative	4.789883767	0.420516277	-1.64110087	Cluster_1
GCF_003325115.1_ASM332511v1	NZ_CP030195.1	plasmid	58314	38923	1.498188732	0.404088427	3.707576438	58314	0	3.707576438	144309.9977	Salmonella enterica	SA20080453	Pseudomonadota	Gammaproteobacteria	NA	NA	Unannotated	Salmonella	4651373	0.008368067	CP030195.1	conjugative	4.590206306	0.569090114	-2.077374861	Cluster_1
GCF_023299525.1_ASM2329952v1	NZ_CP097003.1	plasmid	87763	72603	1.208806799	0.502616948	2.405025941	87763	0	2.405025941	174612.0984	Enterococcus faecalis	LS06-1	Terrabacteria group	Bacillota	NA	pet food (BARF)	Food	Enterococcus	2663981	0.027253573	CP097003.1	mobilizable	4.860954566	0.381119765	-1.564576557	Cluster_1
GCF_016889925.1_ASM1688992v1	NZ_CP069564.1	plasmid	419799	98235	4.273415789	3.43963591	1.242403528	419799	0	1.242403528	122047.5105	Bacteroides fragilis	FDAARGOS_1225	FCB group	Bacteroidota/Chlorobiota group	NA	NA	Unannotated	Bacteroides	5150703	0.019072154	CP069564.1	non-mobilizable	4.992266249	0.094262676	-1.719600259	Cluster_1
GCF_022494645.1_ASM2249464v1	NZ_CP091663.1	plasmid	96202	2101	45.78867206	2.470072359	18.53738086	96202	0	18.53738086	38947.03718	Escherichia coli	KFu023	Pseudomonadota	Gammaproteobacteria	NA	river water	Water	Escherichia	4672002	0.0004497	CP091663.1	non-mobilizable	3.322426052	1.268048373	-3.347076968	Cluster_2
GCF_001692655.1_ASM169265v1	NZ_CP016582.1	plasmid	1607187	2094	767.5200573	3.943028643	194.6524174	1607187	0	194.6524174	407602.1621	Salmonella enterica subsp. enterica serovar Heidelberg	SH14-009	Pseudomonadota	Gammaproteobacteria	Homo sapiens	human	Humans	Salmonella	4747526	0.000441072	CP016582.1	mobilizable	3.320976677	2.289259802	-3.355490675	Cluster_2
GCF_001692655.1_ASM169265v1	NZ_CP016583.1	plasmid	366557	37697	9.723771122	3.943028643	2.466066571	366557	0	2.466066571	92963.31151	Salmonella enterica subsp. enterica serovar Heidelberg	SH14-009	Pseudomonadota	Gammaproteobacteria	Homo sapiens	human	Humans	Salmonella	4747526	0.007940346	CP016583.1	conjugative	4.57630679	0.392004796	-2.100160562	Cluster_1
GCF_001692655.1_ASM169265v1	NZ_CP016584.1	plasmid	496419	6647	74.68316534	3.943028643	18.94055867	496419	0	18.94055867	125897.8935	Salmonella enterica subsp. enterica serovar Heidelberg	SH14-009	Pseudomonadota	Gammaproteobacteria	Homo sapiens	human	Humans	Salmonella	4747526	0.001400098	CP016584.1	mobilizable	3.822625679	1.277392785	-2.853841673	Cluster_2
GCF_001692655.1_ASM169265v1	NZ_CP016585.1	plasmid	883118	99473	8.877966885	3.943028643	2.251560333	883118	0	2.251560333	223969.461	Salmonella enterica subsp. enterica serovar Heidelberg	SH14-009	Pseudomonadota	Gammaproteobacteria	Homo sapiens	human	Humans	Salmonella	4747526	0.020952597	CP016585.1	conjugative	4.997705216	0.352483589	-1.678762136	Cluster_1
GCF_003071285.1_ASM307128v1	NZ_CP028952.1	plasmid	518845	451422	1.149356921	0.578780866	1.985823978	518845	0	1.985823978	896444.632	Klebsiella aerogenes	AR_0161	Pseudomonadota	Gammaproteobacteria	NA	NA	Unannotated	Klebsiella	5086051	0.088756876	CP028952.1	conjugative	5.654582721	0.29794075	-1.05179799	Cluster_1
GCF_000017425.1_ASM1742v1	NC_009673.1	plasmid	64431	7135	9.030273301	0.520243336	17.35778755	64431	0	17.35778755	123847.8142	Bacillus cytotoxicus NVH 391-98	NVH 391-98	Terrabacteria group	Bacillota	NA	NA	Unannotated	Bacillus	4087024	0.001745769	9673.1	mobilizable	3.853393977	1.239494369	-2.758013211	Cluster_2
GCF_030020705.1_ASM3002070v1	NZ_CP124924.1	plasmid	49780	53892	0.92369925	0.548271265	1.684748608	49780	0	1.684748608	90794.47197	Enterococcus faecalis	EfsC11	Terrabacteria group	Bacillota	Homo sapiens	urine	Humans	Enterococcus	2950886	0.018262989	CP124924.1	mobilizable	4.731524301	0.226535106	-1.738428131	Cluster_1
GCF_037482175.1_Halobacterium_salinarum_KBTZ02	NZ_CP148057.1	plasmid	116376	286683	0.405939662	3.742597043	0.108464699	116376	0	0.108464699	31094.98529	Halobacterium salinarum	-	Euryarchaeota	Stenosarchaea group	NA	Hypersaline lake	Earth	Halobacterium	1959251	0.146322753	CP148057.1	NA	5.457401941	-0.964711585	-0.834688137	Cluster_1
GCF_037482175.1_Halobacterium_salinarum_KBTZ02	NZ_CP148058.1	plasmid	839344	37982	22.0984677	3.742597043	5.904581081	839344	0	5.904581081	224267.7986	Halobacterium salinarum	-	Euryarchaeota	Stenosarchaea group	NA	Hypersaline lake	Earth	Halobacterium	1959251	0.01938598	CP148058.1	NA	4.579577829	0.771189091	-1.712512248	Cluster_1
GCF_013745515.1_ASM1374551v1	NZ_CP056166.1	plasmid	192234	87925	2.186340631	1.041236172	2.099754781	192234	0	2.099754781	184620.9392	Escherichia marmotae	RHBSTW-00777	Pseudomonadota	Gammaproteobacteria	NA	Freshwater sample from upstream of wastewater treatment plant	Human-impacted	Escherichia	4754030	0.018494835	CP056166.1	conjugative	4.944112377	0.322168579	-1.732949541	Cluster_1
GCF_013745515.1_ASM1374551v1	NZ_CP056167.1	plasmid	123890	46003	2.693085234	1.041236172	2.58643073	123890	0	2.58643073	118983.5729	Escherichia marmotae	RHBSTW-00777	Pseudomonadota	Gammaproteobacteria	NA	Freshwater sample from upstream of wastewater treatment plant	Human-impacted	Escherichia	4754030	0.009676632	CP056167.1	conjugative	4.662786154	0.412700852	-2.014275764	Cluster_1
GCF_005082585.1_ASM508258v1	NZ_CP034856.1	plasmid	17871	7716	2.316096423	1.803523233	1.284206591	17871	0	1.284206591	9908.938055	Buchnera aphidicola (Sitobion avenae)	Sav	Pseudomonadota	Gammaproteobacteria	Sitobion avenae	air	Animals	Buchnera	636177	0.0121287	CP034856.1	non-mobilizable	3.887392219	0.108634894	-1.916185745	Cluster_2
GCF_005082585.1_ASM508258v1	NZ_CP034857.1	plasmid	10201	3671	2.778806865	1.803523233	1.540765771	10201	0	1.540765771	5656.151144	Buchnera aphidicola (Sitobion avenae)	Sav	Pseudomonadota	Gammaproteobacteria	Sitobion avenae	air	Animals	Buchnera	636177	0.005770407	CP034857.1	non-mobilizable	3.564784385	0.187736622	-2.238793579	Cluster_2
GCF_026210615.1_ASM2621061v1	NZ_CP110212.1	plasmid	226188	7553	29.94677612	17.54231538	1.707116505	226188	0	1.707116505	12893.85096	Chlamydia psittaci	BF_amazon_parrot_13	PVC group	Chlamydiota	Amazona aestiva	feces	Animals	Chlamydia	1160701	0.006507274	CP110212.1	non-mobilizable	3.878119485	0.232263161	-2.186600874	Cluster_2
GCF_034356035.1_ASM3435603v1	NZ_CP136424.1	plasmid	87793	7176	12.23425307	0.421463323	29.02803733	87793	0	29.02803733	208305.1959	Blautia hydrogenotrophica DSM 10507	DSM 10507	Terrabacteria group	Bacillota	NA	human feces	Humans	Blautia	3590609	0.001998547	CP136424.1	NA	3.85588243	1.462817673	-2.699285685	Cluster_2
GCF_030644305.1_ASM3064430v1	NZ_CP129210.1	plasmid	115515	94026	1.228543169	0.547616192	2.243438354	115515	0	2.243438354	210941.5347	Salmonella enterica subsp. enterica serovar Typhimurium	HS_180Salm	Pseudomonadota	Gammaproteobacteria	NA	Oyster	Animals	Salmonella	4894501	0.019210539	CP129210.1	NA	4.973247961	0.35091414	-1.716460461	Cluster_1
GCF_030644305.1_ASM3064430v1	NZ_CP129211.1	plasmid	141325	1939	72.88550799	0.547616192	133.0959695	141325	0	133.0959695	258073.0848	Salmonella enterica subsp. enterica serovar Typhimurium	HS_180Salm	Pseudomonadota	Gammaproteobacteria	NA	Oyster	Animals	Salmonella	4894501	0.000396159	CP129211.1	NA	3.287577809	2.124164904	-3.402130612	Cluster_2
GCF_019551855.1_ASM1955185v1	NZ_CP068284.1	plasmid	1341436	67408	19.90024923	1.997230672	9.963921298	1341436	0	9.963921298	671648.0068	Escherichia coli	CY598	Pseudomonadota	Gammaproteobacteria	NA	NA	Unannotated	Escherichia	4688863	0.014376193	CP068284.1	conjugative	4.828711442	0.998430289	-1.842356102	Cluster_1
GCF_005885935.1_ASM588593v1	NZ_CP040569.1	plasmid	2477061	94033	26.34246488	28.67369728	0.918697879	2477061	0	0.918697879	86387.91767	Salmonella enterica subsp. enterica serovar Typhimurium	SAP17-8290	Pseudomonadota	Gammaproteobacteria	Homo sapiens	stool	Humans	Salmonella	4965236	0.018938274	CP040569.1	conjugative	4.973280292	-0.036827286	-1.722659604	Cluster_1
GCF_025854055.1_ASM2585405v1	NZ_CP107596.1	plasmid	148777	19667	7.564803986	2.191892867	3.451265388	148777	0	3.451265388	67876.03639	Acinetobacter baumannii	1326581-1	Pseudomonadota	Gammaproteobacteria	Homo sapiens	wound	Humans	Acinetobacter	3955973	0.00497147	CP107596.1	conjugative	4.293738118	0.537978356	-2.303515201	Cluster_2
GCF_004124015.1_ASM412401v1	NZ_CP032701.1	plasmid	87673	4968	17.64754428	0.754488188	23.3900869	87673	0	23.3900869	116201.9517	Streptococcus pyogenes	TSPY556	Terrabacteria group	Bacillota	Homo sapiens	Abscess (lymph node)	Humans	Streptococcus	1828132	0.002717528	CP032701.1	mobilizable	3.696181587	1.369031835	-2.565825964	Cluster_2
GCF_009857075.1_ASM985707v1	NZ_CP047324.1	plasmid	31537	93832	0.336100691	0.209966971	1.600731244	31537	0	1.600731244	150199.814	Salmonella enterica subsp. enterica serovar Typhimurium	RM13672	Pseudomonadota	Gammaproteobacteria	Homo sapiens	feces	Humans	Salmonella	4870266	0.019266299	CP047324.1	conjugative	4.972350973	0.204318422	-1.715201709	Cluster_1
GCF_016889645.1_ASM1688964v1	NZ_CP069519.1	plasmid	450954	128163	3.518597411	2.569894667	1.369160167	450954	0	1.369160167	175475.6745	Salmonella enterica	FDAARGOS_1271	Pseudomonadota	Gammaproteobacteria	NA	NA	Unannotated	Salmonella	4675929	0.027409099	CP069519.1	conjugative	5.107762665	0.136454256	-1.562105243	Cluster_1
GCF_028473645.1_ASM2847364v1	NZ_CP097270.1	plasmid	50265	12443	4.03962067	1.780761775	2.268478989	50265	0	2.268478989	28226.68406	Acidovorax sp. GBBC 1281	GBBC 1281	Pseudomonadota	Betaproteobacteria	Cichorium endivia var. crispum	PO_0009002	Plants	Acidovorax	5695567	0.002184682	CP097270.1	non-mobilizable	4.094925101	0.355734761	-2.660611864	Cluster_2
GCF_029229485.1_ASM2922948v1	NZ_CP117864.1	plasmid	68220	101521	0.671979196	0.749055341	0.897102202	68220	0	0.897102202	91074.71267	Novacetimonas hansenii	NQ5	Pseudomonadota	Alphaproteobacteria	NA	Sugarcane exudate	Food	Novacetimonas	3349623	0.030308187	CP117864.1	conjugative	5.006555887	-0.047158077	-1.518440043	Cluster_1
GCF_039639765.1_ASM3963976v1	NZ_CP147788.1	plasmid	262758	181634	1.446634441	0.564794778	2.561345282	262758	0	2.561345282	465227.389	Bacillus anthracis	-	Terrabacteria group	Bacillota	NA	NA	Unannotated	Bacillus	5228855	0.034736859	CP147788.1	NA	5.259197147	0.408468128	-1.459209451	Cluster_1
GCF_016756155.1_ASM1675615v1	NZ_AP024261.1	plasmid	17989	24567	0.732242439	0.366163382	1.999769707	17989	0	1.999769707	49128.3424	Mycobacterium intracellulare	M023	Terrabacteria group	Actinomycetota	Homo sapiens	sputum	Humans	Mycobacterium	5737772	0.004281627	AP024261.1	non-mobilizable	4.390352126	0.300979985	-2.368391161	Cluster_1
GCF_022655645.1_ASM2265564v1	NZ_CP093387.1	plasmid	157139	93849	1.674381187	0.872675439	1.918675732	157139	0	1.918675732	180065.7987	Salmonella enterica	P048595	Pseudomonadota	Gammaproteobacteria	Homo sapiens	feces	Humans	Salmonella	4856455	0.01932459	CP093387.1	conjugative	4.972429649	0.283001582	-1.71388972	Cluster_1
GCF_022655645.1_ASM2265564v1	NZ_CP093388.1	plasmid	34386	3910	8.794373402	0.872675439	10.07748472	34386	0	10.07748472	39402.96524	Salmonella enterica	P048595	Pseudomonadota	Gammaproteobacteria	Homo sapiens	feces	Humans	Salmonella	4856455	0.000805114	CP093388.1	mobilizable	3.592176757	1.003352148	-3.094142612	Cluster_2
GCF_022655645.1_ASM2265564v1	NZ_CP093389.1	plasmid	47187	3176	14.85736776	0.872675439	17.02507839	47187	0	17.02507839	54071.64896	Salmonella enterica	P048595	Pseudomonadota	Gammaproteobacteria	Homo sapiens	feces	Humans	Salmonella	4856455	0.000653975	CP093389.1	mobilizable	3.501880494	1.23108912	-3.184438875	Cluster_2
GCF_028622715.1_ASM2862271v1	NZ_CP117763.1	plasmid	43005	66484	0.646847362	0.467555545	1.383466347	43005	0	1.383466347	91978.37662	Acinetobacter baumannii	2022CK-00839	Pseudomonadota	Gammaproteobacteria	Homo sapiens	blood	Humans	Acinetobacter	4005723	0.016597253	CP117763.1	conjugative	4.822717141	0.140968599	-1.779963773	Cluster_1
GCF_030020595.1_ASM3002059v1	NZ_CP124907.1	plasmid	334492	79359	4.214922063	2.785442433	1.513196616	334492	0	1.513196616	120085.7702	Enterococcus faecalis	EfsC49	Terrabacteria group	Bacillota	Homo sapiens	urine	Humans	Enterococcus	2765943	0.028691481	CP124907.1	conjugative	4.899596187	0.179895361	-1.542247039	Cluster_1
GCF_008124065.1_ASM812406v1	NZ_CP043215.1	plasmid	158156	165649	0.9547658	0.631746478	1.511311631	158156	0	1.511311631	250347.2603	Salmonella enterica subsp. enterica serovar Heidelberg	SL-312	Pseudomonadota	Gammaproteobacteria	NA	chicken	Livestock	Salmonella	4751368	0.034863433	CP043215.1	conjugative	5.219188818	0.179354025	-1.45762985	Cluster_1
GCF_008124065.1_ASM812406v1	NZ_CP043216.1	plasmid	82851	37697	2.19781415	0.631746478	3.478949588	82851	0	3.478949588	131145.9626	Salmonella enterica subsp. enterica serovar Heidelberg	SL-312	Pseudomonadota	Gammaproteobacteria	NA	chicken	Livestock	Salmonella	4751368	0.007933926	CP043216.1	conjugative	4.57630679	0.541448136	-2.100511879	Cluster_1
GCF_003019655.1_ASM301965v1	NZ_CP028104.1	plasmid	85574	42814	1.99873873	0.72180689	2.769076825	85574	0	2.769076825	118555.2552	Fusobacterium varium ATCC 27725	ATCC 27725	Fusobacteriota	Fusobacteriia	Homo sapiens	feces	Humans	Fusobacterium	3303644	0.012959629	CP028104.1	non-mobilizable	4.631585805	0.442335005	-1.887407437	Cluster_1
GCF_004768605.1_ASM476860v1	NZ_CP038602.1	plasmid	10545	30148	0.349774446	0.274488741	1.274276112	10545	0	1.274276112	38416.87624	Salmonella enterica subsp. enterica serovar Senftenberg	Nov-06	Pseudomonadota	Gammaproteobacteria	Homo sapiens	NA	Humans	Salmonella	4804514	0.006274932	CP038602.1	non-mobilizable	4.479258507	0.105263542	-2.202390957	Cluster_1
GCF_004768605.1_ASM476860v1	NZ_CP038603.1	plasmid	17729	6237	2.842552509	0.274488741	10.3558073	17729	0	10.3558073	64589.17011	Salmonella enterica subsp. enterica serovar Senftenberg	Nov-06	Pseudomonadota	Gammaproteobacteria	Homo sapiens	NA	Humans	Salmonella	4804514	0.001298154	CP038603.1	mobilizable	3.794975744	1.01518396	-2.886673719	Cluster_2
GCF_003073635.1_ASM307363v1	NZ_CP029079.1	plasmid	471759	24653	19.13596723	5.313963446	3.601072423	471759	0	3.601072423	88777.23845	Staphylococcus aureus	AR466	Terrabacteria group	Bacillota	NA	NA	Unannotated	Staphylococcus	2786146	0.008848424	CP029079.1	mobilizable	4.391869776	0.556431856	-2.053134095	Cluster_1
GCF_022655705.1_ASM2265570v1	NZ_CP093393.1	plasmid	72457	58608	1.236298799	0.672638938	1.837982801	72457	0	1.837982801	107720.496	Salmonella enterica	P201982	Pseudomonadota	Gammaproteobacteria	Homo sapiens	feces	Humans	Salmonella	4704408	0.012458103	CP093393.1	conjugative	4.767956901	0.264341443	-1.904548079	Cluster_1
GCF_008369765.1_ASM836976v1	NZ_CP043551.1	plasmid	105355	4106	25.65879201	0.734085571	34.95340736	105355	0	34.95340736	143518.6906	Francisella marina	E103-15	Pseudomonadota	Gammaproteobacteria	Lutjanus guttatus (Rose snapper)	NA	Animals	Francisella	2041198	0.002011564	CP043551.1	non-mobilizable	3.613418945	1.543489518	-2.696466189	Cluster_2
GCF_013391125.1_ASM1339112v1	NZ_CP058341.1	plasmid	46120	26486	1.741297289	2.103563533	0.827784501	46120	0	0.827784501	21924.70029	Campylobacter coli	20A420	Campylobacterota	Epsilonproteobacteria	NA	environmental	Unannotated	Campylobacter	1654173	0.016011626	CP058341.1	conjugative	4.423016375	-0.082082709	-1.795564553	Cluster_1
GCF_024917615.1_ASM2491761v1	NZ_CP103612.1	plasmid	246826	159348	1.548974571	1.360964017	1.138145133	246826	0	1.138145133	181361.1506	Enterobacter cloacae	3143	Pseudomonadota	Gammaproteobacteria	Homo sapiens	blood	Humans	Enterobacter	4944105	0.032229898	CP103612.1	conjugative	5.202346617	0.056197645	-1.491741069	Cluster_1
GCF_024917615.1_ASM2491761v1	NZ_CP103613.1	plasmid	59062	5410	10.91719039	1.360964017	8.021659834	59062	0	8.021659834	43397.1797	Enterobacter cloacae	3143	Pseudomonadota	Gammaproteobacteria	Homo sapiens	blood	Humans	Enterobacter	4944105	0.001094232	CP103613.1	mobilizable	3.733197265	0.904264241	-2.96089042	Cluster_2
GCF_030295765.1_ASM3029576v1	NZ_AP027293.1	plasmid	49110	172193	0.285203231	0.291539037	0.978267729	49110	0	0.978267729	168450.855	Neptuniibacter halophilus	LMG 25378	Pseudomonadota	Gammaproteobacteria	NA	NA	Unannotated	Neptuniibacter	3941407	0.043688206	AP027293.1	non-mobilizable	5.236015493	-0.009542273	-1.359635791	Cluster_1
GCF_025984565.1_ASM2598456v1	NZ_CP087815.1	plasmid	130441	46162	2.825722456	1.30055707	2.172701623	130441	0	2.172701623	100296.2523	Moraxella bovis	SAM109238	Pseudomonadota	Gammaproteobacteria	Bovine	NA	Livestock	Moraxella	2812574	0.016412724	CP087815.1	mobilizable	4.664284617	0.337000089	-1.784819341	Cluster_1
GCF_025984565.1_ASM2598456v1	NZ_CP087816.1	plasmid	209432	32546	6.434953604	1.30055707	4.947844084	209432	0	4.947844084	161032.5336	Moraxella bovis	SAM109238	Pseudomonadota	Gammaproteobacteria	Bovine	NA	Livestock	Moraxella	2812574	0.011571607	CP087816.1	non-mobilizable	4.51249762	0.694416006	-1.936606338	Cluster_1
GCF_946415285.1_SJC1050	NZ_OX291797.1	plasmid	67127	12879	5.212128271	0.403049522	12.93173168	67127	0	12.93173168	166547.7723	Serratia marcescens	SJC1050	Pseudomonadota	Gammaproteobacteria	NA	Bloodstream	Humans	Serratia	5433114	0.002370464	OX291797.1	NA	4.109882143	1.111656685	-2.625166674	Cluster_2
GCF_946415285.1_SJC1050	NZ_OX291798.1	plasmid	18431	3696	4.986742424	0.403049522	12.37253031	18431	0	12.37253031	45728.87201	Serratia marcescens	SJC1050	Pseudomonadota	Gammaproteobacteria	NA	Bloodstream	Humans	Serratia	5433114	0.000680273	OX291798.1	NA	3.567731963	1.092458526	-3.167316855	Cluster_2
GCF_946415285.1_SJC1050	NZ_OX291799.1	plasmid	16495	3223	5.117902575	0.403049522	12.69794975	16495	0	12.69794975	40925.49204	Serratia marcescens	SJC1050	Pseudomonadota	Gammaproteobacteria	NA	Bloodstream	Humans	Serratia	5433114	0.000593214	OX291799.1	NA	3.508260306	1.103733604	-3.226788512	Cluster_2
GCF_021459905.1_ASM2145990v1	NZ_CP090512.1	plasmid	105848	26361	4.01532567	3.905742379	1.028056969	105848	0	1.028056969	27100.60975	Xylella fastidiosa subsp. multiplex	Oak 35874	Pseudomonadota	Gammaproteobacteria	Quercus	NA	Plants	Xylella	2621666	0.010055057	CP090512.1	conjugative	4.420961881	0.012017181	-1.997615481	Cluster_1
GCF_036259715.1_ASM3625971v1	NZ_CP142772.1	plasmid	258580	64091	4.034575837	2.237984689	1.802771867	258580	0	1.802771867	115541.4517	Lactiplantibacillus plantarum	VHProbi M25	Terrabacteria group	Bacillota	NA	Camel	Animals	Lactiplantibacillus	3268975	0.01960584	CP142772.1	NA	4.806797048	0.255940772	-1.707614551	Cluster_1
GCF_963978475.1_SGC-23-002	NZ_OZ021674.1	plasmid	68650	4197	16.35692161	0.853262212	19.16986524	68650	0	19.16986524	80455.92442	Neisseria gonorrhoeae	-	Pseudomonadota	Betaproteobacteria	Homo sapiens	NA	Humans	Neisseria	2231477	0.001880817	OZ021674.1	NA	3.622938969	1.28261906	-2.725653446	Cluster_2
GCF_963978475.1_SGC-23-002	NZ_OZ021675.1	plasmid	87408	41999	2.081192409	0.853262212	2.439100644	87408	0	2.439100644	102439.7879	Neisseria gonorrhoeae	-	Pseudomonadota	Betaproteobacteria	Homo sapiens	NA	Humans	Neisseria	2231477	0.018821166	OZ021675.1	NA	4.62323895	0.387229721	-1.725353465	Cluster_1
GCF_012980785.1_ASM1298078v1	NZ_CP050259.1	plasmid	196043	28259	6.937365087	2.569378777	2.700016498	196043	0	2.700016498	76299.76623	Erwinia amylovora	FB-86	Pseudomonadota	Gammaproteobacteria	Apple tree	NA	Plants	Erwinia	3804074	0.007428615	CP050259.1	non-mobilizable	4.451156789	0.431366418	-2.129092167	Cluster_1
GCF_001874625.1_ASM187462v1	NZ_CP017672.1	plasmid	49591	108417	0.457409816	0.203627897	2.246302312	49591	0	2.246302312	243537.3578	Providencia rettgeri	RB151	Pseudomonadota	Gammaproteobacteria	NA	NA	Unannotated	Providencia	4780676	0.022678174	CP017672.1	non-mobilizable	5.035097386	0.351468204	-1.644391926	Cluster_1
GCF_003606345.3_ASM360634v3	NZ_CP042965.1	plasmid	391598	29057	13.47689025	5.653269613	2.383910758	391598	0	2.383910758	69269.2949	Bartonella krasnovii	OE 1-1	Pseudomonadota	Alphaproteobacteria	NA	Flea	Animals	Bartonella	2157564	0.013467503	CP042965.1	mobilizable	4.463250773	0.377289994	-1.870712914	Cluster_1
GCF_026725495.1_ASM2672549v1	NZ_CP110088.1	plasmid	42366	4263	9.93807178	1.600601761	6.20895967	42366	0	6.20895967	26468.79507	Moraxella bovis	SAM109242	Pseudomonadota	Gammaproteobacteria	Bovine	NA	Livestock	Moraxella	2616654	0.00162918	CP110088.1	non-mobilizable	3.629715333	0.793018839	-2.788030967	Cluster_2
GCF_000430085.2_ASM43008v2	NC_021813.2	plasmid	18995	110363	0.172113843	0.208719669	0.824617264	18995	0	0.824617264	91007.23512	Salmonella enterica subsp. enterica serovar Heidelberg str. CFSAN002069	CFSAN002069	Pseudomonadota	Gammaproteobacteria	chicken	NA	Livestock	Salmonella	4783943	0.023069464	21813.2	conjugative	5.042823497	-0.083747577	-1.636962499	Cluster_1
GCF_000430085.2_ASM43008v2	NC_021842.2	plasmid	117861	37679	3.128028876	0.208719669	14.986747	117861	0	14.986747	564685.6403	Salmonella enterica subsp. enterica serovar Heidelberg str. CFSAN002069	CFSAN002069	Pseudomonadota	Gammaproteobacteria	chicken	NA	Livestock	Salmonella	4783943	0.007876139	21842.2	conjugative	4.576099368	1.175707376	-2.103686628	Cluster_1
GCF_016454465.1_ASM1645446v1	NZ_CP051390.1	plasmid	61348	11037	5.558394491	0.223354414	24.88598449	61348	0	24.88598449	274666.6109	Salmonella enterica subsp. enterica serovar Muenchen	CVM 22536	Pseudomonadota	Gammaproteobacteria	NA	swine	Livestock	Salmonella	4744876	0.002326088	CP051390.1	mobilizable	4.042851043	1.395954826	-2.633373825	Cluster_2
GCF_009730355.1_ASM973035v1	NZ_CP046347.1	plasmid	794381	116365	6.826631719	3.045771377	2.241347387	794381	0	2.241347387	260814.3887	Citrobacter portucalensis	FDAARGOS_738	Pseudomonadota	Gammaproteobacteria	Homo sapiens	inflamed biopsy tissue from sigmoid colon	Humans	Citrobacter	4998495	0.023280007	CP046347.1	conjugative	5.065822374	0.350509173	-1.633016888	Cluster_1
GCF_009730355.1_ASM973035v1	NZ_CP046349.1	plasmid	247540	42255	5.858241628	3.045771377	1.923401629	247540	0	1.923401629	81273.33583	Citrobacter portucalensis	FDAARGOS_738	Pseudomonadota	Gammaproteobacteria	Homo sapiens	inflamed biopsy tissue from sigmoid colon	Humans	Citrobacter	4998495	0.008453545	CP046349.1	mobilizable	4.625878106	0.28406998	-2.072961156	Cluster_1
GCF_009730355.1_ASM973035v1	NZ_CP046350.1	plasmid	71315	5537	12.87971826	3.045771377	4.228721287	71315	0	4.228721287	23414.42977	Citrobacter portucalensis	FDAARGOS_738	Pseudomonadota	Gammaproteobacteria	Homo sapiens	inflamed biopsy tissue from sigmoid colon	Humans	Citrobacter	4998495	0.001107733	CP046350.1	mobilizable	3.743274524	0.626209062	-2.955564739	Cluster_2
GCF_038423385.1_ASM3842338v1	NZ_CP131637.1	plasmid	52494	4153	12.64001926	0.362893396	34.83121876	52494	0	34.83121876	144654.0515	Neisseria gonorrhoeae	-	Pseudomonadota	Betaproteobacteria	Homo sapiens	Abs/pus/wd	Humans	Neisseria	2221680	0.001869306	CP131637.1	NA	3.618361931	1.541968671	-2.728319574	Cluster_2
GCF_000209795.2_ASM20979v2	NC_017194.1	plasmid	97408	5838	16.68516615	3.61640652	4.613741862	97408	0	4.613741862	26935.02499	Bacillus subtilis subsp. natto BEST195	BEST195	Terrabacteria group	Bacillota	NA	NA	Unannotated	Bacillus	4105380	0.001422036	17194.1	mobilizable	3.766264091	0.664053292	-2.847089272	Cluster_2
GCF_017751165.1_ASM1775116v1	NZ_CP046927.1	plasmid	233568	32552	7.175227329	4.056765914	1.768706275	233568	0	1.768706275	57574.92667	Brachyspira hyodysenteriae	BHZ755	Spirochaetota	Spirochaetia	Sus scrofa domesticus	feces	Livestock	Brachyspira	3003105	0.010839448	CP046927.1	non-mobilizable	4.512577677	0.247655717	-1.96499284	Cluster_1
GCF_009911965.1_ASM991196v1	NZ_CP047821.1	plasmid	20167	27406	0.73586076	0.229467201	3.206823275	20167	0	3.206823275	87886.19869	Staphylococcus aureus	UP_1395	Terrabacteria group	Bacillota	Homo sapiens	NA	Humans	Staphylococcus	2763968	0.009915455	CP047821.1	mobilizable	4.437845653	0.506075027	-2.003687357	Cluster_1
GCF_020172765.2_ASM2017276v2	NZ_CP083463.1	plasmid	13018	1739	7.485911443	0.441260548	16.96483286	13018	0	16.96483286	29501.84434	Aeromonas veronii	SW3814	Pseudomonadota	Gammaproteobacteria	NA	fresh water [ENVO:00002011]	Water	Aeromonas	4684058	0.000371259	CP083463.1	non-mobilizable	3.240299582	1.229549585	-3.430322682	Cluster_2
GCF_020172765.2_ASM2017276v2	NZ_CP083462.1	plasmid	134767	158496	0.850286443	0.441260548	1.926948707	134767	0	1.926948707	305413.6623	Aeromonas veronii	SW3814	Pseudomonadota	Gammaproteobacteria	NA	fresh water [ENVO:00002011]	Water	Aeromonas	4684058	0.033837327	CP083462.1	conjugative	5.200018306	0.284870154	-1.470603958	Cluster_1
GCF_001692615.1_ASM169261v1	NZ_CP016577.1	plasmid	1834090	2246	816.6028495	4.068489772	200.7139984	1834090	0	200.7139984	450803.6404	Salmonella enterica subsp. enterica serovar Heidelberg	AMR588-04-00437	Pseudomonadota	Gammaproteobacteria	NA	Chicken feces	Livestock	Salmonella	4751454	0.000472697	CP016577.1	mobilizable	3.351409752	2.302577663	-3.325416777	Cluster_2
GCF_001692615.1_ASM169261v1	NZ_CP016578.1	plasmid	443054	37697	11.75303075	4.068489772	2.888794468	443054	0	2.888794468	108898.8851	Salmonella enterica subsp. enterica serovar Heidelberg	AMR588-04-00437	Pseudomonadota	Gammaproteobacteria	NA	Chicken feces	Livestock	Salmonella	4751454	0.007933782	CP016578.1	conjugative	4.57630679	0.460716644	-2.10051974	Cluster_1
GCF_023611765.1_ASM2361176v1	NZ_CP048251.1	plasmid	407077	42001	9.69207876	3.526108795	2.748661293	407077	0	2.748661293	115446.523	Neisseria gonorrhoeae	CT532	Pseudomonadota	Betaproteobacteria	Homo sapiens	urethra	Humans	Neisseria	2165075	0.019399328	CP048251.1	conjugative	4.623259631	0.439121227	-1.712213315	Cluster_1
GCF_023611765.1_ASM2361176v1	NZ_CP048252.1	plasmid	796674	5155	154.5439379	3.526108795	43.82846557	796674	0	43.82846557	225935.74	Neisseria gonorrhoeae	CT532	Pseudomonadota	Betaproteobacteria	Homo sapiens	urethra	Humans	Neisseria	2165075	0.00238098	CP048252.1	non-mobilizable	3.71222867	1.641756266	-2.623244276	Cluster_2
GCF_023611765.1_ASM2361176v1	NZ_CP048253.1	plasmid	938534	4207	223.0886618	3.526108795	63.26766266	938534	0	63.26766266	266167.0568	Neisseria gonorrhoeae	CT532	Pseudomonadota	Betaproteobacteria	Homo sapiens	urethra	Humans	Neisseria	2165075	0.00194312	CP048253.1	mobilizable	3.623972512	1.80118179	-2.711500433	Cluster_2
GCF_015352045.2_ASM1535204v2	NZ_CP126073.1	plasmid	16520	12488	1.322869955	0.268084867	4.934519319	16520	0	4.934519319	61622.27726	Clostridioides difficile	CDI-22	Terrabacteria group	Bacillota	Homo sapiens	NA	Humans	Clostridioides	4141211	0.003015543	CP126073.1	non-mobilizable	4.09649289	0.693244854	-2.520634469	Cluster_2
GCF_015352045.2_ASM1535204v2	NZ_CP126074.1	plasmid	13347	6865	1.94420976	0.268084867	7.252217485	13347	0	7.252217485	49786.47303	Clostridioides difficile	CDI-22	Terrabacteria group	Bacillota	Homo sapiens	NA	Humans	Clostridioides	4141211	0.001657728	CP126074.1	non-mobilizable	3.836640542	0.86047082	-2.780486817	Cluster_2
GCF_904863345.1_MSB1_10D	NZ_LR890313.1	plasmid	210525	201460	1.044996525	0.868653488	1.203007344	210525	0	1.203007344	242357.8596	Klebsiella oxytoca	MSB1_10D	Pseudomonadota	Gammaproteobacteria	Homo sapiens	rectal swab	Humans	Klebsiella	5812602	0.034659177	LR890313.1	conjugative	5.30418883	0.080268279	-1.460181757	Cluster_1
GCF_904863345.1_MSB1_10D	NZ_LR890314.1	plasmid	135755	109877	1.235517897	0.868653488	1.422336887	135755	0	1.422336887	156282.1101	Klebsiella oxytoca	MSB1_10D	Pseudomonadota	Gammaproteobacteria	Homo sapiens	rectal swab	Humans	Klebsiella	5812602	0.018903238	LR890314.1	non-mobilizable	5.040906793	0.153002473	-1.723463794	Cluster_1
GCF_905143135.2_1V_hybrid	NZ_OU508368.1	plasmid	41877	7553	5.544419436	1.436633994	3.859312435	41877	0	3.859312435	29149.38682	Chlamydia abortus	15-58d44	PVC group	Chlamydiota	Pica pica	cloacal swab	Livestock	Chlamydia	1151406	0.006559806	OU508368.1	non-mobilizable	3.878119485	0.586509939	-2.183109004	Cluster_2
GCF_021183705.1_ASM2118370v1	NZ_CP089219.1	plasmid	966359	18376	52.58810405	6.482225612	8.112661791	966359	0	8.112661791	149078.2731	Mycobacterium kansasii	FDAARGOS_1614	Terrabacteria group	Actinomycetota	NA	NA	Unannotated	Mycobacterium	6435496	0.002855413	CP089219.1	non-mobilizable	4.264250982	0.909163371	-2.544331043	Cluster_2
GCF_004194605.3_ASM419460v3	NZ_CP037994.1	plasmid	252468	84511	2.98739809	2.067724653	1.444775582	252468	0	1.444775582	122099.4292	Salmonella enterica subsp. enterica serovar Albany	sg_wt5	Pseudomonadota	Gammaproteobacteria	NA	wet market	Human-impacted	Salmonella	4851542	0.01741941	CP037994.1	conjugative	4.926913241	0.159800393	-1.758966555	Cluster_1
GCF_000266885.1_ASM26688v1	NC_018021.1	plasmid	231245	25287	9.144817495	13.89829414	0.657981289	231245	0	0.657981289	16638.37285	Turneriella parva DSM 21527	DSM 21527	Spirochaetota	Spirochaetia	NA	contaminated culture medium	Human-impacted	Turneriella	4384015	0.005768	18021.1	non-mobilizable	4.402897309	-0.181786456	-2.238974723	Cluster_1
GCF_905319565.2_NRS6190B	NZ_OX419552.1	plasmid	54225	64136	0.845469003	0.403490113	2.095389643	54225	0	2.095389643	134389.9102	Bacillus subtilis	NRS6190	Terrabacteria group	Bacillota	NA	garden soil	Earth	Bacillus	4105025	0.015623778	OX419552.1	conjugative	4.807101871	0.321264793	-1.806213936	Cluster_1
GCF_039637345.1_ASM3963734v1	NZ_CP147784.1	plasmid	437200	181634	2.40703833	0.86580111	2.780128487	437200	0	2.780128487	504965.8576	Bacillus anthracis	-	Terrabacteria group	Bacillota	NA	NA	Unannotated	Bacillus	5228851	0.034736886	CP147784.1	NA	5.259197147	0.444064868	-1.459209119	Cluster_1
GCF_016890085.1_ASM1689008v1	NZ_CP069588.1	plasmid	145248	49107	2.957786059	1.987376792	1.488286504	145248	0	1.488286504	73085.28537	Chromobacterium violaceum	FDAARGOS_1273	Pseudomonadota	Betaproteobacteria	NA	NA	Unannotated	Chromobacterium	4758933	0.01031891	CP069588.1	non-mobilizable	4.691143403	0.172686544	-1.986366187	Cluster_1
GCF_022385255.1_ASM2238525v1	NZ_CP092459.1	plasmid	1056592	8828	119.6864522	20.82727727	5.746620195	1056592	0	5.746620195	50731.16309	Dickeya fangzhongdai	643b	Pseudomonadota	Gammaproteobacteria	Aglaonema sp.	greenhouse	Plants	Dickeya	5141049	0.001717159	CP092459.1	non-mobilizable	3.945862324	0.759412495	-2.765189419	Cluster_2
GCF_024397315.1_ASM2439731v1	NZ_CP101614.1	plasmid	52153	165111	0.315866296	0.267140078	1.182399506	52153	0	1.182399506	195227.1649	Erwinia persicina	SR15	Pseudomonadota	Gammaproteobacteria	NA	Green onion	Plants	Erwinia	4733307	0.0348828	CP101614.1	non-mobilizable	5.217776008	0.07276424	-1.457388666	Cluster_1
GCF_014705805.1_ASM1470580v1	NZ_CP061515.1	plasmid	30453	110967	0.27443294	0.400813356	0.684690107	30453	0	0.684690107	75978.00708	Acinetobacter baumannii	CFSAN093710	Pseudomonadota	Gammaproteobacteria	Homo sapiens	sterile body site	Humans	Acinetobacter	3984725	0.027848095	CP061515.1	mobilizable	5.045193845	-0.164505947	-1.55520451	Cluster_1
GCF_014705805.1_ASM1470580v1	NZ_CP061516.1	plasmid	16679	83626	0.19944754	0.400813356	0.497607021	16679	0	0.497607021	41612.88478	Acinetobacter baumannii	CFSAN093710	Pseudomonadota	Gammaproteobacteria	Homo sapiens	sterile body site	Humans	Acinetobacter	3984725	0.020986643	CP061516.1	conjugative	4.922341324	-0.3031135	-1.67805703	Cluster_1
GCF_016591995.1_ASM1659199v1	NZ_AP024171.1	plasmid	18687	24653	0.758001055	0.298706295	2.537613262	18687	0	2.537613262	62559.77974	Staphylococcus aureus	834	Terrabacteria group	Bacillota	Homo sapiens	blood	Humans	Staphylococcus	2838668	0.008684707	AP024171.1	mobilizable	4.391869776	0.404425435	-2.061244826	Cluster_1
GCF_027943865.1_ASM2794386v1	NZ_AP026681.1	plasmid	76432	3428	22.29638273	0.405549756	54.9781683	76432	0	54.9781683	188465.1609	Salmonella enterica subsp. enterica serovar Oranienburg	11548	Pseudomonadota	Gammaproteobacteria	Homo sapiens	blood	Humans	Salmonella	4686981	0.000731388	AP026681.1	mobilizable	3.535040813	1.740190266	-3.13585238	Cluster_2
GCF_027943865.1_ASM2794386v1	NZ_AP026682.1	plasmid	67274	2495	26.96352705	0.405549756	66.48635998	67274	0	66.48635998	165883.4682	Salmonella enterica subsp. enterica serovar Oranienburg	11548	Pseudomonadota	Gammaproteobacteria	Homo sapiens	blood	Humans	Salmonella	4686981	0.000532326	AP026682.1	mobilizable	3.39707055	1.822732557	-3.273822643	Cluster_2
GCF_022404735.1_ASM2240473v1	NZ_CP062339.1	plasmid	11803	2564	4.603354134	0.388656637	11.84426996	11803	0	11.84426996	30368.70818	Staphylococcus aureus	NAS_NP_103	Terrabacteria group	Bacillota	Homo sapiens	NA	Humans	Staphylococcus	2737213	0.000936719	CP062339.1	non-mobilizable	3.408918021	1.073508298	-3.028390573	Cluster_2
GCF_001558755.2_ASM155875v2	NZ_CP014059.2	plasmid	162100	21970	7.378243059	1.639466959	4.500391434	162100	0	4.500391434	98873.59981	Achromobacter xylosoxidans	FDAARGOS_147	Pseudomonadota	Betaproteobacteria	Homo sapiens	Broviac blood	Humans	Achromobacter	6864988	0.003200297	CP014059.2	mobilizable	4.341830057	0.653250289	-2.494809726	Cluster_2
GCF_016454585.1_ASM1645458v1	NZ_CP051403.1	plasmid	10217	102040	0.100127401	0.245521407	0.40781536	10217	0	0.40781536	41613.47932	Salmonella enterica subsp. enterica serovar Agona	CVM 21974	Pseudomonadota	Gammaproteobacteria	NA	bovine	Livestock	Salmonella	4891101	0.020862378	CP051403.1	conjugative	5.00877045	-0.389536421	-1.680636181	Cluster_1
GCF_016889605.1_ASM1688960v1	NZ_CP069502.1	plasmid	376905	77233	4.880103065	3.752628774	1.300449194	376905	0	1.300449194	100437.5926	Escherichia coli	FDAARGOS_1268	Pseudomonadota	Gammaproteobacteria	Homo sapiens	NA	Humans	Escherichia	4927392	0.015674215	CP069502.1	conjugative	4.887802905	0.11409339	-1.804814209	Cluster_1
GCF_016889605.1_ASM1688960v1	NZ_CP069503.1	plasmid	103950	4072	25.52799607	3.752628774	6.802696885	103950	0	6.802696885	27700.58171	Escherichia coli	FDAARGOS_1268	Pseudomonadota	Gammaproteobacteria	Homo sapiens	NA	Humans	Escherichia	4927392	0.000826401	CP069503.1	mobilizable	3.609807769	0.83268112	-3.082809345	Cluster_2
GCF_013113775.1_ASM1311377v1	NZ_CP051859.1	plasmid	490727	235425	2.084430286	1.373288367	1.517838741	490727	0	1.517838741	357337.1856	Bacillus thuringiensis serovar israelensis	BGSC 4Q7rifR	Terrabacteria group	Bacillota	NA	NA	Unannotated	Bacillus	4865236	0.048389225	CP051859.1	non-mobilizable	5.371852579	0.181225634	-1.315251333	Cluster_1
GCF_036324685.1_ASM3632468v1	NZ_CP143342.1	plasmid	55687	76286	0.729976667	0.43176073	1.69069722	55687	0	1.69069722	128976.5282	Serratia marcescens	2023CB-00608	Pseudomonadota	Gammaproteobacteria	Homo sapiens	urine	Humans	Serratia	5257801	0.014509108	CP143342.1	NA	4.882444844	0.228065839	-1.838359301	Cluster_1
GCF_036324685.1_ASM3632468v1	NZ_CP143343.1	plasmid	29991	46161	0.649704296	0.43176073	1.504778573	29991	0	1.504778573	69462.08372	Serratia marcescens	2023CB-00608	Pseudomonadota	Gammaproteobacteria	Homo sapiens	urine	Humans	Serratia	5257801	0.008779526	CP143343.1	NA	4.664275209	0.177472599	-2.056528936	Cluster_1
GCF_002848505.1_ASM284850v1	NZ_CP025444.1	plasmid	51490	25550	2.015264188	1.321045948	1.525506506	51490	0	1.525506506	38976.69123	Listeria monocytogenes	MF4545	Terrabacteria group	Bacillota	NA	meat processing facility	Human-impacted	Listeria	3010323	0.008487461	CP025444.1	non-mobilizable	4.407390904	0.183414064	-2.071222192	Cluster_1
GCF_009664775.1_ASM966477v1	NZ_CP045973.1	plasmid	46982	57553	0.816325821	0.723034518	1.129027454	46982	0	1.129027454	64978.91707	Listeria monocytogenes	AUSMDU00000224	Terrabacteria group	Bacillota	Homo sapiens	NA	Humans	Listeria	2931813	0.019630515	CP045973.1	mobilizable	4.760067967	0.052704503	-1.7070683	Cluster_1
GCF_022221245.1_ASM2222124v1	NZ_CP076211.1	plasmid	30381	181708	0.167196821	0.076509928	2.185295769	30381	0	2.185295769	397085.7236	Bacillus anthracis	A1074	Terrabacteria group	Bacillota	NA	NA	Unannotated	Bacillus	5227949	0.034757034	CP076211.1	conjugative	5.259374048	0.339510225	-1.458957294	Cluster_1
GCF_022221245.1_ASM2222124v1	NZ_CP076212.1	plasmid	10150	94813	0.10705283	0.076509928	1.399201823	10150	0	1.399201823	132662.5224	Bacillus anthracis	A1074	Terrabacteria group	Bacillota	NA	NA	Unannotated	Bacillus	5227949	0.018135793	CP076212.1	conjugative	4.976867888	0.145880362	-1.741463454	Cluster_1
GCF_019357575.1_ASM1935757v1	NZ_CP079982.1	plasmid	87568	11919	7.346925078	2.240457811	3.279207062	87568	0	3.279207062	39084.86898	Macrococcoides bohemicum	19Msa0936	Terrabacteria group	Bacillota	pig	nasal swab sample	Livestock	Macrococcoides	2375477	0.005017519	CP079982.1	non-mobilizable	4.07623982	0.515768841	-2.29951101	Cluster_2
GCF_019357575.1_ASM1935757v1	NZ_CP079983.1	plasmid	65725	4381	15.00228258	2.240457811	6.696079037	65725	0	6.696079037	29335.52226	Macrococcoides bohemicum	19Msa0936	Terrabacteria group	Bacillota	pig	nasal swab sample	Livestock	Macrococcoides	2375477	0.001844261	CP079983.1	mobilizable	3.641573253	0.825820571	-2.734177577	Cluster_2
GCF_040735505.1_ASM4073550v1	NZ_CP138218.1	plasmid	36877	112668	0.327306777	0.31829599	1.028309458	36877	0	1.028309458	115857.5701	Escherichia coli	-	Pseudomonadota	Gammaproteobacteria	Homo sapiens	Catheter	Humans	Escherichia	4733682	0.023801345	CP138218.1	NA	5.051800585	0.012123831	-1.623398494	Cluster_1
GCF_905337805.2_AN2353v1_cp	NZ_OW969712.1	plasmid	134074	65498	2.046993801	0.52519723	3.89757159	134074	0	3.89757159	255283.144	Citrobacter koseri	0	Pseudomonadota	Gammaproteobacteria	Homo sapiens	Hospital Universitario Lucus Augusti (Lugo)	Humans	Citrobacter	4634954	0.014131316	OW969712.1	conjugative	4.816228039	0.590794101	-1.849817389	Cluster_1
GCF_905337805.2_AN2353v1_cp	NZ_OW969713.1	plasmid	83849	35534	2.359683683	0.52519723	4.492947697	83849	0	4.492947697	159652.4035	Citrobacter koseri	0	Pseudomonadota	Gammaproteobacteria	Homo sapiens	Hospital Universitario Lucus Augusti (Lugo)	Humans	Citrobacter	4634954	0.007666527	OW969713.1	conjugative	4.550644098	0.652531363	-2.11540133	Cluster_1
GCF_905337805.2_AN2353v1_cp	NZ_OW969714.1	plasmid	120344	26834	4.484758143	0.52519723	8.539188499	120344	0	8.539188499	229140.5842	Citrobacter koseri	0	Pseudomonadota	Gammaproteobacteria	Homo sapiens	Hospital Universitario Lucus Augusti (Lugo)	Humans	Citrobacter	4634954	0.005789486	OW969714.1	mobilizable	4.428685415	0.931416601	-2.237360013	Cluster_1
GCF_036237295.1_ASM3623729v1	NZ_CP108355.1	plasmid	55201	41521	1.329471834	0.709901901	1.872754295	55201	0	1.872754295	77758.6311	Streptomyces sp. NBC_01352	NBC_01352	Terrabacteria group	Actinomycetota	NA	NA	Unannotated	Streptomyces	11274169	0.003682843	CP108355.1	NA	4.618267805	0.272480802	-2.433816736	Cluster_1
GCF_001655375.1_ASM165537v1	NZ_CP015297.1	plasmid	248755	7502	33.15849107	2.287211879	14.49734123	248755	0	14.49734123	108759.0539	Chlamydia trachomatis	E-160	PVC group	Chlamydiota	Homo sapiens	Patient sample	Humans	Chlamydia	1043007	0.007192665	CP015297.1	non-mobilizable	3.87517706	1.161288361	-2.143110163	Cluster_2
GCF_017357025.1_ASM1735702v1	NZ_CP071588.1	plasmid	31989	28220	1.13355776	0.623895855	1.816902214	31989	0	1.816902214	51272.98048	Campylobacter jejuni	RM1477	Campylobacterota	Epsilonproteobacteria	Homo sapiens	NA	Humans	Campylobacter	1666448	0.016934222	CP071588.1	conjugative	4.450557009	0.259331554	-1.771234757	Cluster_1
GCF_009756585.1_ASM975658v1	NZ_CP037878.1	plasmid	40897	6760	6.049852071	0.369125737	16.38967828	40897	0	16.38967828	110794.2252	Salmonella enterica subsp. enterica serovar 4;[5];12:i:-	PNCS014863	Pseudomonadota	Gammaproteobacteria	Homo sapiens	stool	Humans	Salmonella	4984391	0.001356234	CP037878.1	mobilizable	3.829946696	1.214570429	-2.867665407	Cluster_2
GCF_016756095.1_ASM1675609v1	NZ_AP024242.1	plasmid	22081	24567	0.898807343	0.373138398	2.40877741	22081	0	2.40877741	59176.43463	Mycobacterium intracellulare	M002	Terrabacteria group	Actinomycetota	Homo sapiens	sputum	Humans	Mycobacterium	5464983	0.004495348	AP024242.1	non-mobilizable	4.390352126	0.38179667	-2.347236689	Cluster_1
GCF_013267355.1_ASM1326735v1	NZ_CP053984.1	plasmid	618632	91397	6.768624791	2.77202393	2.441762756	618632	0	2.441762756	223169.7906	Achromobacter pestifer	FDAARGOS_790	Pseudomonadota	Betaproteobacteria	NA	NA	Unannotated	Achromobacter	7085906	0.012898421	CP053984.1	conjugative	4.960931941	0.387703465	-1.889463446	Cluster_1
GCF_029961345.1_ASM2996134v1	NZ_CP124642.1	plasmid	22500	36824	0.611014556	0.20684195	2.954016606	22500	0	2.954016606	108778.7075	Pseudomonas aeruginosa	2021CK-01198	Pseudomonadota	Gammaproteobacteria	Homo sapiens	Wound/Abscess	Humans	Pseudomonas	6512383	0.005654459	CP124642.1	mobilizable	4.566130962	0.470412932	-2.247608972	Cluster_1
GCF_016728645.1_ASM1672864v1	NZ_CP068163.1	plasmid	108022	20681	5.223248392	1.54512604	3.38046752	108022	0	3.38046752	69911.44878	Corynebacterium glucuronolyticum	FDAARGOS_1111	Terrabacteria group	Actinomycetota	NA	NA	Unannotated	Corynebacterium	2921218	0.007079581	CP068163.1	mobilizable	4.315571535	0.528976768	-2.149992433	Cluster_2
GCF_022921835.1_ASM2292183v1	NZ_CP094075.1	plasmid	234464	4665	50.2602358	5.215269534	9.63713102	234464	0	9.63713102	44957.21621	Helicobacter pylori	Hpfe103	Campylobacterota	Epsilonproteobacteria	Homo sapiens	gastric biopsy	Humans	Helicobacter	1597927	0.002919407	CP094075.1	non-mobilizable	3.668851648	0.983947763	-2.534705287	Cluster_2
GCF_001689935.1_ASM168993v1	NZ_CP016505.1	plasmid	2365657	2096	1128.653149	4.36460384	258.5923466	2365657	0	258.5923466	542009.5584	Salmonella enterica subsp. enterica serovar Heidelberg	SH12-007	Pseudomonadota	Gammaproteobacteria	Homo sapiens	Human	Humans	Salmonella	4751442	0.000441129	CP016505.1	mobilizable	3.321391278	2.412615667	-3.355434154	Cluster_2
GCF_001689935.1_ASM168993v1	NZ_CP016506.1	plasmid	486449	37697	12.90418336	4.36460384	2.956553178	486449	0	2.956553178	111453.1852	Salmonella enterica subsp. enterica serovar Heidelberg	SH12-007	Pseudomonadota	Gammaproteobacteria	Homo sapiens	Human	Humans	Salmonella	4751442	0.007933802	CP016506.1	conjugative	4.57630679	0.470785695	-2.100518643	Cluster_1
GCF_001362175.2_ERL12960	NZ_LT904895.1	plasmid	45278	106704	0.424332734	0.763260856	0.555947197	45278	0	0.555947197	59321.78974	Salmonella enterica subsp. enterica serovar Typhi	ERL12960	Pseudomonadota	Gammaproteobacteria	NA	Not known	Unannotated	Salmonella	4807646	0.022194646	LT904895.1	non-mobilizable	5.0281807	-0.254966455	-1.653751782	Cluster_1
GCF_039637115.1_ASM3963711v1	NZ_CP147782.1	plasmid	407682	181634	2.244524704	0.799079912	2.808886409	407682	0	2.808886409	510189.2741	Bacillus anthracis	-	Terrabacteria group	Bacillota	NA	NA	Unannotated	Bacillus	5228845	0.034736926	CP147782.1	NA	5.259197147	0.448534177	-1.459208621	Cluster_1
GCF_016925515.1_ASM1692551v1	NZ_CP070495.1	plasmid	57254	70104	0.816700902	0.437556399	1.866504304	57254	0	1.866504304	130849.4177	Methylomonas sp. EFPC1	EFPC1	Pseudomonadota	Gammaproteobacteria	NA	stream biofilm	Water	Methylomonas	4923651	0.014238215	CP070495.1	non-mobilizable	4.845742799	0.271028996	-1.846544463	Cluster_1
GCF_023375245.1_ASM2337524v1	NZ_CP088199.1	plasmid	52144	59610	0.874752558	0.561653762	1.557458737	52144	0	1.557458737	92840.11529	Enterococcus faecalis	S11-6	Terrabacteria group	Bacillota	Sus scrofa domesticus	fecal sample	Livestock	Enterococcus	2717320	0.021937056	CP088199.1	mobilizable	4.775319122	0.192416549	-1.658821663	Cluster_1
GCF_033403855.1_ASM3340385v1	NZ_CP137713.1	plasmid	80315	93910	0.855233734	0.570585225	1.498871154	80315	0	1.498871154	140758.9901	Salmonella enterica	FELIX_MS734	Pseudomonadota	Gammaproteobacteria	NA	NA	Unannotated	Salmonella	4857518	0.019332919	CP137713.1	NA	4.972711841	0.175764302	-1.713702578	Cluster_1
GCF_022405295.1_ASM2240529v1	NZ_CP062361.1	plasmid	12793	42244	0.302835906	0.333828695	0.907159601	12793	0	0.907159601	38322.05017	Staphylococcus aureus	NAS_AN_157	Terrabacteria group	Bacillota	Homo sapiens	NA	Humans	Staphylococcus	2734702	0.015447387	CP062361.1	mobilizable	4.625765034	-0.042316299	-1.811144974	Cluster_1
GCF_020641355.2_ASM2064135v2	NZ_CP104293.1	plasmid	45677	75376	0.605988644	0.326575471	1.855585298	45677	0	1.855585298	139866.5974	Stenotrophomonas maltophilia	ACYCe.8N	Pseudomonadota	Gammaproteobacteria	NA	freshwater stream	Water	Stenotrophomonas	4514347	0.016696989	CP104293.1	non-mobilizable	4.877233087	0.268480923	-1.777361852	Cluster_1
GCF_020641355.2_ASM2064135v2	NZ_CP104294.1	plasmid	178729	48499	3.685210004	0.326575471	11.28440537	178729	0	11.28440537	547282.3761	Stenotrophomonas maltophilia	ACYCe.8N	Pseudomonadota	Gammaproteobacteria	NA	freshwater stream	Water	Stenotrophomonas	4514347	0.010743304	CP104294.1	non-mobilizable	4.685732784	1.052478679	-1.968862155	Cluster_1
GCF_030389755.1_ASM3038975v1	NZ_CP128948.1	plasmid	195294	39121	4.992050305	0.276924874	18.02673133	195294	0	18.02673133	705223.7565	Escherichia coli	TUM2826	Pseudomonadota	Gammaproteobacteria	NA	NA	Unannotated	Escherichia	4965000	0.007879355	CP128948.1	conjugative	4.592409948	1.255916986	-2.103509305	Cluster_1
GCF_030389755.1_ASM3038975v1	NZ_CP128949.1	plasmid	13754	4087	3.365304624	0.276924874	12.15241005	13754	0	12.15241005	49666.89989	Escherichia coli	TUM2826	Pseudomonadota	Gammaproteobacteria	NA	NA	Unannotated	Escherichia	4965000	0.000823162	CP128949.1	mobilizable	3.611404638	1.084662415	-3.084514615	Cluster_2
GCF_002865805.1_ASM286580v1	NZ_CP013842.1	plasmid	56668	10111	5.604589061	1.524075069	3.677370738	56668	0	3.677370738	37181.89553	Clostridium botulinum	AM1051	Terrabacteria group	Bacillota	NA	NA	Unannotated	Clostridium	3904454	0.002589607	CP013842.1	mobilizable	4.00479411	0.565537416	-2.5867662	Cluster_2
GCF_025983385.1_ASM2598338v1	NZ_CP087766.1	plasmid	47597	32189	1.478672839	0.75930247	1.947409494	47597	0	1.947409494	62685.16421	Moraxella bovis	SAM109246	Pseudomonadota	Gammaproteobacteria	Bovine	NA	Livestock	Moraxella	2727394	0.011802109	CP087766.1	mobilizable	4.507707485	0.289457283	-1.928040396	Cluster_1
GCF_025983385.1_ASM2598338v1	NZ_CP087767.1	plasmid	63504	32580	1.949171271	0.75930247	2.567055091	63504	0	2.567055091	83634.65488	Moraxella bovis	SAM109246	Pseudomonadota	Gammaproteobacteria	Bovine	NA	Livestock	Moraxella	2727394	0.011945469	CP087767.1	non-mobilizable	4.51295108	0.409435189	-1.922796801	Cluster_1
GCF_030297375.1_ASM3029737v1	NZ_AP028091.1	plasmid	13521	5386	2.510397326	1.386681637	1.810363143	13521	0	1.810363143	9750.615887	Edwardsiella tarda	GBS0709	Pseudomonadota	Gammaproteobacteria	Homo sapiens	Homo sapiens	Humans	Edwardsiella	3632068	0.001482902	AP028091.1	NA	3.731266349	0.257765699	-2.828887622	Cluster_2
GCF_008369785.1_ASM836978v1	NZ_CP043553.1	plasmid	109510	4106	26.67072577	1.398649775	19.06890935	109510	0	19.06890935	78296.9418	Francisella marina	E95-16	Pseudomonadota	Gammaproteobacteria	Lutjanus guttatus (Rose snapper)	NA	Animals	Francisella	2058175	0.001994971	CP043553.1	non-mobilizable	3.613418945	1.280325854	-2.700063354	Cluster_2
GCF_038024695.1_WGS_using_MinION_R10.4.1_of_Staphylococcus_aureus_TUM22750	NZ_CP150728.1	plasmid	61642	21326	2.890462346	0.328608254	8.796073467	61642	0	8.796073467	187585.0628	Staphylococcus aureus	-	Terrabacteria group	Bacillota	Homo sapiens	NA	Humans	Staphylococcus	2819071	0.007564903	CP150728.1	NA	4.328909405	0.944288848	-2.121196609	Cluster_2
GCF_008124085.1_ASM812408v1	NZ_CP043182.1	plasmid	21805	64997	0.335477022	0.314613372	1.066315203	21805	0	1.066315203	69307.28927	Escherichia coli O2:H6	PG20180057	Pseudomonadota	Gammaproteobacteria	NA	mouse gut	Animals	Escherichia	5044633	0.012884386	CP043182.1	conjugative	4.812893312	0.027885601	-1.889936265	Cluster_1
GCF_003345315.1_ASM334531v1	NZ_CP031100.1	plasmid	127831	57676	2.216363826	0.732890912	3.024138777	127831	0	3.024138777	174420.2281	Clostridium botulinum	CFSAN034202	Terrabacteria group	Bacillota	NA	NA	Unannotated	Clostridium	3954901	0.014583424	CP031100.1	non-mobilizable	4.760995133	0.480601717	-1.836140483	Cluster_1
GCF_003345315.1_ASM334531v1	NZ_CP031099.1	plasmid	78347	5926	13.22089099	0.732890912	18.0393709	78347	0	18.0393709	106901.312	Clostridium botulinum	CFSAN034202	Terrabacteria group	Bacillota	NA	NA	Unannotated	Clostridium	3954901	0.001498394	CP031099.1	mobilizable	3.772761647	1.256221388	-2.824373969	Cluster_2
GCF_002180115.1_ASM218011v1	NZ_CP021551.1	plasmid	311689	161830	1.926027313	1.570637549	1.226271022	311689	0	1.226271022	198447.4395	Proteus mirabilis	AR_0159	Pseudomonadota	Gammaproteobacteria	NA	NA	Unannotated	Proteus	4055152	0.039907259	CP021551.1	conjugative	5.209059034	0.088586465	-1.398948103	Cluster_1
GCF_022405555.1_ASM2240555v1	NZ_CP062389.1	plasmid	15637	27269	0.573435036	0.342855327	1.672527712	15637	0	1.672527712	45608.15816	Staphylococcus aureus	NAS_AN_044	Terrabacteria group	Bacillota	Homo sapiens	NA	Humans	Staphylococcus	2738397	0.009958016	CP062389.1	mobilizable	4.435669212	0.223373322	-2.001827198	Cluster_1
GCF_020971565.1_ASM2097156v1	NZ_CP087393.1	plasmid	188297	7703	24.44463196	4.926196075	4.962171946	188297	0	4.962171946	38223.6105	Pectobacterium parvum	FN20211	Pseudomonadota	Gammaproteobacteria	Solanum tuberosum	potato plant	Plants	Pectobacterium	4699601	0.001639075	CP087393.1	non-mobilizable	3.886659898	0.695671809	-2.78540109	Cluster_2
GCF_020971565.1_ASM2097156v1	NZ_CP087394.1	plasmid	371677	5731	64.8537777	4.926196075	13.16508249	371677	0	13.16508249	75449.08776	Pectobacterium parvum	FN20211	Pseudomonadota	Gammaproteobacteria	Solanum tuberosum	potato plant	Plants	Pectobacterium	4699601	0.001219465	CP087394.1	mobilizable	3.758230408	1.119423585	-2.913830579	Cluster_2
GCF_026625025.1_ASM2662502v1	NZ_CP113084.1	plasmid	38493	8427	4.567817729	1.416720063	3.224220401	38493	0	3.224220401	27170.50532	Rhodopseudomonas palustris	CGA0092	Pseudomonadota	Alphaproteobacteria	NA	soil	Earth	Rhodopseudomonas	5459214	0.001543629	CP113084.1	non-mobilizable	3.925672994	0.508424722	-2.811457125	Cluster_2
GCF_025854215.1_ASM2585421v1	NZ_CP107613.1	plasmid	116181	19667	5.907408349	1.318930753	4.478937453	116181	0	4.478937453	88087.2629	Acinetobacter baumannii	1326927-1	Pseudomonadota	Gammaproteobacteria	NA	ENVIRONMENT	Unannotated	Acinetobacter	3964660	0.004960577	CP107613.1	conjugative	4.293738118	0.651174998	-2.304467831	Cluster_2
GCF_025853975.1_ASM2585397v1	NZ_CP107586.1	plasmid	121461	19667	6.175878375	1.596061324	3.869449301	121461	0	3.869449301	76100.4594	Acinetobacter baumannii	1326527-1	Pseudomonadota	Gammaproteobacteria	Homo sapiens	skin	Humans	Acinetobacter	3966206	0.004958643	CP107586.1	conjugative	4.293738118	0.587649161	-2.304637149	Cluster_2
GCF_009857155.1_ASM985715v1	NZ_CP047320.1	plasmid	30322	7552	4.015095339	0.992373082	4.045953494	30322	0	4.045953494	30555.04079	Chlamydia psittaci	AMK	PVC group	Chlamydiota	goat	NA	Livestock	Chlamydia	1152497	0.006552729	CP047320.1	non-mobilizable	3.878061981	0.607020887	-2.183577822	Cluster_2
GCF_028596145.1_ASM2859614v1	NZ_CP117237.1	plasmid	13801	27269	0.506105834	0.196495746	2.575657971	13801	0	2.575657971	70235.6172	Staphylococcus aureus	ATCC 23235	Terrabacteria group	Bacillota	NA	NA	Unannotated	Staphylococcus	2720522	0.010023444	CP117237.1	mobilizable	4.435669212	0.410888191	-1.99898303	Cluster_1
GCF_003032075.1_ASM303207v1	NZ_CP025566.1	plasmid	1060113	15792	67.12974924	30.94472701	2.169343721	1060113	0	2.169343721	34258.27604	Listeria monocytogenes	ATCC 51779	Terrabacteria group	Bacillota	NA	NA	Unannotated	Listeria	2979032	0.005301051	CP025566.1	non-mobilizable	4.198437135	0.336328369	-2.275638033	Cluster_2
GCF_013784065.1_ASM1378406v1	NZ_CP056718.1	plasmid	70966	128953	0.550324537	0.565424068	0.97329521	70966	0	0.97329521	125509.3372	Citrobacter sp. RHBSTW-00599	RHBSTW-00599	Pseudomonadota	Gammaproteobacteria	NA	Freshwater sample from upstream of wastewater treatment plant	Human-impacted	Citrobacter	5109855	0.025236137	CP056718.1	conjugative	5.11043145	-0.011755414	-1.597977126	Cluster_1
GCF_022923675.1_ASM2292367v1	NZ_CP094123.1	plasmid	764960	9544	80.15088013	12.15370306	6.594770316	764960	0	6.594770316	62940.48789	Helicobacter pylori	Hpfe058	Campylobacterota	Epsilonproteobacteria	Homo sapiens	gastric biopsy	Humans	Helicobacter	1615882	0.005906372	CP094123.1	mobilizable	3.979730431	0.819199674	-2.228679213	Cluster_2
GCF_023206735.1_ASM2320673v1	NZ_CP069644.1	plasmid	113971	3173	35.9190041	1.124604851	31.93922209	113971	0	31.93922209	101343.1517	Escherichia coli	SSGNw2	Pseudomonadota	Gammaproteobacteria	NA	laboratory evolution	Human-impacted	Escherichia	5050943	0.0006282	CP069644.1	mobilizable	3.501470072	1.504324334	-3.201902395	Cluster_2
GCF_023206735.1_ASM2320673v1	NZ_CP069643.1	plasmid	75658	5514	13.72107363	1.124604851	12.20079534	75658	0	12.20079534	67275.18553	Escherichia coli	SSGNw2	Pseudomonadota	Gammaproteobacteria	NA	laboratory evolution	Human-impacted	Escherichia	5050943	0.001091677	CP069643.1	mobilizable	3.741466762	1.086388142	-2.961905706	Cluster_2
GCF_023517715.1_ASM2351771v1	NZ_CP077845.1	plasmid	56358	11194	5.034661426	1.960672962	2.567823152	56358	0	2.567823152	28744.21236	Acinetobacter baumannii	DETAB-E155	Pseudomonadota	Gammaproteobacteria	NA	Infusion stand_P63_BU16	Human-impacted	Acinetobacter	3987206	0.00280748	CP077845.1	mobilizable	4.048985303	0.40956511	-2.551683372	Cluster_2
GCF_023517715.1_ASM2351771v1	NZ_CP077844.1	plasmid	272599	38952	6.99833128	1.960672962	3.569351653	272599	0	3.569351653	139033.3856	Acinetobacter baumannii	DETAB-E155	Pseudomonadota	Gammaproteobacteria	NA	Infusion stand_P63_BU16	Human-impacted	Acinetobacter	3987206	0.009769247	CP077844.1	conjugative	4.590529762	0.552589337	-2.010138913	Cluster_1
GCF_020097015.1_ASM2009701v1	NZ_CP083593.1	plasmid	237359	25171	9.429859759	2.499552394	3.772619362	237359	0	3.772619362	94960.60196	Macrococcus armenti	19Msa0966	Terrabacteria group	Bacillota	NA	nasal cavities of a calf	Livestock	Macrococcus	2209534	0.011391995	CP083593.1	non-mobilizable	4.40090047	0.576642989	-1.943400219	Cluster_1
GCF_027558075.1_ASM2755807v1	NZ_CP086199.1	plasmid	67010	65740	1.019318528	0.942847413	1.081106565	67010	0	1.081106565	71071.94557	Macrococcoides canis	KW0150	Terrabacteria group	Bacillota	cat	otitis	Livestock	Macrococcoides	2302118	0.028556312	CP086199.1	mobilizable	4.8178297	0.033868505	-1.544297881	Cluster_1
GCF_905330835.2_AI2945v1_cpp	NZ_OW968348.1	plasmid	215381	98209	2.19308821	1.307267796	1.677612052	215381	0	1.677612052	164756.602	Klebsiella oxytoca	101	Pseudomonadota	Gammaproteobacteria	Homo sapiens	Hospital Universitario Central de Asturias (Oviedo)	Humans	Klebsiella	5942035	0.016527839	OW968348.1	conjugative	4.992151289	0.224691537	-1.781783917	Cluster_1
GCF_905330835.2_AI2945v1_cpp	NZ_OW968349.1	plasmid	45367	2815	16.11616341	1.307267796	12.328127	45367	0	12.328127	34703.67749	Klebsiella oxytoca	101	Pseudomonadota	Gammaproteobacteria	Homo sapiens	Hospital Universitario Central de Asturias (Oviedo)	Humans	Klebsiella	5942035	0.000473743	OW968349.1	non-mobilizable	3.449478399	1.0908971	-3.324456806	Cluster_2
GCF_025854195.1_ASM2585419v1	NZ_CP107611.1	plasmid	155283	19667	7.895611939	1.919888107	4.112537553	155283	0	4.112537553	80881.27605	Acinetobacter baumannii	1326924-3	Pseudomonadota	Gammaproteobacteria	NA	ENVIRONMENT	Unannotated	Acinetobacter	3965229	0.004959865	CP107611.1	conjugative	4.293738118	0.614109877	-2.304530156	Cluster_2
GCF_008693705.1_ASM869370v1	NZ_CP044061.1	plasmid	182119	2809	64.83410466	2.962435466	21.88540658	182119	0	21.88540658	61476.1071	Aeromonas veronii	FDAARGOS_632	Pseudomonadota	Gammaproteobacteria	Homo sapiens	clinical isolate	Humans	Aeromonas	4559061	0.000616136	CP044061.1	mobilizable	3.448551739	1.340154619	-3.210323664	Cluster_2
GCF_000183425.1_ASM18342v1	NC_014750.1	plasmid	136341	4916	27.73413344	3.435563952	8.072658181	136341	0	8.072658181	39685.18762	Marivirga tractuosa DSM 4126	DSM 4126	FCB group	Bacteroidota/Chlorobiota group	NA	beach sand	Earth	Marivirga	4511574	0.001089642	14750.1	mobilizable	3.691611874	0.907016564	-2.962716211	Cluster_2
GCF_016593175.1_ASM1659317v1	NZ_AP023060.1	plasmid	23311	35300	0.660368272	0.343841421	1.920560559	23311	0	1.920560559	67795.78773	Nitratiruptor sp. YY08-13	YY08-13	Campylobacterota	Epsilonproteobacteria	NA	marine hydrothermal vent chimney	Water	Nitratiruptor	1893367	0.018644035	AP023060.1	non-mobilizable	4.547774705	0.283428006	-1.729460098	Cluster_1
GCF_016026395.1_ASM1602639v1	NZ_CP065625.1	plasmid	371762	57741	6.438440623	2.602890323	2.473573537	371762	0	2.473573537	142826.6096	Edwardsiella hoshinae	FDAARGOS_940	Pseudomonadota	Gammaproteobacteria	NA	NA	Unannotated	Edwardsiella	3759372	0.015359214	CP065625.1	non-mobilizable	4.761484301	0.393324826	-1.813631001	Cluster_1
GCF_023573125.1_ASM2357312v1	NZ_CP097623.1	plasmid	156738	2507	62.5201436	0.536464624	116.5410369	156738	0	116.5410369	292168.3795	Pasteurella multocida	P2723	Pseudomonadota	Gammaproteobacteria	Avian	NA	Animals	Pasteurella	2297391	0.001091238	CP097623.1	non-mobilizable	3.399154334	2.066478878	-2.962080581	Cluster_2
GCF_001676725.1_ASM167672v1	NZ_CP016173.1	plasmid	374656	118591	3.159227935	1.65107655	1.913435168	374656	0	1.913435168	226916.19	Bordetella flabilis	AU10664	Pseudomonadota	Betaproteobacteria	Homo sapiens	Sputum	Humans	Bordetella	5835727	0.020321547	CP016173.1	non-mobilizable	5.074051731	0.281813752	-1.692043236	Cluster_1
GCF_020097095.1_ASM2009709v1	NZ_CP083603.1	plasmid	58452	2566	22.77942323	2.534439605	8.987952673	58452	0	8.987952673	23063.08656	Macrococcus armenti	JEK29	Terrabacteria group	Bacillota	NA	skin of a pig	Livestock	Macrococcus	2228626	0.001151382	CP083603.1	mobilizable	3.409256652	0.953660777	-2.938780541	Cluster_2
GCF_020526085.1_ASM2052608v1	NZ_CP084875.1	plasmid	169444	199821	0.847978941	1.473498092	0.575486962	169444	0	0.575486962	114994.3803	Klebsiella africana	200023	Pseudomonadota	Gammaproteobacteria	Homo sapiens	feces	Humans	Klebsiella	5243981	0.038104829	CP084875.1	conjugative	5.300641128	-0.239964511	-1.419019981	Cluster_1
GCF_003203675.1_ASM320367v1	NZ_CP029672.1	plasmid	660750	27269	24.23081154	5.775580337	4.195389922	660750	0	4.195389922	114404.0878	Staphylococcus aureus	AR_0220	Terrabacteria group	Bacillota	NA	NA	Unannotated	Staphylococcus	2828139	0.00964203	CP029672.1	mobilizable	4.435669212	0.622772331	-2.015831539	Cluster_1
GCF_001941885.1_ASM194188v1	NZ_CP018934.1	plasmid	472718	97634	4.841735461	4.612885477	1.049611027	472718	0	1.049611027	102477.723	Bacillus cereus	ISSFR-9F	Terrabacteria group	Bacillota	NA	Air	Earth	Bacillus	5243376	0.018620446	CP018934.1	conjugative	4.989601082	0.021028385	-1.730009919	Cluster_1
GCF_025853935.1_ASM2585393v1	NZ_CP107582.1	plasmid	76801	19667	3.905069406	1.070348328	3.648409872	76801	0	3.648409872	71753.27695	Acinetobacter baumannii	1326525-2	Pseudomonadota	Gammaproteobacteria	Homo sapiens	skin	Humans	Acinetobacter	3961871	0.004964069	CP107582.1	conjugative	4.293738118	0.562103622	-2.304162213	Cluster_2
GCF_004353225.1_ASM435322v1	NZ_CP037935.1	plasmid	99900	36788	2.715559422	0.706636036	3.842939341	99900	0	3.842939341	141374.0525	Marinobacter sp. JH2	sp.	Pseudomonadota	Gammaproteobacteria	NA	Water from the baltic sea	Water	Marinobacter	3684730	0.009983907	CP037935.1	mobilizable	4.565706178	0.584663529	-2.000699492	Cluster_1
GCF_020906975.2_ASM2090697v2	NZ_CP116910.1	plasmid	28252	41081	0.687714515	0.290809351	2.364829438	28252	0	2.364829438	97149.55815	Staphylococcus aureus	AATYW	Terrabacteria group	Bacillota	Homo sapiens	skin	Humans	Staphylococcus	2732027	0.015036821	CP116910.1	mobilizable	4.613641007	0.373799823	-1.82284398	Cluster_1
GCF_024508075.1_ASM2450807v1	NZ_CP101908.1	plasmid	86382	152311	0.567142229	0.392011018	1.446750736	86382	0	1.446750736	220356.0513	Salmonella enterica subsp. enterica	QA-1986 973	Pseudomonadota	Gammaproteobacteria	NA	cow	Livestock	Salmonella	4803791	0.031706417	CP101908.1	conjugative	5.18273127	0.160393712	-1.498852835	Cluster_1
GCF_024508075.1_ASM2450807v1	NZ_CP101909.1	plasmid	13072	3071	4.256593943	0.392011018	10.85835282	13072	0	10.85835282	33346.00152	Salmonella enterica subsp. enterica	QA-1986 973	Pseudomonadota	Gammaproteobacteria	NA	cow	Livestock	Salmonella	4803791	0.000639287	CP101909.1	mobilizable	3.487279816	1.035763949	-3.194304288	Cluster_2
GCF_024206695.1_ASM2420669v1	NZ_CP100327.1	plasmid	36546	4285	8.52882147	1.590140943	5.363563217	36546	0	5.363563217	22982.86838	Streptococcus suis	STC90	Terrabacteria group	Bacillota	Homo sapiens	blood	Humans	Streptococcus	2249566	0.001904812	CP100327.1	mobilizable	3.631950826	0.729453404	-2.720147913	Cluster_2
GCF_002407125.1_ASM240712v1	NZ_CP023544.1	plasmid	44497	55132	0.807099325	0.625137821	1.29107422	44497	0	1.29107422	71179.5039	Campylobacter jejuni	CFSAN032806	Campylobacterota	Epsilonproteobacteria	NA	chicken breast	Food	Campylobacter	1727779	0.031909174	CP023544.1	conjugative	4.741403747	0.110951209	-1.496084444	Cluster_1
GCF_029916885.1_ASM2991688v1	NZ_CP123959.1	plasmid	54411	4614	11.79258778	0.628019538	18.77742183	54411	0	18.77742183	86639.0243	Mannheimia haemolytica	190176	Pseudomonadota	Gammaproteobacteria	calf	NA	Livestock	Mannheimia	2819761	0.001636309	CP123959.1	mobilizable	3.66407759	1.273635963	-2.786134709	Cluster_2
GCF_028335505.1_ASM2833550v1	NZ_CP116558.1	plasmid	61916	59610	1.038684784	0.714340758	1.454046648	61916	0	1.454046648	86675.72069	Enterococcus faecalis	K194-1	Terrabacteria group	Bacillota	Bos taurus	fecal sample	Livestock	Enterococcus	2717332	0.021936959	CP116558.1	mobilizable	4.775319122	0.16257834	-1.658823581	Cluster_1
GCF_008245045.1_ASM824504v1	NZ_CP043429.1	plasmid	17860	7145	2.499650105	1.101309776	2.269706634	17860	0	2.269706634	16217.0539	Campylobacter volucris	LMG 24380	Campylobacterota	Epsilonproteobacteria	NA	Black-headed gull	Animals	Campylobacter	1524917	0.004685501	CP043429.1	non-mobilizable	3.854002233	0.355969727	-2.329243973	Cluster_2
GCF_018409145.1_ASM1840914v1	NZ_AP024512.1	plasmid	257576	20501	12.56407005	0.637748357	19.70067019	257576	0	19.70067019	403883.4396	Staphylococcus aureus	2007-13	Terrabacteria group	Bacillota	Homo sapiens	nasal swab sample	Humans	Staphylococcus	2906855	0.007052639	AP024512.1	mobilizable	4.311775046	1.294481001	-2.151648323	Cluster_2
GCF_002996805.1_ASM299680v1	NZ_CP027529.1	plasmid	17050	8731	1.95281182	0.731138678	2.670918499	17050	0	2.670918499	23319.78941	Acinetobacter baumannii	AR_0083	Pseudomonadota	Gammaproteobacteria	NA	NA	Unannotated	Acinetobacter	4149444	0.002104137	CP027529.1	non-mobilizable	3.941063988	0.426660636	-2.67692592	Cluster_2
GCF_001441205.1_ASM144120v1	NZ_CP012922.1	plasmid	15659	37697	0.415391145	0.303520801	1.368575543	15659	0	1.368575543	51591.19224	Salmonella enterica subsp. enterica serovar Heidelberg	SA02DT10168701	Pseudomonadota	Gammaproteobacteria	NA	chicken meat	Food	Salmonella	4751447	0.007933794	CP012922.1	conjugative	4.57630679	0.136268775	-2.1005191	Cluster_1
GCF_001441205.1_ASM144120v1	NZ_CP012923.1	plasmid	53095	99011	0.536253548	0.303520801	1.766776925	53095	0	1.766776925	174930.3501	Salmonella enterica subsp. enterica serovar Heidelberg	SA02DT10168701	Pseudomonadota	Gammaproteobacteria	NA	chicken meat	Food	Salmonella	4751447	0.020838073	CP012923.1	conjugative	4.995683447	0.247181718	-1.681142442	Cluster_1
GCF_001885175.1_ASM188517v1	NZ_CP018053.1	plasmid	54805	7503	7.304411569	0.920344226	7.936608245	54805	0	7.936608245	59548.37166	Chlamydia trachomatis	QH111L	PVC group	Chlamydiota	Homo sapiens	NA	Humans	Chlamydia	1025839	0.007314013	CP018053.1	non-mobilizable	3.875234946	0.899634944	-2.135844259	Cluster_2
GCF_022220945.1_ASM2222094v1	NZ_CP076168.1	plasmid	59966	181759	0.329920389	0.122880371	2.684890902	59966	0	2.684890902	488003.0855	Bacillus anthracis	A166	Terrabacteria group	Bacillota	cattle	NA	Livestock	Bacillus	5229216	0.034758365	CP076168.1	conjugative	5.259495925	0.428926643	-1.458940657	Cluster_1
GCF_022220945.1_ASM2222094v1	NZ_CP076169.1	plasmid	19542	94805	0.206128369	0.122880371	1.6774719	19542	0	1.6774719	159032.7235	Bacillus anthracis	A166	Terrabacteria group	Bacillota	cattle	NA	Livestock	Bacillus	5229216	0.018129869	CP076169.1	conjugative	4.976831243	0.224655254	-1.741605339	Cluster_1
GCF_000310245.1_ASM31024v1	NC_020503.1	plasmid	6526940	1452	4495.137741	19.80378963	226.983715	6526940	0	226.983715	329580.3542	Candidatus Sulfuricurvum sp. RIFRC-1	RIFRC-1	Campylobacterota	Epsilonproteobacteria	NA	subsurface sediment from a freshwater well	Earth	Candidatus	2358861	0.000615551	20503.1	non-mobilizable	3.161966616	2.3559947	-3.210735734	Cluster_2
GCF_016127515.1_ASM1612751v1	NZ_CP066017.1	plasmid	274800	10308	26.6589057	4.060220778	6.565875888	274800	0	6.565875888	67681.04866	Acinetobacter baumannii	FDAARGOS_1036	Pseudomonadota	Gammaproteobacteria	NA	NA	Unannotated	Acinetobacter	4040084	0.002551432	CP066017.1	non-mobilizable	4.01317441	0.817292669	-2.593215985	Cluster_2
GCF_003004255.1_ASM300425v1	NZ_CP021280.1	plasmid	111321	88504	1.257807557	0.712232706	1.766006456	111321	0	1.766006456	156298.6354	Legionella pneumophila subsp. fraseri	F-4198	Pseudomonadota	Gammaproteobacteria	protozoa	NA	Animals	Legionella	3461540	0.025567811	CP021280.1	conjugative	4.946962899	0.246992287	-1.592306455	Cluster_1
GCF_019890835.1_ASM1989083v1	NZ_CP082356.1	plasmid	27892	88468	0.315277841	0.438946794	0.718259809	27892	0	0.718259809	63543.00881	Escherichia coli	VCSW5	Pseudomonadota	Gammaproteobacteria	NA	Soil/drain sediment	Earth	Escherichia	4764500	0.01856816	CP082356.1	conjugative	4.946786209	-0.143718434	-1.731231122	Cluster_1
GCF_002848465.1_ASM284846v1	NZ_CP025439.1	plasmid	148143	63151	2.345853589	1.303801023	1.799242022	148143	0	1.799242022	113623.9329	Listeria monocytogenes	MF4697	Terrabacteria group	Bacillota	NA	meat processing facility	Human-impacted	Listeria	3030421	0.020839019	CP025439.1	mobilizable	4.800380232	0.255089586	-1.681122735	Cluster_1
GCF_905315685.2_NRS6145B	NZ_OX419566.1	plasmid	82894	83688	0.990512379	0.870613468	1.137717731	82894	0	1.137717731	95213.32143	Bacillus subtilis	NRS6145	Terrabacteria group	Bacillota	NA	garden soil	Earth	Bacillus	4085688	0.020483209	OX419566.1	non-mobilizable	4.922663189	0.056034526	-1.68860201	Cluster_1
GCF_902806995.1_15-2067_O50	NZ_LR777655.1	plasmid	496012	6320	78.48291139	4.670984246	16.80222139	496012	0	16.80222139	106190.0392	Chlamydiifrater volucris	15-2067_O50	PVC group	Chlamydiota	Phoenicopterus roseus	cloacal swab	Livestock	Chlamydiifrater	1197353	0.00527831	LR777655.1	non-mobilizable	3.800717078	1.225366703	-2.277505128	Cluster_2
GCF_018798905.1_ASM1879890v1	NZ_CP045708.1	plasmid	809906	42907	18.87584776	5.51467432	3.422839984	809906	0	3.422839984	146863.7952	Neisseria gonorrhoeae	NG250	Pseudomonadota	Betaproteobacteria	Homo sapiens	Penile discharge	Humans	Neisseria	2166131	0.019808128	CP045708.1	conjugative	4.63252815	0.534386597	-1.703156567	Cluster_1
GCF_018798905.1_ASM1879890v1	NZ_CP045709.1	plasmid	528482	5154	102.5382227	5.51467432	18.59370414	528482	0	18.59370414	95831.95114	Neisseria gonorrhoeae	NG250	Pseudomonadota	Betaproteobacteria	Homo sapiens	Penile discharge	Humans	Neisseria	2166131	0.002379357	CP045709.1	non-mobilizable	3.712144414	1.269365916	-2.623540303	Cluster_2
GCF_018798905.1_ASM1879890v1	NZ_CP045710.1	plasmid	473646	4207	112.5852151	5.51467432	20.41556918	473646	0	20.41556918	85888.29956	Neisseria gonorrhoeae	NG250	Pseudomonadota	Betaproteobacteria	Homo sapiens	Penile discharge	Humans	Neisseria	2166131	0.001942172	CP045710.1	mobilizable	3.623972512	1.309961493	-2.711712206	Cluster_2
GCF_002591215.1_ASM259121v1	NZ_CP023971.1	plasmid	101018	9893	10.21105832	4.011699818	2.545319637	101018	0	2.545319637	25180.84717	Staphylococcus lugdunensis	FDAARGOS_381	Terrabacteria group	Bacillota	Homo sapiens	Abscess	Humans	Staphylococcus	2560809	0.003863232	CP023971.1	mobilizable	3.995328009	0.405742328	-2.413049178	Cluster_2
GCF_029717865.1_ASM2971786v1	NZ_CP099292.1	plasmid	149193	43705	3.413636884	1.089881215	3.132118288	149193	0	3.132118288	136889.2298	Citrobacter freundii	RHB03-E1-C03	Pseudomonadota	Gammaproteobacteria	NA	Pooled sediment sample collected from floor of pig farm	Earth	Citrobacter	5014841	0.008715132	CP099292.1	conjugative	4.640531125	0.495838155	-2.059726043	Cluster_1
GCF_029717865.1_ASM2971786v1	NZ_CP099293.1	plasmid	215574	3576	60.28355705	1.089881215	55.3120434	215574	0	55.3120434	197795.8672	Citrobacter freundii	RHB03-E1-C03	Pseudomonadota	Gammaproteobacteria	NA	Pooled sediment sample collected from floor of pig farm	Earth	Citrobacter	5014841	0.000713083	CP099293.1	non-mobilizable	3.55339751	1.742819703	-3.146859658	Cluster_2
GCF_026194135.2_ASM2619413v2	NZ_CP113441.1	plasmid	150177	3337	45.00359604	4.32631645	10.40228947	150177	0	10.40228947	34712.43995	Streptococcus macedonicus	E37	Terrabacteria group	Bacillota	NA	Draining-Matting Conveyor	Human-impacted	Streptococcus	2293991	0.00145467	CP113441.1	non-mobilizable	3.523356207	1.017128935	-2.837235503	Cluster_2
GCF_038441255.1_ASM3844125v1	NZ_CP131904.1	plasmid	22251	110967	0.200519073	0.347118743	0.577667088	22251	0	0.577667088	64101.98372	Acinetobacter baumannii	-	Pseudomonadota	Gammaproteobacteria	Homo sapiens	respiratory	Humans	Acinetobacter	3879730	0.028601733	CP131904.1	NA	5.045193845	-0.238322375	-1.543607658	Cluster_1
GCF_038441255.1_ASM3844125v1	NZ_CP131905.1	plasmid	19997	17703	1.129582557	0.347118743	3.254167573	19997	0	3.254167573	57608.52854	Acinetobacter baumannii	-	Pseudomonadota	Gammaproteobacteria	Homo sapiens	respiratory	Humans	Acinetobacter	3879730	0.004562946	CP131905.1	NA	4.248046869	0.512439913	-2.340754634	Cluster_2
GCF_025665435.1_ASM2566543v1	NZ_CP106829.1	plasmid	125164	7435	16.83443174	3.053156272	5.51377992	125164	0	5.51377992	40994.9537	Aeromonas veronii	jsyz553301	Pseudomonadota	Gammaproteobacteria	Odontobutis obscura	NA	Animals	Aeromonas	4716245	0.001576466	CP106829.1	mobilizable	3.871280973	0.741449427	-2.802315385	Cluster_2
GCF_015352015.2_ASM1535201v2	NZ_CP126069.1	plasmid	42148	12526	3.36484113	0.483553927	6.958564375	42148	0	6.958564375	87162.97736	Clostridioides difficile	CDI-24	Terrabacteria group	Bacillota	Homo sapiens	NA	Humans	Clostridioides	4204712	0.002979039	CP126069.1	non-mobilizable	4.097812407	0.842519649	-2.525923847	Cluster_2
GCF_015352015.2_ASM1535201v2	NZ_CP126070.1	plasmid	34942	4675	7.474224599	0.483553927	15.45685844	34942	0	15.45685844	72260.8132	Clostridioides difficile	CDI-24	Terrabacteria group	Bacillota	Homo sapiens	NA	Humans	Clostridioides	4204712	0.001111848	CP126070.1	non-mobilizable	3.669781615	1.189121229	-2.953954639	Cluster_2
GCF_001655415.1_ASM165541v1	NZ_CP015299.1	plasmid	346917	7502	46.24326846	1.540433728	30.01964162	346917	0	30.01964162	225207.3514	Chlamydia trachomatis	E-547	PVC group	Chlamydiota	Homo sapiens	Patient sample	Humans	Chlamydia	1043003	0.007192693	CP015299.1	non-mobilizable	3.87517706	1.477405503	-2.143108498	Cluster_2
GCF_030020535.1_ASM3002053v1	NZ_CP124902.1	plasmid	214751	78787	2.725716171	2.714275346	1.004215057	214751	0	1.004215057	79119.09169	Enterococcus faecalis	EfsC94	Terrabacteria group	Bacillota	Homo sapiens	urine	Humans	Enterococcus	2852232	0.027622928	CP124902.1	conjugative	4.896454564	0.001826729	-1.558730284	Cluster_1
GCF_030020535.1_ASM3002053v1	NZ_CP124903.1	plasmid	1639383	13517	121.283051	2.714275346	44.68339998	1639383	0	44.68339998	603985.5176	Enterococcus faecalis	EfsC94	Terrabacteria group	Bacillota	Homo sapiens	urine	Humans	Enterococcus	2852232	0.004739096	CP124903.1	non-mobilizable	4.130880314	1.650146211	-2.324304534	Cluster_2
GCF_030020535.1_ASM3002053v1	NZ_CP124904.1	plasmid	316509	9331	33.92015861	2.714275346	12.49694828	316509	0	12.49694828	116609.0244	Enterococcus faecalis	EfsC94	Terrabacteria group	Bacillota	Homo sapiens	urine	Humans	Enterococcus	2852232	0.003271473	CP124904.1	mobilizable	3.969928189	1.096803972	-2.485256659	Cluster_2
GCF_016454505.1_ASM1645450v1	NZ_CP051395.1	plasmid	25983	155923	0.166639944	0.256369509	0.649999077	25983	0	0.649999077	101349.8061	Salmonella enterica subsp. enterica serovar Anatum	CVM 22448	Pseudomonadota	Gammaproteobacteria	NA	bovine	Livestock	Salmonella	4704366	0.033144317	CP051395.1	conjugative	5.192910182	-0.18708726	-1.47959092	Cluster_1
GCF_905310975.2_NRS6085B	NZ_OX419574.1	plasmid	12261	7240	1.693508287	0.375240497	4.513127714	12261	0	4.513127714	32675.04465	Bacillus subtilis	NRS6085	Terrabacteria group	Bacillota	NA	leaf litter	Earth	Bacillus	4335289	0.001670016	OX419574.1	mobilizable	3.859738566	0.654477623	-2.777279488	Cluster_2
GCF_030718975.1_ASM3071897v1	NZ_CP132215.1	plasmid	24899	71234	0.349538142	0.248501849	1.406581655	24899	0	1.406581655	100196.4376	Acinetobacter baumannii	2022CK-00066	Pseudomonadota	Gammaproteobacteria	Homo sapiens	Wound/Abscess	Humans	Acinetobacter	4029133	0.017679734	CP132215.1	NA	4.852687332	0.148164949	-1.752524272	Cluster_1
GCF_002073255.2_ASM207325v2	NZ_CP020404.1	plasmid	141261	3742	37.75013362	4.441750358	8.498931856	141261	0	8.498931856	31803.00301	Pasteurella multocida	FDAARGOS_218	Pseudomonadota	Gammaproteobacteria	Environment	Turkey	Livestock	Pasteurella	2331774	0.001604787	CP020404.1	non-mobilizable	3.573103783	0.929364347	-2.794582672	Cluster_2
GCF_016454525.1_ASM1645452v1	NZ_CP051397.1	plasmid	41534	191208	0.217218945	0.274229143	0.79210744	41534	0	0.79210744	151457.2795	Salmonella enterica subsp. enterica serovar Uganda	CVM 22437	Pseudomonadota	Gammaproteobacteria	NA	bovine	Livestock	Salmonella	4841659	0.039492248	CP051397.1	conjugative	5.281506059	-0.101215907	-1.40348814	Cluster_1
GCF_014843275.1_ASM1484327v1	NZ_CP062125.1	plasmid	94299	50101	1.882178	1.142383976	1.647587887	94299	0	1.647587887	82545.80073	Listeria monocytogenes	FSL R9-0915	Terrabacteria group	Bacillota	NA	NA	Unannotated	Listeria	2946104	0.017005849	CP062125.1	mobilizable	4.699846394	0.21684859	-1.769401679	Cluster_1
GCF_003048875.2_ASM304887v2	NZ_CP049265.1	plasmid	225622	3611	62.48186098	1.940521729	32.19848561	225622	0	32.19848561	116268.7316	Campylobacter concisus	P11CDO-S1	Campylobacterota	Epsilonproteobacteria	Homo sapiens	saliva	Humans	Campylobacter	2025227	0.00178301	CP049265.1	non-mobilizable	3.557627488	1.507835446	-2.74884622	Cluster_2
GCF_028335445.1_ASM2833544v1	NZ_CP116560.1	plasmid	48745	51389	0.9485493	0.762033181	1.244761152	48745	0	1.244761152	63967.03085	Enterococcus faecalis	K137-1a	Terrabacteria group	Bacillota	Bos taurus	fecal sample	Livestock	Enterococcus	2753262	0.018664769	CP116560.1	mobilizable	4.710870167	0.095086026	-1.728977374	Cluster_1
GCF_009756605.1_ASM975660v1	NZ_CP037880.1	plasmid	12298	40085	0.306798054	0.955428095	0.321110564	12298	0	0.321110564	12871.71695	Salmonella enterica subsp. enterica serovar 4;[5];12:i:-	PNCS009991	Pseudomonadota	Gammaproteobacteria	Homo sapiens	stool	Humans	Salmonella	5036850	0.007958347	CP037880.1	conjugative	4.602981888	-0.493345407	-2.09917713	Cluster_1
GCF_020990565.1_ASM2099056v1	NZ_CP087679.1	plasmid	22369	32575	0.686692249	0.326149685	2.105451208	22369	0	2.105451208	68585.0731	Xylella taiwanensis	PLS206	Pseudomonadota	Gammaproteobacteria	NA	plant tissue	Plants	Xylella	2824795	0.01153181	CP087679.1	conjugative	4.512884424	0.323345181	-1.938102511	Cluster_1
GCF_036345135.1_ASM3634513v1	NZ_CP107769.1	plasmid	132325	118869	1.113200246	1.035647171	1.074883683	132325	0	1.074883683	127770.3485	Streptomyces griseorubiginosus	NBC_00586	Terrabacteria group	Actinomycetota	NA	soil	Earth	Streptomyces	9643430	0.012326423	CP107769.1	NA	5.075068609	0.03136147	-1.909162923	Cluster_1
GCF_036345135.1_ASM3634513v1	NZ_CP107770.1	plasmid	48393	31015	1.560309528	1.035647171	1.506603379	48393	0	1.506603379	46727.3038	Streptomyces griseorubiginosus	NBC_00586	Terrabacteria group	Actinomycetota	NA	soil	Earth	Streptomyces	9643430	0.003216179	CP107770.1	NA	4.491571786	0.177998937	-2.492659747	Cluster_1
GCF_036345135.1_ASM3634513v1	NZ_CP107771.1	plasmid	37576	9295	4.04260355	1.035647171	3.903456373	37576	0	3.903456373	36282.62698	Streptomyces griseorubiginosus	NBC_00586	Terrabacteria group	Actinomycetota	NA	soil	Earth	Streptomyces	9643430	0.000963869	CP107771.1	NA	3.968249394	0.59144933	-3.015982138	Cluster_2
GCF_019357495.1_ASM1935749v1	NZ_CP079111.1	plasmid	12758	2626	4.85833968	0.798595912	6.083601991	12758	0	6.083601991	15975.53883	Nosocomiicoccus ampullae	DSM 19163	Terrabacteria group	Bacillota	NA	from type material	Human-impacted	Nosocomiicoccus	1549333	0.001694923	CP079111.1	non-mobilizable	3.419294722	0.784160793	-2.770850049	Cluster_2
GCF_014334235.1_ASM1433423v1	NZ_CP060518.1	plasmid	248777	233305	1.066316624	0.904440582	1.178979189	248777	0	1.178979189	275061.7396	Salmonella enterica	SLR1_7627	Pseudomonadota	Gammaproteobacteria	NA	NA	Unannotated	Salmonella	4715485	0.049476353	CP060518.1	non-mobilizable	5.367924046	0.071506139	-1.305602321	Cluster_1
GCF_014334235.1_ASM1433423v1	NZ_CP060519.1	plasmid	155530	64443	2.413450646	0.904440582	2.66844577	155530	0	2.66844577	171962.6507	Salmonella enterica	SLR1_7627	Pseudomonadota	Gammaproteobacteria	NA	NA	Unannotated	Salmonella	4715485	0.013666251	CP060519.1	conjugative	4.80917575	0.426258381	-1.864350618	Cluster_1
GCF_014334235.1_ASM1433423v1	NZ_CP060520.1	plasmid	33595	4073	8.248219985	0.904440582	9.119692487	33595	0	9.119692487	37144.5075	Salmonella enterica	SLR1_7627	Pseudomonadota	Gammaproteobacteria	NA	NA	Unannotated	Salmonella	4715485	0.00086375	CP060520.1	mobilizable	3.60991441	0.959980194	-3.063611958	Cluster_2
GCF_014334235.1_ASM1433423v1	NZ_CP060521.1	plasmid	50587	3830	13.20809399	0.904440582	14.60360609	50587	0	14.60360609	55931.81131	Salmonella enterica	SLR1_7627	Pseudomonadota	Gammaproteobacteria	NA	NA	Unannotated	Salmonella	4715485	0.000812218	CP060521.1	mobilizable	3.583198774	1.16446011	-3.090327594	Cluster_2
GCF_036227205.1_ASM3622720v1	NZ_CP109443.1	plasmid	226643	40608	5.58124015	1.028723099	5.425405687	226643	0	5.425405687	220314.8741	Amycolatopsis sp. NBC_01480	NBC_01480	Terrabacteria group	Actinomycetota	NA	NA	Unannotated	Amycolatopsis	10070919	0.004032204	CP109443.1	NA	4.6086116	0.734432218	-2.394457503	Cluster_1
GCF_001936035.1_ASM193603v1	NZ_CP015135.1	plasmid	268985	158741	1.694489766	1.448327851	1.16996284	268985	0	1.16996284	185721.0712	Klebsiella pneumoniae	ATCC 35657	Pseudomonadota	Gammaproteobacteria	NA	NA	Unannotated	Klebsiella	5229229	0.030356483	CP015135.1	conjugative	5.200689112	0.068172068	-1.517748549	Cluster_1
GCF_003067765.2_ASM306776v2	NZ_CP077698.1	plasmid	16649	26030	0.639608144	0.280031155	2.284060662	16649	0	2.284060662	59454.09903	Salmonella enterica subsp. enterica	CFSAN058598	Pseudomonadota	Gammaproteobacteria	NA	Pond	Water	Salmonella	4803137	0.005419375	CP077698.1	non-mobilizable	4.415474168	0.358707634	-2.266050806	Cluster_1
GCF_022921275.1_ASM2292127v1	NZ_CP094060.1	plasmid	658781	3987	165.2322548	8.283965277	19.94603421	658781	0	19.94603421	79524.8384	Helicobacter pylori	Hpfe122	Campylobacterota	Epsilonproteobacteria	Homo sapiens	gastric biopsy	Humans	Helicobacter	1559659	0.002556328	CP094060.1	non-mobilizable	3.600646236	1.29985656	-2.59238342	Cluster_2
GCF_905331265.2_AI2999v1_cpp	NZ_OW968329.1	plasmid	113742	72965	1.558856986	0.836152273	1.864321891	113742	0	1.864321891	136030.2468	Enterobacter cloacae	1382	Pseudomonadota	Gammaproteobacteria	Homo sapiens	Hospital Univeristario de Bellvitge (Barcelona)	Humans	Enterobacter	4886885	0.014930779	OW968329.1	conjugative	4.863114587	0.270520899	-1.825917532	Cluster_1
GCF_905331265.2_AI2999v1_cpp	NZ_OW968330.1	plasmid	82826	63589	1.302520876	0.836152273	1.557755589	82826	0	1.557755589	99056.12014	Enterobacter cloacae	1382	Pseudomonadota	Gammaproteobacteria	Homo sapiens	Hospital Univeristario de Bellvitge (Barcelona)	Humans	Enterobacter	4886885	0.013012174	OW968330.1	conjugative	4.803381995	0.192499318	-1.885650124	Cluster_1
GCF_002843525.1_ASM284352v1	NZ_CP025260.1	plasmid	95204	63182	1.506821563	1.116146028	1.350021883	95204	0	1.350021883	85297.08263	Listeria monocytogenes	MF4624	Terrabacteria group	Bacillota	NA	meat processing facility	Human-impacted	Listeria	3030702	0.020847315	CP025260.1	mobilizable	4.800593369	0.130340808	-1.680949866	Cluster_1
GCF_001018735.2_ASM101873v2	NZ_CP026081.1	plasmid	617666	28102	21.97943207	5.220186533	4.210468712	617666	0	4.210468712	118322.5917	Staphylococcus aureus	FDAARGOS_12	Terrabacteria group	Bacillota	Homo sapiens	human	Humans	Staphylococcus	2697640	0.010417254	CP026081.1	non-mobilizable	4.448737229	0.624330444	-1.982246763	Cluster_1
GCF_023586845.4_ASM2358684v4	NZ_CP097780.1	plasmid	83383	24623	3.386386712	4.573675537	0.740408165	83383	0	0.740408165	18231.07025	Bacillus velezensis	R 4.6	Terrabacteria group	Bacillota	NA	Rizosphere soil sample	Earth	Bacillus	3965285	0.006209642	CP097780.1	non-mobilizable	4.391340965	-0.130528801	-2.206933442	Cluster_1
GCF_023586845.4_ASM2358684v4	NZ_CP097781.1	plasmid	326123	129705	2.514344089	4.573675537	0.549742558	326123	0	0.549742558	71304.35847	Bacillus velezensis	R 4.6	Terrabacteria group	Bacillota	NA	Rizosphere soil sample	Earth	Bacillus	3965285	0.032710133	CP097781.1	non-mobilizable	5.112956718	-0.259840641	-1.485317689	Cluster_1
GCF_023586845.4_ASM2358684v4	NZ_CP097782.1	plasmid	568745	64637	8.799062456	4.573675537	1.923849295	568745	0	1.923849295	124351.8469	Bacillus velezensis	R 4.6	Terrabacteria group	Bacillota	NA	Rizosphere soil sample	Earth	Bacillus	3965285	0.01630072	CP097782.1	conjugative	4.810481191	0.284171049	-1.787793216	Cluster_1
GCF_025854015.1_ASM2585401v1	NZ_CP107592.1	plasmid	30879	11625	2.656258065	0.188580091	14.08556996	30879	0	14.08556996	163744.7507	Acinetobacter baumannii	1326569	Pseudomonadota	Gammaproteobacteria	Homo sapiens	skin	Humans	Acinetobacter	4062852	0.002861291	CP107592.1	non-mobilizable	4.065392962	1.148774425	-2.543438041	Cluster_2
GCF_020735625.1_ASM2073562v1	NZ_CP085956.1	plasmid	667291	190216	3.508069773	15.63492382	0.22437396	667291	0	0.22437396	42679.5172	Finegoldia magna	FDAARGOS_1557	Terrabacteria group	Bacillota	NA	NA	Unannotated	Finegoldia	1794546	0.105996726	CP085956.1	mobilizable	5.279247045	-0.649027547	-0.97470755	Cluster_1
GCF_033814935.1_ASM3381493v1	NZ_CP138654.1	plasmid	61870	53680	1.15257079	0.676424083	1.703917437	61870	0	1.703917437	91466.288	Enterococcus faecalis	ES-109	Terrabacteria group	Bacillota	NA	Pig rectum feces	Livestock	Enterococcus	2894687	0.018544319	CP138654.1	NA	4.729812507	0.231448547	-1.731789104	Cluster_1
GCF_013899365.1_ASM1389936v1	NZ_CP057865.1	plasmid	165892	5169	32.09363513	0.639642126	50.17436133	165892	0	50.17436133	259351.2737	Citrobacter freundii	RHB12-C19	Pseudomonadota	Gammaproteobacteria	NA	Pooled cattle faecal samples collected from floor of farm	Livestock	Citrobacter	4885177	0.001058099	CP057865.1	non-mobilizable	3.713406532	1.700481853	-2.975473772	Cluster_2
GCF_022405075.1_ASM2240507v1	NZ_CP062347.1	plasmid	35444	45230	0.783639178	0.391538877	2.001433892	35444	0	2.001433892	90524.85494	Staphylococcus aureus	NAS_AN_261	Terrabacteria group	Bacillota	Homo sapiens	NA	Humans	Staphylococcus	2823053	0.016021662	CP062347.1	mobilizable	4.655426588	0.30134125	-1.795292444	Cluster_1
GCF_029713745.1_ASM2971374v1	NZ_CP121578.1	plasmid	10844	8733	1.241726783	0.293876619	4.225333701	10844	0	4.225333701	36899.83921	Acinetobacter baumannii	RAB55	Pseudomonadota	Gammaproteobacteria	Homo sapiens	NA	Humans	Acinetobacter	3982212	0.002193002	CP121578.1	non-mobilizable	3.94116346	0.625861014	-2.658960917	Cluster_2
GCF_000021245.2_ASM2124v2	NC_011585.2	plasmid	73501	8731	8.418394227	1.150898315	7.314629032	73501	0	7.314629032	63864.02608	Acinetobacter baumannii AB0057	AB0057	Pseudomonadota	Gammaproteobacteria	NA	NA	Unannotated	Acinetobacter	4055148	0.002153066	11585.2	non-mobilizable	3.941063988	0.864192305	-2.666942721	Cluster_2
GCF_028370175.1_ASM2837017v1	NZ_CP116681.1	plasmid	85305	8731	9.770358493	3.438861892	2.841160477	85305	0	2.841160477	24806.17212	Acinetobacter baumannii Canada BC-5	Canada BC-5	Pseudomonadota	Gammaproteobacteria	Homo sapiens	nosocomial spread of war-related MDR-ABC in a Canadian civilian hospital with origin from soldier evacuated via Landstuhl Regional Medical Center	Humans	Acinetobacter	4010093	0.002177256	CP116681.1	non-mobilizable	3.941063988	0.453495765	-2.662090456	Cluster_2
GCF_008124385.1_ASM812438v1	NZ_CP043212.1	plasmid	131712	64997	2.026431989	0.279605089	7.247478935	131712	0	7.247478935	471064.3883	Escherichia coli O16:H48	PG20180050	Pseudomonadota	Gammaproteobacteria	NA	mouse gut	Animals	Escherichia	4615313	0.014082902	CP043212.1	conjugative	4.812893312	0.860186962	-1.851307847	Cluster_1
GCF_032302155.1_ASM3230215v1	NZ_CP135271.1	plasmid	228378	294358	0.775851174	0.746087359	1.039893204	228378	0	1.039893204	306100.8838	Enterobacter hormaechei	IMT49658-1	Pseudomonadota	Gammaproteobacteria	horse	NA	Livestock	Enterobacter	4678298	0.062919891	CP135271.1	NA	5.468875843	0.01698874	-1.201212039	Cluster_1
GCF_032302155.1_ASM3230215v1	NZ_CP135272.1	plasmid	83196	109456	0.760086245	0.746087359	1.018763065	83196	0	1.018763065	111509.73	Enterobacter hormaechei	IMT49658-1	Pseudomonadota	Gammaproteobacteria	horse	NA	Livestock	Enterobacter	4678298	0.023396543	CP135272.1	NA	5.039239573	0.008073191	-1.630848309	Cluster_1
GCF_032302155.1_ASM3230215v1	NZ_CP135273.1	plasmid	56813	83155	0.683218087	0.746087359	0.915734704	56813	0	0.915734704	76147.91928	Enterobacter hormaechei	IMT49658-1	Pseudomonadota	Gammaproteobacteria	horse	NA	Livestock	Enterobacter	4678298	0.017774627	CP135273.1	NA	4.919888368	-0.038230327	-1.750199514	Cluster_1
GCF_032302155.1_ASM3230215v1	NZ_CP135274.1	plasmid	72370	12725	5.687229862	0.746087359	7.622739875	72370	0	7.622739875	96999.36491	Enterobacter hormaechei	IMT49658-1	Pseudomonadota	Gammaproteobacteria	horse	NA	Livestock	Enterobacter	4678298	0.002720006	CP135274.1	NA	4.104657791	0.8821111	-2.565430091	Cluster_2
GCF_030503715.1_ASM3050371v1	NZ_CP073094.1	plasmid	582761	9719	59.96100422	16.69886481	3.590723375	582761	0	3.590723375	34898.24048	Corynebacterium tuberculostearicum	CTNIH12	Terrabacteria group	Actinomycetota	Homo sapiens	skin	Humans	Corynebacterium	2377580	0.00408777	CP073094.1	mobilizable	3.987621582	0.555181949	-2.388513557	Cluster_2
GCF_015475575.1_ASM1547557v1	NZ_CP055226.1	plasmid	853848	3125	273.23136	9.287765795	29.41841623	853848	0	29.41841623	91932.55072	Staphylococcus aureus LAC	LAC	Terrabacteria group	Bacillota	Homo sapiens	NA	Humans	Staphylococcus	2874400	0.001087183	CP055226.1	mobilizable	3.494850022	1.468619288	-2.963697183	Cluster_2
GCF_006385115.1_ASM638511v1	NZ_CP041027.1	plasmid	113821	190723	0.596786963	0.223857842	2.665919402	113821	0	2.665919402	508452.146	Salmonella enterica subsp. enterica serovar 1;4;[5];12:i:-	SA20143792	Pseudomonadota	Gammaproteobacteria	bovine	NA	Livestock	Salmonella	4968488	0.038386527	CP041027.1	conjugative	5.280403069	0.425847015	-1.415821176	Cluster_1
GCF_006385115.1_ASM638511v1	NZ_CP041028.1	plasmid	53992	4236	12.74598678	0.223857842	56.93786148	53992	0	56.93786148	241188.7812	Salmonella enterica subsp. enterica serovar 1;4;[5];12:i:-	SA20143792	Pseudomonadota	Gammaproteobacteria	bovine	NA	Livestock	Salmonella	4968488	0.000852573	CP041028.1	mobilizable	3.626955951	1.755401152	-3.069268294	Cluster_2
GCF_038441225.1_ASM3844122v1	NZ_CP131897.1	plasmid	28888	19261	1.499818286	0.3868349	3.877153495	28888	0	3.877153495	74677.85347	Acinetobacter baumannii	-	Pseudomonadota	Gammaproteobacteria	Homo sapiens	respiratory	Humans	Acinetobacter	3912496	0.004922944	CP131897.1	NA	4.284678831	0.588512995	-2.307775075	Cluster_2
GCF_018454425.1_ASM1845442v1	NZ_CP075324.1	plasmid	11789	7145	1.64996501	0.46192175	3.571957826	11789	0	3.571957826	25521.63866	Acinetobacter sp. BHS4	BHS4	Pseudomonadota	Gammaproteobacteria	NA	AC condensate	Human-impacted	Acinetobacter	3894835	0.001834481	CP075324.1	non-mobilizable	3.854002233	0.552906322	-2.736486831	Cluster_2
GCF_000023785.1_ASM2378v1	NC_012983.1	plasmid	336641	84492	3.984294371	3.667522374	1.086372206	336641	0	1.086372206	91789.76042	Hirschia baltica ATCC 49814	ATCC 49814	Pseudomonadota	Alphaproteobacteria	NA	NA	Unannotated	Hirschia	3455622	0.024450591	12983.1	non-mobilizable	4.92681559	0.035978646	-1.61171064	Cluster_1
GCF_022921235.1_ASM2292123v1	NZ_CP094057.1	plasmid	253982	3430	74.04723032	8.344999606	8.873245514	253982	0	8.873245514	30435.23211	Helicobacter pylori	Hpfe124	Campylobacterota	Epsilonproteobacteria	Homo sapiens	gastric biopsy	Humans	Helicobacter	1548938	0.00221442	CP094057.1	non-mobilizable	3.53529412	0.948082498	-2.654739914	Cluster_2
GCF_000833165.1_ASM83316v1	NZ_CP009352.1	plasmid	369930	3978	92.99396682	6.605948644	14.07730696	369930	0	14.07730696	55999.52709	Francisella tularensis subsp. novicida F6168	F6168	Pseudomonadota	Gammaproteobacteria	NA	Blood	Humans	Francisella	1923262	0.002068361	CP009352.1	non-mobilizable	3.599664779	1.148519581	-2.684373672	Cluster_2
GCF_025984485.1_ASM2598448v1	NZ_CP087807.1	plasmid	13696	32191	0.425460532	0.18193938	2.338474128	13696	0	2.338474128	75277.82064	Moraxella bovis	SAM57939	Pseudomonadota	Gammaproteobacteria	Bovine	NA	Livestock	Moraxella	2855583	0.011273004	CP087807.1	mobilizable	4.507734468	0.368932569	-1.94796032	Cluster_1
GCF_030389235.1_ASM3038923v1	NZ_CP128889.1	plasmid	21991	83028	0.264862456	0.42924643	0.617040557	21991	0	0.617040557	51231.64335	Escherichia coli	TUM14697	Pseudomonadota	Gammaproteobacteria	Homo sapiens	feces	Humans	Escherichia	4800203	0.017296768	CP128889.1	conjugative	4.919224577	-0.20968629	-1.762035027	Cluster_1
GCF_030389235.1_ASM3038923v1	NZ_CP128890.1	plasmid	161712	51117	3.163565937	0.42924643	7.37004601	161712	0	7.37004601	376734.6419	Escherichia coli	TUM14697	Pseudomonadota	Gammaproteobacteria	Homo sapiens	feces	Humans	Escherichia	4800203	0.010648925	CP128890.1	conjugative	4.708565358	0.867470199	-1.972694246	Cluster_1
GCF_030389235.1_ASM3038923v1	NZ_CP128891.1	plasmid	213071	4077	52.26171204	0.42924643	121.7522347	213071	0	121.7522347	496383.8607	Escherichia coli	TUM14697	Pseudomonadota	Gammaproteobacteria	Homo sapiens	feces	Humans	Escherichia	4800203	0.000849339	CP128891.1	mobilizable	3.610340711	2.085476941	-3.070918893	Cluster_2
GCF_024206655.1_ASM2420665v1	NZ_CP100335.1	plasmid	13584	4285	3.170128355	0.324046137	9.782953686	13584	0	9.782953686	41919.95655	Streptococcus suis	STC83	Terrabacteria group	Bacillota	Homo sapiens	blood	Humans	Streptococcus	2249800	0.001904614	CP100335.1	mobilizable	3.631950826	0.990469998	-2.720193086	Cluster_2
GCF_905330865.2_AI2946v1_cpp	NZ_OW968281.1	plasmid	187266	98209	1.906810985	1.245820235	1.530566715	187266	0	1.530566715	150315.4265	Klebsiella oxytoca	101	Pseudomonadota	Gammaproteobacteria	Homo sapiens	Hospital Universitario Central de Asturias (Oviedo)	Humans	Klebsiella	5942021	0.016527878	OW968281.1	conjugative	4.992151289	0.184852265	-1.781782893	Cluster_1
GCF_905330865.2_AI2946v1_cpp	NZ_OW968282.1	plasmid	32768	2815	11.64049734	1.245820235	9.343641247	32768	0	9.343641247	26302.35011	Klebsiella oxytoca	101	Pseudomonadota	Gammaproteobacteria	Homo sapiens	Hospital Universitario Central de Asturias (Oviedo)	Humans	Klebsiella	5942021	0.000473745	OW968282.1	non-mobilizable	3.449478399	0.970516155	-3.324455783	Cluster_2
GCF_002234575.2_ASM223457v2	NZ_CP022465.2	plasmid	470422	43860	10.7255358	3.014900818	3.557508668	470422	0	3.557508668	156032.3302	Enterocloster bolteae	ATCC BAA-613	Terrabacteria group	Bacillota	NA	NA	Unannotated	Enterocloster	6570176	0.00667562	CP022465.2	mobilizable	4.642068627	0.551145967	-2.175508376	Cluster_1
GCF_003325195.1_ASM332519v1	NZ_CP030218.1	plasmid	26947	97234	0.27713557	0.333881052	0.830042819	26947	0	0.830042819	80708.38344	Salmonella enterica	SA20075157	Pseudomonadota	Gammaproteobacteria	NA	NA	Unannotated	Salmonella	4716530	0.02061558	CP030218.1	conjugative	4.987818152	-0.080899503	-1.685804449	Cluster_1
GCF_025398875.1_ASM2539887v1	NZ_CP104725.1	plasmid	13397	134081	0.099917214	0.191887006	0.520708601	13397	0	0.520708601	69817.12993	Enterobacter kobei	SG.H2a	Pseudomonadota	Gammaproteobacteria	NA	Freshwater pond	Water	Enterobacter	4589748	0.029213151	CP104725.1	conjugative	5.12736724	-0.283405249	-1.534421601	Cluster_1
GCF_025884555.1_ASM2588455v1	NZ_CP104915.1	plasmid	90914	4345	20.92382048	0.831099024	25.17608599	90914	0	25.17608599	109390.0936	Avibacterium paragallinarum	AG21-0333	Pseudomonadota	Gammaproteobacteria	Gallus gallus	NA	Livestock	Avibacterium	2399548	0.001810758	CP104915.1	non-mobilizable	3.637989781	1.400988213	-2.742139661	Cluster_2
GCF_025884555.1_ASM2588455v1	NZ_CP104916.1	plasmid	98208	3548	27.67981962	0.831099024	33.30508018	98208	0	33.30508018	118166.4245	Avibacterium paragallinarum	AG21-0333	Pseudomonadota	Gammaproteobacteria	Gallus gallus	NA	Livestock	Avibacterium	2399548	0.001478612	CP104916.1	mobilizable	3.549983611	1.522510483	-2.830145831	Cluster_2
GCF_003032015.1_ASM303201v1	NZ_CP025556.1	plasmid	1245621	93832	13.27501279	18.5667344	0.714989104	1245621	0	0.714989104	67088.8576	Salmonella enterica subsp. enterica serovar Typhimurium	PIR00538	Pseudomonadota	Gammaproteobacteria	NA	NA	Unannotated	Salmonella	4870262	0.019266315	CP025556.1	conjugative	4.972350973	-0.145700577	-1.715201352	Cluster_1
GCF_029713905.1_ASM2971390v1	NZ_CP121580.1	plasmid	15414	8848	1.742088608	0.279846909	6.225148659	15414	0	6.225148659	55080.11533	Acinetobacter baumannii	RAB53	Pseudomonadota	Gammaproteobacteria	Homo sapiens	NA	Humans	Acinetobacter	3997089	0.002213611	CP121580.1	non-mobilizable	3.946845114	0.794149727	-2.654898704	Cluster_2
GCF_030067875.1_ASM3006787v1	NZ_CP125993.1	plasmid	45360	12239	3.706185146	0.516189331	7.179894897	45360	0	7.179894897	87874.73364	Bacillus cereus	FFI_gr_36	Terrabacteria group	Bacillota	NA	soil	Earth	Bacillus	5352352	0.002286658	CP125993.1	non-mobilizable	4.087745935	0.856118087	-2.640798732	Cluster_2
GCF_038420605.1_ASM3842060v1	NZ_CP131627.1	plasmid	36904	42005	0.878562076	0.372387991	2.359265327	36904	0	2.359265327	99100.94005	Neisseria gonorrhoeae	-	Pseudomonadota	Betaproteobacteria	Homo sapiens	urine	Humans	Neisseria	2235875	0.018786828	CP131627.1	NA	4.623300989	0.372776785	-1.726146531	Cluster_1
GCF_038420605.1_ASM3842060v1	NZ_CP131628.1	plasmid	137069	5548	24.70602019	0.372387991	66.34483594	137069	0	66.34483594	368081.1498	Neisseria gonorrhoeae	-	Pseudomonadota	Betaproteobacteria	Homo sapiens	urine	Humans	Neisseria	2235875	0.002481355	CP131628.1	NA	3.744136452	1.821807124	-2.605311068	Cluster_2
GCF_038420605.1_ASM3842060v1	NZ_CP131629.1	plasmid	67975	4153	16.36768601	0.372387991	43.95331319	67975	0	43.95331319	182538.1097	Neisseria gonorrhoeae	-	Pseudomonadota	Betaproteobacteria	Homo sapiens	urine	Humans	Neisseria	2235875	0.001857438	CP131629.1	NA	3.618361931	1.642991618	-2.731085589	Cluster_2
GCF_016128115.1_ASM1612811v1	NZ_CP066072.1	plasmid	473713	48874	9.692535909	4.137402965	2.342661808	473713	0	2.342661808	114495.2532	Providencia stuartii	FDAARGOS_1040	Pseudomonadota	Gammaproteobacteria	NA	NA	Unannotated	Providencia	4286334	0.011402285	CP066072.1	non-mobilizable	4.689077884	0.369709597	-1.943008125	Cluster_1
GCF_013305845.1_ASM1330584v1	NZ_CP050057.1	plasmid	11726	2785	4.210412926	2.026338964	2.077842356	11726	0	2.077842356	5786.790961	Pseudomonas aeruginosa	LIUYANG-A	Pseudomonadota	Gammaproteobacteria	NA	Integrative Microbiology Research Center; South China Agricultural University (SCAU); Tianhe District; Guangzhou China	Unannotated	Pseudomonas	6275114	0.000443817	CP050057.1	mobilizable	3.4448252	0.317612595	-3.352796421	Cluster_2
GCF_024206735.1_ASM2420673v1	NZ_CP100331.1	plasmid	23251	4285	5.42613769	0.74557668	7.277772808	23251	0	7.277772808	31185.25648	Streptococcus suis	STC85	Terrabacteria group	Bacillota	Homo sapiens	blood	Humans	Streptococcus	2247294	0.001906738	CP100331.1	mobilizable	3.631950826	0.861998494	-2.719709066	Cluster_2
GCF_013389575.1_ASM1338957v1	NZ_CP058300.1	plasmid	44763	41912	1.068023478	1.136562674	0.93969607	44763	0	0.93969607	39384.54167	Campylobacter jejuni	A9a	Campylobacterota	Epsilonproteobacteria	Gallus gallus	cecal contents of broiler chicken	Livestock	Campylobacter	1644732	0.025482571	CP058300.1	conjugative	4.622338385	-0.02701259	-1.593756757	Cluster_1
GCF_022921975.1_ASM2292197v1	NZ_CP094086.1	plasmid	378751	4943	76.6237103	6.145279417	12.46871055	378751	0	12.46871055	61632.83625	Helicobacter pylori	Hpfe095	Campylobacterota	Epsilonproteobacteria	Homo sapiens	gastric biopsy	Humans	Helicobacter	1598616	0.00309205	CP094086.1	non-mobilizable	3.69399061	1.095821543	-2.509753545	Cluster_2
GCF_001010805.1_ASM101080v1	NZ_CP011478.1	plasmid	57109	12685	4.502089082	1.921674473	2.342794862	57109	0	2.342794862	29718.35282	Spongiibacter sp. IMCC21906	IMCC21906	Pseudomonadota	Gammaproteobacteria	NA	Seawater	Water	Spongiibacter	3468984	0.00365669	CP011478.1	mobilizable	4.103290472	0.369734263	-2.436911825	Cluster_2
GCF_013201525.1_ASM1320152v1	NZ_CP053788.1	plasmid	116666	108661	1.073669486	0.511232484	2.100158967	116666	0	2.100158967	228205.3735	Escherichia coli	J31	Pseudomonadota	Gammaproteobacteria	Wild boar	Wild boar	Animals	Escherichia	4850975	0.022399827	CP053788.1	conjugative	5.036073697	0.322252169	-1.649755339	Cluster_1
GCF_030370175.1_ASM3037017v1	NZ_CP128521.1	plasmid	27457	4614	5.950801907	0.52019642	11.43952875	27457	0	11.43952875	52781.98566	Mannheimia haemolytica	191452	Pseudomonadota	Gammaproteobacteria	Bos taurus	NA	Livestock	Mannheimia	2824758	0.001633414	CP128521.1	mobilizable	3.66407759	1.058408134	-2.786903657	Cluster_2
GCF_003073995.1_ASM307399v1	NZ_CP029124.1	plasmid	65439	2692	24.30869242	3.120942569	7.788894503	65439	0	7.788894503	20967.704	Enterobacter hormaechei	AR432	Pseudomonadota	Gammaproteobacteria	NA	NA	Unannotated	Enterobacter	4891057	0.000550392	CP029124.1	mobilizable	3.430075056	0.891475822	-3.259327669	Cluster_2
GCF_003073995.1_ASM307399v1	NZ_CP029125.1	plasmid	51894	4096	12.66943359	3.120942569	4.059489501	51894	0	4.059489501	16627.669	Enterobacter hormaechei	AR432	Pseudomonadota	Gammaproteobacteria	NA	NA	Unannotated	Enterobacter	4891057	0.000837447	CP029125.1	mobilizable	3.612359948	0.608471423	-3.077042776	Cluster_2
GCF_012980805.1_ASM1298080v1	NZ_CP050243.1	plasmid	190084	28259	6.726494214	2.584883245	2.602242955	190084	0	2.602242955	73536.78366	Erwinia amylovora	FB-307	Pseudomonadota	Gammaproteobacteria	Apple tree	NA	Plants	Erwinia	3803872	0.007429009	CP050243.1	non-mobilizable	4.451156789	0.415347841	-2.129069105	Cluster_1
GCF_002848485.1_ASM284848v1	NZ_CP025441.1	plasmid	272476	63182	4.312557374	3.063109351	1.407901867	272476	0	1.407901867	88954.05576	Listeria monocytogenes	MF6172	Terrabacteria group	Bacillota	NA	meat processing facility	Human-impacted	Listeria	3030581	0.020848148	CP025441.1	mobilizable	4.800593369	0.148572385	-1.680932527	Cluster_1
GCF_022921855.1_ASM2292185v1	NZ_CP094077.1	plasmid	400072	8692	46.0276116	5.310369732	8.6674966	400072	0	8.6674966	75337.88044	Helicobacter pylori	Hpfe102	Campylobacterota	Epsilonproteobacteria	Homo sapiens	gastric biopsy	Humans	Helicobacter	1607515	0.005407104	CP094077.1	mobilizable	3.939119718	0.93789368	-2.267035316	Cluster_2
GCF_019047185.1_ASM1904718v1	NZ_CP077233.1	plasmid	649783	69574	9.339451519	7.21241202	1.294913753	649783	0	1.294913753	90092.32948	Acinetobacter pittii	FDAARGOS 1397	Pseudomonadota	Gammaproteobacteria	NA	NA	Unannotated	Acinetobacter	4066107	0.017110715	CP077233.1	non-mobilizable	4.842446973	0.112240844	-1.76673183	Cluster_1
GCF_019047185.1_ASM1904718v1	NZ_CP077234.1	plasmid	1697214	39975	42.45688555	7.21241202	5.886641728	1697214	0	5.886641728	235318.5031	Acinetobacter pittii	FDAARGOS 1397	Pseudomonadota	Gammaproteobacteria	NA	NA	Unannotated	Acinetobacter	4066107	0.009831271	CP077234.1	mobilizable	4.601788472	0.769867605	-2.007390331	Cluster_1
GCF_019047185.1_ASM1904718v1	NZ_CP077235.1	plasmid	743133	6715	110.6676098	7.21241202	15.34404989	743133	0	15.34404989	103035.295	Acinetobacter pittii	FDAARGOS 1397	Pseudomonadota	Gammaproteobacteria	NA	NA	Unannotated	Acinetobacter	4066107	0.001651457	CP077235.1	mobilizable	3.827046017	1.185940002	-2.782132786	Cluster_2
GCF_008124125.1_ASM812412v1	NZ_CP043184.1	plasmid	24458	43125	0.567142029	0.289300382	1.960391567	24458	0	1.960391567	84541.88632	Escherichia coli O16:H48	PG20180172	Pseudomonadota	Gammaproteobacteria	NA	mouse gut	Animals	Escherichia	4656755	0.009260741	CP043184.1	conjugative	4.634729108	0.292342826	-2.033354281	Cluster_1
GCF_037753205.1_ASM3775320v1	NZ_CP148121.1	plasmid	48644	84215	0.577616814	0.540380897	1.068906797	48644	0	1.068906797	90017.98592	Bacillus subtilis	-	Terrabacteria group	Bacillota	NA	NA	Unannotated	Bacillus	4215310	0.019978365	CP148121.1	NA	4.925389453	0.028939839	-1.699440066	Cluster_1
GCF_038024735.1_WGS_using_MinION_R10.4.1_of_Staphylococcus_aureus_TUM22730	NZ_CP150736.1	plasmid	39684	40446	0.981160065	0.21963588	4.46721213	39684	0	4.46721213	180680.8618	Staphylococcus aureus	-	Terrabacteria group	Bacillota	Homo sapiens	NA	Humans	Staphylococcus	2762932	0.014638797	CP150736.1	NA	4.606875578	0.650036576	-1.834494619	Cluster_1
GCF_002796525.1_ASM279652v1	NZ_CP024884.1	plasmid	21882	9294	2.354422208	1.058330954	2.224655907	21882	0	2.224655907	20675.952	Klebsiella aerogenes	AR_0009	Pseudomonadota	Gammaproteobacteria	NA	NA	Unannotated	Klebsiella	5323040	0.001745995	CP024884.1	mobilizable	3.968202668	0.347262847	-2.757957062	Cluster_2
GCF_014931475.1_ASM1493147v1	NZ_CP063125.1	plasmid	138530	32081	4.318132228	1.825823883	2.365032174	138530	0	2.365032174	75872.59718	Haemophilus parainfluenzae	M1C113_1	Pseudomonadota	Gammaproteobacteria	Homo sapiens	cough swab	Humans	Haemophilus	2034148	0.015771222	CP063125.1	non-mobilizable	4.506247897	0.373837053	-1.802134651	Cluster_1
GCF_014931475.1_ASM1493147v1	NZ_CP063126.1	plasmid	135183	23232	5.818827479	1.825823883	3.186959889	135183	0	3.186959889	74039.45214	Haemophilus parainfluenzae	M1C113_1	Pseudomonadota	Gammaproteobacteria	Homo sapiens	cough swab	Humans	Haemophilus	2034148	0.011420998	CP063126.1	conjugative	4.366086599	0.503376597	-1.942295949	Cluster_1
GCF_008693805.1_ASM869380v1	NZ_CP044075.1	plasmid	672448	186363	3.608269882	2.876700366	1.254308556	672448	0	1.254308556	233756.7054	Providencia stuartii	FDAARGOS_645	Pseudomonadota	Gammaproteobacteria	Homo sapiens	clinical isolate	Humans	Providencia	4343403	0.04290714	CP044075.1	conjugative	5.270359693	0.098404385	-1.367470434	Cluster_1
GCF_011058675.1_ASM1105867v1	NZ_CP043872.1	plasmid	308986	41355	7.471551203	4.1181493	1.814298283	308986	0	1.814298283	75030.30549	Neisseria gonorrhoeae	NG196	Pseudomonadota	Betaproteobacteria	Homo sapiens	Urethral discharge	Humans	Neisseria	2218879	0.01863779	CP043872.1	conjugative	4.616528025	0.25870869	-1.729605595	Cluster_1
GCF_011058675.1_ASM1105867v1	NZ_CP043873.1	plasmid	1359563	5600	242.7791071	4.1181493	58.95344959	1359563	0	58.95344959	330139.3177	Neisseria gonorrhoeae	NG196	Pseudomonadota	Betaproteobacteria	Homo sapiens	Urethral discharge	Humans	Neisseria	2218879	0.002523797	CP043873.1	mobilizable	3.748188027	1.770509222	-2.597945593	Cluster_2
GCF_011058675.1_ASM1105867v1	NZ_CP043874.1	plasmid	468315	4207	111.3180414	4.1181493	27.03108442	468315	0	27.03108442	113719.7721	Neisseria gonorrhoeae	NG196	Pseudomonadota	Betaproteobacteria	Homo sapiens	Urethral discharge	Humans	Neisseria	2218879	0.001896002	CP043874.1	mobilizable	3.623972512	1.431863469	-2.722161108	Cluster_2
GCF_003609855.1_ASM360985v1	NZ_AP017923.1	plasmid	861766	37965	22.69895957	10.88031518	2.086240995	861766	0	2.086240995	79204.13937	Staphylococcus aureus	JP02758	Terrabacteria group	Bacillota	Homo sapiens	NA	Humans	Staphylococcus	2729352	0.013909895	AP017923.1	conjugative	4.579383404	0.319364475	-1.856676145	Cluster_1
GCF_024266185.1_ASM2426618v1	NZ_CP100683.1	plasmid	46161	262557	0.175813252	0.168805094	1.041516268	46161	0	1.041516268	273457.3868	Salmonella enterica subsp. enterica serovar Goldcoast	R18.0450	Pseudomonadota	Gammaproteobacteria	Homo sapiens	stool	Humans	Salmonella	4645547	0.056517995	CP100683.1	conjugative	5.419223601	0.017666058	-1.247813257	Cluster_1
GCF_039926885.1_ASM3992688v1	NZ_CP157089.1	plasmid	218570	1665	131.2732733	0.651055116	201.6315825	218570	0	201.6315825	335716.5849	Escherichia coli	-	Pseudomonadota	Gammaproteobacteria	NA	NA	Unannotated	Escherichia	4637122	0.000359059	CP157089.1	NA	3.221414238	2.304558559	-3.444834284	Cluster_2
GCF_000815225.1_ASM81522v1	NZ_CP010428.1	plasmid	2223645	3045	730.2610837	7.848266668	93.04743514	2223645	0	93.04743514	283329.44	Allofrancisella guangzhouensis	08HL01032	Pseudomonadota	Gammaproteobacteria	NA	NA	Unannotated	Allofrancisella	1658482	0.001836016	CP010428.1	non-mobilizable	3.483587297	1.968704406	-2.736123465	Cluster_2
GCF_037749985.1_ASM3774998v1	NZ_CP148115.1	plasmid	57328	84215	0.680733836	0.617638609	1.102155575	57328	0	1.102155575	92818.03176	Bacillus subtilis	-	Terrabacteria group	Bacillota	NA	NA	Unannotated	Bacillus	4215049	0.019979602	CP148115.1	NA	4.925389453	0.042242902	-1.699413175	Cluster_1
GCF_904863355.1_INF148	NZ_LR890382.1	plasmid	119127	4064	29.31274606	0.878907905	33.35132829	119127	0	33.35132829	135539.7982	Klebsiella pneumoniae	INF148	Pseudomonadota	Gammaproteobacteria	Homo sapiens	urine	Humans	Klebsiella	5460439	0.000744263	LR890382.1	mobilizable	3.608953699	1.523113135	-3.128273861	Cluster_2
GCF_904863355.1_INF148	NZ_LR890383.1	plasmid	50910	3223	15.79584238	0.878907905	17.97212461	50910	0	17.97212461	57924.15762	Klebsiella pneumoniae	INF148	Pseudomonadota	Gammaproteobacteria	Homo sapiens	urine	Humans	Klebsiella	5460439	0.000590246	LR890383.1	mobilizable	3.508260306	1.254599421	-3.228967254	Cluster_2
GCF_023206655.1_ASM2320665v1	NZ_CP069632.1	plasmid	33508	3173	10.56035298	0.486367397	21.71270739	33508	0	21.71270739	68894.42055	Escherichia coli	ESM2.2	Pseudomonadota	Gammaproteobacteria	NA	laboratory evolution	Human-impacted	Escherichia	5050943	0.0006282	CP069632.1	mobilizable	3.501470072	1.33671398	-3.201902395	Cluster_2
GCF_023206655.1_ASM2320665v1	NZ_CP069631.1	plasmid	19776	5514	3.586507073	0.486367397	7.374069672	19776	0	7.374069672	40660.62017	Escherichia coli	ESM2.2	Pseudomonadota	Gammaproteobacteria	NA	laboratory evolution	Human-impacted	Escherichia	5050943	0.001091677	CP069631.1	mobilizable	3.741466762	0.867707237	-2.961905706	Cluster_2
GCF_005706655.1_ASM570665v1	NZ_CP036556.1	plasmid	143000	36560	3.911378556	0.536475053	7.290886196	143000	0	7.290886196	266554.7993	Bacteroides fragilis	CCUG 4856	FCB group	Bacteroidota/Chlorobiota group	Homo sapiens	Appendix abscess	Humans	Bacteroides	5205133	0.007023836	CP036556.1	conjugative	4.563006187	0.862780319	-2.153425644	Cluster_1
GCF_009912895.1_ASM991289v1	NZ_CP047857.1	plasmid	121186	34909	3.471482999	1.582248354	2.19401903	121186	0	2.19401903	76591.01033	Staphylococcus aureus	UP_1435	Terrabacteria group	Bacillota	Homo sapiens	NA	Humans	Staphylococcus	2870100	0.012162991	CP047857.1	conjugative	4.542937408	0.34124039	-1.91495962	Cluster_1
GCF_009912895.1_ASM991289v1	NZ_CP047858.1	plasmid	51300	27268	1.881326097	1.582248354	1.189020732	51300	0	1.189020732	32422.21733	Staphylococcus aureus	UP_1435	Terrabacteria group	Bacillota	Homo sapiens	NA	Humans	Staphylococcus	2870100	0.009500714	CP047858.1	mobilizable	4.435653285	0.075189427	-2.022243743	Cluster_1
GCF_013389555.1_ASM1338955v1	NZ_CP058294.1	plasmid	12805	45596	0.280836038	0.935080239	0.300333625	12805	0	0.300333625	13694.01198	Campylobacter jejuni	D33a	Campylobacterota	Epsilonproteobacteria	Gallus gallus	cecal contents of broiler chicken	Livestock	Campylobacter	1619969	0.028146218	CP058294.1	conjugative	4.658926745	-0.522396041	-1.550579959	Cluster_1
GCF_009664895.1_ASM966489v1	NZ_CP045957.1	plasmid	89384	41464	2.155701331	1.048725315	2.055544288	89384	0	2.055544288	85231.08834	Salmonella enterica subsp. enterica serovar Enteritidis	AUSMDU00010527	Pseudomonadota	Gammaproteobacteria	Homo sapiens	NA	Humans	Salmonella	4642207	0.008931958	CP045957.1	conjugative	4.617671196	0.312926838	-2.049053306	Cluster_1
GCF_028596125.1_ASM2859612v1	NZ_CP117228.1	plasmid	39777	104612	0.380233625	0.369824619	1.02814579	39777	0	1.02814579	107556.3874	Listeria innocua	ATCC 33090	Terrabacteria group	Bacillota	NA	NA	Unannotated	Listeria	2782573	0.03759542	CP117228.1	mobilizable	5.019581505	0.012054702	-1.424865062	Cluster_1
GCF_036142455.1_ASM3614245v1	NZ_CP108015.1	plasmid	148631	49478	3.003981568	1.838749045	1.633709383	148631	0	1.633709383	80832.67283	Nocardia salmonicida	NBC_00326	Terrabacteria group	Actinomycetota	NA	soil	Earth	Nocardia	7364775	0.006718196	CP108015.1	NA	4.694412136	0.213174803	-2.172747347	Cluster_1
GCF_021496075.1_ASM2149607v1	NZ_CP090923.1	plasmid	244923	8258	29.65887624	3.666047399	8.090150784	244923	0	8.090150784	66808.46517	Staphylococcus epidermidis	45A6	Terrabacteria group	Bacillota	Homo sapiens	NA	Humans	Staphylococcus	2439442	0.0033852	CP090923.1	mobilizable	3.916874879	0.907956616	-2.470415618	Cluster_2
GCF_019380275.1_ASM1938027v1	NZ_CP048930.1	plasmid	606693	41999	14.44541537	5.341010628	2.704622097	606693	0	2.704622097	113591.4235	Neisseria gonorrhoeae	CT213	Pseudomonadota	Betaproteobacteria	Homo sapiens	urethra	Humans	Neisseria	2168255	0.019369954	CP048930.1	conjugative	4.62323895	0.432106592	-1.712871407	Cluster_1
GCF_019380275.1_ASM1938027v1	NZ_CP048931.1	plasmid	665377	5154	129.0991463	5.341010628	24.17129552	665377	0	24.17129552	124578.8571	Neisseria gonorrhoeae	CT213	Pseudomonadota	Betaproteobacteria	Homo sapiens	urethra	Humans	Neisseria	2168255	0.002377027	CP048931.1	non-mobilizable	3.712144414	1.383299928	-2.623965942	Cluster_2
GCF_019380275.1_ASM1938027v1	NZ_CP048932.1	plasmid	597312	4207	141.9805087	5.341010628	26.58307923	597312	0	26.58307923	111835.0143	Neisseria gonorrhoeae	CT213	Pseudomonadota	Betaproteobacteria	Homo sapiens	urethra	Humans	Neisseria	2168255	0.00194027	CP048932.1	mobilizable	3.623972512	1.424605286	-2.712137845	Cluster_2
GCF_003324995.1_ASM332499v1	NZ_CP030232.1	plasmid	57528	87319	0.658825685	0.288366025	2.284685529	57528	0	2.284685529	199496.4557	Salmonella enterica	SA20043041	Pseudomonadota	Gammaproteobacteria	NA	NA	Unannotated	Salmonella	4603878	0.018966402	CP030232.1	conjugative	4.941108753	0.358826431	-1.722015053	Cluster_1
GCF_022936485.1_ASM2293648v1	NZ_CP092013.1	plasmid	129922	4593	28.28695841	0.313283807	90.29179853	129922	0	90.29179853	414710.2307	Salmonella enterica subsp. enterica serovar Kentucky	N12-0259	Pseudomonadota	Gammaproteobacteria	Homo sapiens	feces	Humans	Salmonella	4867746	0.000943558	CP092013.1	mobilizable	3.662096445	1.955648304	-3.025231463	Cluster_2
GCF_001655455.1_ASM165545v1	NZ_CP015301.1	plasmid	179027	7493	23.8925664	1.611427645	14.82695575	179027	0	14.82695575	111098.3795	Chlamydia trachomatis	E-8873	PVC group	Chlamydiota	Homo sapiens	Patient sample	Humans	Chlamydia	1042717	0.007186034	CP015301.1	non-mobilizable	3.874655733	1.171051992	-2.143510722	Cluster_2
GCF_002633865.1_ASM263386v1	NZ_CP017678.1	plasmid	73043	27264	2.679100646	1.423909361	1.881510663	73043	0	1.881510663	51297.50671	Staphylococcus aureus	CFSAN007894	Terrabacteria group	Bacillota	NA	environmental swab sponge bakery hallway	Human-impacted	Staphylococcus	2730395	0.009985368	CP017678.1	mobilizable	4.435589573	0.274506684	-2.000635907	Cluster_1
GCF_022404755.1_ASM2240475v1	NZ_CP062341.1	plasmid	26208	20721	1.264803822	0.38261795	3.30565731	26208	0	3.30565731	68496.52511	Staphylococcus aureus	NAS_AN_275	Terrabacteria group	Bacillota	Homo sapiens	NA	Humans	Staphylococcus	2771054	0.00747766	CP062341.1	mobilizable	4.316410711	0.519257829	-2.126234278	Cluster_2
GCF_010669165.1_ASM1066916v1	NZ_CP048642.1	plasmid	148640	120897	1.229476331	0.674242865	1.823491795	148640	0	1.823491795	220454.6875	Streptomyces aureoverticillatus	HN6	Terrabacteria group	Actinomycetota	NA	soil	Earth	Streptomyces	9617533	0.012570479	CP048642.1	non-mobilizable	5.082415524	0.260903813	-1.900648161	Cluster_1
GCF_003193685.1_ASM319368v1	NZ_CP029668.1	plasmid	335631	3125	107.40192	3.855805112	27.85460284	335631	0	27.85460284	87045.63386	Staphylococcus aureus	AR_0223	Terrabacteria group	Bacillota	NA	NA	Unannotated	Staphylococcus	2872210	0.001088012	CP029668.1	mobilizable	3.494850022	1.44489697	-2.963366168	Cluster_2
GCF_000316665.1_ASM31666v1	NC_019679.1	plasmid	454258	26836	16.92718736	9.303582139	1.819426873	454258	0	1.819426873	48826.13957	Rivularia sp. PCC 7116	PCC 7116	Terrabacteria group	Cyanobacteriota/Melainabacteria group	NA	unialgal culture in marine water	Water	Rivularia	8698463	0.003085143	19679.1	non-mobilizable	4.428717783	0.259934605	-2.510724737	Cluster_1
GCF_000316665.1_ASM31666v1	NC_019686.1	plasmid	735295	3474	211.6565918	9.303582139	22.75001055	735295	0	22.75001055	79033.53666	Rivularia sp. PCC 7116	PCC 7116	Terrabacteria group	Cyanobacteriota/Melainabacteria group	NA	unialgal culture in marine water	Water	Rivularia	8698463	0.000399381	19686.1	non-mobilizable	3.540829814	1.356981602	-3.398612706	Cluster_2
GCF_015159575.1_ASM1515957v1	NZ_CP063331.1	plasmid	10440	2097	4.978540773	0.236979784	21.00829316	10440	0	21.00829316	44054.39075	Salmonella enterica subsp. enterica serovar Albany	R17.2117	Pseudomonadota	Gammaproteobacteria	Homo sapiens	NA	Humans	Salmonella	4864685	0.000431066	CP063331.1	mobilizable	3.32159843	1.322390769	-3.365456293	Cluster_2
GCF_016027715.1_ASM1602771v1	NZ_CP065690.1	plasmid	1075040	26514	40.54612657	5.661707647	7.161465958	1075040	0	7.161465958	189879.1084	Lactococcus garvieae	FDAARGOS_893	Terrabacteria group	Bacillota	NA	NA	Unannotated	Lactococcus	2083745	0.012724206	CP065690.1	mobilizable	4.423475252	0.855001932	-1.895369319	Cluster_1
GCF_001655575.1_ASM165557v1	NZ_CP015307.1	plasmid	147396	7493	19.67115975	2.695516995	7.297731674	147396	0	7.297731674	54681.90343	Chlamydia trachomatis	F-6068	PVC group	Chlamydiota	Homo sapiens	Patient sample	Humans	Chlamydia	1042738	0.007185889	CP015307.1	non-mobilizable	3.874655733	0.863187891	-2.143519468	Cluster_2
GCF_002393245.1_ASM239324v1	NZ_CP023528.1	plasmid	484332	9195	52.67340946	5.931251419	8.880657005	484332	0	8.880657005	81657.64116	Citrobacter koseri	FDAARGOS_393	Pseudomonadota	Gammaproteobacteria	Environment	UCC strain	Unannotated	Citrobacter	4875257	0.001886054	CP023528.1	mobilizable	3.963551734	0.948445097	-2.724445781	Cluster_2
GCF_023206695.1_ASM2320669v1	NZ_CP069638.1	plasmid	186818	3173	58.87740309	0.97137722	60.61229547	186818	0	60.61229547	192322.8135	Escherichia coli	SSGw2	Pseudomonadota	Gammaproteobacteria	NA	laboratory evolution	Human-impacted	Escherichia	5050942	0.0006282	CP069638.1	mobilizable	3.501470072	1.782560732	-3.201902309	Cluster_2
GCF_023206695.1_ASM2320669v1	NZ_CP069637.1	plasmid	97303	5514	17.64653609	0.97137722	18.16651217	97303	0	18.16651217	100170.1481	Escherichia coli	SSGw2	Pseudomonadota	Gammaproteobacteria	NA	laboratory evolution	Human-impacted	Escherichia	5050942	0.001091678	CP069637.1	mobilizable	3.741466762	1.259271554	-2.96190562	Cluster_2
GCF_009834565.1_ASM983456v1	NZ_CP019429.1	plasmid	15801	7195	2.196108409	0.293004148	7.495144422	15801	0	7.495144422	53927.56412	Pseudomonas sp. R76	R76	Pseudomonadota	Gammaproteobacteria	Solanum tuberosum	rhizosphere soil	Earth	Pseudomonas	6821900	0.001054692	CP019429.1	non-mobilizable	3.857030798	0.874780006	-2.976874551	Cluster_2
GCF_000466075.2_ASM46607v2	NC_022354.1	plasmid	28557	46902	0.608865294	0.626517564	0.97182478	28557	0	0.97182478	45580.52581	Campylobacter jejuni subsp. jejuni 00-2544	00-2544	Campylobacterota	Epsilonproteobacteria	Homo sapiens	stool sample	Humans	Campylobacter	1719532	0.027276026	22354.1	conjugative	4.671191362	-0.012412032	-1.5642189	Cluster_1
GCF_000020005.1_ASM2000v1	NC_010715.1	plasmid	217538	17207	12.64241297	1.7300096	7.30771261	217538	0	7.30771261	125743.8109	Natranaerobius thermophilus JW/NM-WN-LF	JW/NM-WN-LF	Terrabacteria group	Bacillota	NA	NA	Unannotated	Natranaerobius	3165557	0.005435694	10715.1	non-mobilizable	4.235705159	0.86378146	-2.264744979	Cluster_2
GCF_000020005.1_ASM2000v1	NC_010724.1	plasmid	101228	8689	11.65013235	1.7300096	6.73414318	101228	0	6.73414318	58512.97009	Natranaerobius thermophilus JW/NM-WN-LF	JW/NM-WN-LF	Terrabacteria group	Bacillota	NA	NA	Unannotated	Natranaerobius	3165557	0.002744857	10724.1	non-mobilizable	3.938969797	0.828282346	-2.561480341	Cluster_2
GCF_009912975.1_ASM991297v1	NZ_CP047868.1	plasmid	48528	2348	20.66780239	2.018842842	10.23744987	48528	0	10.23744987	24037.53229	Staphylococcus aureus	UP_419	Terrabacteria group	Bacillota	Homo sapiens	NA	Humans	Staphylococcus	2823088	0.000831713	CP047868.1	non-mobilizable	3.370698093	1.010191788	-3.080026323	Cluster_2
GCF_028752055.1_ASM2875205v1	NZ_CP082216.1	plasmid	47670	14122	3.375584195	0.928557818	3.635297801	47670	0	3.635297801	51337.67555	Xanthomonas cucurbitae	MI_359	Pseudomonadota	Gammaproteobacteria	Cucurbita pepo	Jack O'Lantern-type pumpkin plants	Plants	Xanthomonas	4602603	0.003068264	CP082216.1	mobilizable	4.149896207	0.560539994	-2.513107309	Cluster_2
GCF_003004335.1_ASM300433v1	NZ_CP021271.1	plasmid	22213	56208	0.395192855	0.4339443	0.910699496	22213	0	0.910699496	51188.59728	Legionella pneumophila	D-7787	Pseudomonadota	Gammaproteobacteria	Homo sapiens	NA	Humans	Legionella	3363033	0.016713485	CP021271.1	conjugative	4.749798132	-0.040624904	-1.776932996	Cluster_1
GCF_036884865.1_ASM3688486v1	NZ_CP145730.1	plasmid	670857	181633	3.693475305	1.359324179	2.717140885	670857	0	2.717140885	493522.4505	Bacillus anthracis	-	Terrabacteria group	Bacillota	NA	culture collection	Human-impacted	Bacillus	5226417	0.034752872	CP145730.1	NA	5.259194756	0.434112157	-1.459009302	Cluster_1
GCF_001018645.2_ASM101864v2	NZ_CP026965.1	plasmid	120206	5153	23.32738211	4.779262022	4.880959027	120206	0	4.880959027	25151.58186	Staphylococcus aureus	FDAARGOS_2	Terrabacteria group	Bacillota	Homo sapiens	NA	Humans	Staphylococcus	2800003	0.001840355	CP026965.1	mobilizable	3.712060142	0.688505162	-2.735098354	Cluster_2
GCF_001018645.2_ASM101864v2	NZ_CP026966.1	plasmid	36965	1518	24.35111989	4.779262022	5.095163182	36965	0	5.095163182	7734.457711	Staphylococcus aureus	FDAARGOS_2	Terrabacteria group	Bacillota	Homo sapiens	NA	Humans	Staphylococcus	2800003	0.000542142	CP026966.1	non-mobilizable	3.181271772	0.707158098	-3.265886725	Cluster_2
GCF_001018645.2_ASM101864v2	NZ_CP026967.1	plasmid	79474	3319	23.94516421	4.779262022	5.0102221	79474	0	5.0102221	16628.92715	Staphylococcus aureus	FDAARGOS_2	Terrabacteria group	Bacillota	Homo sapiens	NA	Humans	Staphylococcus	2800003	0.001185356	CP026967.1	mobilizable	3.521007252	0.699856978	-2.926151244	Cluster_2
GCF_009912655.1_ASM991265v1	NZ_CP047831.1	plasmid	17100	25209	0.678329168	0.188976041	3.589498256	17100	0	3.589498256	90487.66154	Staphylococcus aureus	UP_996	Terrabacteria group	Bacillota	Homo sapiens	NA	Humans	Staphylococcus	2730743	0.009231553	CP047831.1	mobilizable	4.401555618	0.555033747	-2.034725211	Cluster_1
GCF_002355475.1_ASM235547v1	NZ_AP014863.1	plasmid	836699	59815	13.98811335	4.831942507	2.894925453	836699	0	2.894925453	173159.966	Pseudomonas furukawaii	KF707	Pseudomonadota	Gammaproteobacteria	NA	soil	Earth	Pseudomonas	6183134	0.009673897	AP014863.1	mobilizable	4.776810107	0.461637385	-2.014398551	Cluster_1
GCF_038431835.1_ASM3843183v1	NZ_CP131721.1	plasmid	61814	5403	11.4406811	0.68512557	16.69866313	61814	0	16.69866313	90222.8769	Haemophilus influenzae	-	Pseudomonadota	Gammaproteobacteria	Homo sapiens	respiratory	Humans	Haemophilus	1840521	0.002935582	CP131721.1	NA	3.732634968	1.222681704	-2.532305809	Cluster_2
GCF_039639775.1_ASM3963977v1	NZ_CP147790.1	plasmid	326033	181634	1.794999835	0.745398041	2.40810914	326033	0	2.40810914	437394.4955	Bacillus anthracis	-	Terrabacteria group	Bacillota	NA	NA	Unannotated	Bacillus	5228860	0.034736826	CP147790.1	NA	5.259197147	0.381676166	-1.459209867	Cluster_1
GCF_005491085.2_ASM549108v2	NZ_CP027930.2	plasmid	10563	59203	0.178420012	0.524343177	0.340273356	10563	0	0.340273356	20145.20351	Microbacterium sp. SGAir0570	SGAir0570	Terrabacteria group	Actinomycetota	NA	air	Earth	Microbacterium	3380208	0.017514603	CP027930.2	mobilizable	4.772343714	-0.468172055	-1.756599711	Cluster_1
GCF_023206615.1_ASM2320661v1	NZ_CP069626.1	plasmid	93765	3173	29.5508982	0.668801914	44.184829	93765	0	44.184829	140198.4624	Escherichia coli	PBP8	Pseudomonadota	Gammaproteobacteria	NA	NA	Unannotated	Escherichia	5051874	0.000628084	CP069626.1	mobilizable	3.501470072	1.645273179	-3.201982438	Cluster_2
GCF_023206615.1_ASM2320661v1	NZ_CP069625.1	plasmid	69544	5514	12.6122597	0.668801914	18.85798985	69544	0	18.85798985	103982.956	Escherichia coli	PBP8	Pseudomonadota	Gammaproteobacteria	NA	NA	Unannotated	Escherichia	5051874	0.001091476	CP069625.1	mobilizable	3.741466762	1.275495398	-2.961985748	Cluster_2
GCF_023517195.1_ASM2351719v1	NZ_CP077831.1	plasmid	113933	11193	10.17895113	1.633352495	6.231937784	113933	0	6.231937784	69754.07961	Acinetobacter baumannii	DETAB-E51	Pseudomonadota	Gammaproteobacteria	NA	Bed controller_P22_BU23	Human-impacted	Acinetobacter	4202756	0.002663252	CP077831.1	mobilizable	4.048946504	0.794623109	-2.574587673	Cluster_2
GCF_023299565.1_ASM2329956v1	NZ_CP097054.1	plasmid	66021	19187	3.440923542	0.6935385	4.961402344	66021	0	4.961402344	95194.42678	Vagococcus lutrae	AT15	Terrabacteria group	Bacillota	NA	pet food (BARF)	Food	Vagococcus	2039248	0.009408861	CP097054.1	non-mobilizable	4.283007076	0.695604448	-2.026462969	Cluster_2
GCF_023299565.1_ASM2329956v1	NZ_CP097055.1	plasmid	78955	4404	17.92801998	0.6935385	25.85007173	78955	0	25.85007173	113843.7159	Vagococcus lutrae	AT15	Terrabacteria group	Bacillota	NA	pet food (BARF)	Food	Vagococcus	2039248	0.00215962	CP097055.1	non-mobilizable	3.64384731	1.412461752	-2.665622735	Cluster_2
GCF_017086505.1_ASM1708650v1	NZ_CP045727.1	plasmid	87801	63589	1.380757678	2.242671585	0.615675379	87801	0	0.615675379	39150.18168	Citrobacter freundii	zone4	Pseudomonadota	Gammaproteobacteria	grass	grass from the park in a vetenary clinic	Plants	Citrobacter	4919686	0.012925418	CP045727.1	conjugative	4.803381995	-0.210648214	-1.888555389	Cluster_1
GCF_009664555.1_ASM966455v1	NZ_CP045946.1	plasmid	203522	3691	55.14007044	1.118497236	49.29835198	203522	0	49.29835198	181960.2171	Salmonella enterica subsp. enterica serovar Virchow	AUSMDU00010533	Pseudomonadota	Gammaproteobacteria	Homo sapiens	NA	Humans	Salmonella	4705038	0.000784478	CP045946.1	mobilizable	3.567144045	1.692832401	-3.10541909	Cluster_2
GCF_025853895.1_ASM2585389v1	NZ_CP107578.1	plasmid	74421	19667	3.784054508	1.035739412	3.653481236	74421	0	3.653481236	71853.01547	Acinetobacter baumannii	1326359	Pseudomonadota	Gammaproteobacteria	Homo sapiens	Cervical	Humans	Acinetobacter	3955717	0.004971791	CP107578.1	conjugative	4.293738118	0.562706881	-2.303487096	Cluster_2
GCF_007833455.1_ASM783345v1	NZ_CP022404.1	plasmid	46530	20693	2.248586479	0.365304469	6.155376326	46530	0	6.155376326	127373.2023	Clostridium botulinum	AM922	Terrabacteria group	Bacillota	NA	infant	Humans	Clostridium	3930535	0.005264678	CP022404.1	mobilizable	4.315823458	0.78925461	-2.27862821	Cluster_2
GCF_022453785.1_ASM2245378v1	NZ_CP092633.1	plasmid	106421	166327	0.639829973	0.547312825	1.169038882	106421	0	1.169038882	194442.7302	Klebsiella variicola subsp. variicola	ML.9ba2	Pseudomonadota	Gammaproteobacteria	Philodendron erubescens	Aerial roots	Plants	Klebsiella	5515756	0.030154887	CP092633.1	conjugative	5.220962754	0.067828956	-1.520642292	Cluster_1
GCF_020991045.1_ASM2099104v1	NZ_CP087697.1	plasmid	12182	32575	0.373967767	0.260912308	1.433308263	12182	0	1.433308263	46690.01665	Xylella taiwanensis	PLS16B	Pseudomonadota	Gammaproteobacteria	NA	plant tissue	Plants	Xylella	2824792	0.011531823	CP087697.1	conjugative	4.512884424	0.156339604	-1.93810205	Cluster_1
GCF_001753265.1_ASM175326v1	NZ_CP015948.1	plasmid	140426	71453	1.96529187	0.826463647	2.377953195	140426	0	2.377953195	169911.8896	Legionella pneumophila	E2_N	Pseudomonadota	Gammaproteobacteria	NA	environmental	Unannotated	Legionella	3336955	0.021412635	CP015948.1	conjugative	4.854020468	0.376203302	-1.669329882	Cluster_1
GCF_025985425.1_ASM2598542v1	NZ_CP094973.1	plasmid	63347	9996	6.337234894	3.262805672	1.942265501	63347	0	1.942265501	19414.88595	Entomomonas sp. E2T0	E2T0	Other	Other	Zophobas morio	larva tissue	Animals	Entomomonas	3315933	0.003014536	CP094973.1	non-mobilizable	3.999826247	0.288308596	-2.520779499	Cluster_2
GCF_013836325.1_ASM1383632v1	NZ_CP057482.1	plasmid	24501	1552	15.7867268	1.058036152	14.92078203	24501	0	14.92078203	23157.05372	Escherichia fergusonii	RHB25-C10	Pseudomonadota	Gammaproteobacteria	NA	Pooled cattle faecal samples collected from floor of farm	Livestock	Escherichia	4572288	0.000339436	CP057482.1	mobilizable	3.190891717	1.173791586	-3.469241861	Cluster_2
GCF_008065015.2_ASM806501v2	NZ_AP019854.1	plasmid	86985	39057	2.22712958	0.660701459	3.370856156	86985	0	3.370856156	131655.5289	Neisseria gonorrhoeae	SS3160	Pseudomonadota	Betaproteobacteria	Homo sapines	human urine	Humans	Neisseria	2214955	0.017633315	AP019854.1	conjugative	4.591698882	0.52774022	-1.753666026	Cluster_1
GCF_008065015.2_ASM806501v2	NZ_AP019855.1	plasmid	22327	4207	5.307107202	0.660701459	8.032534408	22327	0	8.032534408	33792.87225	Neisseria gonorrhoeae	SS3160	Pseudomonadota	Betaproteobacteria	Homo sapines	human urine	Humans	Neisseria	2214955	0.001899361	AP019855.1	mobilizable	3.623972512	0.904852595	-2.721392395	Cluster_2
GCF_022404715.1_ASM2240471v1	NZ_CP062337.1	plasmid	93676	20730	4.518861553	1.035554363	4.363712534	93676	0	4.363712534	90459.76082	Staphylococcus aureus	NAS_NP_161	Terrabacteria group	Bacillota	Homo sapiens	NA	Humans	Staphylococcus	2728104	0.007598684	CP062337.1	mobilizable	4.316599302	0.639856133	-2.11926162	Cluster_2
GCF_028623185.1_ASM2862318v1	NZ_CP117555.1	plasmid	278067	28283	9.831594951	2.055130206	4.783928006	278067	0	4.783928006	135303.8358	Erwinia amylovora	99east-3-1	Pseudomonadota	Gammaproteobacteria	Pyrus sinkiangensis	Xinjiang; Chnia	Plants	Erwinia	3799623	0.007443633	CP117555.1	non-mobilizable	4.451525474	0.679784635	-2.128215034	Cluster_1
GCF_905330265.2_AI2857v1_cpp	NZ_OW967954.1	plasmid	143502	63589	2.256711066	0.751692164	3.002174525	143502	0	3.002174525	190905.2759	Serratia marcescens	0	Pseudomonadota	Gammaproteobacteria	Homo sapiens	Hospital Universitario Mutua de Terrassa (Terrassa)	Humans	Serratia	5034972	0.012629464	OW967954.1	NA	4.803381995	0.477435935	-1.898615064	Cluster_1
GCF_022921955.1_ASM2292195v1	NZ_CP094084.1	plasmid	286026	3779	75.68827732	5.90672106	12.81392443	286026	0	12.81392443	48423.82044	Helicobacter pylori	Hpfe096	Campylobacterota	Epsilonproteobacteria	Homo sapiens	gastric biopsy	Humans	Helicobacter	1560974	0.002420924	CP094084.1	non-mobilizable	3.577376892	1.107682159	-2.616018777	Cluster_2
GCF_905319135.2_NRS6186B	NZ_OX419558.1	plasmid	37504	84372	0.444507657	0.463037087	0.959982837	37504	0	0.959982837	80995.67191	Bacillus subtilis	NRS6186	Terrabacteria group	Bacillota	NA	garden soil	Earth	Bacillus	4239628	0.019900803	OX419558.1	non-mobilizable	4.926198344	-0.017736531	-1.701129408	Cluster_1
GCF_001941905.1_ASM194190v1	NZ_CP018932.1	plasmid	605931	97731	6.199987721	5.656440194	1.096093569	605931	0	1.096093569	107122.3206	Bacillus cereus	ISSFR-3F	Terrabacteria group	Bacillota	NA	Air	Earth	Bacillus	5242668	0.018641463	CP018932.1	conjugative	4.990032343	0.03984763	-1.729520014	Cluster_1
GCF_038024715.1_WGS_using_MinION_R10.4.1_of_Staphylococcus_aureus_TUM22744	NZ_CP150732.1	plasmid	56308	21326	2.640345119	0.369992884	7.136205138	56308	0	7.136205138	152186.7108	Staphylococcus aureus	-	Terrabacteria group	Bacillota	Homo sapiens	NA	Humans	Staphylococcus	2862501	0.007450128	CP150732.1	NA	4.328909405	0.853467326	-2.127836242	Cluster_2
GCF_027920385.1_ASM2792038v1	NZ_CP115888.1	plasmid	212651	2473	85.98908209	2.50709376	34.29831124	212651	0	34.29831124	84819.72371	Staphylococcus aureus	C308	Terrabacteria group	Bacillota	Homo sapiens	Patient Sinus Swab	Humans	Staphylococcus	2834886	0.000872345	CP115888.1	non-mobilizable	3.393224116	1.535272737	-3.059311483	Cluster_2
GCF_025259345.1_ASM2525934v1	NZ_CP104367.1	plasmid	14699	93844	0.156632283	0.338269146	0.463040408	14699	0	0.463040408	43453.564	Salmonella enterica subsp. enterica serovar Typhimurium	PNUSAS028809	Pseudomonadota	Gammaproteobacteria	NA	NA	Unannotated	Salmonella	4863704	0.01929476	CP104367.1	conjugative	4.972406511	-0.334381108	-1.714560626	Cluster_1
GCF_008124365.1_ASM812436v1	NZ_CP043210.1	plasmid	102774	64997	1.581211441	0.323318422	4.89057021	102774	0	4.89057021	317872.3919	Escherichia coli O16:H48	PG20180052	Pseudomonadota	Gammaproteobacteria	NA	mouse gut	Animals	Escherichia	4615351	0.014082786	CP043210.1	conjugative	4.812893312	0.689359498	-1.851311423	Cluster_1
GCF_023573005.1_ASM2357300v1	NZ_CP097617.1	plasmid	130865	2516	52.01311606	0.357492407	145.4943239	130865	0	145.4943239	366063.7189	Pasteurella multocida	P1702	Pseudomonadota	Gammaproteobacteria	Avian	NA	Animals	Pasteurella	2337700	0.001076272	CP097617.1	non-mobilizable	3.400710637	2.162846051	-2.96807814	Cluster_2
GCF_003812745.1_ASM381274v1	NZ_CP033830.1	plasmid	2432028	43953	55.33246877	11.57343251	4.780990317	2432028	0	4.780990317	210138.8674	Serratia sp. FDAARGOS_506	FDAARGOS_506	Pseudomonadota	Gammaproteobacteria	Homo sapiens	Endotracheal aspirate	Humans	Serratia	4818792	0.009121166	CP033830.1	conjugative	4.642988523	0.679517864	-2.039949658	Cluster_1
GCF_946411625.1_SJC1052	NZ_OX291706.1	plasmid	62482	12879	4.851463623	0.329088457	14.74212638	62482	0	14.74212638	189863.8456	Serratia marcescens	SJC1052	Pseudomonadota	Gammaproteobacteria	NA	Bloodstream	Humans	Serratia	5433688	0.002370213	OX291706.1	NA	4.109882143	1.16856013	-2.625212555	Cluster_2
GCF_946411625.1_SJC1052	NZ_OX291707.1	plasmid	18487	3696	5.001893939	0.329088457	15.19923848	18487	0	15.19923848	56176.38542	Serratia marcescens	SJC1052	Pseudomonadota	Gammaproteobacteria	NA	Bloodstream	Humans	Serratia	5433688	0.000680201	OX291707.1	NA	3.567731963	1.181821829	-3.167362735	Cluster_2
GCF_946411625.1_SJC1052	NZ_OX291708.1	plasmid	17278	3223	5.360843934	0.329088457	16.28997863	17278	0	16.28997863	52502.60114	Serratia marcescens	SJC1052	Pseudomonadota	Gammaproteobacteria	NA	Bloodstream	Humans	Serratia	5433688	0.000593151	OX291708.1	NA	3.508260306	1.211920515	-3.226834392	Cluster_2
GCF_000833215.1_ASM83321v1	NZ_CP009437.1	plasmid	283160	3936	71.94105691	7.751131967	9.281361383	283160	0	9.281361383	36531.4384	Francisella philomiragia	O#319-067	Pseudomonadota	Gammaproteobacteria	NA	water	Water	Francisella	2045775	0.001923965	CP009437.1	non-mobilizable	3.59505509	0.967611683	-2.715802777	Cluster_2
GCF_022405235.1_ASM2240523v1	NZ_CP062355.1	plasmid	11228	20680	0.542940039	0.293625467	1.849090422	11228	0	1.849090422	38239.18993	Staphylococcus aureus	NAS_AN_206	Terrabacteria group	Bacillota	Homo sapiens	NA	Humans	Staphylococcus	2735369	0.007560223	CP062355.1	mobilizable	4.315550534	0.266958149	-2.121465386	Cluster_2
GCF_004768565.1_ASM476856v1	NZ_CP038592.1	plasmid	28111	33119	0.848787705	0.677702987	1.252447933	28111	0	1.252447933	41479.82309	Salmonella enterica subsp. enterica serovar Senftenberg	SA20061017	Pseudomonadota	Gammaproteobacteria	NA	Avian	Animals	Salmonella	4830203	0.006856648	CP038592.1	non-mobilizable	4.520077215	0.09775968	-2.163888168	Cluster_1
GCF_022433565.1_ASM2243356v1	NZ_CP067967.1	plasmid	17022	109782	0.155052741	0.462263317	0.33542082	17022	0	0.33542082	36823.16844	Klebsiella quasipneumoniae	ARLG-8054	Pseudomonadota	Gammaproteobacteria	Homo sapiens	wound	Humans	Klebsiella	5375605	0.020422259	CP067967.1	non-mobilizable	5.040531138	-0.474409984	-1.689896211	Cluster_1
GCF_014250355.1_ASM1425035v1	NZ_CP060170.1	plasmid	52232	93813	0.556767186	0.711416903	0.782617314	52232	0	0.782617314	73419.67812	Salmonella enterica subsp. enterica serovar Typhimurium	BKQZM9	Pseudomonadota	Gammaproteobacteria	Homo sapiens	blood	Humans	Salmonella	4877978	0.019231944	CP060170.1	conjugative	4.972263024	-0.106450548	-1.715976813	Cluster_1
GCF_001361075.2_Ty585	NZ_LT904853.1	plasmid	75050	106704	0.703347578	0.658325564	1.068388676	75050	0	1.068388676	114001.3453	Salmonella enterica subsp. enterica serovar Typhi	TY585	Pseudomonadota	Gammaproteobacteria	NA	Not known	Unannotated	Salmonella	4795849	0.022249241	LT904853.1	non-mobilizable	5.0281807	0.028729276	-1.652684801	Cluster_1
GCF_033708015.1_ASM3370801v1	NZ_CP137921.1	plasmid	237370	185591	1.27899521	0.143757421	8.89689869	237370	0	8.89689869	1651184.325	Proteus vulgaris	2023JQ-00005	Pseudomonadota	Gammaproteobacteria	Homo sapiens	wound	Humans	Proteus	4175694	0.044445546	CP137921.1	NA	5.268556912	0.949238645	-1.352171754	Cluster_1
GCF_033708015.1_ASM3370801v1	NZ_CP137922.1	plasmid	76336	6046	12.62586834	0.143757421	87.82759361	76336	0	87.82759361	531005.6309	Proteus vulgaris	2023JQ-00005	Pseudomonadota	Gammaproteobacteria	Homo sapiens	wound	Humans	Proteus	4175694	0.001447903	CP137922.1	NA	3.781468143	1.943630984	-2.839260523	Cluster_2
GCF_037217645.1_BSN97	NZ_CP147689.1	plasmid	332755	2469	134.7731875	3.565324086	37.80110427	332755	0	37.80110427	93330.92645	Staphylococcus aureus	-	Terrabacteria group	Bacillota	Homo sapiens	blood	Humans	Staphylococcus	2923424	0.000844558	CP147689.1	NA	3.39252109	1.577504487	-3.073370718	Cluster_2
GCF_037217645.1_BSN97	NZ_CP147690.1	plasmid	634105	3125	202.9136	3.565324086	56.91308704	634105	0	56.91308704	177853.397	Staphylococcus aureus	-	Terrabacteria group	Bacillota	Homo sapiens	blood	Humans	Staphylococcus	2923424	0.001068952	CP147690.1	NA	3.494850022	1.755212143	-2.971041786	Cluster_2
GCF_946406125.1_SJC1054	NZ_OX291529.1	plasmid	48136	12879	3.737557264	0.241322067	15.48783874	48136	0	15.48783874	199467.8752	Serratia marcescens	SJC1054	Pseudomonadota	Gammaproteobacteria	NA	Bloodstream	Humans	Serratia	5432976	0.002370524	OX291529.1	NA	4.109882143	1.189990818	-2.625155643	Cluster_2
GCF_946406125.1_SJC1054	NZ_OX291530.1	plasmid	14267	3696	3.860119048	0.241322067	15.99571515	14267	0	15.99571515	59120.16319	Serratia marcescens	SJC1054	Pseudomonadota	Gammaproteobacteria	NA	Bloodstream	Humans	Serratia	5432976	0.00068029	OX291530.1	NA	3.567731963	1.204003662	-3.167305824	Cluster_2
GCF_946406125.1_SJC1054	NZ_OX291531.1	plasmid	13316	3223	4.131554452	0.241322067	17.1205	13316	0	17.1205	55179.37149	Serratia marcescens	SJC1054	Pseudomonadota	Gammaproteobacteria	NA	Bloodstream	Humans	Serratia	5432976	0.000593229	OX291531.1	NA	3.508260306	1.233516444	-3.226777481	Cluster_2
GCF_023822665.1_ASM2382266v1	NZ_CP097847.1	plasmid	125243	41997	2.982189204	1.561309691	1.910056167	125243	0	1.910056167	80216.62885	Neisseria gonorrhoeae	AT159	Pseudomonadota	Betaproteobacteria	Homo sapiens	Urethral swab	Humans	Neisseria	2232771	0.018809363	CP097847.1	conjugative	4.623218268	0.281046138	-1.725625914	Cluster_1
GCF_023822665.1_ASM2382266v1	NZ_CP097848.1	plasmid	118115	4197	28.14272099	1.561309691	18.02507289	118115	0	18.02507289	75651.23094	Neisseria gonorrhoeae	AT159	Pseudomonadota	Betaproteobacteria	Homo sapiens	Urethral swab	Humans	Neisseria	2232771	0.001879727	CP097848.1	mobilizable	3.622938969	1.25587703	-2.725905214	Cluster_2
GCF_022924515.1_ASM2292451v1	NZ_CP094141.1	plasmid	359785	3491	103.0607276	7.108866517	14.49749089	359785	0	14.49749089	50610.74071	Helicobacter pylori	Hpfe035	Campylobacterota	Epsilonproteobacteria	Homo sapiens	gastric biopsy	Humans	Helicobacter	1594448	0.002189472	CP094141.1	non-mobilizable	3.542949849	1.161292845	-2.659660511	Cluster_2
GCF_001157245.2_ERL12148	NZ_LT883154.1	plasmid	60096	106706	0.563192323	0.712367287	0.790592624	60096	0	0.790592624	84360.9765	Salmonella enterica subsp. enterica serovar Typhi	ERL12148	Pseudomonadota	Gammaproteobacteria	NA	Not known	Unannotated	Salmonella	4808702	0.022190188	LT883154.1	non-mobilizable	5.02818884	-0.102047242	-1.653839024	Cluster_1
GCF_001929095.2_ASM192909v2	NZ_CP040603.1	plasmid	19648	25634	0.766482016	0.378038742	2.027522394	19648	0	2.027522394	51973.50906	Xanthomonas oryzae pv. oryzae	IXO704	Pseudomonadota	Gammaproteobacteria	Oryza sativa	NA	Plants	Xanthomonas	4994377	0.005132572	CP040603.1	conjugative	4.40881638	0.30696566	-2.289664942	Cluster_1
GCF_003073755.1_ASM307375v1	NZ_CP029083.1	plasmid	608306	20730	29.34423541	4.981647983	5.890467473	608306	0	5.890467473	122109.3907	Staphylococcus aureus	AR464	Terrabacteria group	Bacillota	NA	NA	Unannotated	Staphylococcus	2793317	0.007421284	CP029083.1	mobilizable	4.316599302	0.770149762	-2.129520922	Cluster_2
GCF_016025375.1_ASM1602537v1	NZ_CP065565.1	plasmid	14682	1982	7.407669021	0.245693347	30.15005946	14682	0	30.15005946	59757.41785	Salmonella enterica subsp. enterica serovar Albany	R15.2267	Pseudomonadota	Gammaproteobacteria	Homo sapiens	stool	Humans	Salmonella	4944501	0.000400849	CP065565.1	mobilizable	3.29710365	1.479288173	-3.397018819	Cluster_2
GCF_024266245.1_ASM2426624v1	NZ_CP100745.1	plasmid	41422	299493	0.138307072	0.093153438	1.484723224	41422	0	1.484723224	444664.2126	Salmonella enterica subsp. enterica serovar Newport	R18.0234	Pseudomonadota	Gammaproteobacteria	Homo sapiens	stool	Humans	Salmonella	4730593	0.063309822	CP100745.1	conjugative	5.476386676	0.171645502	-1.198528909	Cluster_1
GCF_011058635.1_ASM1105863v1	NZ_CP043813.1	plasmid	377424	41357	9.126000435	4.481337318	2.036445772	377424	0	2.036445772	84221.2878	Neisseria gonorrhoeae	NG290	Pseudomonadota	Betaproteobacteria	Homo sapiens	Vaginal swab	Humans	Neisseria	2218679	0.018640371	CP043813.1	conjugative	4.616549028	0.30887285	-1.729545445	Cluster_1
GCF_011058635.1_ASM1105863v1	NZ_CP043814.1	plasmid	1590079	5600	283.9426786	4.481337318	63.36114834	1590079	0	63.36114834	354822.4307	Neisseria gonorrhoeae	NG290	Pseudomonadota	Betaproteobacteria	Homo sapiens	Vaginal swab	Humans	Neisseria	2218679	0.002524024	CP043814.1	mobilizable	3.748188027	1.80182304	-2.597906446	Cluster_2
GCF_011058635.1_ASM1105863v1	NZ_CP043815.1	plasmid	710486	4207	168.8818636	4.481337318	37.68559507	710486	0	37.68559507	158543.2985	Neisseria gonorrhoeae	NG290	Pseudomonadota	Betaproteobacteria	Homo sapiens	Vaginal swab	Humans	Neisseria	2218679	0.001896173	CP043815.1	mobilizable	3.623972512	1.576175377	-2.722121961	Cluster_2
GCF_003204115.1_ASM320411v1	NZ_CP029726.1	plasmid	64604	10024	6.444932163	2.64682352	2.4349686	64604	0	2.4349686	24408.12525	Proteus mirabilis	AR_0029	Pseudomonadota	Gammaproteobacteria	NA	NA	Unannotated	Proteus	3980098	0.002518531	CP029726.1	mobilizable	4.001041058	0.386493365	-2.598852708	Cluster_2
GCF_003324755.1_ASM332475v1	NZ_CP029990.1	plasmid	30157	121189	0.248842717	0.400812481	0.620845728	30157	0	0.620845728	75239.67296	Salmonella enterica subsp. diarizonae serovar 48:i:z	SA20121591	Pseudomonadota	Gammaproteobacteria	NA	NA	Unannotated	Salmonella	5361355	0.022604174	CP029990.1	conjugative	5.083463202	-0.207016303	-1.645811363	Cluster_1
GCF_004353845.1_ASM435384v1	NZ_CP037862.1	plasmid	63928	15855	4.032040366	1.532186569	2.63155966	63928	0	2.63155966	41723.37841	Citrobacter arsenatis	LY-1	Pseudomonadota	Gammaproteobacteria	NA	sediment	Earth	Citrobacter	5211009	0.003042597	CP037862.1	mobilizable	4.200166246	0.42021322	-2.516755577	Cluster_2
GCF_004353845.1_ASM435384v1	NZ_CP037863.1	plasmid	254524	143364	1.775368991	1.532186569	1.158715934	254524	0	1.158715934	166118.1511	Citrobacter arsenatis	LY-1	Pseudomonadota	Gammaproteobacteria	NA	sediment	Earth	Citrobacter	5211009	0.027511754	CP037863.1	conjugative	5.15644011	0.063976979	-1.560481714	Cluster_1
GCF_022405515.1_ASM2240551v1	NZ_CP062385.1	plasmid	14934	20730	0.72040521	0.269463939	2.673475394	14934	0	2.673475394	55421.14492	Staphylococcus aureus	NAS_AN_050	Terrabacteria group	Bacillota	Homo sapiens	NA	Humans	Staphylococcus	2725155	0.007606907	CP062385.1	mobilizable	4.316599302	0.427076191	-2.118791907	Cluster_2
GCF_023205595.1_ASM2320559v1	NZ_CP050931.1	plasmid	580941	41356	14.04732082	5.432008834	2.586026874	580941	0	2.586026874	106947.7274	Neisseria gonorrhoeae	NG211	Pseudomonadota	Betaproteobacteria	Homo sapiens	Urethral discharge	Humans	Neisseria	2218825	0.018638694	CP050931.1	conjugative	4.616538527	0.412633034	-1.729584524	Cluster_1
GCF_023205595.1_ASM2320559v1	NZ_CP050932.1	plasmid	1207547	5600	215.6333929	5.432008834	39.69680453	1207547	0	39.69680453	222302.1054	Neisseria gonorrhoeae	NG211	Pseudomonadota	Betaproteobacteria	Homo sapiens	Urethral discharge	Humans	Neisseria	2218825	0.002523858	CP050932.1	mobilizable	3.748188027	1.598755549	-2.597935024	Cluster_2
GCF_023205595.1_ASM2320559v1	NZ_CP050933.1	plasmid	609256	4207	144.8195864	5.432008834	26.6604107	609256	0	26.6604107	112160.3478	Neisseria gonorrhoeae	NG211	Pseudomonadota	Betaproteobacteria	Homo sapiens	Urethral discharge	Humans	Neisseria	2218825	0.001896049	CP050933.1	mobilizable	3.623972512	1.425866835	-2.722150539	Cluster_2
GCF_023299705.1_ASM2329970v1	NZ_CP097043.1	plasmid	26297	40376	0.651302754	0.580011256	1.122913991	26297	0	1.122913991	45338.77529	Enterococcus faecalis	AT34	Terrabacteria group	Bacillota	NA	pet food (BARF)	Food	Enterococcus	2757662	0.014641388	CP097043.1	mobilizable	4.606123292	0.050346493	-1.834417743	Cluster_1
GCF_016026615.1_ASM1602661v1	NZ_CP065746.1	plasmid	348532	5636	61.84031228	2.085168974	29.6572187	348532	0	29.6572187	167148.0846	Aeromonas allosaccharophila	FDAARGOS_933	Pseudomonadota	Gammaproteobacteria	NA	NA	Unannotated	Aeromonas	4624771	0.001218655	CP065746.1	mobilizable	3.750970984	1.47213042	-2.914119249	Cluster_2
GCF_020097115.1_ASM2009711v1	NZ_CP083605.1	plasmid	248293	62574	3.9679899	2.588923866	1.532679254	248293	0	1.532679254	95905.87164	Macrococcus armenti	JEK46	Terrabacteria group	Bacillota	NA	skin of a pig	Livestock	Macrococcus	2237965	0.027960223	CP083605.1	non-mobilizable	4.796393918	0.185451279	-1.553459372	Cluster_1
GCF_020097115.1_ASM2009711v1	NZ_CP083606.1	plasmid	572047	28227	20.26595104	2.588923866	7.827943998	572047	0	7.827943998	220959.3752	Macrococcus armenti	JEK46	Terrabacteria group	Bacillota	NA	skin of a pig	Livestock	Macrococcus	2237965	0.012612798	CP083606.1	non-mobilizable	4.450664723	0.89364771	-1.899188567	Cluster_1
GCF_020097115.1_ASM2009711v1	NZ_CP083607.1	plasmid	114244	2566	44.52221356	2.588923866	17.1971892	114244	0	17.1971892	44127.9875	Macrococcus armenti	JEK46	Terrabacteria group	Bacillota	NA	skin of a pig	Livestock	Macrococcus	2237965	0.001146577	CP083607.1	mobilizable	3.409256652	1.235457469	-2.940596638	Cluster_2
GCF_020990605.1_ASM2099060v1	NZ_CP087684.1	plasmid	10581	32575	0.324819647	0.262560408	1.237123483	10581	0	1.237123483	40299.29745	Xylella taiwanensis	PLS1135	Pseudomonadota	Gammaproteobacteria	NA	plant tissue	Plants	Xylella	2824729	0.01153208	CP087684.1	conjugative	4.512884424	0.092413051	-1.938092364	Cluster_1
GCF_021183685.1_ASM2118368v1	NZ_CP089217.1	plasmid	1226017	18376	66.71838267	6.468489866	10.31436766	1226017	0	10.31436766	189536.8201	Mycobacterium kansasii	FDAARGOS_1615	Terrabacteria group	Actinomycetota	NA	NA	Unannotated	Mycobacterium	6436818	0.002854827	CP089217.1	non-mobilizable	4.264250982	1.013442608	-2.544420248	Cluster_2
GCF_030863765.1_ASM3086376v1	NZ_CP132951.1	plasmid	68944	114295	0.603210989	0.453410618	1.33038567	68944	0	1.33038567	152056.4301	Salmonella enterica subsp. enterica serovar 4;12:i:-	CFIAFB20160237	Pseudomonadota	Gammaproteobacteria	NA	food	Food	Salmonella	4860453	0.023515298	CP132951.1	NA	5.058027232	0.123977558	-1.628649516	Cluster_1
GCF_009892305.1_ASM989230v1	NZ_CP031990.1	plasmid	109271	5723	19.09330771	0.267811387	71.2938607	109271	0	71.2938607	408014.7648	Acinetobacter haemolyticus	5227	Pseudomonadota	Gammaproteobacteria	Homo sapiens	Blood culture	Humans	Acinetobacter	3666573	0.001560858	CP031990.1	non-mobilizable	3.757623746	1.853052133	-2.80663659	Cluster_2
GCF_009892305.1_ASM989230v1	NZ_CP031989.1	plasmid	94090	12769	7.368627144	0.267811387	27.51424139	94090	0	27.51424139	351329.3483	Acinetobacter haemolyticus	5227	Pseudomonadota	Gammaproteobacteria	Homo sapiens	Blood culture	Humans	Acinetobacter	3666573	0.003482544	CP031989.1	mobilizable	4.106156887	1.439557543	-2.458103449	Cluster_2
GCF_009912375.1_ASM991237v1	NZ_CP047829.1	plasmid	28129	20730	1.356922335	0.318139621	4.265178705	28129	0	4.265178705	88417.15456	Staphylococcus aureus	UP_1073	Terrabacteria group	Bacillota	Homo sapiens	NA	Humans	Staphylococcus	2747891	0.007543967	CP047829.1	mobilizable	4.316599302	0.629937232	-2.1224002	Cluster_2
GCF_902807005.1_14-2711_R47	NZ_LR777659.1	plasmid	1203693	6358	189.3194401	3.734473872	50.69507689	1203693	0	50.69507689	322319.2989	Chlamydiifrater phoenicopteri	14-2711_R47	PVC group	Chlamydiota	Phoenicopterus roseus	cloacal swab	Livestock	Chlamydiifrater	1195517	0.005318201	LR777659.1	non-mobilizable	3.803320524	1.704965786	-2.274235232	Cluster_2
GCF_023299645.1_ASM2329964v1	NZ_CP097009.1	plasmid	84539	72164	1.171484397	0.481707425	2.431941748	84539	0	2.431941748	175498.6443	Enterococcus faecalis	AT50	Terrabacteria group	Bacillota	NA	pet food (BARF)	Food	Enterococcus	2719300	0.026537712	CP097009.1	conjugative	4.858320598	0.385953168	-1.576136525	Cluster_1
GCF_006741185.1_BucNmo_1.0	NZ_AP019380.1	plasmid	401878	10426	38.54575101	20.92120194	1.842425264	401878	0	1.842425264	19209.1258	Buchnera aphidicola (Nipponaphis monzeni)	Nmo	Pseudomonadota	Gammaproteobacteria	Nipponaphis monzeni	NA	Animals	Buchnera	587781	0.017737899	AP019380.1	non-mobilizable	4.018117721	0.26538988	-1.751097823	Cluster_2
GCF_006741185.1_BucNmo_1.0	NZ_AP019381.1	plasmid	235381	1526	154.2470511	20.92120194	7.372762403	235381	0	7.372762403	11250.83543	Buchnera aphidicola (Nipponaphis monzeni)	Nmo	Pseudomonadota	Gammaproteobacteria	Nipponaphis monzeni	NA	Animals	Buchnera	587781	0.002596205	AP019381.1	non-mobilizable	3.183554534	0.867630238	-2.58566101	Cluster_2
GCF_024721565.1_ASM2472156v1	NZ_CP102628.1	plasmid	55082	104605	0.526571388	0.853277835	0.61711598	55082	0	0.61711598	64553.41713	Listeria innocua	F4078	Terrabacteria group	Bacillota	cow	NA	Livestock	Listeria	2782538	0.037593377	CP102628.1	mobilizable	5.019552444	-0.209633207	-1.42488866	Cluster_1
GCF_008124205.1_ASM812420v1	NZ_CP043194.1	plasmid	91629	64997	1.409741988	0.306736922	4.595931852	91629	0	4.595931852	298721.7826	Escherichia coli O16:H48	PG20180063	Pseudomonadota	Gammaproteobacteria	NA	mouse gut	Animals	Escherichia	4656756	0.01395757	CP043194.1	conjugative	4.812893312	0.66237358	-1.855190171	Cluster_1
GCF_009911815.1_ASM991181v1	NZ_CP047812.1	plasmid	14715	20730	0.70984081	0.147921491	4.798767277	14715	0	4.798767277	99478.44566	Staphylococcus aureus	UP_1522	Terrabacteria group	Bacillota	Homo sapiens	NA	Humans	Staphylococcus	2758612	0.007514649	CP047812.1	mobilizable	4.316599302	0.681129689	-2.124091319	Cluster_2
GCF_008124265.1_ASM812426v1	NZ_CP043202.1	plasmid	28494	64997	0.438389464	0.328035891	1.336407011	28494	0	1.336407011	86862.4465	Escherichia coli O16:H48	PG20180059	Pseudomonadota	Gammaproteobacteria	NA	mouse gut	Animals	Escherichia	4656146	0.013959399	CP043202.1	conjugative	4.812893312	0.125938745	-1.855133278	Cluster_1
GCF_000754345.1_ASM75434v1	NZ_CP008919.1	plasmid	1509037	48866	30.88112389	10.20656699	3.025613207	1509037	0	3.025613207	147849.615	Providencia stuartii	ATCC 33672	Pseudomonadota	Gammaproteobacteria	NA	NA	Unannotated	Providencia	4285951	0.011401437	CP008919.1	non-mobilizable	4.689006791	0.480813407	-1.943040411	Cluster_1
GCF_009912695.1_ASM991269v1	NZ_CP047838.1	plasmid	25410	20654	1.230270166	0.211881738	5.806400198	25410	0	5.806400198	119925.3897	Staphylococcus aureus	UP_719	Terrabacteria group	Bacillota	Homo sapiens	NA	Humans	Staphylococcus	2765656	0.007468029	CP047838.1	mobilizable	4.315004173	0.763906966	-2.126793988	Cluster_2
GCF_016027375.1_ASM1602737v1	NZ_CP065680.1	plasmid	138335	54311	2.547089908	4.326178262	0.588762125	138335	0	0.588762125	31976.25979	Clostridium perfringens	FDAARGOS_903	Terrabacteria group	Bacillota	NA	NA	Unannotated	Clostridium	3300922	0.016453282	CP065680.1	mobilizable	4.734887799	-0.230060136	-1.783747463	Cluster_1
GCF_024917575.1_ASM2491757v1	NZ_CP103640.1	plasmid	298620	170849	1.747859221	1.345341844	1.299193382	298620	0	1.299193382	221965.8902	Klebsiella aerogenes	722	Pseudomonadota	Gammaproteobacteria	Homo sapiens	blood	Humans	Klebsiella	5302989	0.032217491	CP103640.1	conjugative	5.232612441	0.1136738	-1.491908285	Cluster_1
GCF_024917575.1_ASM2491757v1	NZ_CP103641.1	plasmid	102301	9294	11.00720895	1.345341844	8.181719019	102301	0	8.181719019	76040.89656	Klebsiella aerogenes	722	Pseudomonadota	Gammaproteobacteria	Homo sapiens	blood	Humans	Klebsiella	5302989	0.001752597	CP103641.1	mobilizable	3.968202668	0.912844561	-2.756318058	Cluster_2
GCF_020099235.1_ASM2009923v1	NZ_CP083642.1	plasmid	1311594	298988	4.386778065	7.24374916	0.605594971	1311594	0	0.605594971	181065.6293	Enterobacter bugandensis	FDAARGOS_1497	Pseudomonadota	Gammaproteobacteria	NA	NA	Unannotated	Enterobacter	4723885	0.063292819	CP083642.1	conjugative	5.475653758	-0.21781774	-1.198645558	Cluster_1
GCF_031202285.1_ASM3120228v1	NZ_CP101638.1	plasmid	54438	21885	2.487457162	0.709106066	3.507877427	54438	0	3.507877427	76769.8975	Terrisporobacter mayombei	DSM 6539	Terrabacteria group	Bacillota	NA	termite	Animals	Terrisporobacter	4034168	0.00542491	CP101638.1	NA	4.340146551	0.54504441	-2.265607429	Cluster_2
GCF_031202285.1_ASM3120228v1	NZ_CP101639.1	plasmid	56183	8218	6.836578243	0.709106066	9.641122211	56183	0	9.641122211	79230.74233	Terrisporobacter mayombei	DSM 6539	Terrabacteria group	Bacillota	NA	termite	Animals	Terrisporobacter	4034168	0.002037099	CP101639.1	NA	3.914766137	0.984127588	-2.690987843	Cluster_2
GCF_023299485.1_ASM2329948v1	NZ_CP097005.1	plasmid	36056	3733	9.658719529	0.683760003	14.12589137	36056	0	14.12589137	52731.9525	Enterococcus faecalis	LS05-2	Terrabacteria group	Bacillota	NA	pet food (BARF)	Food	Enterococcus	2711817	0.001376568	CP097005.1	non-mobilizable	3.57205799	1.150015862	-2.861202389	Cluster_2
GCF_016593215.1_ASM1659321v1	NZ_AP023064.1	plasmid	31869	35300	0.902804533	0.327303341	2.758311385	31869	0	2.758311385	97368.39188	Nitratiruptor sp. YY08-26	YY08-26	Campylobacterota	Epsilonproteobacteria	NA	marine hydrothermal vent chimney	Water	Nitratiruptor	1893369	0.018644015	AP023064.1	non-mobilizable	4.547774705	0.440643292	-1.729460557	Cluster_1
GCF_016026995.1_ASM1602699v1	NZ_CP065676.1	plasmid	58121	54312	1.070131831	3.464582136	0.308877605	58121	0	0.308877605	16775.76046	Clostridium perfringens	FDAARGOS_905	Terrabacteria group	Bacillota	NA	NA	Unannotated	Clostridium	3293211	0.016492111	CP065676.1	mobilizable	4.734895796	-0.510213579	-1.782723762	Cluster_1
GCF_024918195.1_ASM2491819v1	NZ_CP103624.1	plasmid	230115	86833	2.650086949	1.321185768	2.005839763	230115	0	2.005839763	174173.0842	Escherichia coli	3985	Pseudomonadota	Gammaproteobacteria	Homo sapiens	blood	Humans	Escherichia	4840778	0.017937819	CP103624.1	conjugative	4.938684806	0.302296236	-1.74623036	Cluster_1
GCF_024918195.1_ASM2491819v1	NZ_CP103625.1	plasmid	303386	2088	145.2998084	1.321185768	109.9768193	303386	0	109.9768193	229631.5986	Escherichia coli	3985	Pseudomonadota	Gammaproteobacteria	Homo sapiens	blood	Humans	Escherichia	4840778	0.000431336	CP103625.1	non-mobilizable	3.319730494	2.041301155	-3.365184672	Cluster_2
GCF_025311515.1_ASM2531151v1	NZ_CP104400.1	plasmid	100928	3185	31.68854003	0.815710108	38.8477962	100928	0	38.8477962	123730.2309	Limosilactobacillus vaginalis	AM_LB9	Terrabacteria group	Bacillota	Gallus gallus	feces	Livestock	Limosilactobacillus	1880369	0.001693816	CP104400.1	non-mobilizable	3.503109437	1.589366387	-2.771133646	Cluster_2
GCF_001655535.1_ASM165553v1	NZ_CP015305.1	plasmid	141112	7502	18.80991736	2.468379335	7.62035117	141112	0	7.62035117	57167.87447	Chlamydia trachomatis	E-DK-20	PVC group	Chlamydiota	Homo sapiens	Lab strain	Humans	Chlamydia	1048033	0.007158172	CP015305.1	non-mobilizable	3.87517706	0.881974985	-2.145197898	Cluster_2
GCF_029714085.1_ASM2971408v1	NZ_CP121630.1	plasmid	36347	8731	4.162982476	0.529221058	7.866244954	36347	0	7.866244954	68680.18469	Acinetobacter baumannii	JAB270	Pseudomonadota	Gammaproteobacteria	Homo sapiens	NA	Humans	Acinetobacter	3995971	0.002184951	CP121630.1	non-mobilizable	3.941063988	0.895767466	-2.66055834	Cluster_2
GCF_029714085.1_ASM2971408v1	NZ_CP121631.1	plasmid	54693	2277	24.01976285	0.529221058	45.38701264	54693	0	45.38701264	103346.2278	Acinetobacter baumannii	JAB270	Pseudomonadota	Gammaproteobacteria	Homo sapiens	NA	Humans	Acinetobacter	3995971	0.000569824	CP121631.1	non-mobilizable	3.357363031	1.656931599	-3.244259297	Cluster_2
GCF_001558355.2_ASM155835v2	NZ_CP014050.2	plasmid	114603	93933	1.220050461	2.358873822	0.517217348	114603	0	0.517217348	48583.77712	Salmonella enterica	FDAARGOS_94	Pseudomonadota	Gammaproteobacteria	NA	Wild type strain isolated from a natural source	Unannotated	Salmonella	4857490	0.019337765	CP014050.2	conjugative	4.972818193	-0.286326917	-1.713593722	Cluster_1
GCF_016026675.1_ASM1602667v1	NZ_CP065633.1	plasmid	189441	51322	3.691224036	4.680742119	0.788598035	189441	0	0.788598035	40472.42834	Clostridium perfringens	FDAARGOS_931	Terrabacteria group	Bacillota	NA	NA	Unannotated	Clostridium	3320059	0.015458159	CP065633.1	mobilizable	4.710303572	-0.10314431	-1.810842229	Cluster_1
GCF_016026675.1_ASM1602667v1	NZ_CP065634.1	plasmid	192283	4105	46.84116931	4.680742119	10.00720999	192283	0	10.00720999	41079.59702	Clostridium perfringens	FDAARGOS_931	Terrabacteria group	Bacillota	NA	NA	Unannotated	Clostridium	3320059	0.001236424	CP065634.1	non-mobilizable	3.613313161	1.000313013	-2.90783264	Cluster_2
GCF_013201505.1_ASM1320150v1	NZ_CP053786.1	plasmid	50036	108661	0.460478	0.154577849	2.978939116	50036	0	2.978939116	323694.5033	Escherichia coli	2-101	Pseudomonadota	Gammaproteobacteria	Bird of prey	Bird of prey	Animals	Escherichia	4739049	0.022928862	CP053786.1	conjugative	5.036073697	0.474061627	-1.639617502	Cluster_1
GCF_016028495.1_ASM1602849v1	NZ_CP065719.1	plasmid	645496	93933	6.871876763	2.93771892	2.339187972	645496	0	2.339187972	219726.9438	Salmonella enterica	FDAARGOS_878	Pseudomonadota	Gammaproteobacteria	NA	NA	Unannotated	Salmonella	4874787	0.01926915	CP065719.1	conjugative	4.972818193	0.369065122	-1.715137451	Cluster_1
GCF_036061255.1_ASM3606125v1	NZ_CP107949.1	plasmid	334156	88304	3.784154738	2.179746497	1.736052676	334156	0	1.736052676	153300.3955	Streptomyces sp. NBC_00388	NBC_00388	Terrabacteria group	Actinomycetota	NA	soil	Earth	Streptomyces	6771125	0.01304126	CP107949.1	NA	4.945980377	0.239562898	-1.884680455	Cluster_1
GCF_025399015.1_ASM2539901v1	NZ_CP104637.1	plasmid	16355	158207	0.103377221	0.243687124	0.424221106	16355	0	0.424221106	67114.74847	Salmonella enterica	PNUSAS118466	Pseudomonadota	Gammaproteobacteria	NA	NA	Unannotated	Salmonella	4825930	0.032782697	CP104637.1	conjugative	5.199225695	-0.372407728	-1.484355323	Cluster_1
GCF_001552035.1_ASM155203v1	NZ_CP012742.1	plasmid	25357	4944	5.128843042	0.402834567	12.73188415	25357	0	12.73188415	62946.43523	Streptococcus agalactiae	NGBS128	Terrabacteria group	Bacillota	Homo sapiens	NA	Humans	Streptococcus	2074179	0.002383594	CP012742.1	mobilizable	3.694078462	1.104892678	-2.622767771	Cluster_2
GCF_014189265.1_ASM1418926v1	NZ_CP047284.1	plasmid	95002	39531	2.403227847	0.295743616	8.126051475	95002	0	8.126051475	321230.9409	Klebsiella quasipneumoniae	N18-04116	Pseudomonadota	Gammaproteobacteria	Homo sapiens	Anal	Humans	Klebsiella	5258548	0.007517474	CP047284.1	conjugative	4.596937801	0.909879569	-2.123928042	Cluster_1
GCF_002871345.2_ASM287134v2	NZ_CP136965.1	plasmid	1812283	8962	202.2185896	2.693334094	75.08113829	1812283	0	75.08113829	672877.1613	Nosocomiicoccus massiliensis	UMB0959	Terrabacteria group	Bacillota	Homo sapiens	catheter	Humans	Nosocomiicoccus	1681677	0.005329204	CP136965.1	NA	3.95240494	1.875530848	-2.273337645	Cluster_2
GCF_002211865.1_ASM221186v1	NZ_CP022140.1	plasmid	14330	109681	0.130651617	0.153301966	0.852250105	14330	0	0.852250105	93475.64377	Salmonella enterica subsp. salamae serovar 55:k:z39 str. 1315K	1315K	Pseudomonadota	Gammaproteobacteria	NA	Chamaeleonidae	Animals	Salmonella	4859044	0.022572547	CP022140.1	mobilizable	5.040131401	-0.069432937	-1.64641943	Cluster_1
GCF_002211865.1_ASM221186v1	NZ_CP022141.1	plasmid	12255	82715	0.148159342	0.153301966	0.966454285	12255	0	0.966454285	79940.26618	Salmonella enterica subsp. salamae serovar 55:k:z39 str. 1315K	1315K	Pseudomonadota	Gammaproteobacteria	NA	Chamaeleonidae	Animals	Salmonella	4859044	0.017022896	CP022141.1	conjugative	4.917584274	-0.014818684	-1.768966558	Cluster_1
GCF_034424565.1_ASM3442456v1	NZ_CP139963.1	plasmid	13077	3924	3.332568807	0.151608541	21.98140543	13077	0	21.98140543	86255.0349	Moraxella canis	HAMBI_2792	Pseudomonadota	Gammaproteobacteria	NA	NA	Unannotated	Moraxella	2178558	0.001801191	CP139963.1	NA	3.593728999	1.342055457	-2.744440128	Cluster_2
GCF_005937795.2_ASM593779v2	NZ_CP041758.1	plasmid	94519	84215	1.1223535	0.803038976	1.39763266	94519	0	1.39763266	117701.6345	Bacillus sp. KBS0812	KBS0812	Terrabacteria group	Bacillota	NA	soil	Earth	Bacillus	4215631	0.019976843	CP041758.1	non-mobilizable	4.925389453	0.145393041	-1.699473136	Cluster_1
GCF_030585245.1_ASM3058524v1	NZ_CP043456.1	plasmid	15257	110963	0.137496283	0.238883497	0.575578824	15257	0	0.575578824	63867.95304	Acinetobacter baumannii	18WIARLN0025	Pseudomonadota	Gammaproteobacteria	Homo sapiens	Skin/Wound	Humans	Acinetobacter	3943529	0.028137995	CP043456.1	NA	5.04517819	-0.239895193	-1.550706849	Cluster_1
GCF_030585245.1_ASM3058524v1	NZ_CP043457.1	plasmid	46945	10879	4.315194411	0.238883497	18.06401219	46945	0	18.06401219	196518.3886	Acinetobacter baumannii	18WIARLN0025	Pseudomonadota	Gammaproteobacteria	Homo sapiens	Skin/Wound	Humans	Acinetobacter	3943529	0.002758697	CP043457.1	NA	4.036588977	1.256814218	-2.559296062	Cluster_2
GCF_024918055.1_ASM2491805v1	NZ_CP103549.1	plasmid	46442	1748	26.56864989	1.078361619	24.63797804	46442	0	24.63797804	43067.18561	Klebsiella pneumoniae	3987	Pseudomonadota	Gammaproteobacteria	Homo sapiens	same blood draw as MB8764	Humans	Klebsiella	5569742	0.000313839	CP103549.1	non-mobilizable	3.242541428	1.391605064	-3.50329365	Cluster_2
GCF_017639085.1_ASM1763908v1	NZ_CP067262.1	plasmid	11186	98282	0.113815348	0.392952136	0.289641759	11186	0	0.289641759	28466.57132	Klebsiella variicola	E25	Pseudomonadota	Gammaproteobacteria	NA	imported food: soy sprout	Food	Klebsiella	5479731	0.017935552	CP067262.1	non-mobilizable	4.992473986	-0.538138824	-1.746285254	Cluster_1
GCF_017639085.1_ASM1763908v1	NZ_CP067263.1	plasmid	16774	45201	0.371097985	0.392952136	0.944384699	16774	0	0.944384699	42687.13279	Klebsiella variicola	E25	Pseudomonadota	Gammaproteobacteria	NA	imported food: soy sprout	Food	Klebsiella	5479731	0.008248763	CP067263.1	conjugative	4.655148043	-0.024851058	-2.083611197	Cluster_1
GCF_017639085.1_ASM1763908v1	NZ_CP067264.1	plasmid	18607	4001	4.650587353	0.392952136	11.83499701	18607	0	11.83499701	47351.82305	Klebsiella variicola	E25	Pseudomonadota	Gammaproteobacteria	NA	imported food: soy sprout	Food	Klebsiella	5479731	0.000730145	CP067264.1	non-mobilizable	3.602168551	1.073168153	-3.136590688	Cluster_2
GCF_008620175.1_ASM862017v1	NZ_AP020323.1	plasmid	38852	20547	1.890884314	0.506641036	3.732197316	38852	0	3.732197316	76685.45826	Staphylococcus aureus	KUH180129	Terrabacteria group	Bacillota	Homo sapiens	Venous blood isolated from host	Humans	Staphylococcus	2876735	0.007142472	AP020323.1	mobilizable	4.312748421	0.571964596	-2.146151436	Cluster_2
GCF_003193665.1_ASM319366v1	NZ_CP029648.1	plasmid	145356	2473	58.77719369	4.962731249	11.84371886	145356	0	11.84371886	29289.51674	Staphylococcus aureus	AR_0472	Terrabacteria group	Bacillota	NA	NA	Unannotated	Staphylococcus	2834439	0.000872483	CP029648.1	non-mobilizable	3.393224116	1.07348809	-3.059242999	Cluster_2
GCF_022405275.1_ASM2240527v1	NZ_CP062359.1	plasmid	14198	27268	0.520683585	0.238723183	2.181118648	14198	0	2.181118648	59474.7433	Staphylococcus aureus	NAS_AN_184	Terrabacteria group	Bacillota	Homo sapiens	NA	Humans	Staphylococcus	2734925	0.009970292	CP062359.1	mobilizable	4.435653285	0.338679291	-2.001292136	Cluster_1
GCF_013372385.1_ASM1337238v1	NZ_CP054231.1	plasmid	10413	7154	1.455549343	0.557457603	2.611049405	10413	0	2.611049405	18679.44745	Escherichia coli	EcPF14	Pseudomonadota	Gammaproteobacteria	Homo sapiens	urine	Humans	Escherichia	5129852	0.001394582	CP054231.1	mobilizable	3.854548936	0.416815089	-2.8555559	Cluster_2
GCF_016756115.1_ASM1675611v1	NZ_AP024249.1	plasmid	21313	24567	0.867545895	0.38621195	2.246294797	21313	0	2.246294797	55184.72428	Mycobacterium intracellulare	M008	Terrabacteria group	Actinomycetota	Homo sapiens	sputum	Humans	Mycobacterium	5825436	0.004217195	AP024249.1	non-mobilizable	4.390352126	0.351466751	-2.374976309	Cluster_1
GCF_900620215.1_BPH2760	NZ_LR130510.1	plasmid	118607	24885	4.766204541	1.031996683	4.618430098	118607	0	4.618430098	114929.633	Staphylococcus aureus	BPH2760	Terrabacteria group	Bacillota	Homo sapiens	blood	Humans	Staphylococcus	2725220	0.009131373	LR130510.1	mobilizable	4.395937645	0.664494375	-2.039463922	Cluster_1
GCF_024224615.1_ASM2422461v1	NZ_CP100495.1	plasmid	23494	47652	0.493032821	0.415856135	1.185585062	23494	0	1.185585062	56495.49937	Atlantibacter subterranea	LH84-a	Pseudomonadota	Gammaproteobacteria	Gallus gallus domesticus	pooled poultry feces	Livestock	Atlantibacter	4712132	0.01011262	CP100495.1	conjugative	4.678081133	0.073932719	-1.995136315	Cluster_1
GCF_024224615.1_ASM2422461v1	NZ_CP100496.1	plasmid	17823	19064	0.934903483	0.415856135	2.248141616	17823	0	2.248141616	42858.57178	Atlantibacter subterranea	LH84-a	Pseudomonadota	Gammaproteobacteria	Gallus gallus domesticus	pooled poultry feces	Livestock	Atlantibacter	4712132	0.004045727	CP100496.1	non-mobilizable	4.280214029	0.351823665	-2.393003418	Cluster_2
GCF_038420435.1_ASM3842043v1	NZ_CP131617.1	plasmid	34726	42023	0.826356995	0.531629462	1.554385252	34726	0	1.554385252	65319.93144	Neisseria gonorrhoeae	-	Pseudomonadota	Betaproteobacteria	Homo sapiens	other	Humans	Neisseria	2234167	0.018809247	CP131617.1	NA	4.623487053	0.191558667	-1.725628579	Cluster_1
GCF_038420435.1_ASM3842043v1	NZ_CP131618.1	plasmid	330629	5600	59.04089286	0.531629462	111.0564728	330629	0	111.0564728	621916.2475	Neisseria gonorrhoeae	-	Pseudomonadota	Betaproteobacteria	Homo sapiens	other	Humans	Neisseria	2234167	0.002506527	CP131618.1	NA	3.748188027	2.045543876	-2.600927606	Cluster_2
GCF_038420435.1_ASM3842043v1	NZ_CP131619.1	plasmid	128414	4153	30.92078016	0.531629462	58.16227725	128414	0	58.16227725	241547.9374	Neisseria gonorrhoeae	-	Pseudomonadota	Betaproteobacteria	Homo sapiens	other	Humans	Neisseria	2234167	0.001858858	CP131619.1	NA	3.618361931	1.764641402	-2.730753702	Cluster_2
GCF_025983525.1_ASM2598352v1	NZ_CP087769.1	plasmid	35199	32190	1.093476235	1.390305028	0.786500957	35199	0	0.786500957	25317.4658	Moraxella bovis	SAM109245	Pseudomonadota	Gammaproteobacteria	Bovine	NA	Livestock	Moraxella	2682607	0.011999521	CP087769.1	mobilizable	4.507720977	-0.104300745	-1.920836077	Cluster_1
GCF_025983525.1_ASM2598352v1	NZ_CP087770.1	plasmid	73580	32565	2.259481038	1.390305028	1.625169292	73580	0	1.625169292	52923.638	Moraxella bovis	SAM109245	Pseudomonadota	Gammaproteobacteria	Bovine	NA	Livestock	Moraxella	2682607	0.012139311	CP087770.1	non-mobilizable	4.512751083	0.210898608	-1.915805971	Cluster_1
GCF_023573025.1_ASM2357302v1	NZ_CP097611.1	plasmid	18595	3741	4.970596097	0.04064413	122.2955454	18595	0	122.2955454	457507.6354	Pasteurella multocida	32985	Pseudomonadota	Gammaproteobacteria	Avian	NA	Animals	Pasteurella	2428887	0.001540212	CP097611.1	non-mobilizable	3.572987708	2.087410638	-2.812419602	Cluster_2
GCF_002285835.1_ASM228583v1	NZ_CP023051.1	plasmid	45894	61922	0.741158231	1.633000903	0.45386272	45894	0	0.45386272	28104.08734	Listeria monocytogenes	FDA971911-001-001	Terrabacteria group	Bacillota	NA	environmental swab	Human-impacted	Listeria	3086261	0.02006376	CP023051.1	mobilizable	4.791844975	-0.343075489	-1.697587676	Cluster_1
GCF_016952595.1_ASM1695259v1	NZ_CP051362.1	plasmid	301264	3848	78.29106029	0.182194132	429.7123032	301264	0	429.7123032	1653532.943	Salmonella enterica subsp. enterica serovar Typhimurium	CVM 28321-b	Pseudomonadota	Gammaproteobacteria	NA	swine	Livestock	Salmonella	4884345	0.000787823	CP051362.1	mobilizable	3.585235063	2.633177788	-3.103571269	Cluster_2
GCF_016952595.1_ASM1695259v1	NZ_CP051364.1	plasmid	26536	107602	0.246612516	0.182194132	1.353570025	26536	0	1.353570025	145646.8419	Salmonella enterica subsp. enterica serovar Typhimurium	CVM 28321-b	Pseudomonadota	Gammaproteobacteria	NA	swine	Livestock	Salmonella	4884345	0.022029975	CP051364.1	conjugative	5.031820344	0.131480728	-1.656985989	Cluster_1
GCF_025854075.1_ASM2585407v1	NZ_CP107598.1	plasmid	14614	19667	0.743072151	0.184655607	4.024097422	14614	0	4.024097422	79141.924	Acinetobacter baumannii	1326581-2	Pseudomonadota	Gammaproteobacteria	Homo sapiens	wound	Humans	Acinetobacter	3959544	0.004966986	CP107598.1	conjugative	4.293738118	0.604668486	-2.303907056	Cluster_2
GCF_001690075.1_ASM169007v1	NZ_CP016518.1	plasmid	378867	37698	10.05005571	3.702707765	2.71424491	378867	0	2.71424491	102321.6046	Salmonella enterica subsp. enterica serovar Heidelberg	CE-R2-11-0435	Pseudomonadota	Gammaproteobacteria	NA	Chicken Meat	Food	Salmonella	4751335	0.007934191	CP016518.1	conjugative	4.57631831	0.433649032	-2.100497342	Cluster_1
GCF_001690075.1_ASM169007v1	NZ_CP016519.1	plasmid	482611	6647	72.60583722	3.702707765	19.60884893	482611	0	19.60884893	130340.0189	Salmonella enterica subsp. enterica serovar Heidelberg	CE-R2-11-0435	Pseudomonadota	Gammaproteobacteria	NA	Chicken Meat	Food	Salmonella	4751335	0.001398975	CP016519.1	mobilizable	3.822625679	1.292452101	-2.854189973	Cluster_2
GCF_001690075.1_ASM169007v1	NZ_CP016520.1	plasmid	1119511	92323	12.12602493	3.702707765	3.274907366	1119511	0	3.274907366	302349.2727	Salmonella enterica subsp. enterica serovar Heidelberg	CE-R2-11-0435	Pseudomonadota	Gammaproteobacteria	NA	Chicken Meat	Food	Salmonella	4751335	0.01943096	CP016520.1	conjugative	4.965309908	0.51519902	-1.711505744	Cluster_1
GCF_004768585.1_ASM476858v1	NZ_CP038594.1	plasmid	17307	33103	0.522822705	0.364334334	1.435008059	17307	0	1.435008059	47503.07178	Salmonella enterica subsp. enterica serovar Senftenberg	SA20130280	Pseudomonadota	Gammaproteobacteria	NA	Avian	Animals	Salmonella	4830242	0.00685328	CP038594.1	non-mobilizable	4.519867354	0.15685434	-2.164101536	Cluster_1
GCF_022922015.1_ASM2292201v1	NZ_CP094089.1	plasmid	223364	3846	58.07696308	6.863879451	8.46124462	223364	0	8.46124462	32541.94681	Helicobacter pylori	Hpfe092	Campylobacterota	Epsilonproteobacteria	Homo sapiens	gastric biopsy	Humans	Helicobacter	1620255	0.0023737	CP094089.1	non-mobilizable	3.58500928	0.927434251	-2.62457409	Cluster_2
GCF_019551835.1_ASM1955183v1	NZ_CP068282.1	plasmid	1749915	67545	25.90739507	2.206684055	11.74041885	1749915	0	11.74041885	793006.591	Escherichia coli	CY706	Pseudomonadota	Gammaproteobacteria	NA	NA	Unannotated	Escherichia	4669770	0.01446431	CP068282.1	conjugative	4.829593206	1.069683591	-1.839702285	Cluster_1
GCF_018885165.1_ASM1888516v1	NZ_CP076512.1	plasmid	29061	3307	8.787723012	0.253791188	34.62580032	29061	0	34.62580032	114507.5216	Campylobacter coli	R19.0802	Campylobacterota	Epsilonproteobacteria	Homo sapiens	stool	Humans	Campylobacter	1754529	0.001884836	CP076512.1	non-mobilizable	3.519434195	1.53939982	-2.724726356	Cluster_2
GCF_038424905.1_ASM3842490v1	NZ_CP131642.1	plasmid	17725	42003	0.421993667	0.523305443	0.806400301	17725	0	0.806400301	33871.23186	Neisseria gonorrhoeae	-	Pseudomonadota	Betaproteobacteria	Homo sapiens	urine	Humans	Neisseria	2163486	0.0194145	CP131642.1	NA	4.62328031	-0.093449319	-1.711873779	Cluster_1
GCF_038424905.1_ASM3842490v1	NZ_CP131643.1	plasmid	22305	5600	3.983035714	0.523305443	7.611301901	22305	0	7.611301901	42623.29065	Neisseria gonorrhoeae	-	Pseudomonadota	Betaproteobacteria	Homo sapiens	urine	Humans	Neisseria	2163486	0.002588415	CP131643.1	NA	3.748188027	0.881458948	-2.586966062	Cluster_2
GCF_038424905.1_ASM3842490v1	NZ_CP131644.1	plasmid	33995	4207	8.080579986	0.523305443	15.44142162	33995	0	15.44142162	64962.06077	Neisseria gonorrhoeae	-	Pseudomonadota	Betaproteobacteria	Homo sapiens	urine	Humans	Neisseria	2163486	0.001944547	CP131644.1	NA	3.623972512	1.188687281	-2.711181577	Cluster_2
GCF_030520105.1_ASM3052010v1	NZ_CP130455.1	plasmid	32642	36404	0.896659708	0.640874541	1.399118939	32642	0	1.399118939	50933.52585	Candidatus Fervidibacter sacchari	PD1	Bacteria incertae sedis	Bacteria candidate phyla	NA	hot spring sediment	Earth	Candidatus	3952382	0.009210648	CP130455.1	NA	4.561149106	0.145854635	-2.035709807	Cluster_1
GCF_024206675.1_ASM2420667v1	NZ_CP100337.1	plasmid	21726	4285	5.070245041	0.834651934	6.074681956	21726	0	6.074681956	26030.01218	Streptococcus suis	STC81	Terrabacteria group	Bacillota	Homo sapiens	blood	Humans	Streptococcus	2247459	0.001906598	CP100337.1	mobilizable	3.631950826	0.783523545	-2.719740951	Cluster_2
GCF_008124225.1_ASM812422v1	NZ_CP043196.1	plasmid	93769	64786	1.447365171	0.296006923	4.889632833	93769	0	4.889632833	316779.7527	Escherichia coli O16:H48	PG20180062	Pseudomonadota	Gammaproteobacteria	NA	mouse gut	Animals	Escherichia	4656685	0.013912472	CP043196.1	conjugative	4.811481167	0.689276249	-1.856595695	Cluster_1
GCF_013819565.1_ASM1381956v1	NZ_CP057221.1	plasmid	242997	147240	1.650346373	1.220049615	1.352687918	242997	0	1.352687918	199169.7691	Escherichia fergusonii	RHB32-C22	Pseudomonadota	Gammaproteobacteria	NA	Pooled sheep faecal samples collected from floor of farm	Livestock	Escherichia	4583330	0.032125114	CP057221.1	conjugative	5.168025809	0.131197611	-1.493155319	Cluster_1
GCF_013819565.1_ASM1381956v1	NZ_CP057222.1	plasmid	115826	1551	74.67827208	1.220049615	61.20920919	115826	0	61.20920919	94935.48346	Escherichia fergusonii	RHB32-C22	Pseudomonadota	Gammaproteobacteria	NA	Pooled sheep faecal samples collected from floor of farm	Livestock	Escherichia	4583330	0.0003384	CP057222.1	mobilizable	3.190611798	1.786816769	-3.47056933	Cluster_2
GCF_016889025.1_ASM1688902v1	NZ_CP069446.1	plasmid	300218	36124	8.310762928	4.144088685	2.005450066	300218	0	2.005450066	72444.8782	Escherichia coli	FDAARGOS_1251	Pseudomonadota	Gammaproteobacteria	Homo sapiens	NA	Humans	Escherichia	5201262	0.006945238	CP069446.1	conjugative	4.557795834	0.302211853	-2.158312897	Cluster_1
GCF_002947135.1_ASM294713v1	NZ_CP026701.1	plasmid	127455	93832	1.358331912	1.087030636	1.249580156	127455	0	1.249580156	117250.6052	Salmonella enterica subsp. enterica serovar Typhimurium	AR_0031	Pseudomonadota	Gammaproteobacteria	NA	NA	Unannotated	Salmonella	4870262	0.019266315	CP026701.1	conjugative	4.972350973	0.09676412	-1.715201352	Cluster_1
GCF_904864525.1_INF350	NZ_LR890423.1	plasmid	222211	152399	1.458086995	1.17563287	1.240257084	222211	0	1.240257084	189013.9393	Klebsiella pneumoniae	INF350	Pseudomonadota	Gammaproteobacteria	Homo sapiens	sputum	Humans	Klebsiella	5357061	0.028448248	LR890423.1	conjugative	5.182982117	0.093511716	-1.545944474	Cluster_1
GCF_037199635.2_BSN117_Closure	NZ_CP157772.1	plasmid	302592	2537	119.2715806	2.72958777	43.69582174	302592	0	43.69582174	110856.2998	Staphylococcus aureus	-	Terrabacteria group	Bacillota	Homo sapiens	blood	Humans	Staphylococcus	2746111	0.000923852	CP157772.1	NA	3.404320467	1.640439911	-3.034397621	Cluster_2
GCF_029719845.1_ASM2971984v1	NZ_CP099317.1	plasmid	230246	116192	1.981599422	1.335817355	1.483435901	230246	0	1.483435901	172363.3842	Enterobacter hormaechei	RHB44-SE-C02	Pseudomonadota	Gammaproteobacteria	NA	Pooled sediment sample collected from floor of poultry farm	Earth	Enterobacter	4706347	0.024688362	CP099317.1	conjugative	5.065176227	0.171268785	-1.607507717	Cluster_1
GCF_030845335.1_ASM3084533v1	NZ_CP132560.1	plasmid	32546	4439	7.331831494	1.880214674	3.899465095	32546	0	3.899465095	17309.72556	Staphylococcus saprophyticus	SZ.YL11	Terrabacteria group	Bacillota	Homo sapiens	fingertip	Humans	Staphylococcus	2607114	0.001702649	CP132560.1	NA	3.647285145	0.591005037	-2.768874877	Cluster_2
GCF_012273555.1_ASM1227355v1	NZ_CP050991.1	plasmid	125924	42965	2.930850692	3.299441674	0.888286862	125924	0	0.888286862	38165.24504	Chromobacterium violaceum	FDAARGOS_635	Pseudomonadota	Betaproteobacteria	Homo sapiens	clinical isolate	Humans	Chromobacterium	4757798	0.009030438	CP050991.1	non-mobilizable	4.633114816	-0.051446761	-2.044291183	Cluster_1
GCF_036227125.1_ASM3622712v1	NZ_CP109436.1	plasmid	40621	24462	1.660575587	0.97418022	1.704587665	40621	0	1.704587665	41697.62346	Streptomyces sp. NBC_01485	NBC_01485	Terrabacteria group	Actinomycetota	NA	NA	Unannotated	Streptomyces	9142758	0.00267556	CP109436.1	NA	4.388491962	0.231619341	-2.572585263	Cluster_1
GCF_009883735.1_ASM988373v1	NZ_CP033327.1	plasmid	18123	14239	1.272771964	0.204855721	6.213016455	18123	0	6.213016455	88467.1413	Xanthomonas cucurbitae	ATCC 23378	Pseudomonadota	Gammaproteobacteria	Cucurbita maxima	NA	Plants	Xanthomonas	4601253	0.003094592	CP033327.1	mobilizable	4.15347949	0.793302504	-2.509396624	Cluster_2
GCF_029392095.1_ASM2939209v1	NZ_CP113931.1	plasmid	285717	53415	5.349003089	2.463279326	2.171496765	285717	0	2.171496765	115990.4997	Lactobacillus sp. ESL0700	ESL0700	Terrabacteria group	Bacillota	Scaptotrigona polysticta	Rain forest	Animals	Lactobacillus	1983011	0.02693631	CP113931.1	non-mobilizable	4.727663233	0.336759187	-1.569661891	Cluster_1
GCF_022922915.1_ASM2292291v1	NZ_CP094100.1	plasmid	565815	3507	161.3387511	10.58727697	15.23892796	565815	0	15.23892796	53442.92036	Helicobacter pylori	Hpfe080	Campylobacterota	Epsilonproteobacteria	Homo sapiens	gastric biopsy	Humans	Helicobacter	1563024	0.002243728	CP094100.1	non-mobilizable	3.544935766	1.182954416	-2.649029881	Cluster_2
GCF_001655335.1_ASM165533v1	NZ_CP015295.1	plasmid	175200	7502	23.35377233	2.121550998	11.00787695	175200	0	11.00787695	82581.09289	Chlamydia trachomatis	E-103	PVC group	Chlamydiota	Homo sapiens	Patient sample	Humans	Chlamydia	1043019	0.007192582	CP015295.1	non-mobilizable	3.87517706	1.041703566	-2.14311516	Cluster_2
GCF_916098255.1_Cu-CCUG14913	NZ_OU701462.1	plasmid	62231	39618	1.57077591	1.771686227	0.88659938	62231	0	0.88659938	35125.29423	Campylobacter upsaliensis	Campylobacter upsaliensis CCUG 14913	Campylobacterota	Epsilonproteobacteria	Canis lupus familiaris	Feces	Livestock	Campylobacter	1620660	0.024445596	OU701462.1	mobilizable	4.597892548	-0.052272577	-1.611799366	Cluster_1
GCF_023573085.1_ASM2357308v1	NZ_CP097613.1	plasmid	13455	3741	3.596631917	0.071410333	50.36570696	13455	0	50.36570696	188418.1097	Pasteurella multocida	33011	Pseudomonadota	Gammaproteobacteria	Avian	NA	Animals	Pasteurella	2443848	0.001530783	CP097613.1	non-mobilizable	3.572987708	1.702134934	-2.815086482	Cluster_2
GCF_016725245.1_ASM1672524v1	NZ_CP068062.1	plasmid	683548	4440	153.9522523	6.963442021	22.10864279	683548	0	22.10864279	98162.37401	Mammaliicoccus vitulinus	FDAARGOS_1153	Terrabacteria group	Bacillota	NA	NA	Unannotated	Mammaliicoccus	2539090	0.001748658	CP068062.1	mobilizable	3.64738297	1.344562083	-2.757295125	Cluster_2
GCF_008632635.1_ASM863263v1	NZ_CP043954.1	plasmid	894574	7791	114.8214607	3.562259106	32.23276501	894574	0	32.23276501	251125.4722	Acinetobacter baumannii	K09-14	Pseudomonadota	Gammaproteobacteria	NA	soil	Earth	Acinetobacter	3972439	0.001961264	CP043954.1	non-mobilizable	3.891593204	1.508297562	-2.707464033	Cluster_2
GCF_905311405.2_NRS6107B	NZ_OX419568.1	plasmid	78167	64688	1.208369404	0.717609338	1.683881939	78167	0	1.683881939	108926.9549	Bacillus subtilis	NRS6107	Terrabacteria group	Bacillota	NA	garden soil	Earth	Bacillus	4101676	0.015771114	OX419568.1	non-mobilizable	4.810823724	0.226311639	-1.802137628	Cluster_1
GCF_009913155.1_ASM991315v1	NZ_CP047862.1	plasmid	42419	27267	1.555690028	1.695439305	0.917573412	42419	0	0.917573412	25019.47423	Staphylococcus aureus	UP_1322	Terrabacteria group	Bacillota	Homo sapiens	NA	Humans	Staphylococcus	2853973	0.00955405	CP047862.1	mobilizable	4.435637358	-0.037359179	-2.019812502	Cluster_1
GCF_001690055.1_ASM169005v1	NZ_CP016515.1	plasmid	25429	37697	0.674562963	0.425997807	1.583489286	25429	0	1.583489286	59692.79562	Salmonella enterica subsp. enterica serovar Heidelberg	11-004736-1-7	Pseudomonadota	Gammaproteobacteria	Bos taurus	Bovine Organ	Livestock	Salmonella	4751447	0.007933794	CP016515.1	conjugative	4.57630679	0.199615129	-2.1005191	Cluster_1
GCF_001690055.1_ASM169005v1	NZ_CP016516.1	plasmid	68809	98998	0.695054446	0.425997807	1.631591606	68809	0	1.631591606	161524.3059	Salmonella enterica subsp. enterica serovar Heidelberg	11-004736-1-7	Pseudomonadota	Gammaproteobacteria	Bos taurus	Bovine Organ	Livestock	Salmonella	4751447	0.020835337	CP016516.1	conjugative	4.995626421	0.212611462	-1.681199468	Cluster_1
GCF_021183605.1_ASM2118360v1	NZ_CP089213.1	plasmid	1382134	121145	11.40892319	5.173234207	2.205375348	1382134	0	2.205375348	267170.1966	Nocardia asteroides	FDAARGOS_1621	Terrabacteria group	Actinomycetota	NA	NA	Unannotated	Nocardia	7047996	0.017188574	CP089213.1	non-mobilizable	5.083305494	0.343482516	-1.764760155	Cluster_1
GCF_028416695.1_ASM2841669v1	NZ_CP102918.1	plasmid	52604	170213	0.309048075	0.413748878	0.746946014	52604	0	0.746946014	127139.9218	Clostridium botulinum	PA9508B	Terrabacteria group	Bacillota	NA	Pate collected as part of botulism investigation	Food	Clostridium	3977270	0.042796441	CP102918.1	non-mobilizable	5.230992726	-0.126710786	-1.368592348	Cluster_1
GCF_028416695.1_ASM2841669v1	NZ_CP102919.1	plasmid	17269	13761	1.254923334	0.413748878	3.033055558	17269	0	3.033055558	41737.87753	Clostridium botulinum	PA9508B	Terrabacteria group	Bacillota	NA	Pate collected as part of botulism investigation	Food	Clostridium	3977270	0.003459911	CP102919.1	non-mobilizable	4.138649995	0.481880366	-2.46093508	Cluster_2
GCF_028416695.1_ASM2841669v1	NZ_CP102920.1	plasmid	12871	9082	1.417198855	0.413748878	3.425263318	12871	0	3.425263318	31108.24146	Clostridium botulinum	PA9508B	Terrabacteria group	Bacillota	NA	Pate collected as part of botulism investigation	Food	Clostridium	3977270	0.002283476	CP102920.1	non-mobilizable	3.958181498	0.534693964	-2.641403577	Cluster_2
GCF_009664755.1_ASM966475v1	NZ_CP045971.1	plasmid	42791	2776	15.41462536	0.994195724	15.50461844	42791	0	15.50461844	43040.8208	Listeria monocytogenes	AUSMDU00000235	Terrabacteria group	Bacillota	Homo sapiens	NA	Humans	Listeria	3005026	0.000923786	CP045971.1	non-mobilizable	3.443419462	1.190461083	-3.034428772	Cluster_2
GCF_016454605.1_ASM1645460v1	NZ_CP051405.1	plasmid	20119	99003	0.203216064	0.223474886	0.909346317	20119	0	0.909346317	90028.01345	Salmonella enterica subsp. enterica serovar Typhimurium	CVM 20762	Pseudomonadota	Gammaproteobacteria	NA	bovine	Livestock	Salmonella	4820130	0.020539488	CP051405.1	conjugative	4.995648355	-0.041270688	-1.687410397	Cluster_1
GCF_016454605.1_ASM1645460v1	NZ_CP051406.1	plasmid	11210	95919	0.116869442	0.223474886	0.522964545	11210	0	0.522964545	50162.23623	Salmonella enterica subsp. enterica serovar Typhimurium	CVM 20762	Pseudomonadota	Gammaproteobacteria	NA	bovine	Livestock	Salmonella	4820130	0.019899671	CP051406.1	conjugative	4.981904642	-0.281527753	-1.701154109	Cluster_1
GCF_022220605.1_ASM2222060v1	NZ_CP076152.1	plasmid	53072	181761	0.29198783	0.116399217	2.508503393	53072	0	2.508503393	455948.0851	Bacillus anthracis	BUL 31	Terrabacteria group	Bacillota	NA	soil	Earth	Bacillus	5229640	0.03475593	CP076152.1	conjugative	5.259500703	0.399414693	-1.45897109	Cluster_1
GCF_022220605.1_ASM2222060v1	NZ_CP076153.1	plasmid	24420	94815	0.257554184	0.116399217	2.212679704	24420	0	2.212679704	209795.2261	Bacillus anthracis	BUL 31	Terrabacteria group	Bacillota	NA	soil	Earth	Bacillus	5229640	0.018130311	CP076153.1	conjugative	4.976877049	0.344918552	-1.741594744	Cluster_1
GCF_020985285.1_ASM2098528v1	NZ_CP087595.1	plasmid	113646	8571	13.25936297	1.726068139	7.681830553	113646	0	7.681830553	65840.96967	Acinetobacter baumannii	SHOU-Ab01	Pseudomonadota	Gammaproteobacteria	NA	Andrias davidianus	Animals	Acinetobacter	3891862	0.002202288	CP087595.1	mobilizable	3.933031495	0.885464723	-2.657125937	Cluster_2
GCF_020985285.1_ASM2098528v1	NZ_CP087596.1	plasmid	466021	5870	79.39028961	1.726068139	45.99487576	466021	0	45.99487576	269989.9207	Acinetobacter baumannii	SHOU-Ab01	Pseudomonadota	Gammaproteobacteria	NA	Andrias davidianus	Animals	Acinetobacter	3891862	0.001508275	CP087596.1	mobilizable	3.768638101	1.66270945	-2.821519331	Cluster_2
GCF_014858545.1_ASM1485854v1	NZ_CP062224.1	plasmid	55131	270696	0.203663889	0.190518658	1.068997077	55131	0	1.068997077	289373.2326	Salmonella enterica subsp. enterica serovar Goldcoast	R18.1656	Pseudomonadota	Gammaproteobacteria	Homo sapiens	stool	Humans	Salmonella	4645545	0.05827002	CP062224.1	conjugative	5.432481838	0.028976518	-1.234554833	Cluster_1
GCF_009756455.1_ASM975645v1	NZ_CP036173.1	plasmid	35032	4418	7.92937981	0.412692011	19.21379529	35032	0	19.21379529	84886.54757	Salmonella enterica subsp. enterica serovar 4;[5];12:i:-	PNCS009777	Pseudomonadota	Gammaproteobacteria	Homo sapiens	stool	Humans	Salmonella	4981102	0.000886952	CP036173.1	mobilizable	3.645225712	1.283613159	-3.052099724	Cluster_2
GCF_023824315.1_ASM2382431v1	NZ_CP098733.1	plasmid	84450	8632	9.783364226	12.32529972	0.793762784	84450	0	0.793762784	6851.760355	Acinetobacter tibetensis	Y-23	Pseudomonadota	Gammaproteobacteria	NA	soil	Earth	Acinetobacter	3381792	0.002552493	CP098733.1	non-mobilizable	3.936111432	-0.100309267	-2.593035461	Cluster_2
GCF_009758095.1_ASM975809v1	NZ_CP046630.1	plasmid	393296	86344	4.554989345	3.71733378	1.225337733	393296	0	1.225337733	105800.5612	Streptococcus equinus	CNU G6	Terrabacteria group	Bacillota	Bos taurus coreanae	Rumen fluid	Livestock	Streptococcus	1910720	0.045189248	CP046630.1	non-mobilizable	4.936232164	0.088255807	-1.344964885	Cluster_1
GCF_001019205.2_ASM101920v2	NZ_CP026954.1	plasmid	99280	6318	15.71383349	4.611576339	3.407475522	99280	0	3.407475522	21528.43035	Staphylococcus aureus	FDAARGOS_48	Terrabacteria group	Bacillota	Homo sapiens	child - hospital pneumology ward	Humans	Staphylococcus	2834575	0.002228906	CP026954.1	non-mobilizable	3.800579622	0.532432745	-2.651908331	Cluster_2
GCF_001019205.2_ASM101920v2	NZ_CP026955.1	plasmid	53679	4341	12.36558397	4.611576339	2.681422373	53679	0	2.681422373	11640.05452	Staphylococcus aureus	FDAARGOS_48	Terrabacteria group	Bacillota	Homo sapiens	child - hospital pneumology ward	Humans	Staphylococcus	2834575	0.001531447	CP026955.1	non-mobilizable	3.637589786	0.428365229	-2.814898167	Cluster_2
GCF_001019205.2_ASM101920v2	NZ_CP026956.1	plasmid	30230	2117	14.279641	4.611576339	3.096477203	30230	0	3.096477203	6555.242238	Staphylococcus aureus	FDAARGOS_48	Terrabacteria group	Bacillota	Homo sapiens	child - hospital pneumology ward	Humans	Staphylococcus	2834575	0.000746849	CP026956.1	non-mobilizable	3.325720858	0.490867887	-3.126767094	Cluster_2
GCF_035747985.1_ASM3574798v1	NZ_CP142096.1	plasmid	45590	141594	0.32197692	0.353292066	0.911361877	45590	0	0.911361877	129043.3736	Providencia stuartii	41	Pseudomonadota	Gammaproteobacteria	Homo sapiens	Rectal Swab	Humans	Providencia	4345934	0.032580799	CP142096.1	NA	5.151044851	-0.040309142	-1.487038276	Cluster_1
GCF_022170785.1_ASM2217078v1	NZ_CP081871.1	plasmid	174410	10968	15.90171408	1.998919138	7.955156253	174410	0	7.955156253	87252.15378	Rossellomorea marisflavi	UTDF19-31A	Terrabacteria group	Bacillota	Environment	soil	Earth	Rossellomorea	4299345	0.002551086	CP081871.1	non-mobilizable	4.040127442	0.900648714	-2.593274855	Cluster_2
GCF_036345035.1_ASM3634503v1	NZ_CP107756.1	plasmid	99097	93705	1.057542287	1.428357268	0.740390595	99097	0	0.740390595	69378.30069	Streptomyces pseudovenezuelae	NBC_00598	Terrabacteria group	Actinomycetota	NA	soil	Earth	Streptomyces	10077198	0.009298716	CP107756.1	NA	4.971762765	-0.130539107	-2.031577027	Cluster_1
GCF_002209045.1_ASM220904v1	NZ_CP022078.1	plasmid	875610	46746	18.73122834	8.213278412	2.280603116	875610	0	2.280603116	106609.0733	Campylobacter jejuni	FDAARGOS_265	Campylobacterota	Epsilonproteobacteria	Homo sapiens	NA	Humans	Campylobacter	1649384	0.02834149	CP022078.1	conjugative	4.669744455	0.358049713	-1.547577323	Cluster_1
GCF_024363255.1_ASM2436325v1	NZ_AP026071.1	plasmid	121650	52065	2.336502449	0.429329943	5.442207067	121650	0	5.442207067	283348.5109	Shewanella sp. NFH-SH190041	NFH-SH190041	Pseudomonadota	Gammaproteobacteria	Trachurus japonicus	Japanese horse mackerel (Trachurus japonicus)	Animals	Shewanella	4314826	0.012066535	AP026071.1	non-mobilizable	4.716545873	0.735775062	-1.918417414	Cluster_1
GCF_024363255.1_ASM2436325v1	NZ_AP026072.1	plasmid	66744	2872	23.23955432	0.429329943	54.12982417	66744	0	54.12982417	155460.855	Shewanella sp. NFH-SH190041	NFH-SH190041	Pseudomonadota	Gammaproteobacteria	Trachurus japonicus	Japanese horse mackerel (Trachurus japonicus)	Animals	Shewanella	4314826	0.000665612	AP026072.1	non-mobilizable	3.458184436	1.733436616	-3.176778851	Cluster_2
GCF_025983625.1_ASM2598362v1	NZ_CP087772.1	plasmid	21459	32189	0.666656311	0.30057353	2.217947504	21459	0	2.217947504	71393.51221	Moraxella bovis	SAM109244	Pseudomonadota	Gammaproteobacteria	Bovine	NA	Livestock	Moraxella	2742314	0.011737897	CP087772.1	mobilizable	4.507707485	0.345951263	-1.930409696	Cluster_1
GCF_028994195.1_ASM2899419v1	NZ_CP118724.1	plasmid	77392	72947	1.060934651	0.79706832	1.331046065	77392	0	1.331046065	97095.81727	Serratia marcescens	AHRB3	Pseudomonadota	Gammaproteobacteria	NA	soil	Earth	Serratia	4965686	0.014690216	CP118724.1	conjugative	4.863007436	0.124193086	-1.832971818	Cluster_1
GCF_013625795.1_ASM1362579v1	NZ_CP058165.1	plasmid	230740	206287	1.118538735	0.691931318	1.6165459	230740	0	1.6165459	333472.4041	Enterobacter hormaechei	RHBSTW-00070	Pseudomonadota	Gammaproteobacteria	NA	Wastewater influent sample	Human-impacted	Enterobacter	4711550	0.043783256	CP058165.1	conjugative	5.31447186	0.20858804	-1.358691944	Cluster_1
GCF_013625795.1_ASM1362579v1	NZ_CP058166.1	plasmid	261267	9923	26.32943666	0.691931318	38.05209562	261267	0	38.05209562	377590.9448	Enterobacter hormaechei	RHBSTW-00070	Pseudomonadota	Gammaproteobacteria	NA	Wastewater influent sample	Human-impacted	Enterobacter	4711550	0.002106101	CP058166.1	mobilizable	3.996642991	1.580378579	-2.676520813	Cluster_2
GCF_022404595.1_ASM2240459v1	NZ_CP062323.1	plasmid	21777	20691	1.052486588	0.239600338	4.392675722	21777	0	4.392675722	90888.85336	Staphylococcus aureus	NAS_OP_071	Terrabacteria group	Bacillota	Homo sapiens	NA	Humans	Staphylococcus	2779850	0.007443207	CP062323.1	mobilizable	4.315781481	0.642729144	-2.128239881	Cluster_2
GCF_003073655.1_ASM307365v1	NZ_CP029081.1	plasmid	678790	27246	24.91338178	5.49892642	4.530590133	678790	0	4.530590133	123440.4588	Staphylococcus aureus	AR465	Terrabacteria group	Bacillota	NA	NA	Unannotated	Staphylococcus	2911287	0.009358748	CP029081.1	mobilizable	4.435302752	0.656154775	-2.028782269	Cluster_1
GCF_017751205.1_ASM1775120v1	NZ_CP046931.1	plasmid	805499	33135	24.30961219	6.88495156	3.530832713	805499	0	3.530832713	116994.1419	Brachyspira hyodysenteriae	BHZ375	Spirochaetota	Spirochaetia	Sus scrofa domesticus	feces	Livestock	Brachyspira	3010106	0.011007918	CP046931.1	non-mobilizable	4.520286975	0.547877142	-1.958294814	Cluster_1
GCF_038425775.1_ASM3842577v1	NZ_CP131646.1	plasmid	20570	42003	0.489726924	0.342204222	1.431095508	20570	0	1.431095508	60110.30461	Neisseria gonorrhoeae	-	Pseudomonadota	Betaproteobacteria	Homo sapiens	Abs/pus/wd	Humans	Neisseria	2226346	0.01886634	CP131646.1	NA	4.62328031	0.155668618	-1.724312349	Cluster_1
GCF_038425775.1_ASM3842577v1	NZ_CP131647.1	plasmid	32753	7427	4.409990575	0.342204222	12.88701394	32753	0	12.88701394	95711.85254	Neisseria gonorrhoeae	-	Pseudomonadota	Betaproteobacteria	Homo sapiens	Abs/pus/wd	Humans	Neisseria	2226346	0.003335959	CP131647.1	NA	3.870813424	1.110152298	-2.476779236	Cluster_2
GCF_038425775.1_ASM3842577v1	NZ_CP131648.1	plasmid	37499	4207	8.913477537	0.342204222	26.04724598	37499	0	26.04724598	109580.7639	Neisseria gonorrhoeae	-	Pseudomonadota	Betaproteobacteria	Homo sapiens	Abs/pus/wd	Humans	Neisseria	2226346	0.001889643	CP131648.1	NA	3.623972512	1.415761811	-2.723620148	Cluster_2
GCF_025259645.1_ASM2525964v1	NZ_CP104372.1	plasmid	54364	112409	0.483626756	0.465502381	1.038935084	54364	0	1.038935084	116785.6539	Escherichia coli	2021CK-01784	Pseudomonadota	Gammaproteobacteria	Homo sapiens	Rectal Swab	Humans	Escherichia	4936877	0.022769253	CP104372.1	conjugative	5.050801084	0.016588412	-1.642651223	Cluster_1
GCF_020097235.1_ASM2009723v1	NZ_CP083621.1	plasmid	1227979	298988	4.107118011	5.89101534	0.697183384	1227979	0	0.697183384	208449.4657	Enterobacter bugandensis	FDAARGOS_1520	Pseudomonadota	Gammaproteobacteria	NA	NA	Unannotated	Enterobacter	4723885	0.063292819	CP083621.1	conjugative	5.475653758	-0.156652972	-1.198645558	Cluster_1
GCF_038432515.1_ASM3843251v1	NZ_CP131789.1	plasmid	12689	47722	0.265894137	0.235653748	1.128325515	12689	0	1.128325515	53845.9502	Pseudomonas aeruginosa	-	Pseudomonadota	Gammaproteobacteria	Homo sapiens	Abs/pus/wd	Humans	Pseudomonas	6925241	0.006891024	CP131789.1	NA	4.678718636	0.052434409	-2.161716255	Cluster_1
GCF_038432515.1_ASM3843251v1	NZ_CP131790.1	plasmid	25962	2783	9.32878189	0.235653748	39.58681733	25962	0	39.58681733	110170.1126	Pseudomonas aeruginosa	-	Pseudomonadota	Gammaproteobacteria	Homo sapiens	Abs/pus/wd	Humans	Pseudomonas	6925241	0.000401863	CP131790.1	NA	3.444513206	1.597550587	-3.395921685	Cluster_2
GCF_013797615.1_ASM1379761v1	NZ_CP056900.1	plasmid	131047	4386	29.87847697	0.542610543	55.06431339	131047	0	55.06431339	241512.0785	Citrobacter sp. RHBSTW-00017	RHBSTW-00017	Pseudomonadota	Gammaproteobacteria	NA	Wastewater influent sample	Human-impacted	Citrobacter	5052482	0.000868088	CP056900.1	mobilizable	3.642068627	1.740870228	-3.061436148	Cluster_2
GCF_013797615.1_ASM1379761v1	NZ_CP056901.1	plasmid	85254	2746	31.04661326	0.542610543	57.21712133	85254	0	57.21712133	157118.2152	Citrobacter sp. RHBSTW-00017	RHBSTW-00017	Pseudomonadota	Gammaproteobacteria	NA	Wastewater influent sample	Human-impacted	Citrobacter	5052482	0.000543495	CP056901.1	non-mobilizable	3.438700533	1.757526004	-3.264804242	Cluster_2
GCF_019048625.1_ASM1904862v1	NZ_CP077393.1	plasmid	737554	4995	147.6584585	5.529195608	26.70523326	737554	0	26.70523326	133392.6401	Enterobacter hormaechei	FDAARGOS 1435	Pseudomonadota	Gammaproteobacteria	NA	NA	Unannotated	Enterobacter	4757445	0.001049933	CP077393.1	mobilizable	3.698535493	1.426596376	-2.978838284	Cluster_2
GCF_024206595.1_ASM2420659v1	NZ_CP100341.1	plasmid	10327	4285	2.410035006	0.623961333	3.862474931	10327	0	3.862474931	16550.70508	Streptococcus suis	STC78	Terrabacteria group	Bacillota	Homo sapiens	blood	Humans	Streptococcus	2249758	0.001904649	CP100341.1	mobilizable	3.631950826	0.586865674	-2.720184979	Cluster_2
GCF_022404635.1_ASM2240463v1	NZ_CP062327.1	plasmid	11633	28841	0.403349398	0.290161981	1.390083556	11633	0	1.390083556	40091.39983	Staphylococcus aureus	NAS_OP_043	Terrabacteria group	Bacillota	Homo sapiens	NA	Humans	Staphylococcus	2725874	0.01058046	CP062327.1	non-mobilizable	4.460010315	0.143040906	-1.975495463	Cluster_1
GCF_022404635.1_ASM2240463v1	NZ_CP062328.1	plasmid	18250	20730	0.880366618	0.290161981	3.034052274	18250	0	3.034052274	62895.90363	Staphylococcus aureus	NAS_OP_043	Terrabacteria group	Bacillota	Homo sapiens	NA	Humans	Staphylococcus	2725874	0.0076049	CP062328.1	mobilizable	4.316599302	0.482023059	-2.118906475	Cluster_2
GCF_013816795.1_ASM1381679v1	NZ_CP057151.1	plasmid	111550	91406	1.220379406	0.92094553	1.325137444	111550	0	1.325137444	121125.5132	Citrobacter sp. RHB35-C17	RHB35-C17	Pseudomonadota	Gammaproteobacteria	NA	Pooled cattle faecal samples collected from floor of farm	Livestock	Citrobacter	4737278	0.019295047	CP057151.1	mobilizable	4.960974704	0.122260926	-1.714554167	Cluster_1
GCF_002285715.1_ASM228571v1	NZ_CP023148.1	plasmid	154220	19605	7.866360622	3.476529884	2.262704733	154220	0	2.262704733	44360.32629	Mycobacterium marseillense	FLAC0026	Terrabacteria group	Actinomycetota	Homo sapiens	NA	Humans	Mycobacterium	5266037	0.003722913	CP023148.1	mobilizable	4.292366847	0.354627885	-2.42911706	Cluster_2
GCF_001019275.2_ASM101927v2	NZ_CP026078.1	plasmid	531788	31954	16.6422983	4.070853302	4.088159673	531788	0	4.088159673	130633.0542	Staphylococcus aureus	FDAARGOS_7	Terrabacteria group	Bacillota	Homo sapiens	human	Humans	Staphylococcus	2697122	0.011847443	CP026078.1	conjugative	4.504525231	0.61152785	-1.926375361	Cluster_1
GCF_014705825.1_ASM1470582v1	NZ_CP061526.1	plasmid	63418	14639	4.332126511	0.380418693	11.38778558	63418	0	11.38778558	166705.7932	Acinetobacter baumannii	CFSAN093705	Pseudomonadota	Gammaproteobacteria	NA	urine	Humans	Acinetobacter	4031161	0.00363146	CP061526.1	non-mobilizable	4.165511411	1.056439281	-2.439918733	Cluster_2
GCF_003812185.1_ASM381218v1	NZ_CP033818.1	plasmid	302892	9294	32.5900581	4.640260816	7.023324634	302892	0	7.023324634	65274.77915	Klebsiella aerogenes	FDAARGOS_513	Pseudomonadota	Gammaproteobacteria	Homo sapiens	Endotracheal aspirate	Humans	Klebsiella	5259024	0.001767248	CP033818.1	mobilizable	3.968202668	0.846542743	-2.752702485	Cluster_2
GCF_009363535.1_ASM936353v1	NZ_CP045370.1	plasmid	17730	102668	0.172692562	0.146883569	1.175710552	17730	0	1.175710552	120707.8509	Microbulbifer sp. THAF38	THAF38	Pseudomonadota	Gammaproteobacteria	NA	Surface of a polyethylene microplastic particle present in tank 6 of a marine aquarium containing stony-coral fragments and water maintained at 26 degree C	Human-impacted	Microbulbifer	4683451	0.021921442	CP045370.1	conjugative	5.011435102	0.070300416	-1.659130879	Cluster_1
GCF_001651945.2_ASM165194v2	NZ_CP022729.1	plasmid	34037	34689	0.981204416	0.220931553	4.441214501	34037	0	4.441214501	154061.2898	Escherichia coli O157:H7	FRIK2533	Pseudomonadota	Gammaproteobacteria	Bos taurus	water	Livestock	Escherichia	5645219	0.006144846	CP022729.1	conjugative	4.54019178	0.647501749	-2.211489014	Cluster_1
GCF_020735805.1_ASM2073580v1	NZ_CP085948.1	plasmid	920277	10031	91.74329578	14.64825181	6.263088386	920277	0	6.263088386	62825.0396	Helicobacter pylori	FDAARGOS_1563	Campylobacterota	Epsilonproteobacteria	NA	NA	Unannotated	Helicobacter	1652995	0.006068379	CP085948.1	mobilizable	4.00134423	0.796788541	-2.21692731	Cluster_2
GCF_016110345.1_ASM1611034v1	NZ_LC523991.1	plasmid	22962	9965	2.304264927	0.651378381	3.537521346	22962	0	3.537521346	35251.40021	Fluviibacter phosphoraccumulans	SHINM1	Pseudomonadota	Betaproteobacteria	NA	surface water	Water	Fluviibacter	2295374	0.00434134	LC523991.1	non-mobilizable	3.998477303	0.548699069	-2.362376155	Cluster_2
GCF_023206595.1_ASM2320659v1	NZ_CP069623.1	plasmid	187437	3173	59.07248661	0.906845693	65.14061548	187437	0	65.14061548	206691.1729	Escherichia coli	PBP5	Pseudomonadota	Gammaproteobacteria	NA	NA	Unannotated	Escherichia	5050942	0.0006282	CP069623.1	mobilizable	3.501470072	1.813851858	-3.201902309	Cluster_2
GCF_023206595.1_ASM2320659v1	NZ_CP069622.1	plasmid	122182	5514	22.15850562	0.906845693	24.43470348	122182	0	24.43470348	134732.955	Escherichia coli	PBP5	Pseudomonadota	Gammaproteobacteria	NA	NA	Unannotated	Escherichia	5050942	0.001091678	CP069622.1	mobilizable	3.741466762	1.388007073	-2.96190562	Cluster_2
GCF_001952755.1_ASM195275v1	NZ_CP019166.1	plasmid	220239	77105	2.856351728	1.520389455	1.878697408	220239	0	1.878697408	144856.9636	Listeria monocytogenes	HPB5415	Terrabacteria group	Bacillota	NA	beef deli slices	Food	Listeria	3005328	0.025656101	CP019166.1	conjugative	4.887082542	0.273856836	-1.590809336	Cluster_1
GCF_038420475.1_ASM3842047v1	NZ_CP131623.1	plasmid	31659	42024	0.753355226	0.412825466	1.824875856	31659	0	1.824875856	76688.58297	Neisseria gonorrhoeae	-	Pseudomonadota	Betaproteobacteria	Homo sapiens	urine	Humans	Neisseria	2184061	0.019241221	CP131623.1	NA	4.623497388	0.261233325	-1.715767376	Cluster_1
GCF_038420475.1_ASM3842047v1	NZ_CP131624.1	plasmid	125225	5600	22.36160714	0.412825466	54.16721832	125225	0	54.16721832	303336.4226	Neisseria gonorrhoeae	-	Pseudomonadota	Betaproteobacteria	Homo sapiens	urine	Humans	Neisseria	2184061	0.002564031	CP131624.1	NA	3.748188027	1.733736534	-2.591076737	Cluster_2
GCF_038420475.1_ASM3842047v1	NZ_CP131625.1	plasmid	49060	4153	11.81314712	0.412825466	28.61535466	49060	0	28.61535466	118839.5679	Neisseria gonorrhoeae	-	Pseudomonadota	Betaproteobacteria	Homo sapiens	urine	Humans	Neisseria	2184061	0.001901504	CP131625.1	NA	3.618361931	1.456599133	-2.720902833	Cluster_2
GCF_022846195.1_ASM2284619v1	NZ_AP025557.1	plasmid	10973	39999	0.274331858	0.354640081	0.773550066	10973	0	0.773550066	30941.2291	Delftia lacustris	HQS1	Pseudomonadota	Betaproteobacteria	NA	NA	Unannotated	Delftia	6979964	0.005730545	AP025557.1	non-mobilizable	4.602049134	-0.111511572	-2.241804049	Cluster_1
GCF_002947675.1_ASM294767v1	NZ_CP026710.1	plasmid	23034	9294	2.478373144	1.086896849	2.280228475	23034	0	2.280228475	21192.44344	Citrobacter koseri	AR_0024	Pseudomonadota	Gammaproteobacteria	NA	NA	Unannotated	Citrobacter	4919580	0.001889186	CP026710.1	mobilizable	3.968202668	0.357978365	-2.723725359	Cluster_2
GCF_003640585.1_ASM364058v1	NZ_CP031559.1	plasmid	156326	8975	17.41793872	0.826711732	21.06893859	156326	0	21.06893859	189093.7239	Helicobacter pylori	GD63	Campylobacterota	Epsilonproteobacteria	Homo sapiens	Gastric antrum	Humans	Helicobacter	1581994	0.00567322	CP031559.1	mobilizable	3.953034457	1.323642657	-2.246170375	Cluster_2
GCF_023300045.1_ASM2330004v1	NZ_CP097073.1	plasmid	66183	10004	6.615653739	0.508146715	13.01918036	66183	0	13.01918036	130243.8804	Vagococcus lutrae	AT03	Terrabacteria group	Bacillota	NA	pet food (BARF)	Food	Vagococcus	2080409	0.00480867	CP097073.1	non-mobilizable	4.000173683	1.114583644	-2.317975041	Cluster_2
GCF_023300045.1_ASM2330004v1	NZ_CP097074.1	plasmid	30114	3440	8.754069767	0.508146715	17.22744535	30114	0	17.22744535	59262.41199	Vagococcus lutrae	AT03	Terrabacteria group	Bacillota	NA	pet food (BARF)	Food	Vagococcus	2080409	0.001653521	CP097074.1	non-mobilizable	3.536558443	1.236220881	-2.781590281	Cluster_2
GCF_023300045.1_ASM2330004v1	NZ_CP097075.1	plasmid	23378	3402	6.871840094	0.508146715	13.52333861	23378	0	13.52333861	46006.39794	Vagococcus lutrae	AT03	Terrabacteria group	Bacillota	NA	pet food (BARF)	Food	Vagococcus	2080409	0.001635255	CP097075.1	non-mobilizable	3.531734309	1.131083922	-2.786414415	Cluster_2
GCF_037120235.2_BSN118_Closure	NZ_CP157770.1	plasmid	566181	24653	22.96600819	2.67296639	8.59195547	566181	0	8.59195547	211817.4782	Staphylococcus aureus	-	Terrabacteria group	Bacillota	Homo sapiens	blood	Humans	Staphylococcus	2748216	0.008970547	CP157770.1	NA	4.391869776	0.934092018	-2.047181088	Cluster_1
GCF_008244725.1_ASM824472v1	NZ_CP043393.1	plasmid	13872	4439	3.125028159	0.602766695	5.184473838	13872	0	5.184473838	23013.87937	Staphylococcus aureus	NRS384-rpoB-H481N-NCV	Terrabacteria group	Bacillota	NA	NA	Unannotated	Staphylococcus	2879031	0.001541838	CP043393.1	mobilizable	3.647285145	0.714704687	-2.811961196	Cluster_2
GCF_008244725.1_ASM824472v1	NZ_CP043394.1	plasmid	23005	3123	7.366314441	0.602766695	12.22083852	23005	0	12.22083852	38165.67869	Staphylococcus aureus	NRS384-rpoB-H481N-NCV	Terrabacteria group	Bacillota	NA	NA	Unannotated	Staphylococcus	2879031	0.00108474	CP043394.1	mobilizable	3.494571984	1.087101006	-2.964674357	Cluster_2
GCF_006365335.1_ASM636533v1	NZ_CP041006.1	plasmid	353030	93933	3.758317098	2.04965898	1.83363044	353030	0	1.83363044	172238.4081	Salmonella enterica	FDAARGOS_768	Pseudomonadota	Gammaproteobacteria	NIST Mixed Microbial RM strain	ATCC Isolate	Humans	Salmonella	4857490	0.019337765	CP041006.1	conjugative	4.972818193	0.26331181	-1.713593722	Cluster_1
GCF_905311385.2_NRS6116B	NZ_OX419581.1	plasmid	24871	63590	0.391114955	0.848219051	0.461101357	24871	0	0.461101357	29321.43528	Bacillus subtilis	NRS6116	Terrabacteria group	Bacillota	NA	garden soil	Earth	Bacillus	4307899	0.014761256	OX419581.1	non-mobilizable	4.803388825	-0.3362036	-1.830876688	Cluster_1
GCF_011600945.2_ASM1160094v2	NZ_CP059444.1	plasmid	280367	26793	10.46418841	4.539344658	2.305220069	280367	0	2.305220069	61763.76132	Campylobacter fetus	CFF00A031	Campylobacterota	Epsilonproteobacteria	bovine	preputial wash	Livestock	Campylobacter	1777789	0.015070967	CP059444.1	conjugative	4.428021344	0.362712392	-1.821858871	Cluster_1
GCF_019916025.1_ASM1991602v1	NZ_CP079738.1	plasmid	47077	142041	0.331432474	0.484323909	0.684319868	47077	0	0.684319868	97201.4784	Paraclostridium bifermentans	DSM 14991	Terrabacteria group	Bacillota	NA	soil	Earth	Paraclostridium	3304778	0.042980497	CP079738.1	non-mobilizable	5.152413721	-0.164740851	-1.36672857	Cluster_1
GCF_019916025.1_ASM1991602v1	NZ_CP079739.1	plasmid	18201	52569	0.346230668	0.484323909	0.714874202	18201	0	0.714874202	37580.22194	Paraclostridium bifermentans	DSM 14991	Terrabacteria group	Bacillota	NA	soil	Earth	Paraclostridium	3304778	0.015906969	CP079739.1	mobilizable	4.720729716	-0.145770375	-1.798412575	Cluster_1
GCF_019916025.1_ASM1991602v1	NZ_CP079741.1	plasmid	10013	19800	0.505707071	0.484323909	1.044150539	10013	0	1.044150539	20674.18067	Paraclostridium bifermentans	DSM 14991	Terrabacteria group	Bacillota	NA	soil	Earth	Paraclostridium	3304778	0.005991325	CP079741.1	non-mobilizable	4.29666519	0.018763117	-2.222477101	Cluster_2
GCF_017751225.1_ASM1775122v1	NZ_CP046933.1	plasmid	271563	32528	8.348591982	4.743408152	1.760040822	271563	0	1.760040822	57250.60786	Brachyspira hyodysenteriae	Bh743-7	Spirochaetota	Spirochaetia	Sus scrofa domesticus	feces	Livestock	Brachyspira	3052634	0.010655716	CP046933.1	non-mobilizable	4.512257361	0.245522741	-1.972417376	Cluster_1
GCF_016128095.1_ASM1612809v1	NZ_CP066070.1	plasmid	213486	4171	51.18340925	5.778570296	8.857452039	213486	0	8.857452039	36944.43246	Streptococcus dysgalactiae	FDAARGOS_1017	Terrabacteria group	Bacillota	NA	NA	Unannotated	Streptococcus	2170156	0.001921982	CP066070.1	non-mobilizable	3.62024019	0.947308809	-2.716250764	Cluster_2
GCF_038024705.1_WGS_using_MinION_R10.4.1_of_Staphylococcus_aureus_TUM22749	NZ_CP150730.1	plasmid	45631	21326	2.139688643	0.341641475	6.262965119	45631	0	6.262965119	133563.9941	Staphylococcus aureus	-	Terrabacteria group	Bacillota	Homo sapiens	NA	Humans	Staphylococcus	2856796	0.007465006	CP150730.1	NA	4.328909405	0.796779993	-2.126969824	Cluster_2
GCF_002831485.1_ASM283148v1	NZ_CP025083.1	plasmid	250956	58524	4.288086939	2.65023834	1.618000492	250956	0	1.618000492	94691.8608	Listeria monocytogenes	MF4626	Terrabacteria group	Bacillota	NA	meat processing facility	Human-impacted	Listeria	2974111	0.019677813	CP025083.1	mobilizable	4.767334002	0.208978649	-1.706023172	Cluster_1
GCF_009720425.1_ASM972042v1	NZ_CP039991.1	plasmid	59917	439744	0.136254275	0.114892545	1.185927905	59917	0	1.185927905	521504.6806	Pseudomonas aeruginosa	T2101	Pseudomonadota	Gammaproteobacteria	Homo sapiens	adult male sputum	Humans	Pseudomonas	6573638	0.066895074	CP039991.1	non-mobilizable	5.643199923	0.074058288	-1.174605862	Cluster_1
GCF_001941925.1_ASM194192v1	NZ_CP018936.1	plasmid	382685	94665	4.042518354	5.958689788	0.678424032	382685	0	0.678424032	64223.01103	Bacillus cereus	JEM-2	Terrabacteria group	Bacillota	NA	Surface	Unannotated	Bacillus	5229506	0.018102092	CP018936.1	conjugative	4.976189439	-0.168498776	-1.742271226	Cluster_1
GCF_003043895.1_ASM304389v1	NZ_CP025569.1	plasmid	3899424	58517	66.63745578	31.03872019	2.14691377	3899424	0	2.14691377	125630.9531	Listeria monocytogenes	PIR00540	Terrabacteria group	Bacillota	NA	NA	Unannotated	Listeria	3026819	0.019332838	CP025569.1	mobilizable	4.767282053	0.331814602	-1.713704398	Cluster_1
GCF_013895695.1_ASM1389569v1	NZ_CP057723.1	plasmid	105478	147522	0.714998441	0.823927505	0.867792902	105478	0	0.867792902	128018.5445	Klebsiella pneumoniae	RHB16-C24	Pseudomonadota	Gammaproteobacteria	NA	Pooled pig faecal samples collected from floor of farm	Livestock	Klebsiella	5134919	0.028729178	CP057723.1	conjugative	5.168856792	-0.061583906	-1.541676806	Cluster_1
GCF_013895695.1_ASM1389569v1	NZ_CP057724.1	plasmid	231235	48464	4.771273523	0.823927505	5.790889968	231235	0	5.790889968	280649.6914	Klebsiella pneumoniae	RHB16-C24	Pseudomonadota	Gammaproteobacteria	NA	Pooled pig faecal samples collected from floor of farm	Livestock	Klebsiella	5134919	0.009438124	CP057724.1	conjugative	4.685419256	0.762745313	-2.025114341	Cluster_1
GCF_006517275.1_ASM651727v1	NZ_CP041190.1	plasmid	711149	19450	36.56293059	0.414094776	88.29604416	711149	0	88.29604416	1717358.059	Labrenzia sp. PHM005	PHM005	Pseudomonadota	Alphaproteobacteria	NA	marine sediment	Earth	Labrenzia	6167349	0.003153705	CP041190.1	mobilizable	4.288919606	1.945941247	-2.501178919	Cluster_2
GCF_019048065.1_ASM1904806v1	NZ_CP077292.1	plasmid	454947	88902	5.117398934	6.590808737	0.776444764	454947	0	0.776444764	69027.4924	Citrobacter farmeri	FDAARGOS 1423	Pseudomonadota	Gammaproteobacteria	NA	NA	Unannotated	Citrobacter	4875913	0.018232893	CP077292.1	conjugative	4.948911531	-0.109889434	-1.739144417	Cluster_1
GCF_008124245.1_ASM812424v1	NZ_CP043198.1	plasmid	62776	64997	0.965829192	0.233501692	4.136283489	62776	0	4.136283489	268846.0179	Escherichia coli O16:H48	PG20180061	Pseudomonadota	Gammaproteobacteria	NA	mouse gut	Animals	Escherichia	4594168	0.014147719	CP043198.1	conjugative	4.812893312	0.616610296	-1.849313561	Cluster_1
GCF_019046985.1_ASM1904698v1	NZ_CP077222.1	plasmid	993246	113265	8.76922262	6.165185849	1.42237766	993246	0	1.42237766	161105.6056	Aeromonas sp. FDAARGOS 1417	FDAARGOS 1417	Pseudomonadota	Gammaproteobacteria	NA	NA	Unannotated	Aeromonas	4679959	0.024202135	CP077222.1	non-mobilizable	5.054095729	0.153014923	-1.616146319	Cluster_1
GCF_023206675.1_ASM2320667v1	NZ_CP069635.1	plasmid	91526	3173	28.84525685	0.613227592	47.03841972	91526	0	47.03841972	149252.9058	Escherichia coli	SSGw1	Pseudomonadota	Gammaproteobacteria	NA	laboratory evolution	Human-impacted	Escherichia	5050942	0.0006282	CP069635.1	mobilizable	3.501470072	1.672452723	-3.201902309	Cluster_2
GCF_023206675.1_ASM2320667v1	NZ_CP069634.1	plasmid	56176	5514	10.18788538	0.613227592	16.61354694	56176	0	16.61354694	91607.09781	Escherichia coli	SSGw1	Pseudomonadota	Gammaproteobacteria	NA	laboratory evolution	Human-impacted	Escherichia	5050942	0.001091678	CP069634.1	mobilizable	3.741466762	1.220462363	-2.96190562	Cluster_2
GCF_008244745.1_ASM824474v1	NZ_CP043390.1	plasmid	135338	4439	30.48839829	1.681467827	18.13201406	135338	0	18.13201406	80488.01042	Staphylococcus aureus	NRS384-rpoB-H481N-SCV	Terrabacteria group	Bacillota	NA	NA	Unannotated	Staphylococcus	2879031	0.001541838	CP043390.1	mobilizable	3.647285145	1.258446047	-2.811961196	Cluster_2
GCF_008244745.1_ASM824474v1	NZ_CP043391.1	plasmid	132666	3123	42.4803074	1.681467827	25.26382409	132666	0	25.26382409	78898.92263	Staphylococcus aureus	NRS384-rpoB-H481N-SCV	Terrabacteria group	Bacillota	NA	NA	Unannotated	Staphylococcus	2879031	0.00108474	CP043391.1	mobilizable	3.494571984	1.402499089	-2.964674357	Cluster_2
GCF_022220985.1_ASM2222098v1	NZ_CP076174.1	plasmid	51721	181769	0.284542469	0.102006387	2.789457365	51721	0	2.789457365	507036.8757	Bacillus anthracis	A178	Terrabacteria group	Bacillota	Homo sapiens	NA	Humans	Bacillus	5224614	0.034790896	CP076174.1	conjugative	5.259519818	0.445519728	-1.458534392	Cluster_1
GCF_022220985.1_ASM2222098v1	NZ_CP076175.1	plasmid	18751	94805	0.197784927	0.102006387	1.93894649	18751	0	1.93894649	183821.822	Bacillus anthracis	A178	Terrabacteria group	Bacillota	Homo sapiens	NA	Humans	Bacillus	5224614	0.018145838	CP076175.1	conjugative	4.976831243	0.287565824	-1.741222967	Cluster_1
GCF_017088385.1_ASM1708838v1	NZ_CP070984.1	plasmid	42508	20730	2.050554752	0.655169835	3.129806412	42508	0	3.129806412	64880.88691	Staphylococcus aureus	WBG8366	Terrabacteria group	Bacillota	NA	NA	Unannotated	Staphylococcus	2768386	0.007488118	CP070984.1	mobilizable	4.316599302	0.495517476	-2.125627342	Cluster_2
GCF_017088385.1_ASM1708838v1	NZ_CP070985.1	plasmid	10967	2393	4.582950272	0.655169835	6.99505689	10967	0	6.99505689	16739.17114	Staphylococcus aureus	WBG8366	Terrabacteria group	Bacillota	NA	NA	Unannotated	Staphylococcus	2768386	0.000864403	CP070985.1	non-mobilizable	3.378942699	0.844791251	-3.063283946	Cluster_2
GCF_029721335.1_ASM2972133v1	NZ_CP099324.1	plasmid	639317	4938	129.4688133	0.904771306	143.0956226	639317	0	143.0956226	706606.1842	Enterobacter hormaechei	RHB45-SO-C08	Pseudomonadota	Gammaproteobacteria	NA	Pooled soil sample collected from floor of poultry farm	Earth	Enterobacter	4533434	0.001089241	CP099324.1	mobilizable	3.693551086	2.155626348	-2.962876212	Cluster_2
GCF_002234735.2_ASM223473v2	NZ_CP022492.1	plasmid	45715	131583	0.347423299	0.170450336	2.038267028	45715	0	2.038267028	268201.2903	Salmonella enterica subsp. enterica serovar Saintpaul	SA20031783	Pseudomonadota	Gammaproteobacteria	NA	NA	Unannotated	Salmonella	4775303	0.027554901	CP022492.1	mobilizable	5.119199784	0.309261079	-1.55980115	Cluster_1
GCF_011745665.1_ASM1174566v1	NZ_CP050254.1	plasmid	73628	32446	2.269247365	1.173943267	1.933012804	73628	0	1.933012804	62718.53342	Zophobihabitans entericus	IPMB12	Pseudomonadota	Gammaproteobacteria	Zophobas atratus	NA	Animals	Zophobihabitans	2634037	0.012317974	CP050254.1	non-mobilizable	4.511161164	0.286234731	-1.909460707	Cluster_1
GCF_018279805.1_ASM1827980v1	NZ_CP042281.1	plasmid	14544	5595	2.599463807	0.582644514	4.461491945	14544	0	4.461491945	24962.04743	Bacteroides xylanisolvens	APCS1/XY	FCB group	Bacteroidota/Chlorobiota group	Homo sapiens	feces	Humans	Bacteroides	6461058	0.000865957	CP042281.1	mobilizable	3.747800091	0.649480113	-3.062503549	Cluster_2
GCF_018279805.1_ASM1827980v1	NZ_CP042283.1	plasmid	24538	4148	5.915621986	0.582644514	10.15305532	24538	0	10.15305532	42114.87348	Bacteroides xylanisolvens	APCS1/XY	FCB group	Bacteroidota/Chlorobiota group	Homo sapiens	feces	Humans	Bacteroides	6461058	0.000642	CP042283.1	non-mobilizable	3.617838748	1.006596753	-3.192464892	Cluster_2
GCF_030664715.1_ASM3066471v1	NZ_CP131446.1	plasmid	60138	5367	11.20514254	0.440718355	25.42472398	60138	0	25.42472398	136454.4936	Clostridium septicum	WW106	Terrabacteria group	Bacillota	NA	wastewater	Human-impacted	Clostridium	3439412	0.001560441	CP131446.1	NA	3.729731595	1.405256247	-2.806752607	Cluster_2
GCF_024266205.1_ASM2426620v1	NZ_CP100686.1	plasmid	34398	279202	0.123201123	0.100496023	1.225930331	34398	0	1.225930331	342282.2002	Salmonella enterica subsp. enterica serovar Goldcoast	R18.1297	Pseudomonadota	Gammaproteobacteria	Homo sapiens	stool	Humans	Salmonella	4645547	0.060100996	CP100686.1	conjugative	5.445918525	0.08846579	-1.221118333	Cluster_1
GCF_040586835.1_ASM4058683v1	NZ_CP095334.1	plasmid	10597	50620	0.209344133	0.216703145	0.966041045	10597	0	0.966041045	48900.99768	Enterococcus faecalis	-	Terrabacteria group	Bacillota	NA	SALMON (SA)	Animals	Enterococcus	2759157	0.018346183	CP095334.1	NA	4.704322141	-0.015004421	-1.736454272	Cluster_1
GCF_040586835.1_ASM4058683v1	NZ_CP095335.1	plasmid	14098	10125	1.392395062	0.216703145	6.425356958	14098	0	6.425356958	65056.7392	Enterococcus faecalis	-	Terrabacteria group	Bacillota	NA	SALMON (SA)	Animals	Enterococcus	2759157	0.003669599	CP095335.1	NA	4.005395032	0.80789726	-2.435381381	Cluster_2
GCF_003324975.1_ASM332497v1	NZ_CP030210.1	plasmid	44496	92624	0.48039385	0.261104735	1.839851164	44496	0	1.839851164	170414.3742	Salmonella enterica	SA20044414	Pseudomonadota	Gammaproteobacteria	NA	NA	Unannotated	Salmonella	4805225	0.019275684	CP030210.1	conjugative	4.966723532	0.264782692	-1.714990196	Cluster_1
GCF_022405615.1_ASM2240561v1	NZ_CP062396.1	plasmid	28823	43414	0.663910259	0.28583626	2.322694325	28823	0	2.322694325	100837.4514	Staphylococcus aureus	NAS_AN_005	Terrabacteria group	Bacillota	Homo sapiens	NA	Humans	Staphylococcus	2746478	0.015807154	CP062396.1	non-mobilizable	4.637629802	0.365992059	-1.801146323	Cluster_1
GCF_022405615.1_ASM2240561v1	NZ_CP062397.1	plasmid	21448	39353	0.545015628	0.28583626	1.90674069	21448	0	1.90674069	75035.96637	Staphylococcus aureus	NAS_AN_005	Terrabacteria group	Bacillota	Homo sapiens	NA	Humans	Staphylococcus	2746478	0.014328533	CP062397.1	mobilizable	4.594977846	0.280291635	-1.843798279	Cluster_1
GCF_016127955.1_ASM1612795v1	NZ_CP066061.1	plasmid	20714	5675	3.650044053	3.367070773	1.084041382	20714	0	1.084041382	6151.93484	Actinomyces oris	FDAARGOS_1051	Terrabacteria group	Actinomycetota	NA	NA	Unannotated	Actinomyces	3184721	0.001781946	CP066061.1	non-mobilizable	3.753965866	0.035045861	-2.749105526	Cluster_2
GCF_012923785.1_ASM1292378v1	NZ_CP051549.1	plasmid	971899	104972	9.258649926	6.618022173	1.399005576	971899	0	1.399005576	146856.4134	Phytobacter diazotrophicus	UAEU22	Pseudomonadota	Gammaproteobacteria	date palm	rhizosphere	Earth	Phytobacter	5422265	0.019359437	CP051549.1	non-mobilizable	5.021073472	0.145819446	-1.713107267	Cluster_1
GCF_013890595.1_ASM1389059v1	NZ_CP057633.1	plasmid	58791	105909	0.555108631	0.466591934	1.189709017	58791	0	1.189709017	126000.8923	Citrobacter sp. RHB20-C15	RHB20-C15	Pseudomonadota	Gammaproteobacteria	NA	Pooled cattle faecal samples collected from floor of farm	Livestock	Citrobacter	4886739	0.021672735	CP057633.1	non-mobilizable	5.024932867	0.075440753	-1.664086277	Cluster_1
GCF_015680025.1_ASM1568002v1	NZ_CP049233.1	plasmid	20860	3843	5.428051002	0.349847757	15.51546605	20860	0	15.51546605	59625.93601	Campylobacter concisus	H9O-S2	Campylobacterota	Epsilonproteobacteria	Homo sapiens	Oral	Humans	Campylobacter	2025058	0.001897723	CP049233.1	non-mobilizable	3.584670384	1.190764825	-2.721767082	Cluster_2
GCF_018582665.1_ASM1858266v1	NZ_CP071710.1	plasmid	347739	61233	5.678947626	4.636327542	1.224880593	347739	0	1.224880593	75003.11332	Cytobacillus gottheilii	1839	Terrabacteria group	Bacillota	NA	barial marine waters	Water	Cytobacillus	4523455	0.013536777	CP071710.1	non-mobilizable	4.786985537	0.088093754	-1.868484737	Cluster_1
GCF_028335305.1_ASM2833530v1	NZ_CP116570.1	plasmid	72944	78685	0.92703819	0.682893865	1.357514306	72944	0	1.357514306	106816.0131	Enterococcus faecalis	K198-1	Terrabacteria group	Bacillota	Bos taurus	fecal sample	Livestock	Enterococcus	2731669	0.028804734	CP116570.1	mobilizable	4.895891949	0.132744415	-1.540536125	Cluster_1
GCF_004291175.2_ASM429117v2	NZ_CP068032.1	plasmid	52572	55199	0.952408558	0.863065092	1.103518804	52572	0	1.103518804	60913.13445	Staphylococcus saccharolyticus	DVP5-16-4677	Terrabacteria group	Bacillota	Homo sapiens	implant-asscoiated infection	Humans	Staphylococcus	2341587	0.023573329	CP068032.1	non-mobilizable	4.74193121	0.042779738	-1.627579088	Cluster_1
GCF_024704525.1_ASM2470452v1	NZ_CP102779.1	plasmid	102952	80763	1.274742147	0.43334484	2.941634533	102952	0	2.941634533	237575.2298	Pandoraea commovens	LB-19-202-79	Pseudomonadota	Betaproteobacteria	Homo sapiens	tracheobronchial secretion	Humans	Pandoraea	5976109	0.013514312	CP102779.1	non-mobilizable	4.907212443	0.468588715	-1.869206067	Cluster_1
GCF_012530215.1_ASM1253021v1	NZ_CP051268.1	plasmid	12736	93798	0.135781147	0.243233567	0.558233587	12736	0	0.558233587	52361.19403	Salmonella enterica subsp. enterica serovar Typhimurium	OLF-FSR1_WB_Hawk_ST-33	Pseudomonadota	Gammaproteobacteria	Hawk	NA	Animals	Salmonella	4815388	0.019478804	CP051268.1	conjugative	4.972193578	-0.253184037	-1.710437708	Cluster_1
GCF_023517735.1_ASM2351773v1	NZ_CP077847.1	plasmid	304657	70426	4.325916565	2.073121967	2.08666766	304657	0	2.08666766	146955.6566	Acinetobacter baumannii	DETAB-P24	Pseudomonadota	Gammaproteobacteria	Homo sapiens	Nasogastric tube_P44_BU19	Humans	Acinetobacter	3891293	0.018098354	CP077847.1	conjugative	4.847733022	0.319453285	-1.74236091	Cluster_1
GCF_023517735.1_ASM2351773v1	NZ_CP077848.1	plasmid	43944	8731	5.033100447	2.073121967	2.427787909	43944	0	2.427787909	21197.01623	Acinetobacter baumannii	DETAB-P24	Pseudomonadota	Gammaproteobacteria	Homo sapiens	Nasogastric tube_P44_BU19	Humans	Acinetobacter	3891293	0.002243727	CP077848.1	non-mobilizable	3.941063988	0.385210744	-2.649029945	Cluster_2
GCF_004804375.1_ASM480437v1	NZ_CP039454.1	plasmid	39499	151140	0.261340479	0.229847194	1.13701836	39499	0	1.13701836	171848.9549	Enterobacter bugandensis	220	Pseudomonadota	Gammaproteobacteria	Homo sapiens	throat swab	Humans	Enterobacter	4766619	0.031708009	CP039454.1	conjugative	5.179379418	0.055767477	-1.498831022	Cluster_1
GCF_008124345.1_ASM812434v1	NZ_CP043208.1	plasmid	114392	64997	1.759958152	0.315247127	5.582788873	114392	0	5.582788873	362864.5284	Escherichia coli O16:H48	PG20180053	Pseudomonadota	Gammaproteobacteria	NA	mouse gut	Animals	Escherichia	4615322	0.014082874	CP043208.1	conjugative	4.812893312	0.746851204	-1.851308694	Cluster_1
GCF_008124165.1_ASM812416v1	NZ_CP043190.1	plasmid	158272	165649	0.955466076	0.244411478	3.909252072	158272	0	3.909252072	647563.6965	Escherichia coli O16:H48	PG20180175	Pseudomonadota	Gammaproteobacteria	NA	mouse gut	Animals	Escherichia	4656553	0.035573309	CP043190.1	conjugative	5.219188818	0.592093675	-1.448875732	Cluster_1
GCF_000833255.1_ASM83325v1	NZ_CP009441.1	plasmid	288022	4016	71.7186255	3.354752104	21.3782191	288022	0	21.3782191	85854.9279	Francisella philomiragia	GA01-2794	Pseudomonadota	Gammaproteobacteria	Homo sapiens	Human Pleural Fluid	Humans	Francisella	2148038	0.001869613	CP009441.1	non-mobilizable	3.603793704	1.329971524	-2.728248256	Cluster_2
GCF_002984035.1_ASM298403v1	NZ_CP027411.1	plasmid	492239	232341	2.118605842	2.246909925	0.94289754	492239	0	0.94289754	219073.7574	Salmonella enterica subsp. enterica serovar Heidelberg	FDAARGOS_319	Pseudomonadota	Gammaproteobacteria	Homo sapiens	Stool	Humans	Salmonella	4776422	0.048643315	CP027411.1	conjugative	5.366125854	-0.025535497	-1.312976836	Cluster_1
GCF_029718135.1_ASM2971813v1	NZ_CP099141.1	plasmid	73864	3580	20.63240223	1.078793113	19.12544859	73864	0	19.12544859	68469.10597	Klebsiella pneumoniae	RHB28-SO-C05	Pseudomonadota	Gammaproteobacteria	NA	Pooled soil sample collected from floor of pig farm	Earth	Klebsiella	5219314	0.000685914	CP099141.1	non-mobilizable	3.553883027	1.28161163	-3.163730399	Cluster_2
GCF_016889245.1_ASM1688924v1	NZ_CP069487.1	plasmid	1591360	4440	358.4144144	4.375770505	81.90886931	1591360	0	81.90886931	363675.3797	Mammaliicoccus vitulinus	FDAARGOS_1207	Terrabacteria group	Bacillota	NA	NA	Unannotated	Mammaliicoccus	2648425	0.001676468	CP069487.1	mobilizable	3.64738297	1.913330931	-2.775604709	Cluster_2
GCF_022405255.1_ASM2240525v1	NZ_CP062357.1	plasmid	26222	29018	0.903646013	0.431726818	2.093096779	26222	0	2.093096779	60737.48232	Staphylococcus aureus	NAS_AN_203	Terrabacteria group	Bacillota	Homo sapiens	NA	Humans	Staphylococcus	2722643	0.010658026	CP062357.1	conjugative	4.462667476	0.320789309	-1.972323223	Cluster_1
GCF_020641395.2_ASM2064139v2	NZ_CP104291.1	plasmid	16979	114869	0.147811855	0.186336345	0.793252948	16979	0	0.793252948	91120.17284	Stenotrophomonas maltophilia	ACYCa.6E	Pseudomonadota	Gammaproteobacteria	NA	freshwater stream	Water	Stenotrophomonas	4531306	0.025350087	CP104291.1	non-mobilizable	5.06020284	-0.100588305	-1.596020551	Cluster_1
GCF_016026715.1_ASM1602671v1	NZ_CP065638.1	plasmid	513514	93933	5.466811451	2.647225298	2.065110006	513514	0	2.065110006	193981.9782	Salmonella enterica	FDAARGOS_928	Pseudomonadota	Gammaproteobacteria	NA	NA	Unannotated	Salmonella	4857477	0.019337817	CP065638.1	conjugative	4.972818193	0.314943191	-1.71359256	Cluster_1
GCF_024334025.1_ASM2433402v1	NZ_CP084083.1	plasmid	294932	40825	7.224298836	6.002279934	1.203592454	294932	0	1.203592454	49136.66194	Campylobacter jejuni	MS2058	Campylobacterota	Epsilonproteobacteria	NA	Chicken carcass (Gallus gallus)	Food	Campylobacter	1758823	0.023211545	CP084083.1	conjugative	4.610926193	0.080479456	-1.634295943	Cluster_1
GCF_900416725.2_G1_hybrid	NZ_LS450959.2	plasmid	12920	7553	1.710578578	1.35006832	1.267031121	12920	0	1.267031121	9569.886061	Chlamydia abortus	15-70d24	PVC group	Chlamydiota	Anas crecca	cloacal swab	Livestock	Chlamydia	1141680	0.006615689	LS450959.2	non-mobilizable	3.878119485	0.102787282	-2.179424908	Cluster_2
GCF_040738865.1_Sc1365666	NZ_CP145250.1	plasmid	147036	4440	33.11621622	2.178783613	15.19940577	147036	0	15.19940577	67485.3616	Staphylococcus capitis subsp. urealyticus	-	Terrabacteria group	Bacillota	Homo sapiens	blood	Humans	Staphylococcus	2482336	0.001788638	CP145250.1	NA	3.64738297	1.181826609	-2.747477596	Cluster_2
GCF_029719865.1_ASM2971986v1	NZ_CP099315.1	plasmid	210132	116191	1.808504962	1.25170031	1.44483863	210132	0	1.44483863	167877.2453	Enterobacter hormaechei	RHB44-SE-C01	Pseudomonadota	Gammaproteobacteria	NA	Pooled sediment sample collected from floor of poultry farm	Earth	Enterobacter	4706347	0.02468815	CP099315.1	conjugative	5.065172489	0.159819345	-1.607511455	Cluster_1
GCF_039830175.1_CUBIST-50	NZ_CP156176.1	plasmid	76610	27268	2.809520317	0.834554251	3.366492127	76610	0	3.366492127	91797.50733	Staphylococcus aureus	-	Terrabacteria group	Bacillota	Homo sapiens	blood	Humans	Staphylococcus	2772504	0.009835153	CP156176.1	NA	4.435653285	0.527177603	-2.007218896	Cluster_1
GCF_025402915.1_ASM2540291v1	NZ_CP104752.1	plasmid	95577	110967	0.861310119	0.670009301	1.285519645	95577	0	1.285519645	142650.2585	Acinetobacter baumannii	37662	Pseudomonadota	Gammaproteobacteria	Homo sapiens	sputum of an intensive care unit patient at Meizhou People's Hospital	Humans	Acinetobacter	3937114	0.028184858	CP104752.1	mobilizable	5.045193845	0.109078718	-1.549984145	Cluster_1
GCF_008124145.1_ASM812414v1	NZ_CP043188.1	plasmid	20877	42596	0.490116443	0.273827884	1.789870466	20877	0	1.789870466	76241.32238	Escherichia coli O16:H48	PG20180170	Pseudomonadota	Gammaproteobacteria	NA	mouse gut	Animals	Escherichia	4656750	0.009147152	CP043188.1	conjugative	4.629368818	0.252821602	-2.038714105	Cluster_1
GCF_030845315.1_ASM3084531v1	NZ_CP132558.1	plasmid	22129	4439	4.985131786	1.953451622	2.551960709	22129	0	2.551960709	11328.15359	Staphylococcus saprophyticus	SZ.PL35w	Terrabacteria group	Bacillota	Homo sapiens	fingertip	Humans	Staphylococcus	2607180	0.001702606	CP132558.1	NA	3.647285145	0.406873984	-2.768885871	Cluster_2
GCF_014983645.1_ASM1498364v1	NZ_CP063384.1	plasmid	104969	4265	24.61172333	0.403338258	61.02005666	104969	0	61.02005666	260250.5417	Listeria monocytogenes	clinical isolate of L. monocytogenes	Terrabacteria group	Bacillota	Homo sapiens	human listeriosis	Humans	Listeria	2992699	0.001425135	CP063384.1	mobilizable	3.629919036	1.785472607	-2.846144003	Cluster_2
GCF_905232425.2_AI2616v1_cp	NZ_OW849112.1	plasmid	225317	70086	3.214864595	1.124058749	2.860050329	225317	0	2.860050329	200449.4873	Serratia marcescens	0	Pseudomonadota	Gammaproteobacteria	Homo sapiens	Complejo Asistencial Universitario de Salamanca (Salamanca)	Humans	Serratia	5186317	0.013513636	OW849112.1	NA	4.845631274	0.456373676	-1.869227784	Cluster_1
GCF_905232425.2_AI2616v1_cp	NZ_OW849113.1	plasmid	102903	3223	31.92770711	1.124058749	28.40394875	102903	0	28.40394875	91545.92682	Serratia marcescens	0	Pseudomonadota	Gammaproteobacteria	Homo sapiens	Complejo Asistencial Universitario de Salamanca (Salamanca)	Humans	Serratia	5186317	0.000621443	OW849113.1	NA	3.508260306	1.45337872	-3.206598753	Cluster_2
GCF_905232425.2_AI2616v1_cp	NZ_OW849114.1	plasmid	59900	2912	20.57005495	1.124058749	18.29980413	59900	0	18.29980413	53289.02964	Serratia marcescens	0	Pseudomonadota	Gammaproteobacteria	Homo sapiens	Complejo Asistencial Universitario de Salamanca (Salamanca)	Humans	Serratia	5186317	0.000561477	OW849114.1	NA	3.464191371	1.262446441	-3.250667688	Cluster_2
GCF_003032055.1_ASM303205v1	NZ_CP025562.1	plasmid	563480	6543	86.11951704	40.17375593	2.143676016	563480	0	2.143676016	14026.07217	Listeria monocytogenes	PIR00544	Terrabacteria group	Bacillota	NA	NA	Unannotated	Listeria	2996364	0.002183647	CP025562.1	non-mobilizable	3.81577692	0.331159149	-2.66081765	Cluster_2
GCF_003032055.1_ASM303205v1	NZ_CP025563.1	plasmid	417430	5934	70.3454668	40.17375593	1.751030372	417430	0	1.751030372	10390.61423	Listeria monocytogenes	PIR00544	Terrabacteria group	Bacillota	NA	NA	Unannotated	Listeria	2996364	0.0019804	CP025563.1	non-mobilizable	3.773347542	0.243293679	-2.703247029	Cluster_2
GCF_003032055.1_ASM303205v1	NZ_CP025564.1	plasmid	1167188	16073	72.61793069	40.17375593	1.807596253	1167188	0	1.807596253	29053.49458	Listeria monocytogenes	PIR00544	Terrabacteria group	Bacillota	NA	NA	Unannotated	Listeria	2996364	0.005364168	CP025564.1	non-mobilizable	4.206096945	0.257101432	-2.270497626	Cluster_2
GCF_016756175.1_ASM1675617v1	NZ_AP024263.1	plasmid	15478	24567	0.630032157	0.322866213	1.951372217	15478	0	1.951372217	47939.36126	Mycobacterium intracellulare	M025	Terrabacteria group	Actinomycetota	Homo sapiens	sputum	Humans	Mycobacterium	5644564	0.004352329	AP024263.1	non-mobilizable	4.390352126	0.290340117	-2.361278276	Cluster_1
GCF_002983865.1_ASM298386v1	NZ_CP027406.1	plasmid	259421	106464	2.436701608	2.488959394	0.979004163	259421	0	0.979004163	104228.6992	Roseobacter denitrificans	FDAARGOS_309	Pseudomonadota	Alphaproteobacteria	NA	Seaweed; Enteromorpha linza (coastal marine sediments); Aburatsubo Inlet; Australia	Water	Roseobacter	4133061	0.025759117	CP027406.1	conjugative	5.027202779	-0.009215461	-1.589069036	Cluster_1
GCF_002983865.1_ASM298386v1	NZ_CP027408.1	plasmid	217633	69266	3.141988855	2.488959394	1.262370476	217633	0	1.262370476	87439.3534	Roseobacter denitrificans	FDAARGOS_309	Pseudomonadota	Alphaproteobacteria	NA	Seaweed; Enteromorpha linza (coastal marine sediments); Aburatsubo Inlet; Australia	Water	Roseobacter	4133061	0.016759007	CP027408.1	non-mobilizable	4.840520109	0.101186829	-1.775751707	Cluster_1
GCF_000484505.2_ASM48450v2	NZ_CP097624.1	plasmid	75451	5499	13.72085834	0.817542142	16.7830594	75451	0	16.7830594	92290.04364	Clostridium autoethanogenum DSM 10061	DSM 10061	Terrabacteria group	Bacillota	rabbit	Rabbit feces	Livestock	Clostridium	4352205	0.001263497	CP097624.1	non-mobilizable	3.74028372	1.224871132	-2.898425624	Cluster_2
GCF_008244705.1_ASM824470v1	NZ_CP043387.1	plasmid	12380	4439	2.788916423	0.435918543	6.39779258	12380	0	6.39779258	28399.80126	Staphylococcus aureus	NRS384	Terrabacteria group	Bacillota	Homo sapiens	NA	Humans	Staphylococcus	2879031	0.001541838	CP043387.1	mobilizable	3.647285145	0.806030156	-2.811961196	Cluster_2
GCF_008244705.1_ASM824470v1	NZ_CP043388.1	plasmid	15405	3123	4.932756964	0.435918543	11.31577686	15405	0	11.31577686	35339.17112	Staphylococcus aureus	NRS384	Terrabacteria group	Bacillota	Homo sapiens	NA	Humans	Staphylococcus	2879031	0.00108474	CP043388.1	mobilizable	3.494571984	1.053684375	-2.964674357	Cluster_2
GCF_010731675.1_ASM1073167v1	NZ_AP022585.1	plasmid	23638	17972	1.315268195	0.743874877	1.768130953	23638	0	1.768130953	31776.84948	Mycobacterium marseillense	JCM 17324	Terrabacteria group	Actinomycetota	NA	NA	Unannotated	Mycobacterium	5487849	0.003274871	AP022585.1	mobilizable	4.25459641	0.247514427	-2.484805743	Cluster_2
GCF_013797345.1_ASM1379734v1	NZ_CP056897.1	plasmid	91183	8580	10.62738928	0.547589728	19.40757604	91183	0	19.40757604	166517.0024	Citrobacter sp. RHBSTW-00021	RHBSTW-00021	Pseudomonadota	Gammaproteobacteria	NA	Wastewater effluent sample	Human-impacted	Citrobacter	5099714	0.001682447	CP056897.1	non-mobilizable	3.933487288	1.287971296	-2.774058533	Cluster_2
GCF_013797345.1_ASM1379734v1	NZ_CP056898.1	plasmid	129427	4386	29.50911993	0.547589728	53.88910427	129427	0	53.88910427	236357.6113	Citrobacter sp. RHBSTW-00021	RHBSTW-00021	Pseudomonadota	Gammaproteobacteria	NA	Wastewater effluent sample	Human-impacted	Citrobacter	5099714	0.000860048	CP056898.1	mobilizable	3.642068627	1.731500965	-3.065477194	Cluster_2
GCF_003067445.2_ASM306744v2	NZ_CP077705.1	plasmid	26165	67728	0.386324711	0.240043216	1.609396496	26165	0	1.609396496	109001.2059	Salmonella enterica subsp. enterica	CFSAN058565	Pseudomonadota	Gammaproteobacteria	NA	Pond	Water	Salmonella	4846369	0.013974999	CP077705.1	conjugative	4.830768251	0.206663052	-1.854648227	Cluster_1
GCF_024205845.1_ASM2420584v1	NZ_CP073800.1	plasmid	162702	2426	67.06595218	5.277459793	12.7079987	162702	0	12.7079987	30829.60484	Macrococcoides canis	Epi0089	Terrabacteria group	Bacillota	dog	Skin groin	Livestock	Macrococcoides	2392498	0.001014003	CP073800.1	mobilizable	3.384890797	1.104077162	-2.993960787	Cluster_2
GCF_000833295.1_ASM83329v1	NZ_CP009443.1	plasmid	559056	4876	114.6546349	12.97137014	8.839053525	559056	0	8.839053525	43099.22499	Francisella philomiragia	O#319-036 [FSC 153]	Pseudomonadota	Gammaproteobacteria	NA	water	Water	Francisella	1919185	0.002540662	CP009443.1	non-mobilizable	3.688063697	0.946405764	-2.595053144	Cluster_2
GCF_013161805.1_ASM1316180v1	NZ_CP053576.1	plasmid	80805	63301	1.276520118	1.397755758	0.913264074	80805	0	0.913264074	57810.52914	Salmonella enterica	2012K-0845	Pseudomonadota	Gammaproteobacteria	NA	stool	Humans	Salmonella	4776313	0.01325311	CP053576.1	non-mobilizable	4.801410571	-0.039403626	-1.877682208	Cluster_1
GCF_013161805.1_ASM1316180v1	NZ_CP053577.1	plasmid	305902	215249	1.421154105	1.397755758	1.016739939	305902	0	1.016739939	218852.2552	Salmonella enterica	2012K-0845	Pseudomonadota	Gammaproteobacteria	NA	stool	Humans	Salmonella	4776313	0.045065933	CP053577.1	non-mobilizable	5.332941142	0.007209884	-1.346151637	Cluster_1
GCF_013161805.1_ASM1316180v1	NZ_CP053578.1	plasmid	29719	21243	1.399002024	1.397755758	1.000891619	29719	0	1.000891619	21261.94066	Salmonella enterica	2012K-0845	Pseudomonadota	Gammaproteobacteria	NA	stool	Humans	Salmonella	4776313	0.004447573	CP053578.1	conjugative	4.327215849	0.000387053	-2.35187693	Cluster_2
GCF_025311075.1_ASM2531107v1	NZ_CP104483.1	plasmid	54410	3282	16.57830591	1.74777738	9.485364726	54410	0	9.485364726	31130.96703	Salmonella enterica	SalSpp_sample_08_No.4	Pseudomonadota	Gammaproteobacteria	Homo sapiens	Poultry Meat	Food	Salmonella	4796592	0.000684236	CP104483.1	mobilizable	3.516138577	0.977054035	-3.164794202	Cluster_2
GCF_013372165.1_ASM1337216v1	NZ_CP053829.1	plasmid	49016	4413	11.10718332	0.840583655	13.21365607	49016	0	13.21365607	58311.86425	Campylobacter hyointestinalis subsp. lawsonii	CHY5	Campylobacterota	Epsilonproteobacteria	pig	stomach	Livestock	Campylobacter	1803736	0.002446589	CP053829.1	mobilizable	3.644733927	1.121022999	-2.611439046	Cluster_2
GCF_012897595.1_ASM1289759v1	NZ_CP040609.1	plasmid	30528	39913	0.764863578	0.623229703	1.227257903	30528	0	1.227257903	48983.5447	Campylobacter sp. CFSAN093226	CFSAN093226	Campylobacterota	Epsilonproteobacteria	Homo sapiens	NA	Humans	Campylobacter	1681003	0.023743563	CP040609.1	conjugative	4.601114372	0.088935838	-1.624454116	Cluster_1
GCF_009912355.1_ASM991235v1	NZ_CP047827.1	plasmid	22898	20731	1.104529449	0.18364776	6.014391082	22898	0	6.014391082	124684.3415	Staphylococcus aureus	UP_1239	Terrabacteria group	Bacillota	Homo sapiens	NA	Humans	Staphylococcus	2744945	0.007552428	CP047827.1	mobilizable	4.316620252	0.779191664	-2.121913395	Cluster_2
GCF_030370115.1_ASM3037011v1	NZ_CP128517.1	plasmid	40281	4614	8.730169051	0.767186203	11.37946565	40281	0	11.37946565	52504.85452	Mannheimia haemolytica	192916	Pseudomonadota	Gammaproteobacteria	Bos taurus	NA	Livestock	Mannheimia	2819820	0.001636275	CP128517.1	mobilizable	3.66407759	1.056121869	-2.786143796	Cluster_2
GCF_009649035.1_ASM964903v1	NZ_CP045790.1	plasmid	44498	55123	0.807249243	0.61413953	1.314439478	44498	0	1.314439478	72455.84732	Campylobacter jejuni	CFSAN032806	Campylobacterota	Epsilonproteobacteria	NA	chicken breast	Food	Campylobacter	1759224	0.031333702	CP045790.1	conjugative	4.741332845	0.118740594	-1.503988296	Cluster_1
GCF_022014715.1_ASM2201471v1	NZ_CP091780.1	plasmid	12991	103776	0.125183087	0.203882254	0.613996972	12991	0	0.613996972	63718.1498	Enterobacter mori	ACYC.E9L	Pseudomonadota	Gammaproteobacteria	NA	freshwater stream	Water	Enterobacter	4740236	0.021892581	CP091780.1	conjugative	5.016096927	-0.21183377	-1.659703037	Cluster_1
GCF_024206715.1_ASM2420671v1	NZ_CP100329.1	plasmid	23998	4285	5.600466744	0.774296724	7.23297228	23998	0	7.23297228	30993.28622	Streptococcus suis	STC86	Terrabacteria group	Bacillota	Homo sapiens	blood	Humans	Streptococcus	2247021	0.001906969	CP100329.1	mobilizable	3.631950826	0.859316801	-2.719656305	Cluster_2
GCF_001602115.1_ASM160211v1	NZ_CP014353.1	plasmid	112733	2365	47.66723044	1.705446356	27.95000282	112733	0	27.95000282	66101.75666	Acidipropionibacterium acidipropionici	ATCC 55737	Terrabacteria group	Actinomycetota	NA	Corn	Plants	Acidipropionibacterium	3704826	0.000638357	CP014353.1	non-mobilizable	3.373831145	1.446381856	-3.194936671	Cluster_2
GCF_016452045.1_ASM1645204v1	NZ_CP051316.1	plasmid	32783	170832	0.191901986	0.221681958	0.865663526	32783	0	0.865663526	147883.0315	Salmonella enterica subsp. enterica serovar Uganda	CVM 35009	Pseudomonadota	Gammaproteobacteria	NA	bovine	Livestock	Salmonella	4797860	0.035605874	CP051316.1	conjugative	5.232569225	-0.062650881	-1.448478346	Cluster_1
GCF_023299665.1_ASM2329966v1	NZ_CP097047.1	plasmid	125781	58213	2.160702936	0.486021569	4.44569351	125781	0	4.44569351	258797.1563	Enterococcus faecalis	AT29	Terrabacteria group	Bacillota	NA	pet food (BARF)	Food	Enterococcus	2800207	0.02078882	CP097047.1	mobilizable	4.765019981	0.647939519	-1.682170156	Cluster_1
GCF_008370755.1_ASM837075v1	NZ_CP041679.1	plasmid	43913	88891	0.494009517	0.470300323	1.050412882	43913	0	1.050412882	93372.2515	Escherichia coli	ESBL 15	Pseudomonadota	Gammaproteobacteria	Homo sapiens	rectum	Humans	Escherichia	5000290	0.017777169	CP041679.1	conjugative	4.948857792	0.021360039	-1.750137401	Cluster_1
GCF_008370755.1_ASM837075v1	NZ_CP041681.1	plasmid	10297	4734	2.175116181	0.470300323	4.624951497	10297	0	4.624951497	21894.52039	Escherichia coli	ESBL 15	Pseudomonadota	Gammaproteobacteria	Homo sapiens	rectum	Humans	Escherichia	5000290	0.000946745	CP041681.1	mobilizable	3.675228254	0.665107183	-3.023766939	Cluster_2
GCF_022405375.1_ASM2240537v1	NZ_CP062369.1	plasmid	15622	27268	0.57290597	0.319412415	1.793624615	15622	0	1.793624615	48908.55599	Staphylococcus aureus	NAS_AN_115	Terrabacteria group	Bacillota	Homo sapiens	NA	Humans	Staphylococcus	2734925	0.009970292	CP062369.1	mobilizable	4.435653285	0.253731555	-2.001292136	Cluster_1
GCF_009756515.1_ASM975651v1	NZ_CP037873.1	plasmid	25635	93844	0.273166105	0.399139423	0.684387684	25635	0	0.684387684	64225.67783	Salmonella enterica subsp. enterica serovar 4;[5];12:i:-	PNCS014854	Pseudomonadota	Gammaproteobacteria	Homo sapiens	stool	Humans	Salmonella	4817234	0.019480889	CP037873.1	conjugative	4.972406511	-0.164697814	-1.710391232	Cluster_1
GCF_029193595.2_ASM2919359v2	NZ_CP135053.1	plasmid	66210	2683	24.6775997	0.729909333	33.80913025	66210	0	33.80913025	90709.89646	Providencia hangzhouensis	PR-310	Pseudomonadota	Gammaproteobacteria	Homo sapiens	clinical	Humans	Providencia	4515965	0.000594114	CP135053.1	NA	3.428620673	1.529033999	-3.226129895	Cluster_2
GCF_029193595.2_ASM2919359v2	NZ_CP135054.1	plasmid	109702	79375	1.382072441	0.729909333	1.893485093	109702	0	1.893485093	150295.3793	Providencia hangzhouensis	PR-310	Pseudomonadota	Gammaproteobacteria	Homo sapiens	clinical	Humans	Providencia	4515965	0.017576531	CP135054.1	NA	4.899683738	0.27726189	-1.755066829	Cluster_1
GCF_022220645.1_ASM2222064v1	NZ_CP076158.1	plasmid	102011	181751	0.561267888	0.189441512	2.962750264	102011	0	2.962750264	538482.8232	Bacillus anthracis	A87	Terrabacteria group	Bacillota	NA	NA	Unannotated	Bacillus	5229688	0.034753698	CP076158.1	conjugative	5.259476809	0.471695045	-1.458998971	Cluster_1
GCF_022220645.1_ASM2222064v1	NZ_CP076159.1	plasmid	32827	94822	0.34619603	0.189441512	1.827456018	32827	0	1.827456018	173283.0345	Bacillus anthracis	A87	Terrabacteria group	Bacillota	NA	NA	Unannotated	Bacillus	5229688	0.018131483	CP076159.1	conjugative	4.976909111	0.261846933	-1.741566669	Cluster_1
GCF_036250675.1_ASM3625067v1	NZ_CP109593.1	plasmid	70573	48614	1.451701156	1.495029065	0.971018685	70573	0	0.971018685	47205.10233	Streptomyces sp. NBC_01689	NBC_01689	Terrabacteria group	Actinomycetota	NA	soil	Earth	Streptomyces	9909705	0.004905696	CP109593.1	NA	4.686761357	-0.012772413	-2.30929937	Cluster_1
GCF_004358925.1_ASM435892v1	NZ_CP037959.1	plasmid	59072	278374	0.212203726	0.187684652	1.130639736	59072	0	1.130639736	314740.706	Salmonella enterica subsp. enterica serovar Goldcoast	R18.0877	Pseudomonadota	Gammaproteobacteria	Homo sapiens	stool	Humans	Salmonella	4645553	0.059922683	CP037959.1	conjugative	5.44462867	0.053324245	-1.222408749	Cluster_1
GCF_020735825.1_ASM2073582v1	NZ_CP085950.1	plasmid	2219229	5457	406.675646	10.34992208	39.29262876	2219229	0	39.29262876	214419.8751	Haemophilus influenzae	FDAARGOS_1562	Pseudomonadota	Gammaproteobacteria	NA	NA	Unannotated	Haemophilus	1837149	0.002970363	CP085950.1	mobilizable	3.736953954	1.594311085	-2.527190427	Cluster_2
GCF_025310955.1_ASM2531095v1	NZ_CP104480.1	plasmid	37122	44362	0.836797259	1.346069648	0.621659704	37122	0	0.621659704	27578.0678	Salmonella enterica	SalSpp_sample_09_No.5	Pseudomonadota	Gammaproteobacteria	Homo sapiens	Poultry Meat	Food	Salmonella	4919686	0.009017242	CP104480.1	conjugative	4.647011117	-0.206447283	-2.044926267	Cluster_1
GCF_025310955.1_ASM2531095v1	NZ_CP104481.1	plasmid	33818	2442	13.84848485	1.346069648	10.28808938	33818	0	10.28808938	25123.51427	Salmonella enterica	SalSpp_sample_09_No.5	Pseudomonadota	Gammaproteobacteria	Homo sapiens	Poultry Meat	Food	Salmonella	4919686	0.000496373	CP104481.1	mobilizable	3.38774566	1.012334729	-3.304191725	Cluster_2
GCF_025854155.1_ASM2585415v1	NZ_CP107606.1	plasmid	51378	67019	0.766618422	1.610364427	0.476052755	51378	0	0.476052755	31904.57956	Acinetobacter baumannii	1326924-1	Pseudomonadota	Gammaproteobacteria	NA	ENVIRONMENT	Unannotated	Acinetobacter	4064267	0.016489812	CP107606.1	conjugative	4.826197943	-0.322344917	-1.782784288	Cluster_1
GCF_025854155.1_ASM2585415v1	NZ_CP107607.1	plasmid	181243	11625	15.5907957	1.610364427	9.681532599	181243	0	9.681532599	112547.8165	Acinetobacter baumannii	1326924-1	Pseudomonadota	Gammaproteobacteria	NA	ENVIRONMENT	Unannotated	Acinetobacter	4064267	0.002860294	CP107607.1	non-mobilizable	4.065392962	0.985944112	-2.543589269	Cluster_2
GCF_024917315.1_ASM2491731v1	NZ_CP103675.1	plasmid	140768	86737	1.622929084	1.324532159	1.225284772	140768	0	1.225284772	106277.5253	Enterobacter hormaechei	1074	Pseudomonadota	Gammaproteobacteria	Homo sapiens	blood	Humans	Enterobacter	4677444	0.018543675	CP103675.1	conjugative	4.938204397	0.088237036	-1.7318042	Cluster_1
GCF_900239975.1_Chlamydia_sp._S15-834K	NZ_LS992155.1	plasmid	29045	7559	3.842439476	4.052508692	0.948163167	29045	0	0.948163167	7167.16538	Chlamydia poikilotherma	S15-834K	PVC group	Chlamydiota	Pantherophis guttatus	Snake	Animals	Chlamydia	1155104	0.006544	LS992155.1	non-mobilizable	3.878464345	-0.02311692	-2.184156742	Cluster_2
GCF_022405595.1_ASM2240559v1	NZ_CP062394.1	plasmid	22485	27439	0.819454062	0.255202634	3.210993749	22485	0	3.210993749	88106.45747	Staphylococcus aureus	NAS_AN_009	Terrabacteria group	Bacillota	Homo sapiens	NA	Humans	Staphylococcus	2794450	0.009819106	CP062394.1	mobilizable	4.43836828	0.50663946	-2.007928064	Cluster_1
GCF_003325335.1_ASM332533v1	NZ_CP030025.1	plasmid	65060	100335	0.648427767	0.295772669	2.192318067	65060	0	2.192318067	219966.2333	Salmonella enterica subsp. enterica serovar Ohio	SA20120345	Pseudomonadota	Gammaproteobacteria	NA	NA	Unannotated	Salmonella	4755436	0.021099012	CP030025.1	conjugative	5.001452455	0.340903563	-1.675737886	Cluster_1
GCF_029961265.1_ASM2996126v1	NZ_CP124625.1	plasmid	22398	36824	0.608244623	0.212835876	2.857810603	22398	0	2.857810603	105236.0176	Pseudomonas aeruginosa	2021CK-01157	Pseudomonadota	Gammaproteobacteria	Homo sapiens	Wound/Abscess	Humans	Pseudomonas	6512746	0.005654143	CP124625.1	mobilizable	4.566130962	0.456033443	-2.247633179	Cluster_1
GCF_003010655.1_ASM301065v1	NZ_CP027608.1	plasmid	64758	106967	0.605401666	0.427437372	1.41635174	64758	0	1.41635174	151502.8965	Acinetobacter baumannii	AR_0102	Pseudomonadota	Gammaproteobacteria	NA	NA	Unannotated	Acinetobacter	3944627	0.027117139	CP027608.1	non-mobilizable	5.029249816	0.15117112	-1.566756127	Cluster_1
GCF_003010655.1_ASM301065v1	NZ_CP027609.1	plasmid	12768	8731	1.462375444	0.427437372	3.421262478	12768	0	3.421262478	29871.04269	Acinetobacter baumannii	AR_0102	Pseudomonadota	Gammaproteobacteria	NA	NA	Unannotated	Acinetobacter	3944627	0.002213391	CP027609.1	non-mobilizable	3.941063988	0.534186394	-2.654941955	Cluster_2
GCF_016889665.1_ASM1688966v1	NZ_CP069521.1	plasmid	213965	43772	4.88817052	1.840572032	2.655788763	213965	0	2.655788763	116249.1858	Enterocloster bolteae	FDAARGOS_1231	Terrabacteria group	Bacillota	NA	NA	Unannotated	Enterocloster	6570196	0.006662206	CP069521.1	mobilizable	4.641196391	0.424193529	-2.176381935	Cluster_1
GCF_016454205.1_ASM1645420v1	NZ_CP051351.1	plasmid	14327	109942	0.130314166	0.081296878	1.602941827	14327	0	1.602941827	176230.6303	Salmonella enterica subsp. enterica serovar Schwarzengrund	CVM 30168	Pseudomonadota	Gammaproteobacteria	NA	turkey	Livestock	Salmonella	4654533	0.023620415	CP051351.1	conjugative	5.041163633	0.204917761	-1.626712481	Cluster_1
GCF_016454205.1_ASM1645420v1	NZ_CP051352.1	plasmid	74480	9569	7.783467447	0.081296878	95.7412839	74480	0	95.7412839	916148.3456	Salmonella enterica subsp. enterica serovar Schwarzengrund	CVM 30168	Pseudomonadota	Gammaproteobacteria	NA	turkey	Livestock	Salmonella	4654533	0.002055845	CP051352.1	mobilizable	3.980866555	1.981099247	-2.687009559	Cluster_2
GCF_025259525.1_ASM2525952v1	NZ_CP104369.1	plasmid	40035	291810	0.137195435	0.239017185	0.573998206	40035	0	0.573998206	167498.4166	Salmonella enterica	PNUSAS048232	Pseudomonadota	Gammaproteobacteria	NA	NA	Unannotated	Salmonella	4821578	0.06052168	CP104369.1	conjugative	5.465100171	-0.241089465	-1.218089026	Cluster_1
GCF_037755145.1_ASM3775514v1	NZ_CP148125.1	plasmid	52443	84215	0.622727543	0.583919664	1.06646099	52443	0	1.06646099	89812.01229	Bacillus subtilis	-	Terrabacteria group	Bacillota	NA	NA	Unannotated	Bacillus	4214775	0.019980901	CP148125.1	NA	4.925389453	0.027944974	-1.699384942	Cluster_1
GCF_023611785.1_ASM2361178v1	NZ_CP048255.1	plasmid	447969	42003	10.66516677	3.935383988	2.710070175	447969	0	2.710070175	113831.0776	Neisseria gonorrhoeae	CT530	Pseudomonadota	Betaproteobacteria	Homo sapiens	urethra	Humans	Neisseria	2169323	0.019362262	CP048255.1	conjugative	4.62328031	0.432980537	-1.713043911	Cluster_1
GCF_023611785.1_ASM2361178v1	NZ_CP048256.1	plasmid	547306	5111	107.0839366	3.935383988	27.21054335	547306	0	27.21054335	139073.087	Neisseria gonorrhoeae	CT530	Pseudomonadota	Betaproteobacteria	Homo sapiens	urethra	Humans	Neisseria	2169323	0.002356035	CP048256.1	non-mobilizable	3.708505881	1.434737214	-2.62781834	Cluster_2
GCF_023611785.1_ASM2361178v1	NZ_CP048257.1	plasmid	767308	4153	184.7599326	3.935383988	46.94838753	767308	0	46.94838753	194976.6534	Neisseria gonorrhoeae	CT530	Pseudomonadota	Betaproteobacteria	Homo sapiens	urethra	Humans	Neisseria	2169323	0.001914422	CP048257.1	mobilizable	3.618361931	1.671620681	-2.71796229	Cluster_2
GCF_001753065.1_ASM175306v1	NZ_CP015940.1	plasmid	57147	58092	0.9837327	0.695880117	1.413652547	57147	0	1.413652547	82121.90377	Legionella pneumophila	C8_S	Pseudomonadota	Gammaproteobacteria	NA	Clinical	Humans	Legionella	3420000	0.016985965	CP015940.1	conjugative	4.764116329	0.15034268	-1.769909777	Cluster_1
GCF_003048595.2_ASM304859v2	NZ_CP049271.1	plasmid	453560	3666	123.7206765	2.183257581	56.66792484	453560	0	56.66792484	207744.6125	Campylobacter concisus	P26UCO-S2	Campylobacterota	Epsilonproteobacteria	Homo sapiens	saliva	Humans	Campylobacter	1894099	0.001935485	CP049271.1	non-mobilizable	3.564192461	1.753337309	-2.713210214	Cluster_2
GCF_011617105.1_ASM1161710v1	NZ_CP050151.1	plasmid	209486	85042	2.463324005	0.985617468	2.499269833	209486	0	2.499269833	212542.9052	Hafnia alvei	A23BA	Pseudomonadota	Gammaproteobacteria	NA	plant rhizosphere	Earth	Hafnia	4687005	0.018144209	CP050151.1	conjugative	4.929633465	0.397813147	-1.741261952	Cluster_1
GCF_028335385.1_ASM2833538v1	NZ_CP116588.1	plasmid	134382	25448	5.280650739	0.587283951	8.991648294	134382	0	8.991648294	228819.4658	Companilactobacillus farciminis	K68-8	Terrabacteria group	Bacillota	Bos taurus	fecal sample	Livestock	Companilactobacillus	2493998	0.010203697	CP116588.1	non-mobilizable	4.405653656	0.953839311	-1.991242445	Cluster_1
GCF_028335385.1_ASM2833538v1	NZ_CP116589.1	plasmid	126410	1814	69.68577729	0.587283951	118.6577245	126410	0	118.6577245	215245.1122	Companilactobacillus farciminis	K68-8	Terrabacteria group	Bacillota	Bos taurus	fecal sample	Livestock	Companilactobacillus	2493998	0.000727346	CP116589.1	non-mobilizable	3.258637283	2.074296016	-3.138258818	Cluster_2
GCF_003324955.1_ASM332495v1	NZ_CP030208.1	plasmid	41195	74577	0.552382102	0.334496839	1.651382127	41195	0	1.651382127	123155.1249	Salmonella enterica	SA19992307	Pseudomonadota	Gammaproteobacteria	NA	NA	Unannotated	Salmonella	4844554	0.015393987	CP030208.1	conjugative	4.872604909	0.21784758	-1.812648892	Cluster_1
GCF_019551815.1_ASM1955181v1	NZ_CP068280.1	plasmid	1323577	67545	19.59548449	1.735650223	11.28999624	1323577	0	11.28999624	762582.7958	Escherichia coli	CY708	Pseudomonadota	Gammaproteobacteria	NA	NA	Unannotated	Escherichia	4625856	0.014601622	CP068280.1	conjugative	4.829593206	1.052693797	-1.835598903	Cluster_1
GCF_023299465.1_ASM2329946v1	NZ_CP097007.1	plasmid	60777	59599	1.019765432	0.631213496	1.615563417	60777	0	1.615563417	96285.96409	Enterococcus faecalis	LS05-1	Terrabacteria group	Bacillota	NA	pet food (BARF)	Food	Enterococcus	2717331	0.021932919	CP097007.1	mobilizable	4.775238973	0.20832401	-1.65890357	Cluster_1
GCF_018884125.1_ASM1888412v1	NZ_CP049155.1	plasmid	55107	100874	0.546295378	0.531078134	1.028653495	55107	0	1.028653495	103764.3926	Cronobacter sakazakii	C105731	Pseudomonadota	Gammaproteobacteria	NA	Alfalfa sprouts	Food	Cronobacter	4331679	0.023287506	CP049155.1	non-mobilizable	5.003779242	0.012269106	-1.632877023	Cluster_1
GCF_038396545.1_ASM3839654v1	NZ_CP147047.1	plasmid	85753	2676	32.04521674	1.258851765	25.45590961	85753	0	25.45590961	68120.01412	Escherichia coli	-	Pseudomonadota	Gammaproteobacteria	NA	municipal wastewater	Human-impacted	Escherichia	4879959	0.000548365	CP147047.1	NA	3.427486109	1.40578862	-3.260930064	Cluster_2
GCF_016904175.1_ASM1690417v1	NZ_CP070065.1	plasmid	295402	114236	2.585892363	2.217083009	1.166348916	295402	0	1.166348916	133239.0347	Escherichia coli	FDAARGOS_1372	Pseudomonadota	Gammaproteobacteria	Homo sapiens	NA	Humans	Escherichia	4672959	0.024446181	CP070065.1	conjugative	5.057802988	0.06682849	-1.611788983	Cluster_1
GCF_016904175.1_ASM1690417v1	NZ_CP070064.1	plasmid	162875	36331	4.48308607	2.217083009	2.022065052	162875	0	2.022065052	73463.64541	Escherichia coli	FDAARGOS_1372	Pseudomonadota	Gammaproteobacteria	Homo sapiens	NA	Humans	Escherichia	4672959	0.007774731	CP070064.1	conjugative	4.560277352	0.305795123	-2.109314619	Cluster_1
GCF_020702585.2_ASM2070258v2	NZ_CP099498.1	plasmid	183777	2360	77.87161017	2.7383698	28.43721479	183777	0	28.43721479	67111.8269	Staphylococcus aureus	0213-M-4A	Terrabacteria group	Bacillota	Sus scrofa	nasal cavity	Livestock	Staphylococcus	2806809	0.000840812	CP099498.1	mobilizable	3.372912003	1.453887058	-3.075300857	Cluster_2
GCF_003812345.1_ASM381234v1	NZ_CP033743.1	plasmid	488659	127175	3.842413996	3.397690365	1.130889982	488659	0	1.130889982	143820.9335	Citrobacter freundii	FDAARGOS_549	Pseudomonadota	Gammaproteobacteria	Homo sapiens	NA	Humans	Citrobacter	4974986	0.025562886	CP033743.1	mobilizable	5.104401746	0.053420357	-1.592390117	Cluster_1
GCF_015583955.1_ASM1558395v1	NZ_CP064844.1	plasmid	97590	86630	1.126515064	1.042654964	1.080429387	97590	0	1.080429387	93597.59779	Listeria monocytogenes	clinical isolate of L. monocytogenes	Terrabacteria group	Bacillota	Homo sapiens	human listeriosis	Humans	Listeria	2951919	0.029347011	CP064844.1	conjugative	4.937668314	0.033596388	-1.532436122	Cluster_1
GCF_003324835.1_ASM332483v1	NZ_CP030000.1	plasmid	48118	102921	0.467523635	0.27176631	1.720314908	48118	0	1.720314908	177056.5307	Salmonella enterica subsp. enterica serovar Brandenburg	SA20113174	Pseudomonadota	Gammaproteobacteria	NA	NA	Unannotated	Salmonella	4724618	0.021783983	CP030000.1	conjugative	5.012503997	0.235607953	-1.661862703	Cluster_1
GCF_003324835.1_ASM332483v1	NZ_CP030001.1	plasmid	33468	4251	7.872971066	0.27176631	28.96963596	33468	0	28.96963596	123149.9224	Salmonella enterica subsp. enterica serovar Brandenburg	SA20113174	Pseudomonadota	Gammaproteobacteria	NA	NA	Unannotated	Salmonella	4724618	0.000899755	CP030001.1	mobilizable	3.628491105	1.461943038	-3.045875595	Cluster_2
GCF_030644285.1_ASM3064428v1	NZ_CP129207.1	plasmid	63393	94032	0.674164114	0.351461773	1.918171948	63393	0	1.918171948	180369.5446	Salmonella enterica subsp. enterica serovar Typhimurium	HS_187Salm	Pseudomonadota	Gammaproteobacteria	NA	Oyster	Animals	Salmonella	4894979	0.019209888	CP129207.1	NA	4.973275673	0.282887535	-1.71647516	Cluster_1
GCF_030644285.1_ASM3064428v1	NZ_CP129208.1	plasmid	89034	1939	45.91748324	0.351461773	130.647162	89034	0	130.647162	253324.8471	Salmonella enterica subsp. enterica serovar Typhimurium	HS_187Salm	Pseudomonadota	Gammaproteobacteria	NA	Oyster	Animals	Salmonella	4894979	0.00039612	CP129208.1	NA	3.287577809	2.11609998	-3.402173024	Cluster_2
GCF_036227285.1_ASM3622728v1	NZ_CP109448.1	plasmid	77662	42998	1.806177031	0.885215246	2.040381749	77662	0	2.040381749	87732.33446	Streptomyces canus	NBC_01475	Terrabacteria group	Actinomycetota	NA	NA	Unannotated	Streptomyces	10864631	0.003957613	CP109448.1	NA	4.633448255	0.30971143	-2.402566725	Cluster_1
GCF_001698185.1_ASM169818v1	NZ_CP016441.1	plasmid	208844	68520	3.047927612	2.184832166	1.395039701	208844	0	1.395039701	95588.12032	Bordetella pseudohinzii	HI4681	Pseudomonadota	Betaproteobacteria	mouse-C57Bl/6J	Bronchal aveolar lavage fluid mouse #1	Livestock	Bordetella	4490371	0.015259318	CP016441.1	mobilizable	4.835817354	0.144586567	-1.81646487	Cluster_1
GCF_008693645.1_ASM869364v1	NZ_CP044100.1	plasmid	642443	116365	5.520929833	4.496872655	1.227726524	642443	0	1.227726524	142864.397	Citrobacter werkmanii	FDAARGOS_616	Pseudomonadota	Gammaproteobacteria	Homo sapiens	clinical isolate	Humans	Citrobacter	4932938	0.02358939	CP044100.1	conjugative	5.065822374	0.089101638	-1.627283283	Cluster_1
GCF_016454285.1_ASM1645428v1	NZ_CP051367.1	plasmid	19706	49582	0.39744262	0.340386609	1.1676212	19706	0	1.1676212	57892.99434	Salmonella enterica subsp. enterica serovar Choleraesuis	CVM 28296	Pseudomonadota	Gammaproteobacteria	NA	swine	Livestock	Salmonella	4744179	0.010451123	CP051367.1	conjugative	4.695324041	0.067301972	-1.980837026	Cluster_1
GCF_016454285.1_ASM1645428v1	NZ_CP051365.1	plasmid	307157	8688	35.35416667	0.340386609	103.8647402	307157	0	103.8647402	902376.863	Salmonella enterica subsp. enterica serovar Choleraesuis	CVM 28296	Pseudomonadota	Gammaproteobacteria	NA	swine	Livestock	Salmonella	4744179	0.001831297	CP051365.1	mobilizable	3.938919812	2.016468139	-2.737241255	Cluster_2
GCF_036075115.1_ASM3607511v1	NZ_CP107959.1	plasmid	78576	42834	1.834430593	1.040628632	1.762810033	78576	0	1.762810033	75508.20494	Streptomyces sp. NBC_00377	NBC_00377	Terrabacteria group	Actinomycetota	NA	soil	Earth	Streptomyces	9195461	0.004658168	CP107959.1	NA	4.631788632	0.246205514	-2.331784874	Cluster_1
GCF_008124305.1_ASM812430v1	NZ_CP043206.1	plasmid	113046	64997	1.739249504	0.310853603	5.595075906	113046	0	5.595075906	363663.1487	Escherichia coli O16:H48	PG20180054	Pseudomonadota	Gammaproteobacteria	NA	mouse gut	Animals	Escherichia	4615343	0.01408281	CP043206.1	conjugative	4.812893312	0.747805983	-1.85131067	Cluster_1
GCF_014843515.1_ASM1484351v1	NZ_CP062123.1	plasmid	373278	62583	5.964527108	3.318690349	1.797253278	373278	0	1.797253278	112477.5019	Pseudomonas sp. ADPe	ADPe	Pseudomonadota	Gammaproteobacteria	NA	soil	Earth	Pseudomonas	7177635	0.008719167	CP062123.1	conjugative	4.796456378	0.254609284	-2.059524992	Cluster_1
GCF_022404655.1_ASM2240465v1	NZ_CP062330.1	plasmid	19519	3332	5.858043217	0.288377278	20.31381685	19519	0	20.31381685	67685.63774	Staphylococcus aureus	NAS_OP_026	Terrabacteria group	Bacillota	Homo sapiens	NA	Humans	Staphylococcus	2720516	0.001224768	CP062330.1	non-mobilizable	3.522704993	1.307791532	-2.911946292	Cluster_2
GCF_040822475.1_ASM4082247v1	NZ_CP160185.1	plasmid	19950	5569	3.58233076	0.966104506	3.708015788	19950	0	3.708015788	20649.93992	Salmonella enterica subsp. enterica	-	Pseudomonadota	Gammaproteobacteria	Homo sapiens	feces	Humans	Salmonella	4800048	0.001160197	CP160185.1	NA	3.745777218	0.569141575	-2.935468362	Cluster_2
GCF_040822475.1_ASM4082247v1	NZ_CP160186.1	plasmid	16394	4018	4.080139373	0.966104506	4.223289871	16394	0	4.223289871	16969.1787	Salmonella enterica subsp. enterica	-	Pseudomonadota	Gammaproteobacteria	Homo sapiens	feces	Humans	Salmonella	4800048	0.000837075	CP160186.1	NA	3.604009932	0.625650891	-3.077235648	Cluster_2
GCF_040822475.1_ASM4082247v1	NZ_CP160187.1	plasmid	16111	3372	4.777876631	0.966104506	4.945507037	16111	0	4.945507037	16676.24973	Salmonella enterica subsp. enterica	-	Pseudomonadota	Gammaproteobacteria	Homo sapiens	feces	Humans	Salmonella	4800048	0.000702493	CP160187.1	NA	3.527887566	0.694210824	-3.153358014	Cluster_2
GCF_008619795.1_ASM861979v1	NZ_AP020317.1	plasmid	34049	2987	11.3990626	0.727326915	15.67254336	34049	0	15.67254336	46813.88701	Staphylococcus aureus	KUH140331	Terrabacteria group	Bacillota	Homo sapiens	Venous blood isolated from host	Humans	Staphylococcus	2751401	0.001085629	AP020317.1	mobilizable	3.475235223	1.19513948	-2.964318668	Cluster_2
GCF_022405395.1_ASM2240539v1	NZ_CP062371.1	plasmid	17092	27267	0.626838303	0.377785212	1.659245208	17092	0	1.659245208	45242.6391	Staphylococcus aureus	NAS_AN_111	Terrabacteria group	Bacillota	Homo sapiens	NA	Humans	Staphylococcus	2735115	0.009969233	CP062371.1	mobilizable	4.435637358	0.219910572	-2.001338233	Cluster_1
GCF_000144955.2_ASM14495v2	NC_017339.1	plasmid	64591	20730	3.115822479	2.381021191	1.308607622	64591	0	1.308607622	27127.43601	Staphylococcus aureus subsp. aureus JKD6159	JKD6159	Terrabacteria group	Bacillota	NA	NA	Unannotated	Staphylococcus	2818670	0.007354532	17339.1	mobilizable	4.316599302	0.116809446	-2.133444931	Cluster_2
GCF_037754115.1_ASM3775411v1	NZ_CP148123.1	plasmid	51411	84215	0.610473194	0.575590741	1.060602874	51411	0	1.060602874	89318.67102	Bacillus subtilis	-	Terrabacteria group	Bacillota	NA	NA	Unannotated	Bacillus	4215556	0.019977199	CP148123.1	NA	4.925389453	0.0255528	-1.69946541	Cluster_1
GCF_001677075.2_ASM167707v2	NZ_CP016031.1	plasmid	83477	129884	0.642704259	0.712182386	0.902443352	83477	0	0.902443352	117212.9523	Legionella pneumophila	OLDA	Pseudomonadota	Gammaproteobacteria	NA	clinical	Humans	Legionella	3486107	0.037257606	CP016031.1	conjugative	5.113555655	-0.04458005	-1.428785058	Cluster_1
GCF_022923575.1_ASM2292357v1	NZ_CP094176.1	plasmid	69000	3355	20.56631893	5.471441789	3.758848165	69000	0	3.758848165	12610.93559	Helicobacter pylori	Hpfe063	Campylobacterota	Epsilonproteobacteria	Homo sapiens	gastric biopsy	Humans	Helicobacter	1604985	0.002090362	CP094176.1	non-mobilizable	3.525692525	0.575054783	-2.679778453	Cluster_2
GCF_000255135.1_ASM25513v1	NC_016748.1	plasmid	3682849	13386	275.1269237	65.84039891	4.178694665	3682849	0	4.178694665	55936.00679	Marinitoga piezophila KA3	KA3	Thermotogota	Thermotogae	NA	deep-sea hydrothermal vent chimney at a depth of 2630 meters on the East-Pacific Rise	Water	Marinitoga	2231407	0.005998906	16748.1	non-mobilizable	4.126650821	0.621040639	-2.22192797	Cluster_2
GCF_022162985.1_ASM2216298v1	NZ_CP091879.1	plasmid	10529	3967	2.65414671	0.342745761	7.743776906	10529	0	7.743776906	30719.56298	Salmonella enterica subsp. enterica serovar Tennessee	21-SA00318-0	Pseudomonadota	Gammaproteobacteria	NA	Tahini	Food	Salmonella	4825110	0.000822157	CP091879.1	mobilizable	3.5984622	0.888952833	-3.085045018	Cluster_2
GCF_022404775.1_ASM2240477v1	NZ_CP062343.1	plasmid	25505	20691	1.232661544	0.399828339	3.082976925	25505	0	3.082976925	63789.87555	Staphylococcus aureus	NAS_AN_270	Terrabacteria group	Bacillota	Homo sapiens	NA	Humans	Staphylococcus	2781066	0.007439953	CP062343.1	mobilizable	4.315781481	0.488970274	-2.128429815	Cluster_2
GCF_014466955.1_ASM1446695v1	NZ_AP023397.1	plasmid	22101	60434	0.365704736	0.261953637	1.396066648	22101	0	1.396066648	84369.89181	Nocardia wallacei	FMUON74	Terrabacteria group	Actinomycetota	Homo sapiens	sputum for patient of pneumonia symptoms	Humans	Nocardia	7832428	0.00771587	AP023397.1	non-mobilizable	4.78128134	0.144906152	-2.112615071	Cluster_1
GCF_002386365.1_ASM238636v1	NZ_CP023509.1	plasmid	283264	39540	7.163985837	2.527180983	2.834773562	283264	0	2.834773562	112086.9467	Rothia mucilaginosa	FDAARGOS_369	Terrabacteria group	Actinomycetota	Homo sapiens	Blood	Humans	Rothia	2369230	0.016688966	CP023509.1	mobilizable	4.597036665	0.452518374	-1.777570558	Cluster_1
GCF_029714185.1_ASM2971418v1	NZ_CP121672.1	plasmid	702964	17876	39.32445737	4.655431363	8.447006154	702964	0	8.447006154	150998.682	Halobacillus naozhouensis	KCTC 13234	Terrabacteria group	Bacillota	Calliactis tricolor	NA	Animals	Halobacillus	4219438	0.004236583	CP121672.1	non-mobilizable	4.252270346	0.926702811	-2.372984264	Cluster_2
GCF_001021995.1_ASM102199v1	NZ_CP011573.1	plasmid	24148	13981	1.727201202	0.448832553	3.848208401	24148	0	3.848208401	53801.80165	Klebsiella aerogenes	CAV1320	Pseudomonadota	Gammaproteobacteria	Homo sapiens	Perirectal	Humans	Klebsiella	5124987	0.002728007	CP011573.1	mobilizable	4.145538236	0.585258583	-2.564154532	Cluster_2
GCF_013727635.1_ASM1372763v1	NZ_CP056261.1	plasmid	75166	34519	2.177525421	0.546633394	3.983520666	75166	0	3.983520666	137507.1499	Klebsiella aerogenes	RHBSTW-00898	Pseudomonadota	Gammaproteobacteria	NA	Wastewater influent sample	Human-impacted	Klebsiella	5404196	0.006387444	CP056261.1	conjugative	4.538058206	0.600267075	-2.194672886	Cluster_1
GCF_013727635.1_ASM1372763v1	NZ_CP056262.1	plasmid	40375	9294	4.34420056	0.546633394	7.947192047	40375	0	7.947192047	73861.20289	Klebsiella aerogenes	RHBSTW-00898	Pseudomonadota	Gammaproteobacteria	NA	Wastewater influent sample	Human-impacted	Klebsiella	5404196	0.001719775	CP056262.1	mobilizable	3.968202668	0.900213708	-2.764528424	Cluster_2
GCF_900620235.1_BPH2900	NZ_LR130514.1	plasmid	18877	2473	7.633238981	1.155606646	6.605395534	18877	0	6.605395534	16335.14315	Staphylococcus aureus	BPH2900	Terrabacteria group	Bacillota	Homo sapiens	blood	Humans	Staphylococcus	2823292	0.000875928	LR130514.1	non-mobilizable	3.393224116	0.819898828	-3.057531681	Cluster_2
GCF_963924745.1_632_2023_Hybrid	NZ_OZ004878.1	plasmid	74945	4207	17.81435702	1.130223717	15.76179721	74945	0	15.76179721	66309.88085	Neisseria gonorrhoeae	632_2023	Pseudomonadota	Betaproteobacteria	NA	NA	Unannotated	Neisseria	2228442	0.001887866	OZ004878.1	NA	3.623972512	1.197605736	-2.724028823	Cluster_2
GCF_009938305.1_ASM993830v1	NZ_AP022346.1	plasmid	32522	16356	1.988383468	0.632230887	3.145027409	32522	0	3.145027409	51440.0683	Fluviibacter phosphoraccumulans	ICHIAU1	Pseudomonadota	Betaproteobacteria	NA	water	Water	Fluviibacter	2392860	0.006835335	AP022346.1	non-mobilizable	4.213677102	0.497624435	-2.165240188	Cluster_2
GCF_008386335.1_ASM838633v1	NZ_CP043764.1	plasmid	34808	41772	0.833285454	0.378093294	2.203914927	34808	0	2.203914927	92061.93433	Campylobacter jejuni	BfR-CA-14430	Campylobacterota	Epsilonproteobacteria	NA	chicken	Livestock	Campylobacter	1645980	0.025378194	CP043764.1	conjugative	4.620885269	0.343194826	-1.595539285	Cluster_1
GCF_016756135.1_ASM1675613v1	NZ_AP024246.1	plasmid	17451	24567	0.710343143	0.372849267	1.905175109	17451	0	1.905175109	46804.43691	Mycobacterium intracellulare	M006	Terrabacteria group	Actinomycetota	Homo sapiens	sputum	Humans	Mycobacterium	5633196	0.004361112	AP024246.1	non-mobilizable	4.390352126	0.279934899	-2.360402736	Cluster_1
GCF_000204645.1_ASM20464v1	NC_015423.1	plasmid	859321	75488	11.3835444	5.246265512	2.169837645	859321	0	2.169837645	163796.7042	Alicycliphilus denitrificans K601	K601	Pseudomonadota	Betaproteobacteria	NA	anaerobic sewer sludge	Human-impacted	Alicycliphilus	4995263	0.015111917	15423.1	conjugative	4.877877919	0.33642724	-1.82068044	Cluster_1
GCF_014931335.1_ASM1493133v1	NZ_CP063114.1	plasmid	154709	35459	4.363039003	1.979213021	2.204431234	154709	0	2.204431234	78166.92712	Haemophilus parainfluenzae	M1C147_1	Pseudomonadota	Gammaproteobacteria	Homo sapiens	bronchoalveolar lavage	Humans	Haemophilus	1942899	0.018250563	CP063114.1	non-mobilizable	4.549726484	0.343296556	-1.738723741	Cluster_1
GCF_014931335.1_ASM1493133v1	NZ_CP063115.1	plasmid	258744	3250	79.61353846	1.979213021	40.22484574	258744	0	40.22484574	130730.7486	Haemophilus parainfluenzae	M1C147_1	Pseudomonadota	Gammaproteobacteria	Homo sapiens	bronchoalveolar lavage	Humans	Haemophilus	1942899	0.001672758	CP063115.1	non-mobilizable	3.511883361	1.604494387	-2.776566864	Cluster_2
GCF_029714165.1_ASM2971416v1	NZ_CP121589.1	plasmid	36691	68108	0.538717919	0.278904837	1.931547424	36691	0	1.931547424	131553.8319	Acinetobacter baumannii	MAB9	Pseudomonadota	Gammaproteobacteria	Homo sapiens	NA	Humans	Acinetobacter	4032275	0.016890713	CP121589.1	conjugative	4.833198127	0.285905375	-1.772352016	Cluster_1
GCF_029714165.1_ASM2971416v1	NZ_CP121590.1	plasmid	17869	8730	2.046849943	0.278904837	7.338882924	17869	0	7.338882924	64068.44793	Acinetobacter baumannii	MAB9	Pseudomonadota	Gammaproteobacteria	Homo sapiens	NA	Humans	Acinetobacter	4032275	0.002165031	CP121590.1	non-mobilizable	3.941014244	0.86562996	-2.6645359	Cluster_2
GCF_017815575.1_ASM1781557v1	NZ_CP072609.1	plasmid	154850	10867	14.2495629	2.289043108	6.225117757	154850	0	6.225117757	67648.35467	Desulfovibrio desulfuricans	L4	Thermodesulfobacteriota	Desulfovibrionia	NA	NA	Unannotated	Desulfovibrio	3544025	0.003066288	CP072609.1	mobilizable	4.036109667	0.794147571	-2.51338711	Cluster_2
GCF_028622695.1_ASM2862269v1	NZ_CP117729.1	plasmid	24966	8731	2.85946627	0.394751505	7.243712146	24966	0	7.243712146	63244.85075	Acinetobacter baumannii	2022CK-00783	Pseudomonadota	Gammaproteobacteria	Homo sapiens	urine	Humans	Acinetobacter	3891020	0.002243885	CP117729.1	non-mobilizable	3.941063988	0.859961184	-2.648999475	Cluster_2
GCF_033398815.1_ASM3339881v1	NZ_CP137704.1	plasmid	113435	6348	17.86940769	0.382465148	46.72166287	113435	0	46.72166287	296589.1159	Citrobacter freundii	FELIX_MS689	Pseudomonadota	Gammaproteobacteria	NA	NA	Unannotated	Citrobacter	4957772	0.001280414	CP137704.1	NA	3.802636918	1.669518291	-2.892649632	Cluster_2
GCF_036093575.1_ASM3609357v1	NZ_CP107973.1	plasmid	83151	92766	0.896352112	1.253850803	0.714879402	83151	0	0.714879402	66316.50256	Streptomyces europaeiscabiei	NBC_00363	Terrabacteria group	Actinomycetota	NA	soil	Earth	Streptomyces	10757626	0.008623278	CP107973.1	NA	4.967388831	-0.145767216	-2.064327611	Cluster_1
GCF_014705845.1_ASM1470584v1	NZ_CP061524.1	plasmid	24712	110967	0.222696838	0.307125584	0.72510025	24712	0	0.72510025	80462.19947	Acinetobacter baumannii	CFSAN093706	Pseudomonadota	Gammaproteobacteria	Homo sapiens	blood	Humans	Acinetobacter	3984712	0.027848186	CP061524.1	mobilizable	5.045193845	-0.139601945	-1.555203093	Cluster_1
GCF_024206615.1_ASM2420661v1	NZ_CP100339.1	plasmid	51021	4285	11.90688448	1.667779292	7.139364625	51021	0	7.139364625	30592.17742	Streptococcus suis	STC80	Terrabacteria group	Bacillota	Homo sapiens	blood	Humans	Streptococcus	2249634	0.001904754	CP100339.1	mobilizable	3.631950826	0.853659563	-2.720161041	Cluster_2
GCF_020809405.1_ASM2080940v1	NZ_CP081136.1	plasmid	24222	21696	1.116426991	0.257504687	4.335559891	24222	0	4.335559891	94064.30739	Terrisporobacter hibernicus	MCA3	Terrabacteria group	Bacillota	bovine	feces	Livestock	Terrisporobacter	4095141	0.005297986	CP081136.1	non-mobilizable	4.336379672	0.63704519	-2.275889187	Cluster_2
GCF_030020745.1_ASM3002074v1	NZ_CP124915.1	plasmid	52123	52618	0.990592573	0.632980206	1.564966112	52123	0	1.564966112	82345.3869	Enterococcus faecalis	EfsC8	Terrabacteria group	Bacillota	Homo sapiens	urine	Humans	Enterococcus	2700729	0.019482888	CP124915.1	mobilizable	4.721134337	0.194504938	-1.710346671	Cluster_1
GCF_013890155.1_ASM1389015v1	NZ_CP057631.1	plasmid	122857	105909	1.160024172	1.226253605	0.945990427	122857	0	0.945990427	100188.9001	Citrobacter sp. RHB20-C16	RHB20-C16	Pseudomonadota	Gammaproteobacteria	NA	Pooled cattle faecal samples collected from floor of farm	Livestock	Citrobacter	4885668	0.021677486	CP057631.1	non-mobilizable	5.024932867	-0.024113258	-1.663991084	Cluster_1
GCF_007833475.1_ASM783347v1	NZ_CP022406.1	plasmid	77456	266180	0.290991059	0.272650386	1.067268099	77456	0	1.067268099	284085.4226	Clostridium sporogenes	AM553	Terrabacteria group	Bacillota	NA	NA	Unannotated	Clostridium	4074445	0.065329143	CP022406.1	non-mobilizable	5.425175421	0.028273528	-1.184893039	Cluster_1
GCF_001991075.2_ASM199107v2	NZ_CP014203.1	plasmid	637403	120667	5.282330712	2.721679688	1.940834822	637403	0	1.940834822	234194.7154	Clostridium baratii	CDC51267	Terrabacteria group	Bacillota	NA	NA	Unannotated	Clostridium	3091050	0.039037544	CP014203.1	non-mobilizable	5.081588516	0.287988575	-1.408517515	Cluster_1
GCF_023299225.1_ASM2329922v1	NZ_CP097067.1	plasmid	79954	57278	1.395893711	0.544089565	2.565558688	79954	0	2.565558688	146950.0705	Enterococcus faecalis	AT49a	Terrabacteria group	Bacillota	NA	pet food (BARF)	Food	Enterococcus	2762944	0.020730786	CP097067.1	mobilizable	4.757987845	0.409181954	-1.683384238	Cluster_1
GCF_023299225.1_ASM2329922v1	NZ_CP097068.1	plasmid	37489	2098	17.86892278	0.544089565	32.84187737	37489	0	32.84187737	68902.25872	Enterococcus faecalis	AT49a	Terrabacteria group	Bacillota	NA	pet food (BARF)	Food	Enterococcus	2762944	0.000759335	CP097068.1	non-mobilizable	3.321805484	1.516427975	-3.119566599	Cluster_2
GCF_902807015.1_15-2067_O99	NZ_LR777657.1	plasmid	983295	6319	155.6092736	5.996753677	25.9489187	983295	0	25.9489187	163971.2172	Chlamydiifrater volucris	15-2067_O99	PVC group	Chlamydiota	Phoenicopterus roseus	cloacal swab	Livestock	Chlamydiifrater	1198895	0.005270687	LR777657.1	non-mobilizable	3.800648355	1.414119265	-2.278132794	Cluster_2
GCF_014931375.1_ASM1493137v1	NZ_CP063118.1	plasmid	50674	23442	2.161675625	0.775316062	2.788121813	50674	0	2.788121813	65359.15155	Haemophilus parainfluenzae	M1C142_1	Pseudomonadota	Gammaproteobacteria	Homo sapiens	cough swab	Humans	Haemophilus	2009890	0.011663325	CP063118.1	conjugative	4.369994662	0.445311744	-1.933177628	Cluster_1
GCF_014931375.1_ASM1493137v1	NZ_CP063119.1	plasmid	445963	4208	105.9798004	0.775316062	136.6923834	445963	0	136.6923834	575201.5492	Haemophilus parainfluenzae	M1C142_1	Pseudomonadota	Gammaproteobacteria	Homo sapiens	cough swab	Humans	Haemophilus	2009890	0.002093647	CP063119.1	mobilizable	3.624075731	2.135744316	-2.679096558	Cluster_2
GCF_022405575.1_ASM2240557v1	NZ_CP062391.1	plasmid	11354	37087	0.30614501	0.263251198	1.162938717	11354	0	1.162938717	43129.9082	Staphylococcus aureus	NAS_AN_036	Terrabacteria group	Bacillota	Homo sapiens	NA	Humans	Staphylococcus	2791691	0.01328478	CP062391.1	conjugative	4.569221704	0.065556829	-1.876645642	Cluster_1
GCF_022405575.1_ASM2240557v1	NZ_CP062392.1	plasmid	11477	24655	0.465503955	0.263251198	1.768288077	11477	0	1.768288077	43597.14254	Staphylococcus aureus	NAS_AN_036	Terrabacteria group	Bacillota	Homo sapiens	NA	Humans	Staphylococcus	2791691	0.008831565	CP062392.1	mobilizable	4.391905007	0.247553019	-2.05396234	Cluster_1
GCF_025311295.1_ASM2531129v1	NZ_CP104489.1	plasmid	48344	44362	1.089761508	1.18200058	0.921963598	48344	0	0.921963598	40900.14915	Salmonella enterica	SalSpp_sample_10_No.2	Pseudomonadota	Gammaproteobacteria	Homo sapiens	Carcass Rinse	Humans	Salmonella	4806677	0.009229245	CP104489.1	conjugative	4.647011117	-0.035286226	-2.034833822	Cluster_1
GCF_025311295.1_ASM2531129v1	NZ_CP104490.1	plasmid	21461	3373	6.362585236	1.18200058	5.382895191	21461	0	5.382895191	18156.50548	Salmonella enterica	SalSpp_sample_10_No.2	Pseudomonadota	Gammaproteobacteria	Homo sapiens	Carcass Rinse	Humans	Salmonella	4806677	0.000701732	CP104490.1	mobilizable	3.528016341	0.731015924	-3.153828598	Cluster_2
GCF_900622505.2_Spn4559	NZ_LR595849.1	plasmid	112309	5247	21.40442157	0.968865369	22.09225581	112309	0	22.09225581	115918.0662	Streptococcus pneumoniae	4559	Terrabacteria group	Bacillota	Homo sapiens	blood	Humans	Streptococcus	2150981	0.002439352	LR595849.1	non-mobilizable	3.719911064	1.344240063	-2.61272551	Cluster_2
GCF_029962145.1_ASM2996214v1	NZ_CP124653.1	plasmid	21210	41411	0.512182753	0.255658475	2.003386559	21210	0	2.003386559	82962.24079	Pseudomonas aeruginosa	2020CK-00443	Pseudomonadota	Gammaproteobacteria	Homo sapiens	Wound/Abscess	Humans	Pseudomonas	6936895	0.005969674	CP124653.1	non-mobilizable	4.617115718	0.301764756	-2.224049403	Cluster_1
GCF_003410275.1_ASM341027v1	NZ_CP031610.1	plasmid	73993	160292	0.461613805	0.494487644	0.933519392	73993	0	0.933519392	149635.6904	Escherichia coli	N3	Pseudomonadota	Gammaproteobacteria	Homo sapiens	Rectal swab	Humans	Escherichia	4821441	0.033245662	CP031610.1	conjugative	5.204911848	-0.029876656	-1.478265009	Cluster_1
GCF_023170045.1_ASM2317004v1	NZ_AP025694.1	plasmid	164977	40253	4.098501975	0.267557593	15.31820467	164977	0	15.31820467	616603.6926	Staphylococcus aureus	JICS127	Terrabacteria group	Bacillota	NA	human subcutaneous abscess	Humans	Staphylococcus	2879025	0.013981469	AP025694.1	conjugative	4.604798253	1.185207868	-1.854447183	Cluster_1
GCF_023170045.1_ASM2317004v1	NZ_AP025695.1	plasmid	197308	17851	11.05305025	0.267557593	41.31091969	197308	0	41.31091969	737441.2274	Staphylococcus aureus	JICS127	Terrabacteria group	Bacillota	NA	human subcutaneous abscess	Humans	Staphylococcus	2879025	0.006200363	AP025695.1	mobilizable	4.25166255	1.616064864	-2.207582886	Cluster_2
GCF_946406635.1_SJC1048	NZ_OX291587.1	plasmid	69069	12879	5.362916375	0.677178221	7.919505104	69069	0	7.919505104	101995.3062	Serratia marcescens	SJC1048	Pseudomonadota	Gammaproteobacteria	NA	Bloodstream	Humans	Serratia	5433196	0.002370428	OX291587.1	NA	4.109882143	0.898698043	-2.625173229	Cluster_2
GCF_946406635.1_SJC1048	NZ_OX291588.1	plasmid	26202	3696	7.089285714	0.677178221	10.46886255	26202	0	10.46886255	38692.91598	Serratia marcescens	SJC1048	Pseudomonadota	Gammaproteobacteria	NA	Bloodstream	Humans	Serratia	5433196	0.000680263	OX291588.1	NA	3.567731963	1.019899498	-3.16732341	Cluster_2
GCF_946406635.1_SJC1048	NZ_OX291589.1	plasmid	25240	3223	7.831213155	0.677178221	11.56447877	25240	0	11.56447877	37272.31507	Serratia marcescens	SJC1048	Pseudomonadota	Gammaproteobacteria	NA	Bloodstream	Humans	Serratia	5433196	0.000593205	OX291589.1	NA	3.508260306	1.063126063	-3.226795067	Cluster_2
GCF_029962365.1_ASM2996236v1	NZ_CP050821.1	plasmid	292009	13701	21.31296986	2.776541614	7.676085153	292009	0	7.676085153	105170.0427	Clostridium botulinum	V73	Terrabacteria group	Bacillota	NA	household dust	Human-impacted	Clostridium	3975380	0.003446463	CP050821.1	non-mobilizable	4.136752266	0.885139784	-2.462626382	Cluster_2
GCF_027886645.1_ASM2788664v1	NZ_CP115664.1	plasmid	121752	8219	14.81348096	0.444180652	33.35012656	121752	0	33.35012656	274104.6902	Pseudomonas putida	PD584_L3	Pseudomonadota	Gammaproteobacteria	NA	laboratory strain	Human-impacted	Pseudomonas	5912475	0.001390112	CP115664.1	non-mobilizable	3.91481898	1.523097486	-2.856950337	Cluster_2
GCF_905338025.2_AN2363v1_cp	NZ_OW969782.1	plasmid	113231	61830	1.831327834	0.528389841	3.465864961	113231	0	3.465864961	214294.4305	Klebsiella oxytoca	328	Pseudomonadota	Gammaproteobacteria	Homo sapiens	Hospital Arquitecto Marcide (Ferrol)	Humans	Klebsiella	5699169	0.01084895	OW969782.1	conjugative	4.791199246	0.539811637	-1.964612289	Cluster_1
GCF_905338025.2_AN2363v1_cp	NZ_OW969783.1	plasmid	47266	4665	10.13204716	0.528389841	19.17532545	47266	0	19.17532545	89452.89322	Klebsiella oxytoca	328	Pseudomonadota	Gammaproteobacteria	Homo sapiens	Hospital Arquitecto Marcide (Ferrol)	Humans	Klebsiella	5699169	0.00081854	OW969783.1	mobilizable	3.668851648	1.282742744	-3.086959887	Cluster_2
GCF_001535315.2_ASM153531v2	NZ_CP014995.1	plasmid	19931	109917	0.181327729	0.392877815	0.461537207	19931	0	0.461537207	50730.78513	Salmonella enterica subsp. enterica serovar Tennessee	CFSAN001387	Pseudomonadota	Gammaproteobacteria	NA	peanut butter	Food	Salmonella	4834050	0.022738077	CP014995.1	non-mobilizable	5.041064867	-0.335793283	-1.643246272	Cluster_1
GCF_021650955.1_ASM2165095v1	NZ_CP091282.1	plasmid	306776	78446	3.910664661	5.557695893	0.703648551	306776	0	0.703648551	55198.41422	Macrococcoides canis	B8	Terrabacteria group	Bacillota	NA	environment of horse clinic	Human-impacted	Macrococcoides	2279755	0.034409838	CP091282.1	non-mobilizable	4.894570804	-0.152644202	-1.463317373	Cluster_1
GCF_001655495.1_ASM165549v1	NZ_CP015303.1	plasmid	119096	7502	15.87523327	1.888219945	8.407512755	119096	0	8.407512755	63073.16069	Chlamydia trachomatis	E-32931	PVC group	Chlamydiota	Homo sapiens	Patient sample	Humans	Chlamydia	1048917	0.007152139	CP015303.1	non-mobilizable	3.87517706	0.924667535	-2.145564064	Cluster_2
GCF_032259785.1_ASM3225978v1	NZ_CP135195.1	plasmid	37647	6205	6.067203868	0.5567619	10.89730434	37647	0	10.89730434	67617.77343	Pasteurella multocida	102426	Pseudomonadota	Gammaproteobacteria	Sus scrofa	NA	Livestock	Pasteurella	2354220	0.002635693	CP135195.1	NA	3.792741786	1.03731908	-2.579105259	Cluster_2
GCF_013834525.1_ASM1383452v1	NZ_CP057464.1	plasmid	124192	107745	1.152647455	1.280418405	0.900211564	124192	0	0.900211564	96993.29497	Escherichia fergusonii	RHB26-C03	Pseudomonadota	Gammaproteobacteria	NA	Pooled cattle faecal samples collected from floor of farm	Livestock	Escherichia	4622703	0.023307792	CP057464.1	conjugative	5.032397125	-0.045655412	-1.632498866	Cluster_1
GCF_020991185.1_ASM2099118v1	NZ_CP087762.1	plasmid	803387	43072	18.65218704	3.652816212	5.106248426	803387	0	5.106248426	219936.3322	Lactobacillus gasseri	Lg1266	Terrabacteria group	Bacillota	Homo sapiens	urine	Humans	Lactobacillus	1776837	0.024240828	CP087762.1	mobilizable	4.634195038	0.70810194	-1.615452551	Cluster_1
GCF_024023075.1_ASM2402307v1	NZ_CP099591.1	plasmid	26700	67408	0.396095419	0.227145295	1.743797592	26700	0	1.743797592	117545.9081	Escherichia coli	WG1	Pseudomonadota	Gammaproteobacteria	Homo sapiens	NA	Humans	Escherichia	4668087	0.014440176	CP099591.1	conjugative	4.828711442	0.241496074	-1.8404275	Cluster_1
GCF_023170025.1_ASM2317002v1	NZ_AP025684.1	plasmid	525708	24495	21.46184936	10.16882134	2.110554275	525708	0	2.110554275	51698.02696	Staphylococcus aureus	JP025	Terrabacteria group	Bacillota	Homo sapiens	NA	Humans	Staphylococcus	2794309	0.008766031	AP025684.1	mobilizable	4.389077444	0.324396525	-2.057196986	Cluster_1
GCF_040047685.1_SAWL001	NZ_CP138569.1	plasmid	452544	3332	135.817527	5.857076489	23.18862102	452544	0	23.18862102	77264.48525	Staphylococcus aureus	-	Terrabacteria group	Bacillota	Homo sapiens	blood	Humans	Staphylococcus	2761652	0.001206524	CP138569.1	NA	3.522704993	1.365274923	-2.918463959	Cluster_2
GCF_022921215.1_ASM2292121v1	NZ_CP094055.1	plasmid	277005	3391	81.68829254	8.142761609	10.03201327	277005	0	10.03201327	34018.55701	Helicobacter pylori	Hpfe125	Campylobacterota	Epsilonproteobacteria	Homo sapiens	gastric biopsy	Humans	Helicobacter	1553667	0.002182578	CP094055.1	non-mobilizable	3.53032779	1.001388098	-2.661030152	Cluster_2
GCF_003324815.1_ASM332481v1	NZ_CP029996.1	plasmid	55002	87775	0.626624893	0.468369002	1.337887201	55002	0	1.337887201	117433.0491	Salmonella enterica subsp. salamae serovar 56:b:[1;5]	SA20053897	Pseudomonadota	Gammaproteobacteria	NA	NA	Unannotated	Salmonella	4920300	0.017839359	CP029996.1	conjugative	4.943370838	0.126419499	-1.748620745	Cluster_1
GCF_003324815.1_ASM332481v1	NZ_CP029997.1	plasmid	88086	86128	1.022733606	0.468369002	2.183606519	88086	0	2.183606519	188069.6623	Salmonella enterica subsp. salamae serovar 56:b:[1;5]	SA20053897	Pseudomonadota	Gammaproteobacteria	NA	NA	Unannotated	Salmonella	4920300	0.017504624	CP029997.1	conjugative	4.935144362	0.339174382	-1.756847221	Cluster_1
GCF_003324815.1_ASM332481v1	NZ_CP029998.1	plasmid	51822	61198	0.846792379	0.468369002	1.807959911	51822	0	1.807959911	110643.5306	Salmonella enterica subsp. salamae serovar 56:b:[1;5]	SA20053897	Pseudomonadota	Gammaproteobacteria	NA	NA	Unannotated	Salmonella	4920300	0.012437859	CP029998.1	conjugative	4.786737229	0.257188796	-1.905254354	Cluster_1
GCF_023375155.1_ASM2337515v1	NZ_CP088184.1	plasmid	20282	8617	2.353719392	0.771899052	3.049258043	20282	0	3.049258043	26275.45656	Enterococcus hirae	S2-7	Terrabacteria group	Bacillota	Sus scrofa domesticus	fecal sample	Livestock	Enterococcus	2720563	0.003167359	CP088184.1	non-mobilizable	3.935356093	0.484194178	-2.499302694	Cluster_2
GCF_023375155.1_ASM2337515v1	NZ_CP088185.1	plasmid	33015	5288	6.243381241	0.771899052	8.088339047	33015	0	8.088339047	42771.13688	Enterococcus hirae	S2-7	Terrabacteria group	Bacillota	Sus scrofa domesticus	fecal sample	Livestock	Enterococcus	2720563	0.001943715	CP088185.1	non-mobilizable	3.723291446	0.907859348	-2.711367341	Cluster_2
GCF_023375155.1_ASM2337515v1	NZ_CP088186.1	plasmid	100640	2924	34.41860465	0.771899052	44.58951539	100640	0	44.58951539	130379.743	Enterococcus hirae	S2-7	Terrabacteria group	Bacillota	Sus scrofa domesticus	fecal sample	Livestock	Enterococcus	2720563	0.001074778	CP088186.1	non-mobilizable	3.465977368	1.649232752	-2.968681419	Cluster_2
GCF_023573045.1_ASM2357304v1	NZ_CP097621.1	plasmid	84064	3346	25.12372983	0.344742527	72.87679312	84064	0	72.87679312	243845.7498	Pasteurella multocida	P2192	Pseudomonadota	Gammaproteobacteria	Avian	NA	Animals	Pasteurella	2268200	0.001475179	CP097621.1	non-mobilizable	3.524525937	1.862589254	-2.831155409	Cluster_2
GCF_020097135.1_ASM2009713v1	NZ_CP083609.1	plasmid	179204	1451	123.5037905	6.485647767	19.04262996	179204	0	19.04262996	27630.85607	Macrococcus armenti	JEK37	Terrabacteria group	Bacillota	NA	skin of a pig	Livestock	Macrococcus	2204326	0.000658251	CP083609.1	non-mobilizable	3.161667412	1.279726928	-3.181608411	Cluster_2
GCF_033808255.1_ASM3380825v1	NZ_CP138567.1	plasmid	336476	34997	9.614424093	2.948532819	3.260748542	336476	0	3.260748542	114116.4167	Staphylococcus aureus	AUSMDU00020487	Terrabacteria group	Bacillota	Homo sapiens	Calf Swab	Humans	Staphylococcus	2895690	0.012085893	CP138567.1	NA	4.544030818	0.513317309	-1.917721249	Cluster_1
GCF_000025285.1_ASM2528v1	NC_013742.1	plasmid	1575269	2801	562.395216	65.98563137	8.522995148	1575269	0	8.522995148	23872.90941	Archaeoglobus profundus DSM 5631	DSM 5631	Euryarchaeota	Archaeoglobi	NA	NA	Unannotated	Archaeoglobus	1560622	0.001794797	13742.1	non-mobilizable	3.447313109	0.930592241	-2.745984616	Cluster_2
GCF_038421315.1_ASM3842131v1	NZ_CP131631.1	plasmid	112932	4153	27.19287262	0.459502702	59.17891784	112932	0	59.17891784	245770.0458	Neisseria gonorrhoeae	-	Pseudomonadota	Betaproteobacteria	Homo sapiens	urine	Humans	Neisseria	2234433	0.001858637	CP131631.1	NA	3.618361931	1.772167019	-2.730805406	Cluster_2
GCF_032928595.1_ASM3292859v1	NZ_CP136644.1	plasmid	233233	41739	5.58789142	1.92925214	2.896402862	233233	0	2.896402862	120892.9591	Bacillus altitudinis	RS1	Terrabacteria group	Bacillota	NA	lettuce	Food	Bacillus	3845346	0.01085442	CP136644.1	NA	4.62054204	0.461858968	-1.964393383	Cluster_1
GCF_003325275.1_ASM332527v1	NZ_CP030234.1	plasmid	31671	94810	0.334047041	0.220875109	1.512379744	31671	0	1.512379744	143388.7236	Salmonella enterica	SA20101045	Pseudomonadota	Gammaproteobacteria	NA	NA	Unannotated	Salmonella	4729786	0.020045304	CP030234.1	conjugative	4.976854147	0.179660852	-1.697987345	Cluster_1
GCF_016593235.1_ASM1659323v1	NZ_AP023066.1	plasmid	60134	24473	2.457156867	0.562685879	4.366835847	60134	0	4.366835847	106869.5737	Nitratiruptor sp. YY09-18	YY09-18	Campylobacterota	Epsilonproteobacteria	NA	marine hydrothermal vent chimney	Water	Nitratiruptor	1732647	0.014124631	AP023066.1	non-mobilizable	4.38868721	0.640166867	-1.850022881	Cluster_1
GCF_021952645.1_ASM2195264v1	NZ_CP085862.1	plasmid	17479	57983	0.301450425	0.314342978	0.958985712	17479	0	0.958985712	55604.86856	Serratia marcescens	MV-u1-SK1-O	Pseudomonadota	Gammaproteobacteria	NA	environmental swab veterinary clinic	Human-impacted	Serratia	5188985	0.011174247	CP085862.1	conjugative	4.763300682	-0.018187863	-1.951781734	Cluster_1
GCF_021952645.1_ASM2195264v1	NZ_CP085861.1	plasmid	19551	63589	0.307458837	0.314342978	0.978099905	19551	0	0.978099905	62196.39483	Serratia marcescens	MV-u1-SK1-O	Pseudomonadota	Gammaproteobacteria	NA	environmental swab veterinary clinic	Human-impacted	Serratia	5188985	0.012254612	CP085861.1	conjugative	4.803381995	-0.009616783	-1.91170042	Cluster_1
GCF_002947235.1_ASM294723v1	NZ_CP026703.1	plasmid	30340	22569	1.344321857	0.910247424	1.476875212	30340	0	1.476875212	33331.59665	Serratia marcescens	AR_0027	Pseudomonadota	Gammaproteobacteria	NA	NA	Unannotated	Serratia	5472946	0.004123739	CP026703.1	mobilizable	4.353512317	0.169343801	-2.384708847	Cluster_2
GCF_037749255.1_ASM3774925v1	NZ_CP148113.1	plasmid	44144	84215	0.524182153	0.590151911	0.888215632	44144	0	0.888215632	74801.07944	Bacillus subtilis	-	Terrabacteria group	Bacillota	NA	NA	Unannotated	Bacillus	4214564	0.019981901	CP148113.1	NA	4.925389453	-0.051481588	-1.6993632	Cluster_1
GCF_030064445.1_ASM3006444v1	NZ_CP116043.1	plasmid	58501	40085	1.459423725	0.499499253	2.921773588	58501	0	2.921773588	117119.2943	Salmonella enterica subsp. enterica serovar 1;4;[5];12:i:-	BL708	Pseudomonadota	Gammaproteobacteria	NA	Poultry	Livestock	Salmonella	4998532	0.008019354	CP116043.1	conjugative	4.602981888	0.465646559	-2.095860589	Cluster_1
GCF_003815775.1_ASM381577v1	NZ_CP033927.1	plasmid	122088	30209	4.041444603	1.815526132	2.226045955	122088	0	2.226045955	67246.62225	Chryseobacterium joostei	DSM 16927	FCB group	Bacteroidota/Chlorobiota group	NA	NA	Unannotated	Chryseobacterium	4860412	0.006215317	CP033927.1	non-mobilizable	4.480136349	0.347534126	-2.206536735	Cluster_1
GCF_029961245.1_ASM2996124v1	NZ_CP124623.1	plasmid	17465	39861	0.438147563	0.306605812	1.429025629	17465	0	1.429025629	56962.3906	Pseudomonas aeruginosa	2021CK-01159	Pseudomonadota	Gammaproteobacteria	Homo sapiens	Wound/Abscess	Humans	Pseudomonas	6526980	0.006107112	CP124623.1	non-mobilizable	4.60054819	0.155040018	-2.214164092	Cluster_1
GCF_022405145.1_ASM2240514v1	NZ_CP062349.1	plasmid	24010	20653	1.162542972	0.386377729	3.008825005	24010	0	3.008825005	62141.26282	Staphylococcus aureus	NAS_AN_260	Terrabacteria group	Bacillota	Homo sapiens	NA	Humans	Staphylococcus	2888373	0.007150392	CP062349.1	mobilizable	4.314983145	0.47839693	-2.145670132	Cluster_2
GCF_006351805.1_ASM635180v1	NZ_CP040901.1	plasmid	2932605	93930	31.22117534	36.34527152	0.859016154	2932605	0	0.859016154	80687.38732	Salmonella enterica subsp. enterica serovar Typhimurium	SAP18-6199	Pseudomonadota	Gammaproteobacteria	NA	NA	Unannotated	Salmonella	4813658	0.019513227	CP040901.1	conjugative	4.972804322	-0.065998669	-1.709670909	Cluster_1
GCF_034265375.1_ASM3426537v1	NZ_CP139040.1	plasmid	162998	8555	19.05295149	1.218842627	15.6320029	162998	0	15.6320029	133731.7848	Escherichia coli MP1	MP1	Pseudomonadota	Gammaproteobacteria	NA	NA	Unannotated	Escherichia	4785978	0.001787513	CP139040.1	NA	3.932220014	1.194014627	-2.747750684	Cluster_2
GCF_009913175.1_ASM991317v1	NZ_CP047864.1	plasmid	78438	27268	2.876558603	2.07555304	1.385923919	78438	0	1.385923919	37791.37343	Staphylococcus aureus	UP_1106	Terrabacteria group	Bacillota	Homo sapiens	NA	Humans	Staphylococcus	2819688	0.009670573	CP047864.1	mobilizable	4.435653285	0.14173939	-2.014547771	Cluster_1
GCF_001941975.2_SSP	NZ_CP146992.1	plasmid	62665	59087	1.060554775	0.864151085	1.227279342	62665	0	1.227279342	72516.25449	Sporomusa sphaeroides DSM 2875	-	Terrabacteria group	Bacillota	NA	river mud	Earth	Sporomusa	4956256	0.011921701	CP146992.1	NA	4.77149194	0.088943424	-1.92366179	Cluster_1
GCF_022405475.1_ASM2240547v1	NZ_CP062381.1	plasmid	12964	39353	0.329428506	0.212961074	1.546895402	12964	0	1.546895402	60874.97474	Staphylococcus aureus	NAS_AN_076	Terrabacteria group	Bacillota	Homo sapiens	NA	Humans	Staphylococcus	2833222	0.01388984	CP062381.1	mobilizable	4.594977846	0.189460948	-1.85730276	Cluster_1
GCF_000833195.1_ASM83319v1	NZ_CP009342.1	plasmid	3718006	3936	944.6153455	16.00387898	59.02414948	3718006	0	59.02414948	232319.0524	Francisella philomiragia	O#319-029	Pseudomonadota	Gammaproteobacteria	NA	Water	Water	Francisella	2040998	0.001928468	CP009342.1	non-mobilizable	3.59505509	1.771029738	-2.714787489	Cluster_2
GCF_013372085.1_ASM1337208v1	NZ_CP053099.1	plasmid	23482	13409	1.751211873	1.050565707	1.666922746	23482	0	1.666922746	22351.7671	Acinetobacter baumannii ATCC 17978	ATCC 17978	Pseudomonadota	Gammaproteobacteria	Homo sapiens	NA	Humans	Acinetobacter	4005343	0.003347778	CP053099.1	non-mobilizable	4.127396391	0.221915473	-2.475243322	Cluster_2
GCF_013372085.1_ASM1337208v1	NZ_CP053100.1	plasmid	31809	11302	2.814457618	1.050565707	2.67899247	31809	0	2.67899247	30277.9729	Acinetobacter baumannii ATCC 17978	ATCC 17978	Pseudomonadota	Gammaproteobacteria	Homo sapiens	NA	Humans	Acinetobacter	4005343	0.002821731	CP053100.1	non-mobilizable	4.053155303	0.427971493	-2.54948441	Cluster_2
GCF_022404575.1_ASM2240457v1	NZ_CP062321.1	plasmid	30382	27068	1.122432392	0.391593293	2.866321797	30382	0	2.866321797	77585.59839	Staphylococcus aureus	NAS_OP_101	Terrabacteria group	Bacillota	Homo sapiens	NA	Humans	Staphylococcus	2816537	0.009610383	CP062321.1	mobilizable	4.432456168	0.457324946	-2.017259293	Cluster_1
GCF_016454245.1_ASM1645424v1	NZ_CP051357.1	plasmid	67813	161620	0.419582972	0.323855057	1.29558876	67813	0	1.29558876	209393.0555	Salmonella enterica subsp. enterica serovar Agona	CVM 28336	Pseudomonadota	Gammaproteobacteria	NA	swine	Livestock	Salmonella	4933457	0.03275999	CP051357.1	conjugative	5.208495102	0.112467172	-1.484656245	Cluster_1
GCF_016454705.1_ASM1645470v1	NZ_CP051417.1	plasmid	349603	10910	32.04427131	0.133692537	239.6863141	349603	0	239.6863141	2614977.686	Salmonella enterica subsp. enterica serovar Muenchen	CVM 20744	Pseudomonadota	Gammaproteobacteria	NA	swine	Livestock	Salmonella	4834032	0.002256915	CP051417.1	mobilizable	4.037824751	2.379643237	-2.64648477	Cluster_2
GCF_016454705.1_ASM1645470v1	NZ_CP051418.1	plasmid	268926	4593	58.55127368	0.133692537	437.954692	268926	0	437.954692	2011525.9	Salmonella enterica subsp. enterica serovar Muenchen	CVM 20744	Pseudomonadota	Gammaproteobacteria	NA	swine	Livestock	Salmonella	4834032	0.000950139	CP051418.1	mobilizable	3.662096445	2.641429183	-3.022213076	Cluster_2
GCF_028464025.1_ASM2846402v1	NZ_CP116804.1	plasmid	126749	110969	1.142201876	0.635073903	1.798533795	126749	0	1.798533795	199581.4967	Acinetobacter baumannii	37662RM1	Pseudomonadota	Gammaproteobacteria	NA	selected with meropenem showing different genome comparing to wild type (37662WT)	Human-impacted	Acinetobacter	3953036	0.028071841	CP116804.1	mobilizable	5.045201672	0.254918603	-1.551729097	Cluster_1
GCF_005083845.1_ASM508384v1	NZ_CP034895.1	plasmid	11236	7600	1.478421053	1.660305482	0.890451226	11236	0	0.890451226	6767.429321	Buchnera aphidicola (Aphis helianthi)	Ahe	Pseudomonadota	Gammaproteobacteria	Aphis helianthi	air	Animals	Buchnera	634211	0.011983394	CP034895.1	non-mobilizable	3.880813592	-0.050389864	-1.921420178	Cluster_2
GCF_022493095.1_ASM2249309v1	NZ_CP062440.1	plasmid	17649	3126	5.645873321	0.272952832	20.68442847	17649	0	20.68442847	64659.52339	Staphylococcus aureus	NAS_AN_285	Terrabacteria group	Bacillota	Homo sapiens	NA	Humans	Staphylococcus	2822484	0.001107535	CP062440.1	mobilizable	3.494988974	1.315643525	-2.955642515	Cluster_2
GCF_014334275.1_ASM1433427v1	NZ_CP060527.1	plasmid	12227	90421	0.135223012	0.213716442	0.632721614	12227	0	0.632721614	57211.32106	Listeria monocytogenes	OB080183	Terrabacteria group	Bacillota	NA	NA	Unannotated	Listeria	2908728	0.031086097	CP060527.1	mobilizable	4.956269306	-0.19878733	-1.507433806	Cluster_1
GCF_001692495.1_ASM169249v1	NZ_CP016564.1	plasmid	27604	37697	0.732259862	0.295351916	2.479279194	27604	0	2.479279194	93461.38779	Salmonella enterica subsp. enterica serovar Heidelberg	A3EZ223	Pseudomonadota	Gammaproteobacteria	Homo sapiens	human	Humans	Salmonella	4751227	0.007934161	CP016564.1	conjugative	4.57630679	0.394325436	-2.100498991	Cluster_1
GCF_013784105.1_ASM1378410v1	NZ_CP056394.1	plasmid	43314	89835	0.482150609	0.432526665	1.114730371	43314	0	1.114730371	100141.8028	Enterobacter sp. RHBSTW-00593	RHBSTW-00593	Pseudomonadota	Gammaproteobacteria	NA	Freshwater sample from upstream of wastewater treatment plant	Human-impacted	Enterobacter	4928295	0.018228414	CP056394.1	conjugative	4.953445572	0.047169834	-1.739251124	Cluster_1
GCF_029717425.1_ASM2971742v1	NZ_CP099253.1	plasmid	293109	3960	74.01742424	1.044691838	70.85096441	293109	0	70.85096441	280569.8191	Klebsiella aerogenes	RHB11-E1-C08	Pseudomonadota	Gammaproteobacteria	NA	Pooled sediment sample collected from floor of cattle farm	Earth	Klebsiella	5224332	0.000757992	CP099253.1	non-mobilizable	3.597695186	1.850345766	-3.120335582	Cluster_2
GCF_028335665.1_ASM2833566v1	NZ_CP116554.1	plasmid	89099	59599	1.494974748	1.025967015	1.457137244	89099	0	1.457137244	86843.92259	Enterococcus faecalis	K80-2b	Terrabacteria group	Bacillota	Bos taurus	fecal sample	Livestock	Enterococcus	2717332	0.021932911	CP116554.1	mobilizable	4.775238973	0.163500459	-1.65890373	Cluster_1
GCF_011058655.1_ASM1105865v1	NZ_CP043817.1	plasmid	494698	41356	11.96194023	5.745712495	2.081889798	494698	0	2.081889798	86098.6345	Neisseria gonorrhoeae	NG251	Pseudomonadota	Betaproteobacteria	Homo sapiens	Urethral swab	Humans	Neisseria	2218831	0.018638644	CP043817.1	conjugative	4.616538527	0.318457737	-1.729585698	Cluster_1
GCF_011058655.1_ASM1105865v1	NZ_CP043818.1	plasmid	1499194	5600	267.7132143	5.745712495	46.59356251	1499194	0	46.59356251	260923.9501	Neisseria gonorrhoeae	NG251	Pseudomonadota	Betaproteobacteria	Homo sapiens	Urethral swab	Humans	Neisseria	2218831	0.002523852	CP043818.1	mobilizable	3.748188027	1.668325918	-2.597936198	Cluster_2
GCF_011058655.1_ASM1105865v1	NZ_CP043819.1	plasmid	678577	4207	161.2971238	5.745712495	28.07260614	678577	0	28.07260614	118101.454	Neisseria gonorrhoeae	NG251	Pseudomonadota	Betaproteobacteria	Homo sapiens	Urethral swab	Humans	Neisseria	2218831	0.001896043	CP043819.1	mobilizable	3.623972512	1.448282733	-2.722151713	Cluster_2
GCF_017638965.1_ASM1763896v1	NZ_CP067233.1	plasmid	38074	107006	0.355811824	0.50085601	0.710407416	38074	0	0.710407416	76017.85592	Escherichia coli	SBF45	Pseudomonadota	Gammaproteobacteria	NA	surface water	Water	Escherichia	4622610	0.023148395	CP067233.1	conjugative	5.02940813	-0.148492514	-1.635479124	Cluster_1
GCF_017638965.1_ASM1763896v1	NZ_CP067234.1	plasmid	18845	95149	0.198057783	0.50085601	0.395438567	18845	0	0.395438567	37625.58425	Escherichia coli	SBF45	Pseudomonadota	Gammaproteobacteria	NA	surface water	Water	Escherichia	4622610	0.020583393	CP067234.1	non-mobilizable	4.978404228	-0.402920976	-1.686483026	Cluster_1
GCF_024334045.1_ASM2433404v1	NZ_CP084081.1	plasmid	234047	5208	44.93990015	3.802043202	11.81993412	234047	0	11.81993412	61558.21688	Campylobacter jejuni	MS2005	Campylobacterota	Epsilonproteobacteria	NA	Chicken gizzard (Gallus gallus)	Food	Campylobacter	1757242	0.002963735	CP084081.1	non-mobilizable	3.716670976	1.072615056	-2.528160599	Cluster_2
GCF_025985185.1_ASM2598518v1	NZ_CP087838.1	plasmid	14479	46169	0.313608698	0.14640643	2.142041841	14479	0	2.142041841	98895.92978	Moraxella bovis	SAM68509	Pseudomonadota	Gammaproteobacteria	Bovine	NA	Livestock	Moraxella	2716602	0.016995128	CP087838.1	mobilizable	4.664350468	0.33082795	-1.769675548	Cluster_1
GCF_001690005.1_ASM169000v1	NZ_CP016508.1	plasmid	2929923	2096	1397.864027	5.628165092	248.3694071	2929923	0	248.3694071	520582.2772	Salmonella enterica subsp. enterica serovar Heidelberg	SH12-003	Pseudomonadota	Gammaproteobacteria	Homo sapiens	human	Humans	Salmonella	4751442	0.000441129	CP016508.1	mobilizable	3.321391278	2.395098101	-3.355434154	Cluster_2
GCF_001690005.1_ASM169000v1	NZ_CP016509.1	plasmid	645573	37697	17.12531501	5.628165092	3.042788321	645573	0	3.042788321	114703.9913	Salmonella enterica subsp. enterica serovar Heidelberg	SH12-003	Pseudomonadota	Gammaproteobacteria	Homo sapiens	human	Humans	Salmonella	4751442	0.007933802	CP016509.1	conjugative	4.57630679	0.483271741	-2.100518643	Cluster_1
GCF_019048365.1_ASM1904836v1	NZ_CP077364.1	plasmid	636355	3830	166.1501305	5.067909102	32.78474953	636355	0	32.78474953	125565.5907	Aeromonas sp. FDAARGOS 1415	FDAARGOS 1415	Pseudomonadota	Gammaproteobacteria	NA	NA	Unannotated	Aeromonas	4342599	0.00088196	CP077364.1	non-mobilizable	3.583198774	1.51567187	-3.054550954	Cluster_2
GCF_016889385.1_ASM1688938v1	NZ_CP069511.1	plasmid	52583	1295	40.6046332	6.751437268	6.014220616	52583	0	6.014220616	7788.415698	Haemophilus parahaemolyticus	FDAARGOS_1199	Pseudomonadota	Gammaproteobacteria	NA	NA	Unannotated	Haemophilus	2092164	0.000618976	CP069511.1	non-mobilizable	3.112269768	0.779179355	-3.208325956	Cluster_2
GCF_905315395.2_NRS6134B	NZ_OX419571.1	plasmid	51390	84036	0.611523633	0.413960163	1.477252373	51390	0	1.477252373	124142.3804	Bacillus subtilis	NRS6134	Terrabacteria group	Bacillota	NA	vegetable plot	Plants	Bacillus	4158963	0.020205998	OX419571.1	non-mobilizable	4.924465372	0.169454696	-1.694519684	Cluster_1
GCF_905315395.2_NRS6134B	NZ_OX419572.1	plasmid	41702	7241	5.759149289	0.413960163	13.91232734	41702	0	13.91232734	100739.1623	Bacillus subtilis	NRS6134	Terrabacteria group	Bacillota	NA	vegetable plot	Plants	Bacillus	4158963	0.001741059	OX419572.1	mobilizable	3.859798547	1.143399788	-2.759186509	Cluster_2
GCF_003546885.1_ASM354688v1	NZ_CP031757.1	plasmid	208753	9294	22.46105014	1.520306744	14.77402519	208753	0	14.77402519	137309.7901	Klebsiella aerogenes	FDAARGOS_327	Pseudomonadota	Gammaproteobacteria	Homo sapiens	Skin swab	Humans	Klebsiella	5387939	0.001724964	CP031757.1	mobilizable	3.968202668	1.169498835	-2.763220002	Cluster_2
GCF_038096215.1_BSN165	NZ_CP151114.1	plasmid	1256700	24652	50.97760831	2.429173068	20.98558105	1256700	0	20.98558105	517336.544	Staphylococcus aureus	-	Terrabacteria group	Bacillota	Homo sapiens	blood	Humans	Staphylococcus	2749865	0.008964804	CP151114.1	NA	4.391852159	1.321920998	-2.047459214	Cluster_1
GCF_003048775.2_ASM304877v2	NZ_CP049273.1	plasmid	171647	3592	47.78591314	1.028048075	46.48217756	171647	0	46.48217756	166963.9818	Campylobacter concisus	P27CDO-S2	Campylobacterota	Epsilonproteobacteria	Homo sapiens	saliva	Humans	Campylobacter	1831320	0.001961427	CP049273.1	non-mobilizable	3.555336328	1.667286465	-2.70742791	Cluster_2
GCF_024981335.1_ASM2498133v1	NZ_CP101720.1	plasmid	106134	39798	2.666817428	0.717162541	3.718567653	106134	0	3.718567653	147991.5555	Xanthomonas oryzae pv. oryzae	CIX2779	Pseudomonadota	Gammaproteobacteria	Oryza sativa	leaf[PO_0025034]	Plants	Xanthomonas	4725792	0.008421446	CP101720.1	conjugative	4.599861248	0.570375687	-2.074613355	Cluster_1
GCF_001660585.1_ASM166058v1	NZ_CP016008.1	plasmid	53951	40158	1.3434683	0.36554688	3.675228472	53951	0	3.675228472	147589.825	Escherichia coli	NGF1	Pseudomonadota	Gammaproteobacteria	Mus musculus	gut flora of female BALB/c mice (Charles River Laboratories)	Animals	Escherichia	5026105	0.007989885	CP016008.1	conjugative	4.603772075	0.565284342	-2.097459482	Cluster_1
GCF_001660585.1_ASM166058v1	NZ_CP016009.1	plasmid	68965	8556	8.060425432	0.36554688	22.05031934	68965	0	22.05031934	188662.5323	Escherichia coli	NGF1	Pseudomonadota	Gammaproteobacteria	Mus musculus	gut flora of female BALB/c mice (Charles River Laboratories)	Animals	Escherichia	5026105	0.001702312	CP016009.1	mobilizable	3.932270776	1.343414883	-2.768960781	Cluster_2
GCF_022832975.1_ASM2283297v1	NZ_CP094847.1	plasmid	26493	14785	1.791883666	0.245808782	7.289746332	26493	0	7.289746332	107778.8995	Ornithobacterium rhinotracheale	K223	FCB group	Bacteroidota/Chlorobiota group	Avian	NA	Animals	Ornithobacterium	2407355	0.006141595	CP094847.1	mobilizable	4.169821329	0.862712416	-2.211718809	Cluster_2
GCF_008124185.1_ASM812418v1	NZ_CP043192.1	plasmid	81782	165649	0.493706572	0.16441134	3.002874211	81782	0	3.002874211	497423.1101	Escherichia coli O16:H48	PG20180173	Pseudomonadota	Gammaproteobacteria	NA	mouse gut	Animals	Escherichia	4656753	0.035571781	CP043192.1	conjugative	5.219188818	0.47753714	-1.448894385	Cluster_1
GCF_001753405.1_ASM175340v1	NZ_CP015957.1	plasmid	43101	48354	0.891363693	0.809046375	1.101746105	43101	0	1.101746105	53273.83116	Legionella pneumophila	E9_O	Pseudomonadota	Gammaproteobacteria	NA	environmental	Unannotated	Legionella	3367205	0.014360278	CP015957.1	conjugative	4.684432406	0.042081524	-1.842837151	Cluster_1
GCF_001692635.1_ASM169263v1	NZ_CP016587.1	plasmid	581499	37696	15.42601337	5.25373474	2.93619951	581499	0	2.93619951	110682.9767	Salmonella enterica subsp. enterica serovar Heidelberg	SH13-004	Pseudomonadota	Gammaproteobacteria	Homo sapiens	human	Humans	Salmonella	4750331	0.007935447	CP016587.1	conjugative	4.576295269	0.467785562	-2.100428603	Cluster_1
GCF_022220565.1_ASM2222056v1	NZ_CP076147.1	plasmid	12055	94806	0.1271544	0.101567522	1.251919875	12055	0	1.251919875	118689.5156	Bacillus anthracis	BUL 40	Terrabacteria group	Bacillota	NA	soil	Earth	Bacillus	5230038	0.018127211	CP076147.1	conjugative	4.976835823	0.097576534	-1.741669021	Cluster_1
GCF_038396555.1_ASM3839655v1	NZ_CP147045.1	plasmid	148816	3180	46.79748428	1.231408891	38.0032048	148816	0	38.0032048	120850.1913	Escherichia coli	-	Pseudomonadota	Gammaproteobacteria	NA	municipal wastewater	Human-impacted	Escherichia	4842113	0.000656738	CP147045.1	NA	3.50242712	1.579820222	-3.1826078	Cluster_2
GCF_016451985.1_ASM1645198v1	NZ_CP051308.1	plasmid	44630	154276	0.289286733	0.264182628	1.09502557	44630	0	1.09502557	168936.1648	Salmonella enterica subsp. enterica serovar Reading	CVM 35189	Pseudomonadota	Gammaproteobacteria	NA	bovine	Livestock	Salmonella	4881835	0.031602051	CP051308.1	conjugative	5.18829837	0.039424261	-1.500284727	Cluster_1
GCF_016451985.1_ASM1645198v1	NZ_CP051309.1	plasmid	11698	48529	0.241051742	0.264182628	0.912443578	11698	0	0.912443578	44279.97437	Salmonella enterica subsp. enterica serovar Reading	CVM 35189	Pseudomonadota	Gammaproteobacteria	NA	bovine	Livestock	Salmonella	4881835	0.009940729	CP051309.1	conjugative	4.686001342	-0.039793981	-2.002581754	Cluster_1
GCF_029718965.1_ASM2971896v1	NZ_CP099085.1	plasmid	344525	5791	59.49317907	0.904159311	65.799443	344525	0	65.799443	381044.5744	Citrobacter freundii	RHB43-C17	Pseudomonadota	Gammaproteobacteria	NA	Pooled faeces sample collected from floor of poultry farm	Livestock	Citrobacter	4830944	0.001198731	CP099085.1	non-mobilizable	3.762753565	1.818222217	-2.921278438	Cluster_2
GCF_028483175.2_ASM2848317v2	NZ_CP116343.1	plasmid	62436	42004	1.486429864	0.61890152	2.401722754	62436	0	2.401722754	100881.9626	Neisseria gonorrhoeae	SE690.	Pseudomonadota	Betaproteobacteria	Homo sapiens	urethra	Humans	Neisseria	2170090	0.019355879	CP116343.1	conjugative	4.62329065	0.380522873	-1.713187096	Cluster_1
GCF_028483175.2_ASM2848317v2	NZ_CP116344.2	plasmid	68017	4207	16.16757785	0.61890152	26.12302171	68017	0	26.12302171	109899.5523	Neisseria gonorrhoeae	SE690.	Pseudomonadota	Betaproteobacteria	Homo sapiens	urethra	Humans	Neisseria	2170090	0.001938629	CP116344.2	mobilizable	3.623972512	1.417023411	-2.712505234	Cluster_2
GCF_028483175.2_ASM2848317v2	NZ_CP116345.1	plasmid	65306	3270	19.97125382	0.61890152	32.26887182	65306	0	32.26887182	105519.2108	Neisseria gonorrhoeae	SE690.	Pseudomonadota	Betaproteobacteria	Homo sapiens	urethra	Humans	Neisseria	2170090	0.00150685	CP116345.1	non-mobilizable	3.514547753	1.508783782	-2.821929993	Cluster_2
GCF_016403975.2_ASM1640397v2	NZ_CP075650.1	plasmid	27884	8121	3.433567295	0.501160747	6.851229507	27884	0	6.851229507	55638.83483	Escherichia coli	STEC17-190	Pseudomonadota	Gammaproteobacteria	Homo sapiens	stool	Humans	Escherichia	5163918	0.001572643	CP075650.1	mobilizable	3.90960951	0.835768516	-2.803369827	Cluster_2
GCF_016403975.2_ASM1640397v2	NZ_CP075651.1	plasmid	47140	5928	7.952091768	0.501160747	15.8673476	47140	0	15.8673476	94061.63656	Escherichia coli	STEC17-190	Pseudomonadota	Gammaproteobacteria	Homo sapiens	stool	Humans	Escherichia	5163918	0.001147966	CP075651.1	mobilizable	3.772908195	1.200504336	-2.940071142	Cluster_2
GCF_028464005.1_ASM2846400v1	NZ_CP116802.1	plasmid	100736	110964	0.907825962	0.701401323	1.294303178	100736	0	1.294303178	143621.0578	Acinetobacter baumannii	37662RM2	Pseudomonadota	Gammaproteobacteria	NA	selected with meropenem showing different genome comparing to wild type (37662WT)	Human-impacted	Acinetobacter	3952978	0.028070989	CP116802.1	mobilizable	5.045182104	0.112036017	-1.551742294	Cluster_1
GCF_000783595.2_ASM78359v2	NZ_CP026060.1	plasmid	305750	34615	8.832875921	3.555007992	2.484628991	305750	0	2.484628991	86005.43254	Proteus mirabilis	FDAARGOS_80	Pseudomonadota	Gammaproteobacteria	Homo sapiens	Abscess swab	Humans	Proteus	3973559	0.008711334	CP026060.1	conjugative	4.539264336	0.395261548	-2.05991533	Cluster_1
GCF_000783595.2_ASM78359v2	NZ_CP026061.1	plasmid	343106	36059	9.515127985	3.555007992	2.676541939	343106	0	2.676541939	96513.4258	Proteus mirabilis	FDAARGOS_80	Pseudomonadota	Gammaproteobacteria	Homo sapiens	Abscess swab	Humans	Proteus	3973559	0.009074736	CP026061.1	mobilizable	4.557013679	0.427574053	-2.042165987	Cluster_1
GCF_022405335.1_ASM2240533v1	NZ_CP062365.1	plasmid	14770	27473	0.537618753	0.227208469	2.366191521	14770	0	2.366191521	65006.37966	Staphylococcus aureus	NAS_AN_130	Terrabacteria group	Bacillota	Homo sapiens	NA	Humans	Staphylococcus	2726923	0.010074725	CP062365.1	non-mobilizable	4.438906086	0.374049894	-1.996766789	Cluster_1
GCF_022226915.1_ASM2222691v1	NZ_CP092076.1	plasmid	86965	62386	1.393982624	0.748464809	1.862455799	86965	0	1.862455799	116191.1675	Salmonella enterica	P281972	Pseudomonadota	Gammaproteobacteria	Homo sapiens	feces	Humans	Salmonella	4714072	0.013233994	CP092076.1	conjugative	4.795087141	0.270085975	-1.878309071	Cluster_1
GCF_028596185.1_ASM2859618v1	NZ_CP117245.1	plasmid	10740	93832	0.114459886	0.252532209	0.453248662	10740	0	0.453248662	42529.22846	Salmonella enterica subsp. enterica serovar Typhimurium	ATCC 14028	Pseudomonadota	Gammaproteobacteria	NA	NA	Unannotated	Salmonella	4870254	0.019266346	CP117245.1	conjugative	4.972350973	-0.343663469	-1.715200638	Cluster_1
GCF_016454665.1_ASM1645466v1	NZ_CP051414.1	plasmid	113121	3371	33.55710472	0.369136867	90.90694459	113121	0	90.90694459	306447.3102	Salmonella enterica subsp. enterica serovar Senftenberg	CVM 20749	Pseudomonadota	Gammaproteobacteria	NA	turkey	Livestock	Salmonella	5002914	0.000673807	CP051414.1	mobilizable	3.527758753	1.958597061	-3.171464285	Cluster_2
GCF_016454665.1_ASM1645466v1	NZ_CP051415.1	plasmid	102056	3319	30.74902079	0.369136867	83.29978264	102056	0	83.29978264	276471.9786	Salmonella enterica subsp. enterica serovar Senftenberg	CVM 20749	Pseudomonadota	Gammaproteobacteria	NA	turkey	Livestock	Salmonella	5002914	0.000663413	CP051415.1	mobilizable	3.521007252	1.920643868	-3.178215785	Cluster_2
GCF_016727585.1_ASM1672758v1	NZ_CP068144.1	plasmid	233373	19758	11.81157	7.68710807	1.536542727	233373	0	1.536542727	30359.0112	Staphylococcus aureus	FDAARGOS_1086	Terrabacteria group	Bacillota	NA	NA	Unannotated	Staphylococcus	2756709	0.007167242	CP068144.1	mobilizable	4.295742981	0.186544641	-2.144647943	Cluster_2
GCF_002105635.1_ASM210563v1	NZ_CP020829.1	plasmid	21702	67033	0.323750988	0.853318302	0.379402372	21702	0	0.379402372	25432.47923	Listeria monocytogenes	CFSAN022990	Terrabacteria group	Bacillota	NA	barbecue pork	Food	Listeria	2953920	0.022692896	CP020829.1	conjugative	4.826288656	-0.420899958	-1.644110073	Cluster_1
GCF_022924655.1_ASM2292465v1	NZ_CP094146.1	plasmid	525248	9339	56.24242424	6.246198752	9.004264269	525248	0	9.004264269	84090.82401	Helicobacter pylori	Hpfe028	Campylobacterota	Epsilonproteobacteria	Homo sapiens	gastric biopsy	Humans	Helicobacter	1559488	0.005988504	CP094146.1	mobilizable	3.970300375	0.954448233	-2.222681662	Cluster_2
GCF_020736005.1_ASM2073600v1	NZ_CP085946.1	plasmid	241417	24567	9.826881589	6.066531393	1.619851766	241417	0	1.619851766	39794.89833	Mycobacterium intracellulare	FDAARGOS_1564	Terrabacteria group	Actinomycetota	NA	NA	Unannotated	Mycobacterium	5621211	0.004370411	CP085946.1	non-mobilizable	4.390352126	0.209475274	-2.359477762	Cluster_1
GCF_016128075.1_ASM1612807v1	NZ_CP066068.1	plasmid	723922	51655	14.01455813	4.020260792	3.485982341	723922	0	3.485982341	180068.4178	Corynebacterium bovis	FDAARGOS_1052	Terrabacteria group	Actinomycetota	NA	NA	Unannotated	Corynebacterium	2600540	0.019863182	CP066068.1	non-mobilizable	4.713112366	0.542325183	-1.701951172	Cluster_1
GCF_000177615.2_ASM17761v2	NC_015664.1	plasmid	314381	12355	25.44564953	4.264991304	5.966166803	314381	0	5.966166803	73711.99085	Candidatus Protofrankia datiscae	Dg1	Terrabacteria group	Actinomycetota	Datisca glomerata	NA	Plants	Candidatus	5323186	0.002320978	15664.1	non-mobilizable	4.09184275	0.775695391	-2.634328892	Cluster_2
GCF_000177615.2_ASM17761v2	NC_015657.1	plasmid	83715	5448	15.36618943	4.264991304	3.602865359	83715	0	3.602865359	19628.41048	Candidatus Protofrankia datiscae	Dg1	Terrabacteria group	Actinomycetota	Datisca glomerata	NA	Plants	Candidatus	5323186	0.001023447	15657.1	non-mobilizable	3.736237099	0.556648033	-2.989934542	Cluster_2
GCF_003203655.1_ASM320365v1	NZ_CP029670.1	plasmid	383456	27276	14.05836633	3.961111889	3.549095992	383456	0	3.549095992	96805.14228	Staphylococcus aureus	AR_0222	Terrabacteria group	Bacillota	NA	NA	Unannotated	Staphylococcus	2692211	0.01013145	CP029670.1	mobilizable	4.435780682	0.550117746	-1.994328413	Cluster_1
GCF_025854135.1_ASM2585413v1	NZ_CP107604.1	plasmid	141181	19662	7.180398739	1.772635903	4.050690119	141181	0	4.050690119	79644.66912	Acinetobacter baumannii	1326595	Pseudomonadota	Gammaproteobacteria	Homo sapiens	skin	Humans	Acinetobacter	3976868	0.004944092	CP107604.1	conjugative	4.293627692	0.607529021	-2.305913484	Cluster_2
GCF_024139055.1_ASM2413905v1	NZ_CP076815.1	plasmid	27918	55507	0.50296359	0.393833626	1.277096615	27918	0	1.277096615	70887.8018	Acinetobacter baumannii	UC21460	Pseudomonadota	Gammaproteobacteria	Homo sapiens	tissue	Humans	Acinetobacter	3910207	0.014195412	CP076815.1	non-mobilizable	4.744347756	0.106223754	-1.847851993	Cluster_1
GCF_024139055.1_ASM2413905v1	NZ_CP076816.1	plasmid	14980	17469	0.857519034	0.393833626	2.177363683	14980	0	2.177363683	38036.36618	Acinetobacter baumannii	UC21460	Pseudomonadota	Gammaproteobacteria	Homo sapiens	tissue	Humans	Acinetobacter	3910207	0.004467538	CP076816.1	mobilizable	4.242268045	0.337930975	-2.349931704	Cluster_2
GCF_001756025.2_ASM175602v2	NZ_CP074664.1	plasmid	13013	93960	0.138495104	0.29759972	0.465373772	13013	0	0.465373772	43726.51964	Salmonella enterica subsp. enterica serovar Typhimurium	CFSAN008081	Pseudomonadota	Gammaproteobacteria	NA	post chill chicken carcass	Food	Salmonella	4868432	0.019299848	CP074664.1	conjugative	4.972943008	-0.332198097	-1.7144461	Cluster_1
GCF_020091565.1_ASM2009156v1	NZ_CP081921.1	plasmid	124154	35580	3.489432265	2.061619923	1.692568173	124154	0	1.692568173	60221.57559	Bacteroides fragilis	BFG-1	FCB group	Bacteroidota/Chlorobiota group	Homo sapiens	blood	Humans	Bacteroides	5187754	0.006858459	CP081921.1	conjugative	4.551205944	0.22854617	-2.16377343	Cluster_1
GCF_005082145.1_ASM508214v1	NZ_CP034898.1	plasmid	32561	6140	5.303094463	6.909705694	0.767484854	32561	0	0.767484854	4712.357001	Buchnera aphidicola (Aphis craccivora)	Acr	Pseudomonadota	Gammaproteobacteria	Aphis craccivora	air	Animals	Buchnera	632742	0.009703797	CP034898.1	non-mobilizable	3.788168371	-0.114930187	-2.013058292	Cluster_2
GCF_005082145.1_ASM508214v1	NZ_CP034899.1	plasmid	23717	2971	7.982834063	6.909705694	1.155307392	23717	0	1.155307392	3432.418261	Buchnera aphidicola (Aphis craccivora)	Acr	Pseudomonadota	Gammaproteobacteria	Aphis craccivora	air	Animals	Buchnera	632742	0.004695437	CP034899.1	non-mobilizable	3.472902652	0.062697552	-2.328324011	Cluster_2
GCF_022404695.1_ASM2240469v1	NZ_CP062335.1	plasmid	41519	20691	2.006621236	0.528602021	3.79609074	41519	0	3.79609074	78544.91351	Staphylococcus aureus	NAS_NP_164	Terrabacteria group	Bacillota	Homo sapiens	NA	Humans	Staphylococcus	2776622	0.007451861	CP062335.1	mobilizable	4.315781481	0.579336585	-2.12773528	Cluster_2
GCF_024722495.1_ASM2472249v1	NZ_CP102750.1	plasmid	183597	3818	48.08721844	4.754576419	10.11388065	183597	0	10.11388065	38614.79632	Pectobacterium parvum	YT22221	Pseudomonadota	Gammaproteobacteria	Solanum tuberosum	stem rot potato plant	Plants	Pectobacterium	4727386	0.000807634	CP102750.1	mobilizable	3.581835924	1.004917824	-3.092785141	Cluster_2
GCF_000724805.2_ASM72480v2	NZ_CP036554.1	plasmid	315586	6129	51.49061837	0.627108973	82.10792793	315586	0	82.10792793	503239.4903	Bacteroides fragilis	DCMOUH0067B	FCB group	Bacteroidota/Chlorobiota group	Homo sapiens	blood	Humans	Bacteroides	5478614	0.001118714	CP036554.1	mobilizable	3.787389621	1.914385092	-2.951281082	Cluster_2
GCF_036243895.1_ASM3624389v1	NZ_CP109168.1	plasmid	187073	24593	7.606758021	1.658606816	4.586233427	187073	0	4.586233427	112789.2387	Streptomyces sp. NBC_01725	NBC_01725	Terrabacteria group	Actinomycetota	NA	soil	Earth	Streptomyces	8026203	0.003064089	CP109168.1	NA	4.39081151	0.661456155	-2.51369863	Cluster_1
GCF_008124105.1_ASM812410v1	NZ_CP043186.1	plasmid	27745	42591	0.651428706	0.282123955	2.309015931	27745	0	2.309015931	98343.29753	Escherichia coli O16:H48	PG20180171	Pseudomonadota	Gammaproteobacteria	NA	mouse gut	Animals	Escherichia	4593846	0.009271316	CP043186.1	conjugative	4.629317837	0.363426929	-2.032858595	Cluster_1
GCF_022921915.1_ASM2292191v1	NZ_CP094081.1	plasmid	278241	6853	40.60134248	4.336736887	9.362187178	278241	0	9.362187178	64159.06873	Helicobacter pylori	Hpfe099	Campylobacterota	Epsilonproteobacteria	Homo sapiens	gastric biopsy	Humans	Helicobacter	1642597	0.004172052	CP094081.1	mobilizable	3.835880732	0.97137732	-2.379650293	Cluster_2
GCF_022343725.1_ASM2234372v1	NZ_CP092180.1	plasmid	1769058	1828	967.7560175	51.39667554	18.82915592	1769058	0	18.82915592	34419.69702	Macrococcus brunensis	18KM571	Terrabacteria group	Bacillota	NA	skin of a horse	Livestock	Macrococcus	2121787	0.000861538	CP092180.1	non-mobilizable	3.261976191	1.274830852	-3.064725593	Cluster_2
GCF_025987825.1_ASM2598782v1	NZ_CP104026.1	plasmid	427609	28291	15.11466544	2.305070702	6.557137457	427609	0	6.557137457	185507.9758	Erwinia amylovora	Ea915	Pseudomonadota	Gammaproteobacteria	Pyrus sinkiangensis	branches	Plants	Erwinia	3800460	0.007444099	CP104026.1	non-mobilizable	4.451648299	0.816714288	-2.128187867	Cluster_1
GCF_001692535.1_ASM169253v1	NZ_CP016580.1	plasmid	513227	37696	13.61489283	4.736496622	2.874464802	513227	0	2.874464802	108355.8252	Salmonella enterica subsp. enterica serovar Heidelberg	SH13-006	Pseudomonadota	Gammaproteobacteria	Homo sapiens	human	Humans	Salmonella	4750330	0.007935449	CP016580.1	conjugative	4.576295269	0.458556995	-2.100428512	Cluster_1
GCF_035187685.1_ASM3518768v1	NZ_CP131023.1	plasmid	67111	5577	12.03353057	0.791037641	15.21233623	67111	0	15.21233623	84839.19916	Phytoplasma sp.	ArAWB-2021	Terrabacteria group	Mycoplasmatota	NA	Medicago sativa	Plants	Phytoplasma	554363	0.010060195	CP131023.1	NA	3.746400644	1.182195916	-1.997393592	Cluster_2
GCF_012932215.1_ASM1293221v1	NZ_CP048789.1	plasmid	162561	100942	1.610439658	0.774143386	2.080286012	162561	0	2.080286012	209988.2307	Roseobacter ponti	DSM 106830	Pseudomonadota	Alphaproteobacteria	NA	seawater	Water	Roseobacter	3861689	0.02613934	CP048789.1	non-mobilizable	5.004071905	0.318123049	-1.58270539	Cluster_1
GCF_036793375.1_ASM3679337v1	NZ_CP145115.1	plasmid	54105	59558	0.908442191	0.722295016	1.257716266	54105	0	1.257716266	74907.06537	Enterococcus faecalis	-	Terrabacteria group	Bacillota	Homo sapiens	urine	Humans	Enterococcus	2753584	0.021629266	CP145115.1	NA	4.774940105	0.099582678	-1.664958224	Cluster_1
GCF_036793375.1_ASM3679337v1	NZ_CP145116.1	plasmid	38903	50754	0.766501162	0.722295016	1.061202341	38903	0	1.061202341	53860.26364	Enterococcus faecalis	-	Terrabacteria group	Bacillota	Homo sapiens	urine	Humans	Enterococcus	2753584	0.018431978	CP145116.1	NA	4.705470275	0.0257982	-1.734428054	Cluster_1
GCF_034377425.1_ASM3437742v1	NZ_CP139747.1	plasmid	101330	93924	1.078850986	0.606288267	1.779435698	101330	0	1.779435698	167131.7185	Salmonella enterica	FELIX_MS205	Pseudomonadota	Gammaproteobacteria	NA	NA	Unannotated	Salmonella	4857968	0.01933401	CP139747.1	NA	4.97277658	0.250282299	-1.71367807	Cluster_1
GCF_040822485.1_ASM4082248v1	NZ_CP160182.1	plasmid	30121	93844	0.320968842	0.246863923	1.300185294	30121	0	1.300185294	122014.5887	Salmonella enterica subsp. enterica	-	Pseudomonadota	Gammaproteobacteria	Homo sapiens	feces	Humans	Salmonella	4854233	0.019332405	CP160182.1	NA	4.972406511	0.11400525	-1.713714108	Cluster_1
GCF_040822485.1_ASM4082248v1	NZ_CP160183.1	plasmid	33416	2541	13.15072806	0.246863923	53.27116217	33416	0	53.27116217	135362.0231	Salmonella enterica subsp. enterica	-	Pseudomonadota	Gammaproteobacteria	Homo sapiens	feces	Humans	Salmonella	4854233	0.000523461	CP160183.1	NA	3.405004665	1.726492172	-3.281115953	Cluster_2
GCF_022925855.1_ASM2292585v1	NZ_CP094169.1	plasmid	241140	3465	69.59307359	5.75220221	12.09850959	241140	0	12.09850959	41921.33572	Helicobacter pylori	Hpfe0006	Campylobacterota	Epsilonproteobacteria	Homo sapiens	gastric biopsy	Humans	Helicobacter	1559683	0.002221605	CP094169.1	non-mobilizable	3.539703239	1.082731873	-2.6533331	Cluster_2
GCF_946414065.1_SJC1044	NZ_OX291772.1	plasmid	78869	12879	6.123845019	0.459673713	13.32215623	78869	0	13.32215623	171576.0501	Serratia marcescens	SJC1044	Pseudomonadota	Gammaproteobacteria	NA	Bloodstream	Humans	Serratia	5433069	0.002370483	OX291772.1	NA	4.109882143	1.124574522	-2.625163077	Cluster_2
GCF_946414065.1_SJC1044	NZ_OX291773.1	plasmid	21644	3696	5.856060606	0.459673713	12.73960299	21644	0	12.73960299	47085.57264	Serratia marcescens	SJC1044	Pseudomonadota	Gammaproteobacteria	NA	Bloodstream	Humans	Serratia	5433069	0.000680278	OX291773.1	NA	3.567731963	1.105155894	-3.167313258	Cluster_2
GCF_946414065.1_SJC1044	NZ_OX291774.1	plasmid	21263	3223	6.597269625	0.459673713	14.35207069	21263	0	14.35207069	46256.72385	Serratia marcescens	SJC1044	Pseudomonadota	Gammaproteobacteria	NA	Bloodstream	Humans	Serratia	5433069	0.000593219	OX291774.1	NA	3.508260306	1.156914565	-3.226784915	Cluster_2
GCF_025853955.1_ASM2585395v1	NZ_CP107584.1	plasmid	100373	19663	5.104663581	1.180705893	4.323399764	100373	0	4.323399764	85011.00957	Acinetobacter baumannii	1326525-3	Pseudomonadota	Gammaproteobacteria	Homo sapiens	skin	Humans	Acinetobacter	3961448	0.004963589	CP107584.1	conjugative	4.293649779	0.635825395	-2.30420418	Cluster_2
GCF_019048745.1_ASM1904874v1	NZ_CP077402.1	plasmid	1005164	14831	67.77452633	8.593899449	7.886353189	1005164	0	7.886353189	116962.5041	Aeromonas sp. FDAARGOS 1410	FDAARGOS 1410	Pseudomonadota	Gammaproteobacteria	NA	NA	Unannotated	Aeromonas	4495463	0.003299104	CP077402.1	non-mobilizable	4.171170435	0.896876223	-2.481603993	Cluster_2
GCF_025854115.1_ASM2585411v1	NZ_CP107602.1	plasmid	84517	19667	4.297401739	1.303232515	3.297494262	84517	0	3.297494262	64851.81965	Acinetobacter baumannii	1326589	Pseudomonadota	Gammaproteobacteria	Homo sapiens	skin	Humans	Acinetobacter	3966293	0.004958534	CP107602.1	conjugative	4.293738118	0.518184049	-2.304646676	Cluster_2
GCF_016026755.1_ASM1602675v1	NZ_CP065641.1	plasmid	104372	10313	10.12043052	1.511509403	6.695578938	104372	0	6.695578938	69051.50559	Lysinibacillus macroides	FDAARGOS_925	Terrabacteria group	Bacillota	NA	NA	Unannotated	Lysinibacillus	4845690	0.002128283	CP065641.1	NA	4.013385018	0.825788135	-2.671970609	Cluster_2
GCF_016026755.1_ASM1602675v1	NZ_CP065642.1	plasmid	55479	6618	8.383046238	1.511509403	5.5461423	55479	0	5.5461423	36704.36974	Lysinibacillus macroides	FDAARGOS_925	Terrabacteria group	Bacillota	NA	NA	Unannotated	Lysinibacillus	4845690	0.00136575	CP065642.1	NA	3.820726763	0.743991008	-2.864628864	Cluster_2
GCF_017161095.1_ASM1716109v1	NZ_CP046477.1	plasmid	101594	16100	6.310186335	7.187765231	0.877906572	101594	0	0.877906572	14134.29581	Staphylococcus aureus	MEI001	Terrabacteria group	Bacillota	Homo sapiens	healthy human nose	Humans	Staphylococcus	2730873	0.005895551	CP046477.1	non-mobilizable	4.206825876	-0.0565517	-2.229475628	Cluster_2
GCF_000833315.1_ASM83331v1	NZ_CP009446.1	plasmid	190492	8805	21.63452584	3.374231585	6.411689682	190492	0	6.411689682	56454.92765	Francisella philomiragia	GA01-2801	Pseudomonadota	Gammaproteobacteria	Homo sapiens	Human Clinical (blood)	Humans	Francisella	2022507	0.004353508	CP009446.1	mobilizable	3.94472936	0.806972495	-2.361160673	Cluster_2
GCF_000833315.1_ASM83331v1	NZ_CP009445.1	plasmid	278087	2402	115.7731057	3.374231585	34.31095431	278087	0	34.31095431	82414.91226	Francisella philomiragia	GA01-2801	Pseudomonadota	Gammaproteobacteria	Homo sapiens	Human Clinical (blood)	Humans	Francisella	2022507	0.001187635	CP009445.1	non-mobilizable	3.380573003	1.535432798	-2.92531703	Cluster_2
GCF_022453665.1_ASM2245366v1	NZ_CP092642.1	plasmid	17636	33038	0.533809553	0.641058373	0.832700382	17636	0	0.832700382	27510.75523	Bacteroides thetaiotaomicron	VPI 5482	FCB group	Bacteroidota/Chlorobiota group	NA	NA	Unannotated	Bacteroides	6280921	0.005260057	CP092642.1	conjugative	4.519013749	-0.079511236	-2.279009582	Cluster_1
GCF_003048835.2_ASM304883v2	NZ_CP060706.1	plasmid	112301	3902	28.78036904	1.458228193	19.73653313	112301	0	19.73653313	77011.95229	Campylobacter concisus	P13UCO-S1	Campylobacterota	Epsilonproteobacteria	Homo sapiens	saliva	Humans	Campylobacter	1998513	0.001952452	CP060706.1	non-mobilizable	3.591287265	1.295270868	-2.709419713	Cluster_2
GCF_036014075.1_ASM3601407v1	NZ_CP107912.1	plasmid	397832	85287	4.664626496	2.311915317	2.017645915	397832	0	2.017645915	172078.9672	Streptomyces violaceus	NBC_00450	Terrabacteria group	Actinomycetota	NA	NA	Unannotated	Streptomyces	8918193	0.00956326	CP107912.1	NA	4.930882838	0.304844953	-2.019394029	Cluster_1
GCF_003186565.1_ASM318656v1	NZ_CP021168.1	plasmid	57516	79064	0.727461297	0.468522448	1.552671168	57516	0	1.552671168	122760.3932	Enterobacter hormaechei	388	Pseudomonadota	Gammaproteobacteria	NA	NA	Unannotated	Enterobacter	4656223	0.016980286	CP021168.1	mobilizable	4.897978782	0.191079489	-1.770054989	Cluster_1
GCF_001831985.2_ASM183198v2	NZ_CP075136.1	plasmid	114297	26158	4.369485435	0.559309662	7.81228312	114297	0	7.81228312	204353.7018	Salmonella enterica	CFSAN044888	Pseudomonadota	Gammaproteobacteria	NA	Environmental (Pond)	Water	Salmonella	4866315	0.00537532	CP075136.1	non-mobilizable	4.417604535	0.892777974	-2.269595682	Cluster_1
GCF_009912855.1_ASM991285v1	NZ_CP047844.1	plasmid	17748	20730	0.856150507	0.196424447	4.35867592	17748	0	4.35867592	90355.35183	Staphylococcus aureus	UP_620	Terrabacteria group	Bacillota	Homo sapiens	NA	Humans	Staphylococcus	2779486	0.007458213	CP047844.1	mobilizable	4.316599302	0.639354579	-2.127365189	Cluster_2
GCF_025854235.1_ASM2585423v1	NZ_CP107615.1	plasmid	199120	19667	10.12457416	1.948459403	5.196194564	199120	0	5.196194564	102193.5585	Acinetobacter baumannii	1326927-2	Pseudomonadota	Gammaproteobacteria	NA	ENVIRONMENT	Unannotated	Acinetobacter	3901216	0.005041249	CP107615.1	conjugative	4.293738118	0.715685404	-2.297461879	Cluster_2
GCF_024507815.1_ASM2450781v1	NZ_CP101934.1	plasmid	32552	64615	0.503783951	0.369589769	1.363089546	32552	0	1.363089546	88076.03102	Bacillus subtilis subsp. natto	Bacillus subtilis 'natto'	Terrabacteria group	Bacillota	NA	NA	Unannotated	Bacillus	4125217	0.015663418	CP101934.1	conjugative	4.810333349	0.134524387	-1.80511345	Cluster_1
GCF_024507815.1_ASM2450781v1	NZ_CP101935.1	plasmid	14233	5820	2.445532646	0.369589769	6.616884038	14233	0	6.616884038	38510.2651	Bacillus subtilis subsp. natto	Bacillus subtilis 'natto'	Terrabacteria group	Bacillota	NA	NA	Unannotated	Bacillus	4125217	0.001410835	CP101935.1	mobilizable	3.764922985	0.820653524	-2.850523814	Cluster_2
GCF_013177375.1_ASM1317737v1	NZ_CP053633.1	plasmid	13135	55798	0.235402703	0.445250996	0.528696633	13135	0	0.528696633	29500.21474	Listeria monocytogenes	OB050226	Terrabacteria group	Bacillota	NA	food	Food	Listeria	2953451	0.018892475	CP053633.1	mobilizable	4.746618633	-0.276793455	-1.723711137	Cluster_1
GCF_015168595.1_ASM1516859v1	NZ_CP063442.1	plasmid	298879	85271	3.50504861	2.351200197	1.490748688	298879	0	1.490748688	127117.6314	Enterobacter asburiae	SD4L	Pseudomonadota	Gammaproteobacteria	Rice	NA	Plants	Enterobacter	4574166	0.018641868	CP063442.1	conjugative	4.930801356	0.173404436	-1.729510565	Cluster_1
GCF_024266565.1_ASM2426656v1	NZ_CP100733.1	plasmid	24357	161012	0.151274439	0.131793119	1.147817434	24357	0	1.147817434	184812.3806	Salmonella enterica subsp. enterica serovar Typhimurium	R18.1932	Pseudomonadota	Gammaproteobacteria	Homo sapiens	stool	Humans	Salmonella	4790068	0.033613719	CP100733.1	conjugative	5.206858245	0.059872817	-1.473483434	Cluster_1
GCF_024266565.1_ASM2426656v1	NZ_CP100734.1	plasmid	15235	87844	0.173432448	0.131793119	1.315944643	15235	0	1.315944643	115597.8412	Salmonella enterica subsp. enterica serovar Typhimurium	R18.1932	Pseudomonadota	Gammaproteobacteria	Homo sapiens	stool	Humans	Salmonella	4790068	0.018338779	CP100734.1	conjugative	4.943712103	0.119237621	-1.736629575	Cluster_1
GCF_003609695.1_ASM360969v1	NZ_AP018497.1	plasmid	27509	127402	0.215922827	0.530594073	0.406945418	27509	0	0.406945418	51845.66019	Mycobacterium marinum	ATCC 927	Terrabacteria group	Actinomycetota	NA	NA	Unannotated	Mycobacterium	6451936	0.019746321	AP018497.1	mobilizable	5.105176246	-0.390463837	-1.704513805	Cluster_1
GCF_001593585.2_ASM159358v2	NZ_CP014747.1	plasmid	2017501	82007	24.6015706	2.236396651	11.0005399	2017501	0	11.0005399	902121.2756	Klebsiella aerogenes	FDAARGOS_139	Pseudomonadota	Gammaproteobacteria	Homo sapiens	Rectal swab	Humans	Klebsiella	5215793	0.015722825	CP014747.1	non-mobilizable	4.913850925	1.041414001	-1.803469422	Cluster_1
GCF_020683125.1_ASM2068312v1	NZ_CP085628.1	plasmid	406496	107282	3.789041964	4.157094094	0.911464085	406496	0	0.911464085	97783.68996	Erwinia rhapontici	BY21311	Pseudomonadota	Gammaproteobacteria	Apium graveolens	celery plant	Plants	Erwinia	5057383	0.021212947	CP085628.1	non-mobilizable	5.030526861	-0.04026044	-1.673398983	Cluster_1
GCF_038441245.1_ASM3844124v1	NZ_CP131902.1	plasmid	21310	8731	2.440728439	0.479216638	5.093162978	21310	0	5.093162978	44468.40597	Acinetobacter baumannii	-	Pseudomonadota	Gammaproteobacteria	Homo sapiens	respiratory	Humans	Acinetobacter	4097773	0.00213067	CP131902.1	NA	3.941063988	0.706987574	-2.671483908	Cluster_2
GCF_020628355.1_ASM2062835v1	NZ_CP081460.1	plasmid	62185	135687	0.458297405	2.624273911	0.174637793	62185	0	0.174637793	23696.07827	Vagococcus fluvialis	110B2	Terrabacteria group	Bacillota	Hymeniacidon perlevis	marine sponge	Water	Vagococcus	2773076	0.048930141	CP081460.1	non-mobilizable	5.13253824	-0.757861765	-1.310423532	Cluster_1
GCF_036237275.1_ASM3623727v1	NZ_CP108353.1	plasmid	190667	93006	2.050050534	1.158389896	1.769741382	190667	0	1.769741382	164596.5669	Streptomyces sp. NBC_01353	NBC_01353	Terrabacteria group	Actinomycetota	NA	NA	Unannotated	Streptomyces	8472668	0.01097718	CP108353.1	NA	4.968510967	0.247909806	-1.959509222	Cluster_1
GCF_019047765.1_ASM1904776v1	NZ_CP077261.1	plasmid	711855	6827	104.2705434	5.061028219	20.6026402	711855	0	20.6026402	140654.2246	Citrobacter pasteurii	FDAARGOS 1424	Pseudomonadota	Gammaproteobacteria	NA	NA	Unannotated	Citrobacter	4918872	0.00138792	CP077261.1	mobilizable	3.834229903	1.313922878	-2.857635619	Cluster_2
GCF_019047765.1_ASM1904776v1	NZ_CP077263.1	plasmid	269435	95620	2.817768249	5.061028219	0.556758059	269435	0	0.556758059	53237.20563	Citrobacter pasteurii	FDAARGOS 1424	Pseudomonadota	Gammaproteobacteria	NA	NA	Unannotated	Citrobacter	4918872	0.019439416	CP077263.1	mobilizable	4.980548739	-0.254333488	-1.711316782	Cluster_1
GCF_025854175.1_ASM2585417v1	NZ_CP107609.1	plasmid	121311	19667	6.168251386	1.746708071	3.531357924	121311	0	3.531357924	69451.21628	Acinetobacter baumannii	1326924-2	Pseudomonadota	Gammaproteobacteria	NA	ENVIRONMENT	Unannotated	Acinetobacter	3965152	0.004959961	CP107609.1	conjugative	4.293738118	0.547941738	-2.304521722	Cluster_2
GCF_022833145.1_ASM2283314v1	NZ_CP050252.1	plasmid	667651	13746	48.57056598	3.505792455	13.85437575	667651	0	13.85437575	190442.2491	Clostridium botulinum	ST7B	Terrabacteria group	Bacillota	Homo sapiens	fecal sample from infant botulism case	Humans	Clostridium	3924847	0.003502302	CP050252.1	non-mobilizable	4.13817634	1.141586962	-2.455646392	Cluster_2
GCF_002863765.1_ASM286376v1	NZ_CP019175.1	plasmid	34255	94727	0.361618124	0.460526253	0.785228033	34255	0	0.785228033	74382.29589	Salmonella enterica subsp. enterica serovar Give	CFSAN024229	Pseudomonadota	Gammaproteobacteria	NA	sediment	Earth	Salmonella	4805333	0.01971289	CP019175.1	conjugative	4.976473783	-0.105004204	-1.705249705	Cluster_1
GCF_038420465.1_ASM3842046v1	NZ_CP131621.1	plasmid	53240	4153	12.81964845	0.637621874	20.1054088	53240	0	20.1054088	83497.76276	Neisseria gonorrhoeae	-	Pseudomonadota	Betaproteobacteria	Homo sapiens	other	Humans	Neisseria	2223600	0.001867692	CP131621.1	NA	3.618361931	1.303312908	-2.728694734	Cluster_2
GCF_009892365.1_ASM989236v1	NZ_CP032000.1	plasmid	16760	8634	1.941162845	0.33804175	5.74237604	16760	0	5.74237604	49579.67473	Acinetobacter haemolyticus	INNSZ174	Pseudomonadota	Gammaproteobacteria	Homo sapiens	NA	Humans	Acinetobacter	3535442	0.002442127	CP032000.1	non-mobilizable	3.936212044	0.759091629	-2.612231673	Cluster_2
GCF_009664575.1_ASM966457v1	NZ_CP045948.1	plasmid	618878	4251	145.5840979	0.970227498	150.0515067	618878	0	150.0515067	637868.9548	Salmonella enterica subsp. enterica serovar Typhimurium	AUSMDU00010530	Pseudomonadota	Gammaproteobacteria	Homo sapiens	NA	Humans	Salmonella	4964749	0.000856237	CP045948.1	mobilizable	3.628491105	2.17624036	-3.067406192	Cluster_2
GCF_005885895.1_ASM588589v1	NZ_CP040567.1	plasmid	2409041	105670	22.7977761	31.05503039	0.734108961	2409041	0	0.734108961	77573.29393	Salmonella enterica subsp. enterica serovar Typhimurium	SAP17-7299	Pseudomonadota	Gammaproteobacteria	Homo sapiens	stool	Humans	Salmonella	4857789	0.021752694	CP040567.1	non-mobilizable	5.023951707	-0.134239475	-1.66248694	Cluster_1
GCF_009740145.1_ASM974014v1	NZ_CP046537.1	plasmid	128589	112007	1.148044319	1.153300251	0.995442703	128589	0	0.995442703	111496.5508	Acinetobacter baumannii	XL380	Pseudomonadota	Gammaproteobacteria	NA	cucumber rhizosphere	Earth	Acinetobacter	3807241	0.029419467	CP046537.1	mobilizable	5.049245165	-0.001983733	-1.531365203	Cluster_1
GCF_023639785.1_ASM2363978v1	NZ_CP098326.1	plasmid	438246	42288	10.36336549	4.130948121	2.508713542	438246	0	2.508713542	106088.4783	Leclercia adecarboxylata	kcgeb_e1	Pseudomonadota	Gammaproteobacteria	Sesuvium verrucosum	root sample	Plants	Leclercia	4695432	0.0090062	CP098326.1	conjugative	4.626217146	0.399451074	-2.04545841	Cluster_1
GCF_016025435.1_ASM1602543v1	NZ_CP065573.1	plasmid	37921	84218	0.450271913	0.37062611	1.214895286	37921	0	1.214895286	102316.0512	Salmonella enterica subsp. enterica serovar Albany	R16.1424	Pseudomonadota	Gammaproteobacteria	NA	chicken	Livestock	Salmonella	4887211	0.017232323	CP065573.1	conjugative	4.925404924	0.084538847	-1.763656166	Cluster_1
GCF_003994655.1_ASM399465v1	NZ_CP034720.1	plasmid	228016	93964	2.426631476	1.621805183	1.496253373	228016	0	1.496253373	140593.9519	Salmonella enterica subsp. enterica serovar Typhimurium	RSE04	Pseudomonadota	Gammaproteobacteria	Sus scrofa domesticus	Farm	Livestock	Salmonella	4766197	0.01971467	CP034720.1	conjugative	4.972961496	0.175005142	-1.705210493	Cluster_1
GCF_003203615.1_ASM320361v1	NZ_CP029656.1	plasmid	686113	27245	25.18307946	4.686182111	5.373901156	686113	0	5.373901156	146411.937	Staphylococcus aureus	AR_0468	Terrabacteria group	Bacillota	NA	NA	Unannotated	Staphylococcus	2911284	0.009358414	CP029656.1	mobilizable	4.435286812	0.730289674	-2.028797761	Cluster_1
GCF_021952745.1_ASM2195274v1	NZ_CP085865.1	plasmid	15407	5891	2.615345442	0.331749822	7.883487099	15407	0	7.883487099	46441.6225	Klebsiella pneumoniae	MV-v4-SK2-O	Pseudomonadota	Gammaproteobacteria	NA	environmental swab veterinary clinic	Human-impacted	Klebsiella	5263198	0.001119281	CP085865.1	mobilizable	3.770189023	0.896718361	-2.951060686	Cluster_2
GCF_021952745.1_ASM2195274v1	NZ_CP085864.1	plasmid	23332	63589	0.366918807	0.331749822	1.106010561	23332	0	1.106010561	70330.10554	Klebsiella pneumoniae	MV-v4-SK2-O	Pseudomonadota	Gammaproteobacteria	NA	environmental swab veterinary clinic	Human-impacted	Klebsiella	5263198	0.012081818	CP085864.1	conjugative	4.803381995	0.043759274	-1.917867713	Cluster_1
GCF_001617585.1_ASM161758v1	NZ_CP014577.1	plasmid	50081	93930	0.53317364	0.243951802	2.185569587	50081	0	2.185569587	205290.5513	Salmonella enterica subsp. enterica serovar Typhimurium	RM9437	Pseudomonadota	Gammaproteobacteria	Bos taurus	ground beef	Food	Salmonella	4958254	0.018944169	CP014577.1	conjugative	4.972804322	0.339564639	-1.722524449	Cluster_1
GCF_035658535.1_ASM3565853v1	NZ_CP141993.1	plasmid	252360	135840	1.857773852	1.658316524	1.120276994	252360	0	1.120276994	152178.4269	Cronobacter malonaticus	Dcc0527	Pseudomonadota	Gammaproteobacteria	Moschus berezovskii	NA	Animals	Cronobacter	4258131	0.03190132	CP141993.1	NA	5.133027673	0.049325418	-1.496191345	Cluster_1
GCF_035658535.1_ASM3565853v1	NZ_CP141994.1	plasmid	180356	110326	1.63475518	1.658316524	0.98579201	180356	0	0.98579201	108758.4893	Cronobacter malonaticus	Dcc0527	Pseudomonadota	Gammaproteobacteria	Moschus berezovskii	NA	Animals	Cronobacter	4258131	0.025909489	CP141994.1	NA	5.042677873	-0.006214706	-1.586541146	Cluster_1
GCF_035658535.1_ASM3565853v1	NZ_CP141995.1	plasmid	162135	80186	2.021986382	1.658316524	1.219300629	162135	0	1.219300629	97770.84026	Cronobacter malonaticus	Dcc0527	Pseudomonadota	Gammaproteobacteria	Moschus berezovskii	NA	Animals	Cronobacter	4258131	0.018831267	CP141995.1	NA	4.90409855	0.086110798	-1.725120469	Cluster_1
GCF_035658535.1_ASM3565853v1	NZ_CP141996.1	plasmid	375627	61266	6.131084125	1.658316524	3.697173631	375627	0	3.697173631	226511.0397	Cronobacter malonaticus	Dcc0527	Pseudomonadota	Gammaproteobacteria	Moschus berezovskii	NA	Animals	Cronobacter	4258131	0.014388003	CP141996.1	NA	4.787219527	0.567869847	-1.841999492	Cluster_1
GCF_905318255.2_NRS6181B	NZ_OX419556.1	plasmid	65127	85818	0.758896735	0.359167464	2.112932854	65127	0	2.112932854	181327.6717	Bacillus subtilis	NRS6181	Terrabacteria group	Bacillota	NA	garden soil	Earth	Bacillus	4189561	0.020483769	OX419556.1	non-mobilizable	4.933578389	0.324885696	-1.688590129	Cluster_1
GCF_018831485.1_ASM1883148v1	NZ_CP049315.1	plasmid	30877	11844	2.606973995	1.628079615	1.601257071	30877	0	1.601257071	18965.28874	Acinetobacter baumannii	Ex003	Pseudomonadota	Gammaproteobacteria	NA	Water (artesian well)	Water	Acinetobacter	3935232	0.003009734	CP049315.1	non-mobilizable	4.073498399	0.20446106	-2.521471942	Cluster_2
GCF_024507995.1_ASM2450799v1	NZ_CP101941.1	plasmid	109193	152311	0.716908168	0.492175595	1.456610557	109193	0	1.456610557	221857.8105	Salmonella enterica subsp. enterica	QA-1986 974	Pseudomonadota	Gammaproteobacteria	NA	cow	Livestock	Salmonella	4837940	0.031482615	CP101941.1	conjugative	5.18273127	0.163343453	-1.501929208	Cluster_1
GCF_024507995.1_ASM2450799v1	NZ_CP101942.1	plasmid	18050	3071	5.877564311	0.492175595	11.94200681	18050	0	11.94200681	36673.90291	Salmonella enterica subsp. enterica	QA-1986 974	Pseudomonadota	Gammaproteobacteria	NA	cow	Livestock	Salmonella	4837940	0.000634774	CP101942.1	mobilizable	3.487279816	1.077077314	-3.197380662	Cluster_2
GCF_023658665.1_ASM2365866v1	NZ_CP094664.1	plasmid	18929	27265	0.69426004	1.457775261	0.476246277	18929	0	0.476246277	12984.85473	Staphylococcus aureus	494	Terrabacteria group	Bacillota	NA	Turkey salad	Food	Staphylococcus	2762338	0.009870262	CP094664.1	mobilizable	4.435605502	-0.322168407	-2.005671316	Cluster_1
GCF_022494855.1_ASM2249485v1	NZ_CP091713.1	plasmid	10453	4072	2.567043222	1.774026572	1.447015091	10453	0	1.447015091	5892.245451	Escherichia coli	KFu014	Pseudomonadota	Gammaproteobacteria	NA	river water	Water	Escherichia	5042053	0.000807608	CP091713.1	mobilizable	3.609807769	0.16047306	-3.092799637	Cluster_2
GCF_022494855.1_ASM2249485v1	NZ_CP091714.1	plasmid	41597	3374	12.32868998	1.774026572	6.949552039	41597	0	6.949552039	23447.78858	Escherichia coli	KFu014	Pseudomonadota	Gammaproteobacteria	NA	river water	Water	Escherichia	5042053	0.000669172	CP091714.1	mobilizable	3.528145078	0.841956811	-3.174462328	Cluster_2
GCF_022494855.1_ASM2249485v1	NZ_CP091715.1	plasmid	35421	1552	22.82280928	1.774026572	12.864976	35421	0	12.864976	19966.44276	Escherichia coli	KFu014	Pseudomonadota	Gammaproteobacteria	NA	river water	Water	Escherichia	5042053	0.000307811	CP091715.1	mobilizable	3.190891717	1.10940898	-3.51171569	Cluster_2
GCF_024206755.1_ASM2420675v1	NZ_CP100419.1	plasmid	14751	4285	3.442473746	0.55248202	6.230924479	14751	0	6.230924479	26699.51139	Streptococcus suis	STC104	Terrabacteria group	Bacillota	Homo sapiens	Blood and CSF	Humans	Streptococcus	2249780	0.001904631	CP100419.1	mobilizable	3.631950826	0.794552487	-2.720189225	Cluster_2
GCF_014268495.2_ASM1426849v2	NZ_CP077088.1	plasmid	94742	3833	24.71745369	0.760750098	32.49089781	94742	0	32.49089781	124537.6113	Pseudomonas monsensis	PGSB 8459	Pseudomonadota	Gammaproteobacteria	NA	Maize rhizosphere	Earth	Pseudomonas	6418895	0.000597143	CP077088.1	non-mobilizable	3.583538819	1.511761712	-3.223921452	Cluster_2
GCF_016903215.1_ASM1690321v1	NZ_CP069852.1	plasmid	324044	8731	37.11419081	4.166540602	8.907675301	324044	0	8.907675301	77772.91305	Acinetobacter baumannii	FDAARGOS_1359	Pseudomonadota	Gammaproteobacteria	NA	NA	Unannotated	Acinetobacter	3889550	0.002244733	CP069852.1	non-mobilizable	3.941063988	0.949764378	-2.64883537	Cluster_2
GCF_905233025.2_AI2795v1_cp	NZ_OW849140.1	plasmid	157006	84132	1.866186469	1.456902394	1.280927588	157006	0	1.280927588	107766.9998	Serratia marcescens	0	Pseudomonadota	Gammaproteobacteria	Homo sapiens	Hospital Vall d'Hebron (Barcelona)	Humans	Serratia	5154103	0.016323306	OW849140.1	NA	4.924961213	0.107524579	-1.78719188	Cluster_1
GCF_905233025.2_AI2795v1_cp	NZ_OW849141.1	plasmid	106188	5193	20.44829578	1.456902394	14.03546035	106188	0	14.03546035	72886.14559	Serratia marcescens	0	Pseudomonadota	Gammaproteobacteria	Homo sapiens	Hospital Vall d'Hebron (Barcelona)	Humans	Serratia	5154103	0.001007547	OW849141.1	NA	3.715418323	1.147226662	-2.996734771	Cluster_2
GCF_014843315.1_ASM1484331v1	NZ_CP062128.1	plasmid	145753	77825	1.872830067	1.164132399	1.608777549	145753	0	1.608777549	125203.1128	Listeria monocytogenes FSL J1-208	FSL J1-208	Terrabacteria group	Bacillota	caprine	NA	Animals	Listeria	2781474	0.027979769	CP062128.1	conjugative	4.891119129	0.206495997	-1.553155875	Cluster_1
GCF_023573105.1_ASM2357310v1	NZ_CP097615.1	plasmid	59900	1812	33.05739514	0.265313792	124.5973489	59900	0	124.5973489	225770.3962	Pasteurella multocida	P1581	Pseudomonadota	Gammaproteobacteria	Avian	NA	Animals	Pasteurella	2253720	0.000804004	CP097615.1	non-mobilizable	3.258158193	2.095508802	-3.094741765	Cluster_2
GCF_001357935.2_80_2002	NZ_LT904892.1	plasmid	274854	192619	1.426930884	1.143916382	1.247408383	274854	0	1.247408383	240274.5554	Salmonella enterica subsp. enterica serovar Typhi	80-2002	Pseudomonadota	Gammaproteobacteria	NA	Not known	Unannotated	Salmonella	4802101	0.040111401	LT904892.1	conjugative	5.284699124	0.096008658	-1.396732166	Cluster_1
GCF_002844715.2_ASM284471v2	NZ_CP092198.1	plasmid	35662320	7553	4721.609956	2.082110022	2267.704351	35662320	0	2267.704351	17127970.97	Chlamydia psittaci	8882_placenta	PVC group	Chlamydiota	Equus caballus	Placental tissue	Livestock	Chlamydia	1166642	0.006474137	CP092198.1	non-mobilizable	3.878119485	3.355586433	-2.188818123	Cluster_2
GCF_003571805.1_ASM357180v1	NZ_CP032256.1	plasmid	163600	129422	1.264081841	0.789277379	1.601568566	163600	0	1.601568566	207278.207	Pseudomonas aeruginosa	AR_0111	Pseudomonadota	Gammaproteobacteria	NA	NA	Unannotated	Pseudomonas	6946231	0.018631975	CP032256.1	non-mobilizable	5.112008107	0.204545536	-1.729741115	Cluster_1
GCF_012889415.1_ASM1288941v1	NZ_CP040614.1	plasmid	66265	71914	0.92144784	0.677025481	1.36102387	66265	0	1.36102387	97876.67062	Campylobacter sp. CFSAN093246	CFSAN093246	Campylobacterota	Epsilonproteobacteria	Homo sapiens	NA	Humans	Campylobacter	1680823	0.042784993	CP040614.1	non-mobilizable	4.856813446	0.133865742	-1.368708536	Cluster_1
GCF_022405315.1_ASM2240531v1	NZ_CP062363.1	plasmid	11616	34972	0.332151435	0.283338368	1.172278354	11616	0	1.172278354	40996.91859	Staphylococcus aureus	NAS_AN_152	Terrabacteria group	Bacillota	Homo sapiens	NA	Humans	Staphylococcus	2734462	0.012789353	CP062363.1	non-mobilizable	4.54372047	0.069030746	-1.893151423	Cluster_1
GCF_029715665.1_ASM2971566v1	NZ_CP099380.1	plasmid	49100	4419	11.11111111	0.835982521	13.29108066	49100	0	13.29108066	58733.28543	Citrobacter braakii	RHB16-SO-C07	Pseudomonadota	Gammaproteobacteria	NA	Pooled soil sample collected from floor of pig farm	Earth	Citrobacter	4842051	0.00091263	CP099380.1	non-mobilizable	3.645324002	1.123560294	-3.039705358	Cluster_2
GCF_019344315.1_ASM1934431v1	NZ_CP063230.1	plasmid	114217	87710	1.302211834	0.676948987	1.923648398	114217	0	1.923648398	168723.201	Serratia marcescens	LVF3	Pseudomonadota	Gammaproteobacteria	NA	water surface of oligotrophic pond	Water	Serratia	5440698	0.016121093	CP063230.1	mobilizable	4.943049111	0.284125695	-1.792605509	Cluster_1
GCF_001952775.1_ASM195277v1	NZ_CP019168.1	plasmid	593130	77105	7.692497244	3.759218494	2.046302245	593130	0	2.046302245	157780.1346	Listeria monocytogenes	HPB5622	Terrabacteria group	Bacillota	NA	blood	Humans	Listeria	3038647	0.02537478	CP019168.1	conjugative	4.887082542	0.310969781	-1.595597709	Cluster_1
GCF_025987805.1_ASM2598780v1	NZ_CP104023.1	plasmid	176873	28299	6.250150182	2.037524036	3.067522185	176873	0	3.067522185	86807.81032	Erwinia amylovora	Ea102	Pseudomonadota	Gammaproteobacteria	Pyrus sinkiangensis	branches	Plants	Erwinia	3800604	0.007445922	CP104023.1	non-mobilizable	4.451771089	0.486787712	-2.128081532	Cluster_1
GCF_025987805.1_ASM2598780v1	NZ_CP104024.1	plasmid	44314	61198	0.724108631	2.037524036	0.355386547	44314	0	0.355386547	21748.94589	Erwinia amylovora	Ea102	Pseudomonadota	Gammaproteobacteria	Pyrus sinkiangensis	branches	Plants	Erwinia	3800604	0.016102177	CP104024.1	conjugative	4.786737229	-0.449299017	-1.793115392	Cluster_1
GCF_003285085.1_ASM328508v1	NZ_CP030151.1	plasmid	153750	62485	2.460590542	1.439815374	1.708962543	153750	0	1.708962543	106784.5245	Bacillus velezensis	DSYZ	Terrabacteria group	Bacillota	NA	rhizosphere soil	Earth	Bacillus	4258978	0.01467136	CP030151.1	conjugative	4.795775774	0.232732544	-1.833529623	Cluster_1
GCF_012980825.1_ASM1298082v1	NZ_CP050245.1	plasmid	124972	28259	4.422378711	2.61976492	1.688082269	124972	0	1.688082269	47703.51684	Erwinia amylovora	TS3238	Pseudomonadota	Gammaproteobacteria	Pear tree	NA	Plants	Erwinia	3804073	0.007428617	CP050245.1	non-mobilizable	4.451156789	0.227393608	-2.129092053	Cluster_1
GCF_023299605.1_ASM2329960v1	NZ_CP097021.1	plasmid	74003	62360	1.186706222	0.650270062	1.824943653	74003	0	1.824943653	113803.4862	Enterococcus faecalis	AT46a	Terrabacteria group	Bacillota	NA	pet food (BARF)	Food	Enterococcus	2763072	0.022569083	CP097021.1	mobilizable	4.794906107	0.26124946	-1.646486095	Cluster_1
GCF_022405435.1_ASM2240543v1	NZ_CP062377.1	plasmid	17984	19781	0.90915525	0.236152042	3.849872498	17984	0	3.849872498	76154.32789	Staphylococcus aureus	NAS_AN_099	Terrabacteria group	Bacillota	Homo sapiens	NA	Humans	Staphylococcus	2735674	0.007230759	CP062377.1	mobilizable	4.296248243	0.585446347	-2.1408161	Cluster_2
GCF_036227585.1_ASM3622758v1	NZ_CP109484.1	plasmid	38170	48254	0.791022506	1.267311421	0.624173737	38170	0	0.624173737	30118.87953	Streptomyces niveus	NBC_01447	Terrabacteria group	Actinomycetota	NA	NA	Unannotated	Streptomyces	8500400	0.005676674	CP109484.1	NA	4.68353332	-0.204694509	-2.245906043	Cluster_1
GCF_001690035.1_ASM169003v1	NZ_CP016511.1	plasmid	2316195	2094	1106.110315	4.351512209	254.1898683	2316195	0	254.1898683	532273.5842	Salmonella enterica subsp. enterica serovar Heidelberg	SH14-028	Pseudomonadota	Gammaproteobacteria	NA	food	Food	Salmonella	4747525	0.000441072	CP016511.1	mobilizable	3.320976677	2.405158236	-3.355490583	Cluster_2
GCF_001690035.1_ASM169003v1	NZ_CP016512.1	plasmid	487689	37697	12.93707722	4.351512209	2.973007221	487689	0	2.973007221	112073.4532	Salmonella enterica subsp. enterica serovar Heidelberg	SH14-028	Pseudomonadota	Gammaproteobacteria	NA	food	Food	Salmonella	4747525	0.007940348	CP016512.1	conjugative	4.57630679	0.473195964	-2.100160471	Cluster_1
GCF_001690035.1_ASM169003v1	NZ_CP016513.1	plasmid	788060	6647	118.5587483	4.351512209	27.24541323	788060	0	27.24541323	181100.2617	Salmonella enterica subsp. enterica serovar Heidelberg	SH14-028	Pseudomonadota	Gammaproteobacteria	NA	food	Food	Salmonella	4747525	0.001400098	CP016513.1	mobilizable	3.822625679	1.435293399	-2.853841582	Cluster_2
GCF_014192895.1_ASM1419289v1	NZ_AP023395.1	plasmid	43345	3038	14.26761027	0.913527755	15.61814646	43345	0	15.61814646	47447.92896	Streptococcus dysgalactiae subsp. equisimilis	159	Terrabacteria group	Bacillota	Homo sapiens	NA	Humans	Streptococcus	2108480	0.001440848	AP023395.1	non-mobilizable	3.48258777	1.193629491	-2.841381716	Cluster_2
GCF_016889685.1_ASM1688968v1	NZ_CP069523.1	plasmid	324356	67045	4.837885003	3.517314875	1.375448367	324356	0	1.375448367	92216.9358	Escherichia coli	FDAARGOS_1267	Pseudomonadota	Gammaproteobacteria	Homo sapiens	NA	Humans	Escherichia	5363683	0.012499807	CP069523.1	conjugative	4.826366395	0.138444292	-1.903096708	Cluster_1
GCF_023573065.1_ASM2357306v1	NZ_CP097619.1	plasmid	113120	3682	30.72243346	0.402601796	76.30972788	113120	0	76.30972788	280972.418	Pasteurella multocida	P2095	Pseudomonadota	Gammaproteobacteria	Avian	NA	Animals	Pasteurella	2338462	0.001574539	CP097619.1	non-mobilizable	3.566083784	1.882579905	-2.802846533	Cluster_2
GCF_002073615.2_ASM207361v2	NZ_CP020416.2	plasmid	797003	39053	20.40824008	3.887824734	5.249269574	797003	0	5.249269574	204999.7247	Neisseria gonorrhoeae	FDAARGOS_205	Pseudomonadota	Betaproteobacteria	NA	NA	Unannotated	Neisseria	2232444	0.017493384	CP020416.2	conjugative	4.591654401	0.720098876	-1.757126172	Cluster_1
GCF_002073615.2_ASM207361v2	NZ_CP020417.1	plasmid	1084574	7450	145.5804027	3.887824734	37.44520719	1084574	0	37.44520719	278966.7936	Neisseria gonorrhoeae	FDAARGOS_205	Pseudomonadota	Betaproteobacteria	NA	NA	Unannotated	Neisseria	2232444	0.00333715	CP020417.1	mobilizable	3.872156273	1.573396238	-2.476624301	Cluster_2
GCF_005885875.1_ASM588587v1	NZ_CP040565.1	plasmid	2459191	93869	26.19811652	30.19906092	0.867514278	2459191	0	0.867514278	81432.69773	Salmonella enterica subsp. enterica serovar Typhimurium	SAP17-7699	Pseudomonadota	Gammaproteobacteria	Homo sapiens	stool	Humans	Salmonella	4883741	0.019220716	CP040565.1	conjugative	4.972522191	-0.061723369	-1.716230433	Cluster_1
GCF_001634325.1_ASM163432v1	NZ_CP014775.1	plasmid	293936	198307	1.482227052	0.875484969	1.693035409	293936	0	1.693035409	335740.7729	Aeromonas veronii	AVNIH1	Pseudomonadota	Gammaproteobacteria	NA	NA	Unannotated	Aeromonas	4756751	0.04168959	CP014775.1	conjugative	5.297338045	0.228666041	-1.379972374	Cluster_1
GCF_009912875.1_ASM991287v1	NZ_CP047846.1	plasmid	20774	20651	1.005956128	0.19635335	5.123193112	20774	0	5.123193112	105799.061	Staphylococcus aureus	UP_591	Terrabacteria group	Bacillota	Homo sapiens	NA	Humans	Staphylococcus	2720524	0.007590817	CP047846.1	mobilizable	4.314941087	0.709540726	-2.119711475	Cluster_2
GCF_003710185.1_ASM371018v1	NZ_CP033346.1	plasmid	51557	109917	0.469053923	0.343170828	1.366823413	51557	0	1.366823413	150237.1291	Salmonella enterica subsp. enterica serovar Tennessee	CFSAN076210	Pseudomonadota	Gammaproteobacteria	Homo sapiens	patient in 2006 peanut associated outbreak	Humans	Salmonella	4834056	0.022738049	CP033346.1	non-mobilizable	5.041064867	0.13571241	-1.643246811	Cluster_1
GCF_017088305.1_ASM1708830v1	NZ_CP070987.1	plasmid	22399	19830	1.129551185	0.732845679	1.541322024	22399	0	1.541322024	30564.41573	Staphylococcus aureus	WBG8287	Terrabacteria group	Bacillota	NA	NA	Unannotated	Staphylococcus	2779154	0.007135265	CP070987.1	mobilizable	4.297322714	0.187893384	-2.146589899	Cluster_2
GCF_904859905.1_MSB1_1H	NZ_LR890182.1	plasmid	207082	135529	1.527953427	1.032809835	1.479414094	207082	0	1.479414094	200503.5127	Citrobacter freundii	MSB1_1H	Pseudomonadota	Gammaproteobacteria	Homo sapiens	rectal swab	Humans	Citrobacter	4908711	0.027609896	LR890182.1	mobilizable	5.132032234	0.170089752	-1.55893523	Cluster_1
GCF_904859905.1_MSB1_1H	NZ_LR890183.1	plasmid	189564	126853	1.494359613	1.032809835	1.446887473	189564	0	1.446887473	183542.0166	Citrobacter freundii	MSB1_1H	Pseudomonadota	Gammaproteobacteria	Homo sapiens	rectal swab	Humans	Citrobacter	4908711	0.025842426	LR890183.1	conjugative	5.103300742	0.160434757	-1.587666721	Cluster_1
GCF_029716485.1_ASM2971648v1	NZ_CP099383.1	plasmid	321032	6812	47.1274222	0.602613218	78.20509209	321032	0	78.20509209	532733.0873	Citrobacter braakii	RHB14-SO-C08	Pseudomonadota	Gammaproteobacteria	NA	Pooled soil sample collected from floor of pig farm	Earth	Citrobacter	5142013	0.001324773	CP099383.1	mobilizable	3.833274639	1.893235032	-2.877858531	Cluster_2
GCF_009938325.1_ASM993832v1	NZ_AP022348.1	plasmid	37318	16356	2.281609195	0.698919796	3.264479284	37318	0	3.264479284	53393.82316	Fluviibacter phosphoraccumulans	ICHIJ1	Pseudomonadota	Betaproteobacteria	NA	water	Water	Fluviibacter	2431578	0.006726496	AP022348.1	non-mobilizable	4.213677102	0.513813917	-2.172211104	Cluster_2
GCF_014131755.1_ASM1413175v1	NZ_CP040529.1	plasmid	35696	33036	1.080518223	0.471872415	2.289852485	35696	0	2.289852485	75647.56669	Bacteroides thetaiotaomicron	DSM 2079	FCB group	Bacteroidota/Chlorobiota group	Homo sapiens	NA	Humans	Bacteroides	6271157	0.005267927	CP040529.1	conjugative	4.518987457	0.359807505	-2.278360216	Cluster_1
GCF_003254805.1_ASM325480v1	NZ_CP030008.1	plasmid	52204	3458	15.09658762	2.537937776	5.948367909	52204	0	5.948367909	20569.45623	Enterobacter hormaechei subsp. xiangfangensis	Pb204	Pseudomonadota	Gammaproteobacteria	NA	acid mine decant and tailings from uranium mine	Human-impacted	Enterobacter	4956155	0.000697718	CP030008.1	mobilizable	3.538824989	0.774397822	-3.156319891	Cluster_2
GCF_003254805.1_ASM325480v1	NZ_CP030009.1	plasmid	47862	4096	11.68505859	2.537937776	4.604154878	47862	0	4.604154878	18858.61838	Enterobacter hormaechei subsp. xiangfangensis	Pb204	Pseudomonadota	Gammaproteobacteria	NA	acid mine decant and tailings from uranium mine	Human-impacted	Enterobacter	4956155	0.000826447	CP030009.1	mobilizable	3.612359948	0.663149924	-3.082784932	Cluster_2
GCF_020735425.1_ASM2073542v1	NZ_CP085920.1	plasmid	323091	23319	13.85526824	7.573208045	1.829511107	323091	0	1.829511107	42662.36951	Mycobacteroides abscessus subsp. abscessus	FDAARGOS_1604	Terrabacteria group	Actinomycetota	NA	NA	Unannotated	Mycobacteroides	5067230	0.004601923	CP085920.1	mobilizable	4.367709922	0.262335051	-2.337060695	Cluster_1
GCF_038096255.1_BSN158	NZ_CP151128.1	plasmid	479202	20730	23.11635311	3.441272695	6.717384863	479202	0	6.717384863	139251.3882	Staphylococcus aureus	-	Terrabacteria group	Bacillota	Homo sapiens	blood	Humans	Staphylococcus	2697425	0.007685107	CP151128.1	NA	4.316599302	0.827200231	-2.114350076	Cluster_2
GCF_038422155.1_ASM3842215v1	NZ_CP131633.1	plasmid	29991	42022	0.713697587	0.419135002	1.702786892	29991	0	1.702786892	71554.51078	Neisseria gonorrhoeae	-	Pseudomonadota	Betaproteobacteria	Homo sapiens	urine	Humans	Neisseria	2178594	0.019288587	CP131633.1	NA	4.623476718	0.231160298	-1.714699585	Cluster_1
GCF_038422155.1_ASM3842215v1	NZ_CP131634.1	plasmid	281794	5600	50.32035714	0.419135002	120.0576352	281794	0	120.0576352	672322.7572	Neisseria gonorrhoeae	-	Pseudomonadota	Betaproteobacteria	Homo sapiens	urine	Humans	Neisseria	2178594	0.002570465	CP131634.1	NA	3.748188027	2.079389785	-2.589988276	Cluster_2
GCF_038422155.1_ASM3842215v1	NZ_CP131635.1	plasmid	143899	4153	34.64941007	0.419135002	82.66885352	143899	0	82.66885352	343323.7487	Neisseria gonorrhoeae	-	Pseudomonadota	Betaproteobacteria	Homo sapiens	urine	Humans	Neisseria	2178594	0.001906275	CP131635.1	NA	3.618361931	1.917341915	-2.719814372	Cluster_2
GCF_001690095.1_ASM169009v1	NZ_CP016531.1	plasmid	25967	37697	0.688834655	0.486504222	1.415886284	25967	0	1.415886284	53374.66525	Salmonella enterica subsp. enterica serovar Heidelberg	SA01AB09084001	Pseudomonadota	Gammaproteobacteria	NA	Chicken Cecal Content	Livestock	Salmonella	4751449	0.00793379	CP016531.1	conjugative	4.57630679	0.151028375	-2.100519283	Cluster_1
GCF_001690095.1_ASM169009v1	NZ_CP016532.1	plasmid	35527	4245	8.369140165	0.486504222	17.20260541	35527	0	17.20260541	73025.05997	Salmonella enterica subsp. enterica serovar Heidelberg	SA01AB09084001	Pseudomonadota	Gammaproteobacteria	NA	Chicken Cecal Content	Livestock	Salmonella	4751449	0.000893412	CP016532.1	mobilizable	3.627877695	1.235594228	-3.048948378	Cluster_2
GCF_001690095.1_ASM169009v1	NZ_CP016533.1	plasmid	73608	91980	0.800260926	0.486504222	1.644920825	73608	0	1.644920825	151299.8174	Salmonella enterica subsp. enterica serovar Heidelberg	SA01AB09084001	Pseudomonadota	Gammaproteobacteria	NA	Chicken Cecal Content	Livestock	Salmonella	4751449	0.019358305	CP016533.1	conjugative	4.963693405	0.216144999	-1.713132667	Cluster_1
GCF_000430105.1_ASM43010v1	NC_021811.1	plasmid	33630	117929	0.285171586	0.3003036	0.949610948	33630	0	0.949610948	111986.6695	Salmonella enterica subsp. enterica serovar Heidelberg str. 41578	41578	Pseudomonadota	Gammaproteobacteria	Homo sapiens	stool	Humans	Salmonella	4793479	0.024601964	21811.1	conjugative	5.071620616	-0.022454287	-1.609030213	Cluster_1
GCF_022369695.1_ASM2236969v1	NZ_CP062319.1	plasmid	20180	24654	0.818528434	0.353654385	2.314486879	20180	0	2.314486879	57061.35951	Staphylococcus aureus	NAS_OP_132	Terrabacteria group	Bacillota	Homo sapiens	NA	Humans	Staphylococcus	2743526	0.008986246	CP062319.1	mobilizable	4.391887392	0.364454723	-2.046421689	Cluster_1
GCF_003986675.1_ASM398667v1	NZ_CP028319.1	plasmid	24828	94045	0.264001276	0.185209571	1.425419184	24828	0	1.425419184	134053.5471	Salmonella enterica subsp. enterica serovar Typhimurium var. 5-	CFSAN067216	Pseudomonadota	Gammaproteobacteria	Homo sapiens	NA	Humans	Salmonella	4884375	0.019254255	CP028319.1	conjugative	4.973335711	0.153942599	-1.715473289	Cluster_1
GCF_025984525.1_ASM2598452v1	NZ_CP087812.1	plasmid	10399	45040	0.230883659	0.203753092	1.133154136	10399	0	1.133154136	51037.2623	Moraxella bovis	SAM57928	Pseudomonadota	Gammaproteobacteria	Bovine	NA	Livestock	Moraxella	2719944	0.016559164	CP087812.1	mobilizable	4.653598382	0.054288988	-1.780961581	Cluster_1
GCF_002591175.1_ASM259117v1	NZ_CP023967.1	plasmid	729893	65466	11.14919195	5.277505015	2.112587656	729893	0	2.112587656	138302.6635	Staphylococcus capitis	FDAARGOS_378	Terrabacteria group	Bacillota	Homo sapiens	CSF	Humans	Staphylococcus	2419686	0.027055577	CP023967.1	non-mobilizable	4.816015806	0.324814738	-1.567743206	Cluster_1
GCF_027886665.1_ASM2788666v1	NZ_CP115666.1	plasmid	405805	8187	49.56699646	0.741279616	66.86680086	405805	0	66.86680086	547438.4986	Pseudomonas putida	PD584	Pseudomonadota	Gammaproteobacteria	NA	laboratory strain	Human-impacted	Pseudomonas	5913415	0.001384479	CP115666.1	non-mobilizable	3.91312479	1.825210546	-2.858713568	Cluster_2
GCF_002285655.1_ASM228565v1	NZ_CP023053.1	plasmid	23065	61919	0.372502786	0.933126502	0.399198592	23065	0	0.399198592	24717.97764	Listeria monocytogenes	FDA709873-31	Terrabacteria group	Bacillota	NA	environmental swab	Human-impacted	Listeria	3086245	0.020062892	CP023053.1	mobilizable	4.791823934	-0.398810999	-1.697606466	Cluster_1
GCF_020097275.1_ASM2009727v1	NZ_CP083624.1	plasmid	539168	36573	14.74224154	4.145606403	3.556112209	539168	0	3.556112209	130057.6918	Bacteroides fragilis	FDAARGOS_1512	FCB group	Bacteroidota/Chlorobiota group	NA	NA	Unannotated	Bacteroides	5199476	0.007033978	CP083624.1	conjugative	4.563160586	0.550975456	-2.152798992	Cluster_1
GCF_904865805.1_INF144	NZ_LR890570.1	plasmid	218206	186641	1.169121468	0.86902048	1.34533247	218206	0	1.34533247	251094.1976	Klebsiella pneumoniae	INF144	Pseudomonadota	Gammaproteobacteria	Homo sapiens	blood	Humans	Klebsiella	5249355	0.035555035	LR890570.1	conjugative	5.271007053	0.128829624	-1.449098891	Cluster_1
GCF_020099255.1_ASM2009925v1	NZ_CP083644.1	plasmid	1666634	298988	5.574250472	6.846168355	0.814214635	1666634	0	0.814214635	243440.4054	Enterobacter bugandensis	FDAARGOS_1496	Pseudomonadota	Gammaproteobacteria	NA	NA	Unannotated	Enterobacter	4723885	0.063292819	CP083644.1	conjugative	5.475653758	-0.089261095	-1.198645558	Cluster_1
GCF_963978465.1_SGC-23-001	NZ_OZ021677.1	plasmid	128821	39080	3.296340839	2.146133703	1.535943839	128821	0	1.535943839	60024.68523	Neisseria gonorrhoeae	-	Pseudomonadota	Betaproteobacteria	Homo sapiens	NA	Humans	Neisseria	2214561	0.017646838	OZ021677.1	NA	4.591954555	0.186375336	-1.753333092	Cluster_1
GCF_963978465.1_SGC-23-001	NZ_OZ021678.1	plasmid	79483	4207	18.89303542	2.146133703	8.803289091	79483	0	8.803289091	37035.4372	Neisseria gonorrhoeae	-	Pseudomonadota	Betaproteobacteria	Homo sapiens	NA	Humans	Neisseria	2214561	0.001899699	OZ021678.1	NA	3.623972512	0.944644964	-2.721315135	Cluster_2
GCF_013177395.1_ASM1317739v1	NZ_CP053629.1	plasmid	11140	55801	0.199637999	0.580715201	0.343779531	11140	0	0.343779531	19183.24161	Listeria monocytogenes	OB030029	Terrabacteria group	Bacillota	NA	food	Food	Listeria	2994628	0.0186337	CP053629.1	mobilizable	4.746641982	-0.463719985	-1.729700899	Cluster_1
GCF_003429445.1_ASM342944v1	NZ_CP023471.1	plasmid	627343	81125	7.733041602	1.742577674	4.437702674	627343	0	4.437702674	360008.6294	Salmonella enterica subsp. enterica	BAA-1672	Pseudomonadota	Gammaproteobacteria	Homo sapiens	NA	Humans	Salmonella	4483399	0.018094531	CP023471.1	conjugative	4.90915471	0.647158201	-1.742452681	Cluster_1
GCF_038424135.1_ASM3842413v1	NZ_CP131639.1	plasmid	57957	39075	1.483224568	0.718207769	2.065174776	57957	0	2.065174776	80696.70437	Neisseria gonorrhoeae	-	Pseudomonadota	Betaproteobacteria	Homo sapiens	Abs/pus/wd	Humans	Neisseria	2223798	0.01757129	CP131639.1	NA	4.591898987	0.314956812	-1.755196349	Cluster_1
GCF_038424135.1_ASM3842413v1	NZ_CP131640.1	plasmid	105460	4153	25.39369131	0.718207769	35.35702677	105460	0	35.35702677	146837.7322	Neisseria gonorrhoeae	-	Pseudomonadota	Betaproteobacteria	Homo sapiens	Abs/pus/wd	Humans	Neisseria	2223798	0.001867526	CP131640.1	NA	3.618361931	1.548475737	-2.728733404	Cluster_2
GCF_036884305.1_kcgeb_sa	NZ_CP145596.1	plasmid	815222	47919	17.01250026	7.194549569	2.364637299	815222	0	2.364637299	113311.0547	Staphylococcus capitis	-	Terrabacteria group	Bacillota	NA	sabkha (salt flat) environment	Earth	Staphylococcus	2471401	0.019389407	CP145596.1	NA	4.680507746	0.373764536	-1.712435472	Cluster_1
GCF_036884305.1_kcgeb_sa	NZ_CP145597.1	plasmid	598802	3530	169.6322946	7.194549569	23.57788948	598802	0	23.57788948	83229.94987	Staphylococcus capitis	-	Terrabacteria group	Bacillota	NA	sabkha (salt flat) environment	Earth	Staphylococcus	2471401	0.00142834	CP145597.1	NA	3.547774705	1.372504928	-2.845168513	Cluster_2
GCF_004848685.1_ASM484868v1	NZ_CP039490.1	plasmid	238805	131067	1.822007065	2.781084367	0.65514268	238805	0	0.65514268	85867.58563	Salmonella enterica subsp. enterica serovar Bareilly str. CFSAN000752	CFSAN000752	Pseudomonadota	Gammaproteobacteria	Homo sapiens	NA	Humans	Salmonella	4726556	0.027729916	CP039490.1	conjugative	5.117493359	-0.183664107	-1.557051449	Cluster_1
GCF_002844755.2_ASM284475v2	NZ_CP092200.1	plasmid	34860199	7553	4615.410963	1.904947753	2422.854357	34860199	0	2422.854357	18299818.96	Chlamydia psittaci	9945_foetus	PVC group	Chlamydiota	Equus caballus	fetal tissue	Livestock	Chlamydia	1166085	0.006477229	CP092200.1	non-mobilizable	3.878119485	3.384327309	-2.188610724	Cluster_2
GCF_030291655.1_ASM3029165v1	NZ_CP127870.1	plasmid	60051	7956	7.547888386	1.922681156	3.925709868	60051	0	3.925709868	31232.94771	Staphylococcus epidermidis	NG02	Terrabacteria group	Bacillota	Homo sapiens	NA	Humans	Staphylococcus	2489807	0.003195428	CP127870.1	mobilizable	3.900694774	0.5939182	-2.495470909	Cluster_2
GCF_023517255.1_ASM2351725v1	NZ_CP077838.1	plasmid	300786	72258	4.16266711	2.373850239	1.753550852	300786	0	1.753550852	126708.0775	Acinetobacter baumannii	DETAB-E159	Pseudomonadota	Gammaproteobacteria	NA	Locker_P26_BU28	Human-impacted	Acinetobacter	3980610	0.018152494	CP077838.1	conjugative	4.858885937	0.243918365	-1.741063693	Cluster_1
GCF_023517255.1_ASM2351725v1	NZ_CP077839.1	plasmid	108702	8731	12.45012026	2.373850239	5.244694908	108702	0	5.244694908	45791.43124	Acinetobacter baumannii	DETAB-E159	Pseudomonadota	Gammaproteobacteria	NA	Locker_P26_BU28	Human-impacted	Acinetobacter	3980610	0.002193382	CP077839.1	non-mobilizable	3.941063988	0.71972023	-2.658885641	Cluster_2
GCF_003186415.1_ASM318641v1	NZ_CP021163.1	plasmid	90972	68573	1.326644598	0.749615036	1.769767859	90972	0	1.769767859	121358.2914	Enterobacter hormaechei	234	Pseudomonadota	Gammaproteobacteria	Homo sapiens	wound	Humans	Enterobacter	4656282	0.014726986	CP021163.1	mobilizable	4.83615315	0.247916304	-1.831886125	Cluster_1
GCF_038441195.1_ASM3844119v1	NZ_CP131886.1	plasmid	18394	110546	0.166392271	0.355461459	0.468102144	18394	0	0.468102144	51746.81958	Acinetobacter baumannii	-	Pseudomonadota	Gammaproteobacteria	Homo sapiens	Abs/pus/wd	Humans	Acinetobacter	3922459	0.028182831	CP131886.1	NA	5.043543033	-0.32965937	-1.55001538	Cluster_1
GCF_038441195.1_ASM3844119v1	NZ_CP131887.1	plasmid	15029	70796	0.212286005	0.355461459	0.597212438	15029	0	0.597212438	42280.25179	Acinetobacter baumannii	-	Pseudomonadota	Gammaproteobacteria	Homo sapiens	Abs/pus/wd	Humans	Acinetobacter	3922459	0.018048882	CP131887.1	NA	4.850008721	-0.223871156	-1.743549692	Cluster_1
GCF_038441195.1_ASM3844119v1	NZ_CP131888.1	plasmid	14933	8970	1.66477146	0.355461459	4.683409177	14933	0	4.683409177	42010.18032	Acinetobacter baumannii	-	Pseudomonadota	Gammaproteobacteria	Homo sapiens	Abs/pus/wd	Humans	Acinetobacter	3922459	0.002286831	CP131888.1	NA	3.952792443	0.670562103	-2.64076597	Cluster_2
GCF_016267665.1_ASM1626766v1	NZ_CP066342.1	plasmid	269212	77217	3.486434334	2.223032137	1.568323857	269212	0	1.568323857	121101.2633	Curtobacterium sp. YC1	YC1	Terrabacteria group	Actinomycetota	Nostoc flagelliforme	NA	Food	Curtobacterium	3301309	0.023389813	CP066342.1	non-mobilizable	4.887712925	0.195435749	-1.630973251	Cluster_1
GCF_022925675.1_ASM2292567v1	NZ_CP094162.1	plasmid	414086	9835	42.10330452	5.222212531	8.06234987	414086	0	8.06234987	79293.21097	Helicobacter pylori	Hpfe0015	Campylobacterota	Epsilonproteobacteria	Homo sapiens	gastric biopsy	Humans	Helicobacter	1559327	0.006307208	CP094162.1	mobilizable	3.992774364	0.906461641	-2.200162835	Cluster_2
GCF_009650155.1_ASM965015v1	NZ_CP045867.1	plasmid	73044	27265	2.679039061	1.42530355	1.879627017	73044	0	1.879627017	51248.03063	Staphylococcus aureus	CFSAN007894	Terrabacteria group	Bacillota	NA	environmental swab sponge bakery hallway	Human-impacted	Staphylococcus	2727720	0.009995527	CP045867.1	mobilizable	4.435605502	0.274071679	-2.000194286	Cluster_1
GCF_002386305.1_ASM238630v1	NZ_CP023506.1	plasmid	188902	1509	125.1835653	2.854176612	43.85978244	188902	0	43.85978244	66184.41171	Morganella morganii	FDAARGOS_365	Pseudomonadota	Gammaproteobacteria	Homo sapiens	Stool	Humans	Morganella	4074223	0.000370377	CP023506.1	non-mobilizable	3.17868924	1.642066473	-3.431355556	Cluster_2
GCF_964199105.1_Zagreb041_hybrid_assembly.fa.gz	NZ_OZ111542.1	plasmid	86837	94988	0.914189161	0.514893435	1.775491973	86837	0	1.775491973	168650.4316	Klebsiella pneumoniae	-	Pseudomonadota	Gammaproteobacteria	Homo sapiens	clinical material	Humans	Klebsiella	5162711	0.018398861	OZ111542.1	NA	4.977668744	0.249318713	-1.735209071	Cluster_1
GCF_016865215.1_ASM1686521v1	NZ_CP054483.1	plasmid	31959	4393	7.274982927	6.31445227	1.152116227	31959	0	1.152116227	5061.246587	Macrococcoides bohemicum	19Msa422	Terrabacteria group	Bacillota	calf	host nose	Livestock	Macrococcoides	2358024	0.001863001	CP054483.1	non-mobilizable	3.642761203	0.061496294	-2.729787018	Cluster_2
GCF_028335425.1_ASM2833542v1	NZ_CP116556.1	plasmid	92274	59165	1.559604496	0.76083543	2.049857873	92274	0	2.049857873	121279.841	Enterococcus faecalis	K70-12a	Terrabacteria group	Bacillota	Bos taurus	fecal sample	Livestock	Enterococcus	2757574	0.021455453	CP116556.1	mobilizable	4.772064869	0.31172375	-1.668462307	Cluster_1
GCF_009913095.1_ASM991309v1	NZ_CP047860.1	plasmid	70337	27268	2.579470442	2.094189491	1.231727335	70337	0	1.231727335	33586.74098	Staphylococcus aureus	UP_1405	Terrabacteria group	Bacillota	Homo sapiens	NA	Humans	Staphylococcus	2860128	0.009533839	CP047860.1	mobilizable	4.435653285	0.09051458	-2.020732184	Cluster_1
GCF_039639755.1_ASM3963975v1	NZ_CP147786.1	plasmid	218845	181634	1.204868031	0.430171043	2.800904547	218845	0	2.800904547	508739.4964	Bacillus anthracis	-	Terrabacteria group	Bacillota	NA	NA	Unannotated	Bacillus	5228848	0.034736906	CP147786.1	NA	5.259197147	0.447298309	-1.45920887	Cluster_1
GCF_016647595.1_ASM1664759v1	NZ_CP059830.1	plasmid	23892	65362	0.36553349	1.404490637	0.260260539	23892	0	0.260260539	17011.14936	Lactobacillus ultunensis	Kx293C1	Terrabacteria group	Bacillota	Homo sapiens	gut mucosa	Humans	Lactobacillus	2181027	0.029968451	CP059830.1	non-mobilizable	4.815325333	-0.584591675	-1.523335709	Cluster_1
GCF_024218835.1_ASM2421883v1	NZ_CP100389.1	plasmid	16619	49274	0.337277266	0.486163982	0.693752063	16619	0	0.693752063	34183.93917	Enterobacter hormaechei subsp. steigerwaltii	VKH10	Pseudomonadota	Gammaproteobacteria	NA	Urban soil	Earth	Enterobacter	4806224	0.010252123	CP100389.1	non-mobilizable	4.692617819	-0.158795712	-1.989186189	Cluster_1
GCF_014280435.1_ASM1428043v1	NZ_CP060389.1	plasmid	213867	57025	3.750407716	2.461137801	1.523851169	213867	0	1.523851169	86897.61292	Sphingobium sp. KCTC 72723	KCTC 72723	Pseudomonadota	Alphaproteobacteria	NA	Antarctic soil	Earth	Sphingobium	4372398	0.013042042	CP060389.1	non-mobilizable	4.756065294	0.182942553	-1.884654393	Cluster_1
GCF_016599795.1_ASM1659979v1	NZ_CP067015.1	plasmid	405284	7946	51.00478228	4.079070211	12.50402166	405284	0	12.50402166	99356.95614	Staphylococcus pasteuri	FDAARGOS_1069	Terrabacteria group	Bacillota	NA	NA	Unannotated	Staphylococcus	2476862	0.003208092	CP067015.1	mobilizable	3.900148561	1.097049717	-2.49375325	Cluster_2
GCF_905329835.2_AI2821v1_cpp	NZ_OW967179.1	plasmid	46609	70748	0.658803076	0.677486656	0.972422216	46609	0	0.972422216	68796.92693	Escherichia coli	362	Pseudomonadota	Gammaproteobacteria	Homo sapiens	Hospital Universitario La Paz (Madrid)	Humans	Escherichia	4863036	0.014548114	OW967179.1	conjugative	4.849714167	-0.012145128	-1.837193317	Cluster_1
GCF_905329835.2_AI2821v1_cpp	NZ_OW967180.1	plasmid	54366	2941	18.48554913	0.677486656	27.28548076	54366	0	27.28548076	80246.59893	Escherichia coli	362	Pseudomonadota	Gammaproteobacteria	Homo sapiens	Hospital Universitario La Paz (Madrid)	Humans	Escherichia	4863036	0.000604766	OW967180.1	mobilizable	3.468495025	1.43593161	-3.21841246	Cluster_2
GCF_016756075.1_ASM1675607v1	NZ_AP024256.1	plasmid	164214	51089	3.214273131	0.260181295	12.35397468	164214	0	12.35397468	631152.2126	Mycobacterium intracellulare	M018	Terrabacteria group	Actinomycetota	Homo sapiens	sputum	Humans	Mycobacterium	5521719	0.009252372	AP024256.1	non-mobilizable	4.708327402	1.091806707	-2.0337469	Cluster_1
GCF_000327065.1_ASM32706v1	NC_019937.1	plasmid	17574658	12763	1377.000548	167.7808366	8.207138409	17574658	0	8.207138409	104747.7075	Stutzerimonas stutzeri RCH2	RCH2	Pseudomonadota	Gammaproteobacteria	NA	not provided; submitted under MIGS 2.1	Unannotated	Stutzerimonas	4575057	0.002789692	19937.1	non-mobilizable	4.105952769	0.914191758	-2.55444374	Cluster_2
GCF_000327065.1_ASM32706v1	NC_019938.1	plasmid	10957703	9865	1110.765636	167.7808366	6.620336735	10957703	0	6.620336735	65309.62189	Stutzerimonas stutzeri RCH2	RCH2	Pseudomonadota	Gammaproteobacteria	NA	not provided; submitted under MIGS 2.1	Unannotated	Stutzerimonas	4575057	0.002156257	19938.1	non-mobilizable	3.99409709	0.82088008	-2.66629942	Cluster_2
GCF_000327065.1_ASM32706v1	NC_019939.1	plasmid	25249213	2804	9004.712197	167.7808366	53.66949157	25249213	0	53.66949157	150489.2544	Stutzerimonas stutzeri RCH2	RCH2	Pseudomonadota	Gammaproteobacteria	NA	not provided; submitted under MIGS 2.1	Unannotated	Stutzerimonas	4575057	0.000612889	19939.1	non-mobilizable	3.447778009	1.729727481	-3.2126185	Cluster_2
GCF_011600995.2_ASM1160099v2	NZ_CP059446.1	plasmid	454702	52345	8.686636737	4.863949346	1.785922533	454702	0	1.785922533	93484.11499	Campylobacter fetus	CFF09A980	Campylobacterota	Epsilonproteobacteria	bovine	preputial wash	Livestock	Campylobacter	1810730	0.02890823	CP059446.1	conjugative	4.718875204	0.251862617	-1.538978493	Cluster_1
GCF_020990585.1_ASM2099058v1	NZ_CP087682.1	plasmid	15330	32575	0.470606293	0.261185436	1.801809091	15330	0	1.801809091	58693.93115	Xylella taiwanensis	PLS1133	Pseudomonadota	Gammaproteobacteria	NA	plant tissue	Plants	Xylella	2820498	0.011549379	CP087682.1	conjugative	4.512884424	0.255708774	-1.937441372	Cluster_1
GCF_023611705.1_ASM2361170v1	NZ_CP048247.1	plasmid	635984	39072	16.27723178	4.143539887	3.928339589	635984	0	3.928339589	153488.0844	Neisseria gonorrhoeae	CT602	Pseudomonadota	Betaproteobacteria	Homo sapiens	urethra	Humans	Neisseria	2162702	0.018066289	CP048247.1	conjugative	4.591865642	0.594209024	-1.74313104	Cluster_1
GCF_023611705.1_ASM2361170v1	NZ_CP048248.1	plasmid	986823	5111	193.0782626	4.143539887	46.5974186	986823	0	46.5974186	238159.4064	Neisseria gonorrhoeae	CT602	Pseudomonadota	Betaproteobacteria	Homo sapiens	urethra	Humans	Neisseria	2162702	0.002363247	CP048248.1	non-mobilizable	3.708505881	1.668361858	-2.626490801	Cluster_2
GCF_023611705.1_ASM2361170v1	NZ_CP048249.1	plasmid	1053538	4207	250.4250059	4.143539887	60.43745512	1053538	0	60.43745512	254260.3737	Neisseria gonorrhoeae	CT602	Pseudomonadota	Betaproteobacteria	Homo sapiens	urethra	Humans	Neisseria	2162702	0.001945252	CP048249.1	mobilizable	3.623972512	1.781306169	-2.71102417	Cluster_2
GCF_024206635.1_ASM2420663v1	NZ_CP100333.1	plasmid	32045	4285	7.478413069	1.125053955	6.647159485	32045	0	6.647159485	28483.07839	Streptococcus suis	STC84	Terrabacteria group	Bacillota	Homo sapiens	blood	Humans	Streptococcus	2249557	0.001904819	CP100333.1	mobilizable	3.631950826	0.822636099	-2.720146176	Cluster_2
GCF_001652385.2_ASM165238v2	NZ_CP075142.1	plasmid	26918	75400	0.357002653	0.367355287	0.971818469	26918	0	0.971818469	73275.11256	Salmonella enterica	CFSAN033950	Pseudomonadota	Gammaproteobacteria	NA	madre curry powder hot	Food	Salmonella	4855022	0.015530311	CP075142.1	conjugative	4.877371346	-0.012414852	-1.808819856	Cluster_1
GCF_038441165.1_ASM3844116v1	NZ_CP131868.1	plasmid	24650	15046	1.638309185	0.383002443	4.277542385	24650	0	4.277542385	64359.90273	Acinetobacter pittii	-	Pseudomonadota	Gammaproteobacteria	Homo sapiens	respiratory	Humans	Acinetobacter	3865132	0.003892752	CP131868.1	NA	4.177421057	0.631194322	-2.409743273	Cluster_2
GCF_038441165.1_ASM3844116v1	NZ_CP131869.1	plasmid	18726	8167	2.292886005	0.383002443	5.98660934	18726	0	5.98660934	48892.63848	Acinetobacter pittii	-	Pseudomonadota	Gammaproteobacteria	Homo sapiens	respiratory	Humans	Acinetobacter	3865132	0.002112994	CP131869.1	NA	3.912062556	0.777180919	-2.675101775	Cluster_2
GCF_038441165.1_ASM3844116v1	NZ_CP131871.1	plasmid	35544	4340	8.189861751	0.383002443	21.38331463	35544	0	21.38331463	92803.5855	Acinetobacter pittii	-	Pseudomonadota	Gammaproteobacteria	Homo sapiens	respiratory	Humans	Acinetobacter	3865132	0.001122859	CP131871.1	NA	3.63748973	1.330075026	-2.949674601	Cluster_2
GCF_038441165.1_ASM3844116v1	NZ_CP131872.1	plasmid	40853	3866	10.56725297	0.383002443	27.59056282	40853	0	27.59056282	106665.1159	Acinetobacter pittii	-	Pseudomonadota	Gammaproteobacteria	Homo sapiens	respiratory	Humans	Acinetobacter	3865132	0.001000225	CP131872.1	NA	3.58726185	1.44076056	-2.999902481	Cluster_2
GCF_036227305.1_ASM3622730v1	NZ_CP109466.1	plasmid	116321	16264	7.152053615	1.135371518	6.299306879	116321	0	6.299306879	102451.9271	Streptosporangium sp. NBC_01469	NBC_01469	Terrabacteria group	Actinomycetota	NA	NA	Unannotated	Streptosporangium	10762419	0.001511184	CP109466.1	NA	4.211227366	0.799292766	-2.82068253	Cluster_2
GCF_001692555.1_ASM169255v1	NZ_CP016562.1	plasmid	14685	37697	0.389553545	0.225555046	1.727088584	14685	0	1.727088584	65106.05835	Salmonella enterica subsp. enterica serovar Heidelberg	A3ES40	Pseudomonadota	Gammaproteobacteria	NA	food	Food	Salmonella	4751226	0.007934163	CP016562.1	conjugative	4.57630679	0.237314614	-2.100498899	Cluster_1
GCF_030061915.1_ASM3006191v1	NZ_CP096854.1	plasmid	32918	7192	4.577030033	7.459136999	0.613613885	32918	0	0.613613885	4413.111061	Lactiplantibacillus plantarum	LPgoji	Terrabacteria group	Bacillota	NA	wolfberry	Plants	Lactiplantibacillus	3234760	0.002223349	CP096854.1	non-mobilizable	3.856849679	-0.212104822	-2.652992385	Cluster_2
GCF_001929165.2_ASM192916v2	NZ_CP046480.1	plasmid	63477	25634	2.476281501	0.793498693	3.120712768	63477	0	3.120712768	79996.35109	Xanthomonas oryzae pv. oryzae	IXO842	Pseudomonadota	Gammaproteobacteria	Oryza sativa	NA	Plants	Xanthomonas	4994380	0.005132569	CP046480.1	conjugative	4.40881638	0.494253798	-2.289665203	Cluster_1
GCF_022405455.1_ASM2240545v1	NZ_CP062379.1	plasmid	12202	27265	0.447533468	0.234209056	1.91082905	12202	0	1.91082905	52098.75404	Staphylococcus aureus	NAS_AN_079	Terrabacteria group	Bacillota	Homo sapiens	NA	Humans	Staphylococcus	2774090	0.009828448	CP062379.1	mobilizable	4.435605502	0.281221835	-2.007515045	Cluster_1
GCF_020097415.1_ASM2009741v1	NZ_CP083632.1	plasmid	341619	77601	4.402249971	5.498773446	0.800587625	341619	0	0.800587625	62126.40025	Klebsiella quasipneumoniae	FDAARGOS_1504	Pseudomonadota	Gammaproteobacteria	NA	NA	Unannotated	Klebsiella	5084978	0.015260833	CP083632.1	conjugative	4.889867318	-0.096591127	-1.816421761	Cluster_1
GCF_020132105.1_ASM2013210v1	NZ_CP082953.1	plasmid	20329	9205	2.208473656	1.457804465	1.514931329	20329	0	1.514931329	13944.94288	Acinetobacter baumannii	Cl300	Pseudomonadota	Gammaproteobacteria	Homo sapiens	tracheal aspirate	Humans	Acinetobacter	4007379	0.002297013	CP082953.1	mobilizable	3.964023793	0.180392947	-2.638836625	Cluster_2
GCF_012980765.1_ASM1298076v1	NZ_CP050241.1	plasmid	167142	28259	5.914646661	2.599524503	2.275280211	167142	0	2.275280211	64297.14349	Erwinia amylovora	FB-20	Pseudomonadota	Gammaproteobacteria	Pear	NA	Plants	Erwinia	3803601	0.007429538	CP050241.1	non-mobilizable	4.451156789	0.35703489	-2.129038163	Cluster_1
GCF_028553765.1_ASM2855376v1	NZ_CP067135.1	plasmid	61339	7412	8.275634107	0.650905424	12.71403463	61339	0	12.71403463	94236.4247	Paracoccus stylophorae	LMG25392	Pseudomonadota	Alphaproteobacteria	NA	isolated from the reef-building coral Stylophora pistillata	Animals	Paracoccus	3634760	0.002039199	CP067135.1	non-mobilizable	3.869935411	1.10428339	-2.690540329	Cluster_2
GCF_002633805.1_ASM263380v1	NZ_CP017683.1	plasmid	77788	39249	1.981910367	1.036563634	1.912000675	77788	0	1.912000675	75044.11449	Staphylococcus aureus	CFSAN007850	Terrabacteria group	Bacillota	NA	bakery environment concentrated whipped topping	Food	Staphylococcus	2786129	0.014087287	CP017683.1	mobilizable	4.593828596	0.281488041	-1.851172625	Cluster_1
GCF_022923515.1_ASM2292351v1	NZ_CP094118.1	plasmid	213561	6948	30.73704663	6.498735598	4.729696442	213561	0	4.729696442	32861.93088	Helicobacter pylori	Hpfe065	Campylobacterota	Epsilonproteobacteria	Homo sapiens	gastric biopsy	Humans	Helicobacter	1568330	0.00443019	CP094118.1	non-mobilizable	3.84185981	0.674833268	-2.35357764	Cluster_2
GCF_035982555.1_ASM3598255v1	NZ_CP108429.1	plasmid	199551	39724	5.023436713	1.23923514	4.053659027	199551	0	4.053659027	161027.5512	Amycolatopsis sp. NBC_01286	NBC_01286	Terrabacteria group	Actinomycetota	NA	NA	Unannotated	Amycolatopsis	10622967	0.003739445	CP108429.1	NA	4.599052973	0.607847215	-2.427192859	Cluster_1
GCF_013403435.2_ASM1340343v2	NZ_CP118333.1	plasmid	192052	28614	6.711819389	4.098278455	1.637716779	192052	0	1.637716779	46861.62791	Klebsiella aerogenes	IIIF7SW-P1	Pseudomonadota	Gammaproteobacteria	NA	ISS environmental surface	Human-impacted	Klebsiella	5162861	0.005542276	CP118333.1	mobilizable	4.456578573	0.214238798	-2.25631186	Cluster_1
GCF_013403435.2_ASM1340343v2	NZ_CP118334.1	plasmid	68825	5769	11.93014387	4.098278455	2.911013491	68825	0	2.911013491	16793.63683	Klebsiella aerogenes	IIIF7SW-P1	Pseudomonadota	Gammaproteobacteria	NA	ISS environmental surface	Human-impacted	Klebsiella	5162861	0.001117404	CP118334.1	non-mobilizable	3.761100539	0.464044218	-2.951789894	Cluster_2
GCF_020097075.1_ASM2009707v1	NZ_CP083599.1	plasmid	126162	62574	2.016204814	1.221564498	1.650510323	126162	0	1.650510323	103279.0329	Macrococcus armenti	JEK12	Terrabacteria group	Bacillota	NA	skin of a pig	Livestock	Macrococcus	2228728	0.028076104	CP083599.1	non-mobilizable	4.796393918	0.217618245	-1.551663151	Cluster_1
GCF_020097075.1_ASM2009707v1	NZ_CP083600.1	plasmid	320516	28153	11.38479025	1.221564498	9.319843753	320516	0	9.319843753	262381.5612	Macrococcus armenti	JEK12	Terrabacteria group	Bacillota	NA	skin of a pig	Livestock	Macrococcus	2228728	0.012631869	CP083600.1	non-mobilizable	4.44952468	0.969408631	-1.898532389	Cluster_1
GCF_020097075.1_ASM2009707v1	NZ_CP083601.1	plasmid	83406	2566	32.50428683	1.221564498	26.60873567	83406	0	26.60873567	68278.01573	Macrococcus armenti	JEK12	Terrabacteria group	Bacillota	NA	skin of a pig	Livestock	Macrococcus	2228728	0.001151329	CP083601.1	mobilizable	3.409256652	1.425024239	-2.938800417	Cluster_2
GCF_036812735.1_TEGL	NZ_CP117524.1	plasmid	143771	21319	6.743796613	2.019280678	3.339702443	143771	0	3.339702443	71199.11637	Terrisporobacter glycolicus ATCC 14880 = DSM 1288	-	Terrabacteria group	Bacillota	NA	mud	Earth	Terrisporobacter	4039277	0.005277925	CP117524.1	NA	4.32876683	0.523707774	-2.277536807	Cluster_2
GCF_032595075.1_ASM3259507v1	NZ_CP118736.1	plasmid	630840	10787	58.48150552	6.967164347	8.393874839	630840	0	8.393874839	90544.72789	Streptococcus sp. 29887	29887	Terrabacteria group	Bacillota	Sus scrofa domesticus	NA	Livestock	Streptococcus	2304690	0.004680456	CP118736.1	NA	4.032900679	0.923962489	-2.329711839	Cluster_2
GCF_021398345.1_ASM2139834v1	NZ_CP071995.1	plasmid	40843	13277	3.076222038	1.064634207	2.889463834	40843	0	2.889463834	38363.41132	Staphylococcus epidermidis	AZ22	Terrabacteria group	Bacillota	Homo sapiens	human skin swabs of healthy volunteers	Humans	Staphylococcus	2462009	0.00539275	CP071995.1	mobilizable	4.123099955	0.460817263	-2.268189681	Cluster_2
GCF_037747845.1_ASM3774784v1	NZ_CP148111.1	plasmid	57414	84215	0.681755032	0.632201133	1.078383122	57414	0	1.078383122	90816.03461	Bacillus subtilis	-	Terrabacteria group	Bacillota	NA	NA	Unannotated	Bacillus	4215274	0.019978535	CP148111.1	NA	4.925389453	0.032773082	-1.699436357	Cluster_1
GCF_023517695.1_ASM2351769v1	NZ_CP077842.1	plasmid	91366	11194	8.162051099	1.906754281	4.280599331	91366	0	4.280599331	47917.02891	Acinetobacter baumannii	DETAB-P90	Pseudomonadota	Gammaproteobacteria	Homo sapiens	Rectal swab_P131_BU4	Humans	Acinetobacter	4078332	0.00274475	CP077842.1	mobilizable	4.048985303	0.631504579	-2.561497274	Cluster_2
GCF_023517695.1_ASM2351769v1	NZ_CP077841.1	plasmid	176852	70789	2.498297758	1.906754281	1.31023582	176852	0	1.31023582	92750.28344	Acinetobacter baumannii	DETAB-P90	Pseudomonadota	Gammaproteobacteria	Homo sapiens	Rectal swab_P131_BU4	Humans	Acinetobacter	4078332	0.017357341	CP077841.1	conjugative	4.849965777	0.117349468	-1.7605168	Cluster_1
GCF_021586915.1_ASM2158691v1	NZ_CP080632.1	plasmid	140307	1740	80.6362069	0.439923858	183.2958261	140307	0	183.2958261	318934.7374	Aeromonas veronii	A29V	Pseudomonadota	Gammaproteobacteria	Homo sapiens	feces	Humans	Aeromonas	4526256	0.000384424	CP080632.1	non-mobilizable	3.240549248	2.263152576	-3.415189865	Cluster_2
GCF_021586915.1_ASM2158691v1	NZ_CP080631.1	plasmid	44373	7073	6.273575569	0.439923858	14.2605941	44373	0	14.2605941	100865.1821	Aeromonas veronii	A29V	Pseudomonadota	Gammaproteobacteria	Homo sapiens	feces	Humans	Aeromonas	4526256	0.00156266	CP080631.1	non-mobilizable	3.849603658	1.154137619	-2.806135455	Cluster_2
GCF_008124325.1_ASM812432v1	NZ_CP043204.1	plasmid	18677	64415	0.289947993	0.300886047	0.963647191	18677	0	0.963647191	62073.33379	Escherichia coli O16:H48	PG20180058	Pseudomonadota	Gammaproteobacteria	NA	mouse gut	Animals	Escherichia	4656753	0.0138326	CP043204.1	conjugative	4.808987011	-0.01608194	-1.859096192	Cluster_1
GCF_016919505.2_ASM1691950v2	NZ_CP070363.1	plasmid	10849	1967	5.515505846	0.169780145	32.48616529	10849	0	32.48616529	63900.28712	Acinetobacter baumannii	AB5075-VUB	Pseudomonadota	Gammaproteobacteria	Homo sapiens	NA	Humans	Acinetobacter	4001634	0.000491549	CP070363.1	non-mobilizable	3.29380436	1.51169845	-3.308433004	Cluster_2
GCF_016919505.2_ASM1691950v2	NZ_CP070364.1	plasmid	10757	8731	1.23204673	0.169780145	7.256718572	10757	0	7.256718572	63358.40985	Acinetobacter baumannii	AB5075-VUB	Pseudomonadota	Gammaproteobacteria	Homo sapiens	NA	Humans	Acinetobacter	4001634	0.002181859	CP070364.1	non-mobilizable	3.941063988	0.860740281	-2.661173376	Cluster_2
GCF_005885855.1_ASM588585v1	NZ_CP040563.1	plasmid	5377982	3609	1490.158493	28.37719614	52.51253454	5377982	0	52.51253454	189517.7372	Salmonella enterica subsp. enterica serovar Typhimurium	SAP17-7399	Pseudomonadota	Gammaproteobacteria	Homo sapiens	stool	Humans	Salmonella	4902004	0.00073623	CP040563.1	mobilizable	3.557386882	1.72026298	-3.132986779	Cluster_2
GCF_022936385.1_ASM2293638v1	NZ_CP092005.1	plasmid	80461	4593	17.51817984	0.422255231	41.48718257	80461	0	41.48718257	190550.6295	Salmonella enterica subsp. enterica serovar Kentucky	N14-1660	Pseudomonadota	Gammaproteobacteria	Homo sapiens	feces	Humans	Salmonella	4870154	0.000943091	CP092005.1	mobilizable	3.662096445	1.617913942	-3.025446249	Cluster_2
GCF_025853915.1_ASM2585391v1	NZ_CP107580.1	plasmid	68098	19667	3.462551482	0.764882746	4.526904939	68098	0	4.526904939	89030.63944	Acinetobacter baumannii	1326525-1	Pseudomonadota	Gammaproteobacteria	Homo sapiens	skin	Humans	Acinetobacter	3961836	0.004964113	CP107580.1	conjugative	4.293738118	0.655801375	-2.304158376	Cluster_2
GCF_016454385.1_ASM1645438v1	NZ_CP051382.1	plasmid	92093	235025	0.391843421	0.341225427	1.1483418	92093	0	1.1483418	269889.0316	Salmonella enterica subsp. enterica serovar Heidelberg	CVM 24359	Pseudomonadota	Gammaproteobacteria	NA	turkey	Livestock	Salmonella	4792518	0.049039983	CP051382.1	conjugative	5.371114061	0.060071174	-1.309449691	Cluster_1
GCF_016454385.1_ASM1645438v1	NZ_CP051383.1	plasmid	66307	112349	0.590187719	0.341225427	1.729612368	66307	0	1.729612368	194320.22	Salmonella enterica subsp. enterica serovar Heidelberg	CVM 24359	Pseudomonadota	Gammaproteobacteria	NA	turkey	Livestock	Salmonella	4792518	0.023442583	CP051383.1	conjugative	5.050569211	0.237948782	-1.629994542	Cluster_1
GCF_023374275.1_ASM2337427v1	NZ_CP097254.1	plasmid	361186	81691	4.421368327	2.606596564	1.696222725	361186	0	1.696222725	138566.1307	Enterobacter bugandensis	CMCC(B)45301	Pseudomonadota	Gammaproteobacteria	NA	NA	Unannotated	Enterobacter	4631472	0.017638237	CP097254.1	conjugative	4.912174212	0.229482877	-1.75354483	Cluster_1
GCF_019048725.1_ASM1904872v1	NZ_CP077400.1	plasmid	1415550	6925	204.4115523	6.557476417	31.17228936	1415550	0	31.17228936	215868.1038	Aeromonas sp. FDAARGOS 1407	FDAARGOS 1407	Pseudomonadota	Gammaproteobacteria	NA	NA	Unannotated	Aeromonas	4694595	0.001475101	CP077400.1	mobilizable	3.840419778	1.493768699	-2.831178354	Cluster_2
GCF_946404695.1_SJC1045	NZ_OX291471.1	plasmid	85704	12879	6.654553925	0.504717317	13.18471489	85704	0	13.18471489	169805.943	Serratia marcescens	SJC1045	Pseudomonadota	Gammaproteobacteria	NA	Bloodstream	Humans	Serratia	5433491	0.002370299	OX291471.1	NA	4.109882143	1.120070743	-2.625196809	Cluster_2
GCF_946404695.1_SJC1045	NZ_OX291472.1	plasmid	23926	3696	6.473484848	0.504717317	12.82596144	23926	0	12.82596144	47404.75349	Serratia marcescens	SJC1045	Pseudomonadota	Gammaproteobacteria	NA	Bloodstream	Humans	Serratia	5433491	0.000680226	OX291472.1	NA	3.567731963	1.10808993	-3.167346989	Cluster_2
GCF_946404695.1_SJC1045	NZ_OX291473.1	plasmid	23753	3223	7.369841762	0.504717317	14.60191975	23753	0	14.60191975	47061.98736	Serratia marcescens	SJC1045	Pseudomonadota	Gammaproteobacteria	NA	Bloodstream	Humans	Serratia	5433491	0.000593173	OX291473.1	NA	3.508260306	1.164409957	-3.226818647	Cluster_2
GCF_022925215.1_ASM2292521v1	NZ_CP094152.1	plasmid	178730	9668	18.48676045	7.817632983	2.364751644	178730	0	2.364751644	22862.41889	Helicobacter pylori	Hpfe019	Campylobacterota	Epsilonproteobacteria	Homo sapiens	gastric biopsy	Humans	Helicobacter	1652426	0.005850792	CP094152.1	mobilizable	3.985336642	0.373785536	-2.232785378	Cluster_2
GCF_010731295.1_ASM1073129v1	NZ_AP022580.1	plasmid	24521	21984	1.115402111	0.652950813	1.708248292	24521	0	1.708248292	37554.13044	Mycolicibacterium boenickei	JCM 15653	Terrabacteria group	Actinomycetota	NA	NA	Unannotated	Mycolicibacterium	6563937	0.003349209	AP022580.1	non-mobilizable	4.342106715	0.232550995	-2.475057689	Cluster_2
GCF_029721015.1_ASM2972101v1	NZ_CP099326.1	plasmid	186402	107629	1.73189382	1.260278489	1.374215172	186402	0	1.374215172	147905.4047	Enterobacter ludwigii	RHB47-SO-C01	Pseudomonadota	Gammaproteobacteria	NA	Pooled soil sample collected from floor of poultry farm	Earth	Enterobacter	4798249	0.022430891	CP099326.1	conjugative	5.031929305	0.138054739	-1.649153476	Cluster_1
GCF_030704325.1_ASM3070432v1	NZ_CP131945.1	plasmid	13369	8731	1.531210629	0.366009766	4.183523967	13369	0	4.183523967	36526.34775	Acinetobacter baumannii	2023CK-00890	Pseudomonadota	Gammaproteobacteria	Homo sapiens	urine	Humans	Acinetobacter	3926622	0.00222354	CP131945.1	NA	3.941063988	0.621542261	-2.652955107	Cluster_2
GCF_021397795.1_ASM2139779v1	NZ_CP090151.1	plasmid	183395	8439	21.73184027	2.30552305	9.425991325	183395	0	9.425991325	79545.94079	Bacillus velezensis	BR-01	Terrabacteria group	Bacillota	NA	Bolbostemmatis Rhizoma	Plants	Bacillus	4018921	0.002099817	CP090151.1	mobilizable	3.926290987	0.974327036	-2.677818482	Cluster_2
GCF_020991205.1_ASM2099120v1	NZ_CP087764.1	plasmid	668943	81131	8.245220692	3.962319271	2.080907703	668943	0	2.080907703	168826.1229	Lactobacillus gasseri	Lg637	Terrabacteria group	Bacillota	Homo sapiens	urine	Humans	Lactobacillus	1860447	0.043608337	CP087764.1	non-mobilizable	4.909186829	0.318252818	-1.360430473	Cluster_1
GCF_013267335.1_ASM1326733v1	NZ_CP053982.1	plasmid	355132	55939	6.348558251	3.31946409	1.912525058	355132	0	1.912525058	106984.7392	Bacillus thuringiensis	FDAARGOS_793	Terrabacteria group	Bacillota	NA	NA	Unannotated	Bacillus	5256259	0.01064236	CP053982.1	non-mobilizable	4.747714698	0.281607134	-1.972962058	Cluster_1
GCF_022405495.1_ASM2240549v1	NZ_CP062383.1	plasmid	19227	43339	0.443641985	0.28580857	1.55223472	19227	0	1.55223472	67272.30055	Staphylococcus aureus	NAS_AN_068	Terrabacteria group	Bacillota	Homo sapiens	NA	Humans	Staphylococcus	2895508	0.014967667	CP062383.1	mobilizable	4.636878886	0.190957394	-1.824845883	Cluster_1
GCF_900620225.1_BPH2819	NZ_LR130512.1	plasmid	32358	27204	1.189457433	0.935804438	1.271053421	32358	0	1.271053421	34577.73726	Staphylococcus aureus	BPH2819	Terrabacteria group	Bacillota	Homo sapiens	blood	Humans	Staphylococcus	2733460	0.009952222	LR130512.1	mobilizable	4.434632766	0.104163804	-2.002079957	Cluster_1
GCF_003031975.1_ASM303197v1	NZ_CP025561.1	plasmid	2543193	57553	44.18871301	28.21243049	1.566285224	2543193	0	1.566285224	90144.4135	Listeria monocytogenes	PIR00545	Terrabacteria group	Bacillota	NA	NA	Unannotated	Listeria	3015231	0.019087426	CP025561.1	mobilizable	4.760067967	0.194870851	-1.719252623	Cluster_1
GCF_025853995.1_ASM2585399v1	NZ_CP107588.1	plasmid	49162	67019	0.733553171	1.115261722	0.65774083	49162	0	0.65774083	44081.13272	Acinetobacter baumannii	1326527-2	Pseudomonadota	Gammaproteobacteria	Homo sapiens	skin	Humans	Acinetobacter	4057314	0.016518071	CP107588.1	conjugative	4.826197943	-0.181945198	-1.782040676	Cluster_1
GCF_025853995.1_ASM2585399v1	NZ_CP107589.1	plasmid	121743	11625	10.47251613	1.115261722	9.390187001	121743	0	9.390187001	109160.9239	Acinetobacter baumannii	1326527-2	Pseudomonadota	Gammaproteobacteria	Homo sapiens	skin	Humans	Acinetobacter	4057314	0.002865196	CP107589.1	non-mobilizable	4.065392962	0.972674241	-2.542845658	Cluster_2
GCF_018135585.1_ASM1813558v1	NZ_CP073061.1	plasmid	216605	91083	2.378105684	1.823808456	1.30392294	216605	0	1.30392294	118765.2131	Acinetobacter baumannii	DETAB-P39	Pseudomonadota	Gammaproteobacteria	Homo sapiens	patient	Humans	Acinetobacter	3877093	0.023492601	CP073061.1	mobilizable	4.959437327	0.115251926	-1.629068892	Cluster_1
GCF_019930945.1_ASM1993094v1	NZ_CP082872.1	plasmid	3281077	3678	892.081838	12.41673692	71.84511065	3281077	0	71.84511065	264246.317	Campylobacter hominis	FDAARGOS_1467	Campylobacterota	Epsilonproteobacteria	NA	NA	Unannotated	Campylobacter	1711665	0.002148785	CP082872.1	mobilizable	3.565611725	1.856397218	-2.667807045	Cluster_2
GCF_017751185.1_ASM1775118v1	NZ_CP046929.1	plasmid	226740	32462	6.984782207	4.0748558	1.71411764	226740	0	1.71411764	55643.68683	Brachyspira hyodysenteriae	BHZ526	Spirochaetota	Spirochaetia	Sus scrofa domesticus	feces	Livestock	Brachyspira	3003989	0.010806298	CP046929.1	non-mobilizable	4.511375273	0.234040624	-1.966323065	Cluster_1
GCF_017167965.1_ASM1716796v1	NZ_CP070504.1	plasmid	214021	81190	2.636051238	4.274506031	0.61669143	214021	0	0.61669143	50069.17722	Pseudomonas atacamensis	SM1	Pseudomonadota	Gammaproteobacteria	NA	date palm rhizospheric soil	Earth	Pseudomonas	5909586	0.013738695	CP070504.1	non-mobilizable	4.909502541	-0.209932087	-1.862054516	Cluster_1
GCF_037751545.1_ASM3775154v1	NZ_CP148118.1	plasmid	48421	84215	0.57496883	0.557969756	1.030465941	48421	0	1.030465941	86780.68922	Bacillus subtilis	-	Terrabacteria group	Bacillota	NA	NA	Unannotated	Bacillus	4215336	0.019978241	CP148118.1	NA	4.925389453	0.013033642	-1.699442745	Cluster_1
GCF_007036205.1_ASM703620v1	NZ_AP019776.1	plasmid	13936	5825	2.392446352	0.285901783	8.368070754	13936	0	8.368070754	48744.01214	Helicobacter suis	SNTW101c	Campylobacterota	Epsilonproteobacteria	NA	NA	Unannotated	Helicobacter	1680021	0.003467219	AP019776.1	non-mobilizable	3.76529593	0.922625344	-2.460018781	Cluster_2
GCF_003571825.1_ASM357182v1	NZ_CP032263.1	plasmid	192960	155784	1.238638114	0.898578053	1.384774194	187839	5121	1.378442429	215725.663	Escherichia coli	AR_0089	Pseudomonadota	Gammaproteobacteria	NA	NA	Unannotated	Escherichia	4988092	0.03123118	CP032263.1	conjugative	5.192522851	0.141378962	-1.505411604	Cluster_1
GCF_003571825.1_ASM357182v1	NZ_CP032264.1	plasmid	101105	101614	0.994990848	0.898578053	1.12665227	96744	4361	1.107294846	114483.6437	Escherichia coli	AR_0089	Pseudomonadota	Gammaproteobacteria	NA	NA	Unannotated	Escherichia	4988092	0.020371316	CP032264.1	conjugative	5.006953548	0.051789896	-1.690980907	Cluster_1
GCF_036346615.1_ASM3634661v1	NZ_CP107837.1	plasmid	1571575	291975	5.382567001	2.659272238	2.034934018	1550035	21540	2.024075205	594149.8598	Streptomyces sp. NBC_00523	NBC_00523	Terrabacteria group	Actinomycetota	NA	soil	Earth	Streptomyces	7239234	0.040332306	CP107837.1	NA	5.465345667	0.308550332	-1.394346948	Cluster_1
GCF_020525845.1_ASM2052584v1	NZ_CP084861.1	plasmid	145484	226445	0.642469474	1.312922408	0.496491876	140336	5148	0.489343064	112428.1029	Klebsiella pneumoniae	SB1067	Pseudomonadota	Gammaproteobacteria	Homo sapiens	feces	Humans	Klebsiella	5211784	0.043448654	CP084861.1	conjugative	5.354962736	-0.304087853	-1.362023673	Cluster_1
GCF_020525845.1_ASM2052584v1	NZ_CP084862.1	plasmid	51459	62914	0.817926058	1.312922408	0.646634044	47545	3914	0.622981261	40682.33425	Klebsiella pneumoniae	SB1067	Pseudomonadota	Gammaproteobacteria	Homo sapiens	feces	Humans	Klebsiella	5211784	0.01207149	CP084862.1	mobilizable	4.798747298	-0.189341434	-1.91823911	Cluster_1
GCF_020525845.1_ASM2052584v1	NZ_CP084863.1	plasmid	20502	3629	5.649490218	1.312922408	4.30201137	20455	47	4.302988648	15611.99926	Klebsiella pneumoniae	SB1067	Pseudomonadota	Gammaproteobacteria	Homo sapiens	feces	Humans	Klebsiella	5211784	0.000696307	CP084863.1	non-mobilizable	3.559786968	0.633671554	-3.15719944	Cluster_2
GCF_020525845.1_ASM2052584v1	NZ_CP084864.1	plasmid	24860	3359	7.401012206	1.312922408	5.639046425	24092	768	5.637052243	18941.55694	Klebsiella pneumoniae	SB1067	Pseudomonadota	Gammaproteobacteria	Homo sapiens	feces	Humans	Klebsiella	5211784	0.000644501	CP084864.1	non-mobilizable	3.526210004	0.75120567	-3.190776404	Cluster_2
GCF_020525845.1_ASM2052584v1	NZ_CP084865.1	plasmid	33687	2317	14.53905913	1.312922408	11.0812374	32557	1130	11.07381444	25675.22705	Klebsiella pneumoniae	SB1067	Pseudomonadota	Gammaproteobacteria	Homo sapiens	feces	Humans	Klebsiella	5211784	0.000444569	CP084865.1	mobilizable	3.364926034	1.044588259	-3.352060374	Cluster_2
GCF_021117275.1_ASM2111727v1	NZ_CP088246.1	plasmid	1889038	330352	5.7182581	6.856373787	0.859125751	1784668	104370	0.834006179	283813.9099	Metabacillus sp. B2-18	B2-18	Terrabacteria group	Bacillota	NA	human skin swab	Humans	Metabacillus	5138672	0.064287427	CP088246.1	non-mobilizable	5.51897694	-0.065943264	-1.191873957	Cluster_1
GCF_013796485.1_ASM1379648v1	NZ_CP056884.1	plasmid	94834	198658	0.477373174	0.50025066	0.967552804	91312	3522	0.954267954	192212.1049	Klebsiella pneumoniae	RHBSTW-00062	Pseudomonadota	Gammaproteobacteria	NA	Wastewater influent sample	Human-impacted	Klebsiella	5252135	0.037824237	CP056884.1	conjugative	5.298106059	-0.014325324	-1.422229822	Cluster_1
GCF_013796485.1_ASM1379648v1	NZ_CP056885.1	plasmid	280209	107020	2.618286302	0.50025066	5.323188787	271553	8656	5.23394872	569687.6639	Klebsiella pneumoniae	RHBSTW-00062	Pseudomonadota	Gammaproteobacteria	NA	Wastewater influent sample	Human-impacted	Klebsiella	5252135	0.020376475	CP056885.1	conjugative	5.029464947	0.726171869	-1.690870934	Cluster_1
GCF_013796485.1_ASM1379648v1	NZ_CP056886.1	plasmid	64469	4512	14.2883422	0.50025066	28.54941103	64469	0	28.56236551	128814.9426	Klebsiella pneumoniae	RHBSTW-00062	Pseudomonadota	Gammaproteobacteria	NA	Wastewater influent sample	Human-impacted	Klebsiella	5252135	0.000859079	CP056886.1	non-mobilizable	3.654369091	1.455597153	-3.06596679	Cluster_2
GCF_013796485.1_ASM1379648v1	NZ_CP056887.1	plasmid	147920	3980	37.16582915	0.50025066	74.26071674	147920	0	74.29441302	295557.6526	Klebsiella pneumoniae	RHBSTW-00062	Pseudomonadota	Gammaproteobacteria	NA	Wastewater influent sample	Human-impacted	Klebsiella	5252135	0.000757787	CP056887.1	mobilizable	3.599883072	1.870759137	-3.120452809	Cluster_2
GCF_024349805.1_ASM2434980v1	NZ_AP018735.1	plasmid	790726	227989	3.46826382	4.927756313	0.714783609	779908	10818	0.703822105	162962.8002	Rhodococcus erythropolis	JCM 2895	Terrabacteria group	Actinomycetota	NA	NA	Unannotated	Rhodococcus	6455263	0.035318313	AP018735.1	mobilizable	5.357913894	-0.145825415	-1.452000047	Cluster_1
GCF_024349805.1_ASM2434980v1	NZ_AP018734.1	plasmid	712895	79600	8.955967337	4.927756313	1.8164334	712895	0	1.817453374	144588.0987	Rhodococcus erythropolis	JCM 2895	Terrabacteria group	Actinomycetota	NA	NA	Unannotated	Rhodococcus	6455263	0.012331024	AP018734.1	mobilizable	4.900913068	0.259219479	-1.909000873	Cluster_1
GCF_024349805.1_ASM2434980v1	NZ_AP018736.1	plasmid	127855	5444	23.48548861	4.927756313	4.763285118	127855	0	4.765959824	25931.32418	Rhodococcus erythropolis	JCM 2895	Terrabacteria group	Actinomycetota	NA	NA	Unannotated	Rhodococcus	6455263	0.000843343	AP018736.1	non-mobilizable	3.735918117	0.677906578	-3.073995824	Cluster_2
GCF_000750225.1_ASM75022v1	NZ_CP008899.1	plasmid	163058	255013	0.63941054	0.572134069	1.129693626	158040	5018	1.117588647	288086.5607	Enterobacter hormaechei subsp. hoffmannii ECNIH3	ECNIH3	Pseudomonadota	Gammaproteobacteria	Homo sapiens	tracheal aspirate	Humans	Enterobacter	4633407	0.055037902	CP008899.1	conjugative	5.40656232	0.052960678	-1.25933813	Cluster_1
GCF_000750225.1_ASM75022v1	NZ_CP008898.1	plasmid	64651	62247	1.038620335	0.572134069	1.843106753	62264	2387	1.815344325	114727.8661	Enterobacter hormaechei subsp. hoffmannii ECNIH3	ECNIH3	Pseudomonadota	Gammaproteobacteria	Homo sapiens	tracheal aspirate	Humans	Enterobacter	4633407	0.013434391	CP008898.1	non-mobilizable	4.794118425	0.26555049	-1.871782025	Cluster_1
GCF_000750225.1_ASM75022v1	NZ_CP008900.1	plasmid	64549	60388	1.068904418	0.572134069	1.867472521	64549	0	1.868276119	112772.9306	Enterobacter hormaechei subsp. hoffmannii ECNIH3	ECNIH3	Pseudomonadota	Gammaproteobacteria	Homo sapiens	tracheal aspirate	Humans	Enterobacter	4633407	0.013033174	CP008900.1	mobilizable	4.780950646	0.27125422	-1.884949804	Cluster_1
GCF_000750225.1_ASM75022v1	NZ_CP008901.1	plasmid	77259	50333	1.534957185	0.572134069	2.701053413	76404	855	2.682862756	135952.1214	Enterobacter hormaechei subsp. hoffmannii ECNIH3	ECNIH3	Pseudomonadota	Gammaproteobacteria	Homo sapiens	tracheal aspirate	Humans	Enterobacter	4633407	0.010863065	CP008901.1	conjugative	4.701852816	0.431533172	-1.964047634	Cluster_1
GCF_010706435.1_ASM1070643v1	NZ_CP048648.1	plasmid	140533	126964	1.106872814	0.617244242	1.813858195	138027	2506	1.793249315	230294.6919	Escherichia coli	GW-AmxH19	Pseudomonadota	Gammaproteobacteria	NA	wastewater	Human-impacted	Escherichia	5037322	0.025204662	CP048648.1	conjugative	5.103680596	0.258603332	-1.598519117	Cluster_1
GCF_005144405.2_ASM514440v2	NZ_CP116737.1	plasmid	49696	305334	0.16275947	0.489232086	0.336379649	46933	2763	0.332683555	102708.1438	Agrobacterium pusense	CFBP5496	Pseudomonadota	Alphaproteobacteria	NA	NA	Unannotated	Agrobacterium	3034339	0.100626199	CP116737.1	non-mobilizable	5.484775167	-0.473170287	-0.997288932	Cluster_1
GCF_024918775.1_ASM2491877v1	NZ_CP103740.1	plasmid	407856	208091	1.959988659	1.293943153	1.536839091	401317	6539	1.514740933	319802.3834	Escherichia coli	3359	Pseudomonadota	Gammaproteobacteria	Homo sapiens	blood	Humans	Escherichia	4852013	0.04288756	CP103740.1	conjugative	5.318253297	0.186628399	-1.367668659	Cluster_1
GCF_024918775.1_ASM2491877v1	NZ_CP103741.1	plasmid	104200	96149	1.08373462	1.293943153	0.839122595	103997	203	0.837544229	80680.79837	Escherichia coli	3359	Pseudomonadota	Gammaproteobacteria	Homo sapiens	blood	Humans	Escherichia	4852013	0.019816311	CP103741.1	non-mobilizable	4.982944772	-0.076174585	-1.702977184	Cluster_1
GCF_008935055.1_ASM893505v1	NZ_CP043029.1	plasmid	238869	82698	2.888449539	2.664806052	1.099742867	236162	2707	1.083924865	90946.53563	Pseudobutyrivibrio xylanivorans	MA3014	Terrabacteria group	Bacillota	Bovine	rumen	Livestock	Pseudobutyrivibrio	3412851	0.024231354	CP043029.1	non-mobilizable	4.917495007	0.041291154	-1.615622322	Cluster_1
GCF_007954485.1_ASM795448v1	NZ_CP042365.1	plasmid	258948	256887	1.008022983	0.641364521	1.594259654	254971	3977	1.571684978	409544.5798	Acinetobacter pittii	C54	Pseudomonadota	Gammaproteobacteria	Homo sapiens	clinical sample	Humans	Acinetobacter	3895111	0.065951137	CP042365.1	mobilizable	5.409742127	0.202559056	-1.180777711	Cluster_1
GCF_007954485.1_ASM795448v1	NZ_CP042366.1	plasmid	94883	76008	1.248329123	0.641364521	1.977246878	93098	1785	1.946364482	150286.5807	Acinetobacter pittii	C54	Pseudomonadota	Gammaproteobacteria	Homo sapiens	clinical sample	Humans	Acinetobacter	3895111	0.019513693	CP042366.1	mobilizable	4.880859305	0.296060898	-1.709660533	Cluster_1
GCF_007954485.1_ASM795448v1	NZ_CP042367.1	plasmid	98521	25906	3.803018606	0.641364521	5.975308498	98073	448	5.929574341	154796.342	Acinetobacter pittii	C54	Pseudomonadota	Gammaproteobacteria	Homo sapiens	clinical sample	Humans	Acinetobacter	3895111	0.006650902	CP042367.1	mobilizable	4.413400361	0.776360332	-2.177119477	Cluster_1
GCF_007954485.1_ASM795448v1	NZ_CP042368.1	plasmid	67734	6575	10.30174905	0.641364521	16.04388549	67734	0	16.06223718	105488.5471	Acinetobacter pittii	C54	Pseudomonadota	Gammaproteobacteria	Homo sapiens	clinical sample	Humans	Acinetobacter	3895111	0.001688014	CP042368.1	mobilizable	3.817895757	1.205309554	-2.772624081	Cluster_2
[truncated: 10,809 more rows]
