# Supplementary material for: Scaling laws of bacterial and archaeal plasmids
Source: Nat Commun. 2025 Jul 2;16:6023. doi: 10.1038/s41467-025-61205-2 (PMC12222811; doi:10.1038/s41467-025-61205-2)
Supplement: Supplementary file 8 — Source Data [file 41467_2025_61205_MOESM8_ESM.zip › 41467_2025_61205_MOESM8_ESM/Source-Data/Fig2B-Source-Data.csv]

AnnotationAccession	SeqID	SeqLength	CodingLength	coding_fraction	CDS_count	summed_CDS_length	summed_CDS_fraction	rRNA_5S_count	rRNA_5S_length	rRNA_5S_fraction	rRNA_16S_count	rRNA_16S_length	rRNA_16S_fraction	rRNA_23S_count	rRNA_23S_length	rRNA_23S_fraction	total_rRNA_count	total_rRNA_length	total_rRNA_fraction	NCBI_Nucleotide_Accession	Organism	Strain	TaxonomicGroup	TaxonomicSubgroup	SeqType	replicon_length	host	isolation_source	Annotation	Genus	max_replicon_length	normalized_replicon_length	noncoding_length	noncoding_fraction
GCF_014169675.1_ASM1416967v1	NZ_AP022241.1	4611279	3990385	0.865353191598253	4161	3994271	0.866195907903209	11	1265	0.000274327361237522	10	15450	0.00335048041985748	10	28891	0.00626528995534645	31	45606	0.00989009773644145	AP022241.1	Aeromonas caviae	WP8-S18-CRE-01	Pseudomonadota	Gammaproteobacteria	chromosome	4611279	NA	wastewater	Human-impacted	Aeromonas	4611279	1	620894	0.134646808401747
GCF_014169675.1_ASM1416967v1	NZ_AP022242.1	153814	131028	0.851860038748098	161	131250	0.853303340398143	0	0	0	0	0	0	0	0	0	0	0	0	AP022242.1	Aeromonas caviae	WP8-S18-CRE-01	Pseudomonadota	Gammaproteobacteria	plasmid	153814	NA	wastewater	Human-impacted	Aeromonas	4611279	0.0333560385307417	22786	0.148139961251902
GCF_014169675.1_ASM1416967v1	NZ_AP022243.1	53629	45359	0.84579238844655	67	45516	0.848719909004457	0	0	0	0	0	0	0	0	0	0	0	0	AP022243.1	Aeromonas caviae	WP8-S18-CRE-01	Pseudomonadota	Gammaproteobacteria	plasmid	53629	NA	wastewater	Human-impacted	Aeromonas	4611279	0.0116299620994522	8270	0.154207611553451
GCF_014169675.1_ASM1416967v1	NZ_AP022244.1	8098	5444	0.672264756730057	12	5466	0.674981476907878	0	0	0	0	0	0	0	0	0	0	0	0	AP022244.1	Aeromonas caviae	WP8-S18-CRE-01	Pseudomonadota	Gammaproteobacteria	plasmid	8098	NA	wastewater	Human-impacted	Aeromonas	4611279	0.00175612883106834	2654	0.327735243269943
GCF_003058405.2_ASM305840v2	NZ_CP084524.1	3831816	3249558	0.848046461521117	3512	3254997	0.849465892934316	9	1044	0.000272455671149137	8	12352	0.00322353682953461	8	23851	0.0062244638051514	25	37247	0.00972045630583514	CP084524.1	Edwardsiella ictaluri	S97-773	Pseudomonadota	Gammaproteobacteria	chromosome	3831816	Ictalurus punctatus	NA	Animals	Edwardsiella	3831816	1	582258	0.151953538478883
GCF_003058405.2_ASM305840v2	NZ_CP084525.1	5643	3702	0.656034024455077	8	3702	0.656034024455077	0	0	0	0	0	0	0	0	0	0	0	0	CP084525.1	Edwardsiella ictaluri	S97-773	Pseudomonadota	Gammaproteobacteria	plasmid	5643	Ictalurus punctatus	NA	Animals	Edwardsiella	3831816	0.0014726698776768	1941	0.343965975544923
GCF_003058405.2_ASM305840v2	NZ_CP084526.1	4804	2842	0.591590341382181	3	2844	0.592006661115737	0	0	0	0	0	0	0	0	0	0	0	0	CP084526.1	Edwardsiella ictaluri	S97-773	Pseudomonadota	Gammaproteobacteria	plasmid	4804	Ictalurus punctatus	NA	Animals	Edwardsiella	3831816	0.00125371364387016	1962	0.408409658617818
GCF_026074015.1_ASM2607401v1	NZ_AP026691.1	6439972	5878676	0.912841857076397	5998	5889221	0.914479286555904	5	585	9.08389042685279e-05	5	7590	0.00117857655281731	5	15672	0.00243355095332713	15	23847	0.00370296641041296	AP026691.1	Rhodococcus qingshengii	N9T-4	Terrabacteria group	Actinomycetota	chromosome	6439972	NA	cruid oil	Human-impacted	Rhodococcus	6439972	1	561296	0.0871581429236028
GCF_026074015.1_ASM2607401v1	NZ_AP026692.1	565206	453598	0.802535712642824	581	454592	0.804294363471018	0	0	0	0	0	0	0	0	0	0	0	0	AP026692.1	Rhodococcus qingshengii	N9T-4	Terrabacteria group	Actinomycetota	megaplasmid	565206	NA	cruid oil	Human-impacted	Rhodococcus	6439972	0.0877652884205087	111608	0.197464287357176
GCF_026074015.1_ASM2607401v1	NZ_AP026693.1	99662	84018	0.843029439505529	92	84159	0.844444221468564	0	0	0	0	0	0	0	0	0	0	0	0	AP026693.1	Rhodococcus qingshengii	N9T-4	Terrabacteria group	Actinomycetota	plasmid	99662	NA	cruid oil	Human-impacted	Rhodococcus	6439972	0.0154755331234359	15644	0.156970560494471
GCF_026074015.1_ASM2607401v1	NZ_AP026694.1	30419	24022	0.789703803543838	26	24070	0.791281764686545	0	0	0	0	0	0	0	0	0	0	0	0	AP026694.1	Rhodococcus qingshengii	N9T-4	Terrabacteria group	Actinomycetota	plasmid	30419	NA	cruid oil	Human-impacted	Rhodococcus	6439972	0.00472346774178521	6397	0.210296196456162
GCF_019969505.1_ASM1996950v1	NZ_CP081767.1	4991256	4407513	0.883046872370401	4788	4414849	0.884516642704762	8	928	0.000185925145895141	7	10794	0.00216258192326741	7	20328	0.00407272237689271	22	32050	0.00642122944605526	CP081767.1	Escherichia coli	0H18	Pseudomonadota	Gammaproteobacteria	chromosome	4991256	NA	NA	Unannotated	Escherichia	4991256	1	583743	0.116953127629599
GCF_019969505.1_ASM1996950v1	NZ_CP081768.1	303843	258250	0.849945531080196	350	258863	0.851963020375655	0	0	0	0	0	0	0	0	0	0	0	0	CP081768.1	Escherichia coli	0H18	Pseudomonadota	Gammaproteobacteria	plasmid	303843	NA	NA	Unannotated	Escherichia	4991256	0.0608750583019585	45593	0.150054468919804
GCF_019969505.1_ASM1996950v1	NZ_CP081769.1	86368	75360	0.872545387180437	98	75452	0.873610596517229	0	0	0	0	0	0	0	0	0	0	0	0	CP081769.1	Escherichia coli	0H18	Pseudomonadota	Gammaproteobacteria	plasmid	86368	NA	NA	Unannotated	Escherichia	4991256	0.017303860992103	11008	0.127454612819563
GCF_019969505.1_ASM1996950v1	NZ_CP081770.1	69251	58236	0.840940925040794	63	58464	0.84423329627009	0	0	0	0	0	0	0	0	0	0	0	0	CP081770.1	Escherichia coli	0H18	Pseudomonadota	Gammaproteobacteria	plasmid	69251	NA	NA	Unannotated	Escherichia	4991256	0.0138744636620522	11015	0.159059074959206
GCF_019969505.1_ASM1996950v1	NZ_CP081771.1	12273	9116	0.742768679214536	20	9150	0.745538988022488	0	0	0	0	0	0	0	0	0	0	0	0	CP081771.1	Escherichia coli	0H18	Pseudomonadota	Gammaproteobacteria	plasmid	12273	NA	NA	Unannotated	Escherichia	4991256	0.00245890012453779	3157	0.257231320785464
GCF_019969505.1_ASM1996950v1	NZ_CP081772.1	7596	4094	0.538967877830437	11	4096	0.539231174302264	0	0	0	0	0	0	0	0	0	0	0	0	CP081772.1	Escherichia coli	0H18	Pseudomonadota	Gammaproteobacteria	plasmid	7596	NA	NA	Unannotated	Escherichia	4991256	0.00152186143127101	3502	0.461032122169563
GCF_019969505.1_ASM1996950v1	NZ_CP081773.1	2420	678	0.280165289256198	3	678	0.280165289256198	0	0	0	0	0	0	0	0	0	0	0	0	CP081773.1	Escherichia coli	0H18	Pseudomonadota	Gammaproteobacteria	plasmid	2420	NA	NA	Unannotated	Escherichia	4991256	0.000484847902011037	1742	0.719834710743802
GCF_016952995.2_ASM1695299v2	NZ_CP032148.2	2518870	2164444	0.859291666501249	2530	2167770	0.86061209987018	7	812	0.000322366775577938	6	9282	0.00368498572772712	6	17406	0.00691024149717929	19	27500	0.0109175940004843	CP032148.2	Lactococcus cremoris	1196	Terrabacteria group	Bacillota	chromosome	2518870	NA	Dairy Fermentation	Food	Lactococcus	2518870	1	354426	0.140708333498751
GCF_016952995.2_ASM1695299v2	NZ_CP127216.1	35577	28351	0.796891249964865	45	28409	0.798521516710234	0	0	0	0	0	0	0	0	0	0	0	0	CP127216.1	Lactococcus cremoris	1196	Terrabacteria group	Bacillota	plasmid	35577	NA	Dairy Fermentation	Food	Lactococcus	2518870	0.0141241906092811	7226	0.203108750035135
GCF_016952995.2_ASM1695299v2	NZ_CP032149.2	34392	28281	0.822313328681089	38	28314	0.823272854152128	0	0	0	0	0	0	0	0	0	0	0	0	CP032149.2	Lactococcus cremoris	1196	Terrabacteria group	Bacillota	plasmid	34392	NA	Dairy Fermentation	Food	Lactococcus	2518870	0.0136537415587148	6111	0.177686671318911
GCF_016952995.2_ASM1695299v2	NZ_CP032150.2	23302	17031	0.730881469401768	30	17052	0.731782679598318	0	0	0	0	0	0	0	0	0	0	0	0	CP032150.2	Lactococcus cremoris	1196	Terrabacteria group	Bacillota	plasmid	23302	NA	Dairy Fermentation	Food	Lactococcus	2518870	0.00925097365088313	6271	0.269118530598232
GCF_016952995.2_ASM1695299v2	NZ_CP127217.1	5025	2385	0.474626865671642	2	2385	0.474626865671642	0	0	0	0	0	0	0	0	0	0	0	0	CP127217.1	Lactococcus cremoris	1196	Terrabacteria group	Bacillota	plasmid	5025	NA	Dairy Fermentation	Food	Lactococcus	2518870	0.00199494217645214	2640	0.525373134328358
GCF_016952995.2_ASM1695299v2	NZ_CP032151.2	4113	1152	0.280087527352298	1	1152	0.280087527352298	0	0	0	0	0	0	0	0	0	0	0	0	CP032151.2	Lactococcus cremoris	1196	Terrabacteria group	Bacillota	plasmid	4113	NA	Dairy Fermentation	Food	Lactococcus	2518870	0.00163287505905426	2961	0.719912472647702
GCF_028749545.1_ASM2874954v1	NZ_CP066919.1	4950145	4240764	0.856694904896725	4179	4246236	0.857800327061127	2	230	4.6463285418912e-05	2	3094	0.000625032196026581	2	5766	0.00116481436402368	6	9090	0.00183630984546917	CP066919.1	Xanthomonas campestris pv. campestris	CFBP6943	Pseudomonadota	Gammaproteobacteria	chromosome	4950145	Brassica rapa subsp. pekinensis	leaf tissue	Plants	Xanthomonas	4950145	1	709381	0.143305095103275
GCF_028749545.1_ASM2874954v1	NZ_CP066920.1	64860	53864	0.830465618254702	62	53922	0.831359851988899	0	0	0	0	0	0	0	0	0	0	0	0	CP066920.1	Xanthomonas campestris pv. campestris	CFBP6943	Pseudomonadota	Gammaproteobacteria	plasmid	64860	Brassica rapa subsp. pekinensis	leaf tissue	Plants	Xanthomonas	4950145	0.0131026464881332	10996	0.169534381745298
GCF_007993715.1_ASM799371v1	NZ_CP042472.1	1709192	1398298	0.818104695083993	2226	1404172	0.821541406699774	1	107	6.26026800967943e-05	1	1520	0.000889309100440442	1	2914	0.00170489915702858	3	4541	0.00265681093756582	CP042472.1	Spiroplasma citri	CC-2	Terrabacteria group	Mycoplasmatota	chromosome	1709192	Chinese cabbage	NA	Plants	Spiroplasma	1709192	1	310894	0.181895304916007
GCF_007993715.1_ASM799371v1	NZ_CP042473.1	40210	24316	0.604725192738125	49	24597	0.611713504103457	0	0	0	0	0	0	0	0	0	0	0	0	CP042473.1	Spiroplasma citri	CC-2	Terrabacteria group	Mycoplasmatota	plasmid	40210	Chinese cabbage	NA	Plants	Spiroplasma	1709192	0.0235257361373093	15894	0.395274807261875
GCF_007993715.1_ASM799371v1	NZ_CP042474.1	39313	21787	0.554193269401979	48	21876	0.556457151578358	0	0	0	0	0	0	0	0	0	0	0	0	CP042474.1	Spiroplasma citri	CC-2	Terrabacteria group	Mycoplasmatota	plasmid	39313	Chinese cabbage	NA	Plants	Spiroplasma	1709192	0.0230009267536941	17526	0.445806730598021
GCF_007993715.1_ASM799371v1	NZ_CP042475.1	2921	1562	0.534748373844574	7	1629	0.5576857240671	0	0	0	0	0	0	0	0	0	0	0	0	CP042475.1	Spiroplasma citri	CC-2	Terrabacteria group	Mycoplasmatota	plasmid	2921	Chinese cabbage	NA	Plants	Spiroplasma	1709192	0.00170899465946482	1359	0.465251626155426
GCF_036866455.1_ASM3686645v1	NZ_CP143082.1	4913631	4296859	0.874477346793033	4209	4301251	0.875371186806661	9	1044	0.000212470167173725	8	12360	0.00251545140447054	8	23152	0.0047117905272089	25	36556	0.00743971209885317	CP143082.1	Shewanella khirikhana	-	Pseudomonadota	Gammaproteobacteria	chromosome	4913631	shrimp	intestine	Animals	Shewanella	4913631	1	616772	0.125522653206967
GCF_036866455.1_ASM3686645v1	NZ_CP143083.1	65399	57760	0.883193932628939	70	57858	0.884692426489702	0	0	0	0	0	0	0	0	0	0	0	0	CP143083.1	Shewanella khirikhana	-	Pseudomonadota	Gammaproteobacteria	plasmid	65399	shrimp	intestine	Animals	Shewanella	4913631	0.0133097092557418	7639	0.116806067371061
GCF_035994945.1_ASM3599494v1	NZ_CP108677.1	7127401	6112464	0.857600687824356	6390	6122216	0.858968928505636	7	819	0.000114908646223217	7	10682	0.00149872302680879	7	21851	0.00306577390552321	21	33352	0.00467940557855521	CP108677.1	Streptomyces sp. NBC_01216	NBC_01216	Terrabacteria group	Actinomycetota	chromosome	7127401	NA	NA	Unannotated	Streptomyces	7127401	1	1014937	0.142399312175644
GCF_035994945.1_ASM3599494v1	NZ_CP108678.1	338085	280462	0.829560613455196	348	280949	0.831001079610157	0	0	0	0	0	0	0	0	0	0	0	0	CP108678.1	Streptomyces sp. NBC_01216	NBC_01216	Terrabacteria group	Actinomycetota	plasmid	338085	NA	NA	Unannotated	Streptomyces	7127401	0.047434541707419	57623	0.170439386544804
GCF_035994945.1_ASM3599494v1	NZ_CP108679.1	145945	120665	0.826784062489294	158	121197	0.830429271300833	0	0	0	0	0	0	0	0	0	0	0	0	CP108679.1	Streptomyces sp. NBC_01216	NBC_01216	Terrabacteria group	Actinomycetota	plasmid	145945	NA	NA	Unannotated	Streptomyces	7127401	0.0204766085140993	25280	0.173215937510706
GCF_035994945.1_ASM3599494v1	NZ_CP108680.1	107176	94286	0.879730536687318	80	94326	0.880103754571919	0	0	0	0	0	0	0	0	0	0	0	0	CP108680.1	Streptomyces sp. NBC_01216	NBC_01216	Terrabacteria group	Actinomycetota	plasmid	107176	NA	NA	Unannotated	Streptomyces	7127401	0.0150371783487417	12890	0.120269463312682
GCF_015571855.1_ASM1557185v1	NZ_CP062876.1	4792563	4237402	0.884161981803891	4613	4244787	0.88570291094765	8	928	0.000193633343995687	7	10794	0.00225223956367397	7	20328	0.00424157178528483	22	32050	0.00668744469295448	CP062876.1	Escherichia coli O157:H16	Res13-Lact-PEA12-26	Pseudomonadota	Gammaproteobacteria	chromosome	4792563	Sus scrofa domesticus	feces	Livestock	Escherichia	4792563	1	555161	0.115838018196109
GCF_015571855.1_ASM1557185v1	NZ_CP062878.1	46158	40775	0.883378829238702	53	40869	0.885415312621864	0	0	0	0	0	0	0	0	0	0	0	0	CP062878.1	Escherichia coli O157:H16	Res13-Lact-PEA12-26	Pseudomonadota	Gammaproteobacteria	plasmid	46158	Sus scrofa domesticus	feces	Livestock	Escherichia	4792563	0.00963117229757856	5383	0.116621170761298
GCF_015571855.1_ASM1557185v1	NZ_CP062879.1	131388	109969	0.83697902395957	143	110259	0.839186227052699	0	0	0	0	0	0	0	0	0	0	0	0	CP062879.1	Escherichia coli O157:H16	Res13-Lact-PEA12-26	Pseudomonadota	Gammaproteobacteria	plasmid	131388	Sus scrofa domesticus	feces	Livestock	Escherichia	4792563	0.0274149760785617	21419	0.16302097604043
GCF_015571855.1_ASM1557185v1	NZ_CP062880.1	77359	65392	0.845305652865213	75	65434	0.845848576119133	0	0	0	0	0	0	0	0	0	0	0	0	CP062880.1	Escherichia coli O157:H16	Res13-Lact-PEA12-26	Pseudomonadota	Gammaproteobacteria	plasmid	77359	Sus scrofa domesticus	feces	Livestock	Escherichia	4792563	0.0161414675195715	11967	0.154694347134787
GCF_015571855.1_ASM1557185v1	NZ_CP062881.1	44740	35280	0.788556101922217	55	35353	0.790187751452839	0	0	0	0	0	0	0	0	0	0	0	0	CP062881.1	Escherichia coli O157:H16	Res13-Lact-PEA12-26	Pseudomonadota	Gammaproteobacteria	plasmid	44740	Sus scrofa domesticus	feces	Livestock	Escherichia	4792563	0.00933529720944722	9460	0.211443898077783
GCF_015571855.1_ASM1557185v1	NZ_CP062882.1	11304	6985	0.617922859164897	12	7018	0.620842179759377	0	0	0	0	0	0	0	0	0	0	0	0	CP062882.1	Escherichia coli O157:H16	Res13-Lact-PEA12-26	Pseudomonadota	Gammaproteobacteria	plasmid	11304	Sus scrofa domesticus	feces	Livestock	Escherichia	4792563	0.00235865444022332	4319	0.382077140835103
GCF_015571855.1_ASM1557185v1	NZ_CP062877.1	109586	92256	0.841859361597284	128	92477	0.843876042560181	0	0	0	0	0	0	0	0	0	0	0	0	CP062877.1	Escherichia coli O157:H16	Res13-Lact-PEA12-26	Pseudomonadota	Gammaproteobacteria	plasmid	109586	Sus scrofa domesticus	feces	Livestock	Escherichia	4792563	0.0228658444343872	17330	0.158140638402716
GCF_018739605.1_ASM1873960v1	NZ_CP036014.1	5446351	4533015	0.832303132868227	5451	4538227	0.833260103875053	14	1624	0.000298181296064099	14	21728	0.00398946009906449	14	40908	0.00751108402671807	42	64260	0.0117987254218467	CP036014.1	Bacillus toyonensis	BPN45/4	Terrabacteria group	Bacillota	chromosome	5446351	NA	soil	Earth	Bacillus	5446351	1	913336	0.167696867131773
GCF_018739605.1_ASM1873960v1	NZ_CP036015.1	10123	7723	0.762916131581547	11	7728	0.763410056307419	0	0	0	0	0	0	0	0	0	0	0	0	CP036015.1	Bacillus toyonensis	BPN45/4	Terrabacteria group	Bacillota	plasmid	10123	NA	soil	Earth	Bacillus	5446351	0.00185867565274438	2400	0.237083868418453
GCF_018739605.1_ASM1873960v1	NZ_CP036016.1	246340	173485	0.704250223268653	235	173723	0.705216367621986	0	0	0	0	0	0	0	0	0	0	0	0	CP036016.1	Bacillus toyonensis	BPN45/4	Terrabacteria group	Bacillota	plasmid	246340	NA	soil	Earth	Bacillus	5446351	0.0452302835421367	72855	0.295749776731347
GCF_014775675.1_ASM1477567v1	NZ_CP061854.1	3230241	2682162	0.830328758752056	2969	2686163	0.83156736602625	17	1972	0.000610480765986191	15	23284	0.00720813091035622	15	43456	0.013452866210292	47	68712	0.0212714778866345	CP061854.1	Photobacterium damselae subsp. piscicida	AS-16-0540-1	Pseudomonadota	Gammaproteobacteria	chromosome	3230241	Seriola lalandi	farmed fish	Animals	Photobacterium	3230241	1	548079	0.169671241247944
GCF_014775675.1_ASM1477567v1	NZ_CP061855.1	1136236	951004	0.836977529316093	1208	953521	0.839192738128347	0	0	0	0	0	0	0	0	0	0	0	0	CP061855.1	Photobacterium damselae subsp. piscicida	AS-16-0540-1	Pseudomonadota	Gammaproteobacteria	chromosome	1136236	Seriola lalandi	farmed fish	Animals	Photobacterium	3230241	0.351749606298725	185232	0.163022470683907
GCF_014775675.1_ASM1477567v1	NZ_CP061856.1	136326	109797	0.805400290480172	151	109989	0.806808679195458	0	0	0	0	0	0	0	0	0	0	0	0	CP061856.1	Photobacterium damselae subsp. piscicida	AS-16-0540-1	Pseudomonadota	Gammaproteobacteria	plasmid	136326	Seriola lalandi	farmed fish	Animals	Photobacterium	3230241	0.0422030430546823	26529	0.194599709519827
GCF_014775675.1_ASM1477567v1	NZ_CP061858.1	36456	26650	0.731018213737108	46	26752	0.733816107087996	0	0	0	0	0	0	0	0	0	0	0	0	CP061858.1	Photobacterium damselae subsp. piscicida	AS-16-0540-1	Pseudomonadota	Gammaproteobacteria	plasmid	36456	Seriola lalandi	farmed fish	Animals	Photobacterium	3230241	0.011285845235696	9806	0.268981786262892
GCF_014775675.1_ASM1477567v1	NZ_CP061859.1	23190	16162	0.696938335489435	28	16253	0.700862440707201	0	0	0	0	0	0	0	0	0	0	0	0	CP061859.1	Photobacterium damselae subsp. piscicida	AS-16-0540-1	Pseudomonadota	Gammaproteobacteria	plasmid	23190	Seriola lalandi	farmed fish	Animals	Photobacterium	3230241	0.00717903091441165	7028	0.303061664510565
GCF_014775675.1_ASM1477567v1	NZ_CP061860.1	7991	5499	0.68814916781379	7	5499	0.68814916781379	0	0	0	0	0	0	0	0	0	0	0	0	CP061860.1	Photobacterium damselae subsp. piscicida	AS-16-0540-1	Pseudomonadota	Gammaproteobacteria	plasmid	7991	Seriola lalandi	farmed fish	Animals	Photobacterium	3230241	0.00247380922971382	2492	0.311850832186209
GCF_014775675.1_ASM1477567v1	NZ_CP061857.1	81411	69098	0.848755082237044	67	69173	0.849676333664984	0	0	0	0	0	0	0	0	0	0	0	0	CP061857.1	Photobacterium damselae subsp. piscicida	AS-16-0540-1	Pseudomonadota	Gammaproteobacteria	plasmid	81411	Seriola lalandi	farmed fish	Animals	Photobacterium	3230241	0.0252027635089766	12313	0.151244917762956
GCF_904863075.1_INF334	NZ_LR890235.1	5237440	4623014	0.882685815971161	5000	4631328	0.884273232724384	9	1044	0.000199334025783589	8	12320	0.00235229425062626	8	23216	0.0044326999450113	25	36580	0.00698432822142115	LR890235.1	Klebsiella pneumoniae	INF334	Pseudomonadota	Gammaproteobacteria	chromosome	5237440	Homo sapiens	urine	Humans	Klebsiella	5237440	1	614426	0.117314184028839
GCF_904863075.1_INF334	NZ_LR890236.1	169535	134281	0.792054737959713	183	134512	0.793417288465509	0	0	0	0	0	0	0	0	0	0	0	0	LR890236.1	Klebsiella pneumoniae	INF334	Pseudomonadota	Gammaproteobacteria	plasmid	169535	Homo sapiens	urine	Humans	Klebsiella	5237440	0.032369821897721	35254	0.207945262040287
GCF_904863075.1_INF334	NZ_LR890237.1	112069	97457	0.869616040118142	114	97551	0.870454809090828	0	0	0	0	0	0	0	0	0	0	0	0	LR890237.1	Klebsiella pneumoniae	INF334	Pseudomonadota	Gammaproteobacteria	plasmid	112069	Homo sapiens	urine	Humans	Klebsiella	5237440	0.0213976675627788	14612	0.130383959881858
GCF_904863075.1_INF334	NZ_LR890238.1	3712	2301	0.619881465517241	5	2301	0.619881465517241	0	0	0	0	0	0	0	0	0	0	0	0	LR890238.1	Klebsiella pneumoniae	INF334	Pseudomonadota	Gammaproteobacteria	plasmid	3712	Homo sapiens	urine	Humans	Klebsiella	5237440	0.000708743202786094	1411	0.380118534482759
GCF_904863075.1_INF334	NZ_LR890239.1	3619	1466	0.405084277424703	5	1467	0.405360596849959	0	0	0	0	0	0	0	0	0	0	0	0	LR890239.1	Klebsiella pneumoniae	INF334	Pseudomonadota	Gammaproteobacteria	plasmid	3619	Homo sapiens	urine	Humans	Klebsiella	5237440	0.000690986436121464	2153	0.594915722575297
GCF_031184795.1_ASM3118479v1	NZ_CP133432.1	4685645	4098761	0.874748513811866	4448	4106527	0.876405916367971	8	928	0.000198051708996307	7	10794	0.00230363162382127	7	20486	0.00437207684320942	22	32208	0.00687376017602699	CP133432.1	Salmonella enterica subsp. enterica serovar Enteritidis	SA617	Pseudomonadota	Gammaproteobacteria	chromosome	4685645	NA	Human feces	Humans	Salmonella	4685645	1	586884	0.125251486188134
GCF_031184795.1_ASM3118479v1	NZ_CP133433.1	59372	48347	0.814306407060567	80	48733	0.820807788182982	0	0	0	0	0	0	0	0	0	0	0	0	CP133433.1	Salmonella enterica subsp. enterica serovar Enteritidis	SA617	Pseudomonadota	Gammaproteobacteria	plasmid	59372	NA	Human feces	Humans	Salmonella	4685645	0.0126710410199663	11025	0.185693592939433
GCF_031184795.1_ASM3118479v1	NZ_CP133434.1	45040	37128	0.824333925399645	56	37260	0.827264653641208	0	0	0	0	0	0	0	0	0	0	0	0	CP133434.1	Salmonella enterica subsp. enterica serovar Enteritidis	SA617	Pseudomonadota	Gammaproteobacteria	plasmid	45040	NA	Human feces	Humans	Salmonella	4685645	0.00961233725559662	7912	0.175666074600355
GCF_027286125.1_ASM2728612v1	NZ_CP114637.1	907276	837188	0.922748976055798	822	839232	0.925001873740736	1	111	0.000122344248056821	1	1537	0.00169408206543544	1	2935	0.00323495827069161	3	4583	0.00505138458418386	CP114637.1	Borrelia miyamotoi	410	Spirochaetota	Spirochaetia	chromosome	907276	Homo sapiens	blood of patient with fever after tick-bite innoculated in SCID mouse; and isolated in MKP-F culture	Animals	Borrelia	907276	1	70088	0.0772510239442022
GCF_027286125.1_ASM2728612v1	NZ_CP114646.1	25442	22716	0.892854335350994	37	22801	0.896195267667636	0	0	0	0	0	0	0	0	0	0	0	0	CP114646.1	Borrelia miyamotoi	410	Spirochaetota	Spirochaetia	plasmid	25442	Homo sapiens	blood of patient with fever after tick-bite innoculated in SCID mouse; and isolated in MKP-F culture	Animals	Borrelia	907276	0.0280421834149696	2726	0.107145664649006
GCF_027286125.1_ASM2728612v1	NZ_CP114644.1	29148	26556	0.911074516261836	42	26634	0.913750514615068	0	0	0	0	0	0	0	0	0	0	0	0	CP114644.1	Borrelia miyamotoi	410	Spirochaetota	Spirochaetia	plasmid	29148	Homo sapiens	blood of patient with fever after tick-bite innoculated in SCID mouse; and isolated in MKP-F culture	Animals	Borrelia	907276	0.0321269382194613	2592	0.0889254837381638
GCF_027286125.1_ASM2728612v1	NZ_CP114643.1	29481	26746	0.907228384383162	42	26913	0.912893049760863	0	0	0	0	0	0	0	0	0	0	0	0	CP114643.1	Borrelia miyamotoi	410	Spirochaetota	Spirochaetia	plasmid	29481	Homo sapiens	blood of patient with fever after tick-bite innoculated in SCID mouse; and isolated in MKP-F culture	Animals	Borrelia	907276	0.0324939709636318	2735	0.092771615616838
GCF_027286125.1_ASM2728612v1	NZ_CP114642.1	29579	26425	0.893370296494134	42	26500	0.895905879171033	0	0	0	0	0	0	0	0	0	0	0	0	CP114642.1	Borrelia miyamotoi	410	Spirochaetota	Spirochaetia	plasmid	29579	Homo sapiens	blood of patient with fever after tick-bite innoculated in SCID mouse; and isolated in MKP-F culture	Animals	Borrelia	907276	0.0326019866060603	3154	0.106629703505866
GCF_027286125.1_ASM2728612v1	NZ_CP114649.1	11948	5836	0.48844994978239	12	5844	0.489119517910947	0	0	0	0	0	0	0	0	0	0	0	0	CP114649.1	Borrelia miyamotoi	410	Spirochaetota	Spirochaetia	plasmid	11948	Homo sapiens	blood of patient with fever after tick-bite innoculated in SCID mouse; and isolated in MKP-F culture	Animals	Borrelia	907276	0.0131690907728189	6112	0.51155005021761
GCF_027286125.1_ASM2728612v1	NZ_CP114648.1	19957	12603	0.631507741644536	24	12657	0.634213559152177	0	0	0	0	0	0	0	0	0	0	0	0	CP114648.1	Borrelia miyamotoi	410	Spirochaetota	Spirochaetia	plasmid	19957	Homo sapiens	blood of patient with fever after tick-bite innoculated in SCID mouse; and isolated in MKP-F culture	Animals	Borrelia	907276	0.02199661404027	7354	0.368492258355464
GCF_027286125.1_ASM2728612v1	NZ_CP114647.1	23166	16895	0.729301562634896	21	16920	0.73038073038073	0	0	0	0	0	0	0	0	0	0	0	0	CP114647.1	Borrelia miyamotoi	410	Spirochaetota	Spirochaetia	plasmid	23166	Homo sapiens	blood of patient with fever after tick-bite innoculated in SCID mouse; and isolated in MKP-F culture	Animals	Borrelia	907276	0.0255335752295884	6271	0.270698437365104
GCF_027286125.1_ASM2728612v1	NZ_CP114645.1	26574	19455	0.732106570331903	27	19480	0.733047339504779	0	0	0	0	0	0	0	0	0	0	0	0	CP114645.1	Borrelia miyamotoi	410	Spirochaetota	Spirochaetia	plasmid	26574	Homo sapiens	blood of patient with fever after tick-bite innoculated in SCID mouse; and isolated in MKP-F culture	Animals	Borrelia	907276	0.0292898743050626	7119	0.267893429668097
GCF_027286125.1_ASM2728612v1	NZ_CP114641.1	30923	21665	0.700611195550238	29	21720	0.702389806939818	0	0	0	0	0	0	0	0	0	0	0	0	CP114641.1	Borrelia miyamotoi	410	Spirochaetota	Spirochaetia	plasmid	30923	Homo sapiens	blood of patient with fever after tick-bite innoculated in SCID mouse; and isolated in MKP-F culture	Animals	Borrelia	907276	0.0340833439879375	9258	0.299388804449762
GCF_027286125.1_ASM2728612v1	NZ_CP114640.1	34318	26050	0.759076869281427	30	26092	0.76030071682499	0	0	0	0	0	0	0	0	0	0	0	0	CP114640.1	Borrelia miyamotoi	410	Spirochaetota	Spirochaetia	plasmid	34318	Homo sapiens	blood of patient with fever after tick-bite innoculated in SCID mouse; and isolated in MKP-F culture	Animals	Borrelia	907276	0.0378253144577835	8268	0.240923130718573
GCF_027286125.1_ASM2728612v1	NZ_CP114639.1	72316	47907	0.662467503733614	69	48021	0.664043918358316	0	0	0	0	0	0	0	0	0	0	0	0	CP114639.1	Borrelia miyamotoi	410	Spirochaetota	Spirochaetia	plasmid	72316	Homo sapiens	blood of patient with fever after tick-bite innoculated in SCID mouse; and isolated in MKP-F culture	Animals	Borrelia	907276	0.0797067265088022	24409	0.337532496266386
GCF_027286125.1_ASM2728612v1	NZ_CP114638.1	97289	72986	0.750197864095633	139	73499	0.755470813761062	0	0	0	0	0	0	0	0	0	0	0	0	CP114638.1	Borrelia miyamotoi	410	Spirochaetota	Spirochaetia	plasmid	97289	Homo sapiens	blood of patient with fever after tick-bite innoculated in SCID mouse; and isolated in MKP-F culture	Animals	Borrelia	907276	0.107231977920721	24303	0.249802135904367
GCF_900660555.1_50884_D01-3	NZ_LR214997.1	899438	818097	0.909564639252511	730	820200	0.911902765949404	1	106	0.000117851369410676	1	1534	0.00170550944033941	1	2898	0.00322201196747302	3	4538	0.00504537277722311	LR214997.1	Mesomycoplasma conjunctivae	NCTC10147	Terrabacteria group	Mycoplasmatota	chromosome	899438	Ovine (Sheep)	Eye	Livestock	Mesomycoplasma	899438	1	81341	0.090435360747489
GCF_900660555.1_50884_D01-3	NZ_LR214998.1	14323	11575	0.808140752635621	22	11699	0.816798156810724	0	0	0	0	0	0	0	0	0	0	0	0	LR214998.1	Mesomycoplasma conjunctivae	NCTC10147	Terrabacteria group	Mycoplasmatota	plasmid	14323	Ovine (Sheep)	Eye	Livestock	Mesomycoplasma	899438	0.0159243883402747	2748	0.191859247364379
GCF_900660555.1_50884_D01-3	NZ_LR214999.1	113077	98965	0.875200084897901	109	99117	0.876544301670543	0	0	0	0	0	0	0	0	0	0	0	0	LR214999.1	Mesomycoplasma conjunctivae	NCTC10147	Terrabacteria group	Mycoplasmatota	plasmid	113077	Ovine (Sheep)	Eye	Livestock	Mesomycoplasma	899438	0.125719616026897	14112	0.124799915102099
GCF_900660555.1_50884_D01-3	NZ_LR215000.1	16803	12422	0.739272748913884	22	12422	0.739272748913884	0	0	0	0	0	0	0	0	0	0	0	0	LR215000.1	Mesomycoplasma conjunctivae	NCTC10147	Terrabacteria group	Mycoplasmatota	plasmid	16803	Ovine (Sheep)	Eye	Livestock	Mesomycoplasma	899438	0.0186816656623358	4381	0.260727251086116
GCF_900660555.1_50884_D01-3	NZ_LR215001.1	15237	11011	0.722648815383606	22	11012	0.722714445100742	0	0	0	0	0	0	0	0	0	0	0	0	LR215001.1	Mesomycoplasma conjunctivae	NCTC10147	Terrabacteria group	Mycoplasmatota	plasmid	15237	Ovine (Sheep)	Eye	Livestock	Mesomycoplasma	899438	0.0169405784500988	4226	0.277351184616394
GCF_900660555.1_50884_D01-3	NZ_LR215002.1	19361	14333	0.740302670316616	23	14490	0.748411755591137	0	0	0	0	0	0	0	0	0	0	0	0	LR215002.1	Mesomycoplasma conjunctivae	NCTC10147	Terrabacteria group	Mycoplasmatota	plasmid	19361	Ovine (Sheep)	Eye	Livestock	Mesomycoplasma	899438	0.0215256638033972	5028	0.259697329683384
GCF_900660555.1_50884_D01-3	NZ_LR215003.1	594555	514845	0.865933345106845	560	515943	0.867780104447864	0	0	0	2	3026	0.00508952073399433	2	5767	0.0096996913658114	4	8793	0.0147892120998057	LR215003.1	Mesomycoplasma conjunctivae	NCTC10147	Terrabacteria group	Mycoplasmatota	megaplasmid	594555	Ovine (Sheep)	Eye	Livestock	Mesomycoplasma	899438	0.661029442829856	79710	0.134066654893155
GCF_900660555.1_50884_D01-3	NZ_LR215004.1	263844	236915	0.897935901517563	209	237203	0.899027455617713	0	0	0	0	0	0	0	0	0	0	0	0	LR215004.1	Mesomycoplasma conjunctivae	NCTC10147	Terrabacteria group	Mycoplasmatota	plasmid	263844	Ovine (Sheep)	Eye	Livestock	Mesomycoplasma	899438	0.293343176516892	26929	0.102064098482437
GCF_900660555.1_50884_D01-3	NZ_LR215005.1	140673	127848	0.908831118978056	135	128156	0.911020593859518	1	107	0.00076062926076788	0	0	0	0	0	0	1	107	0.00076062926076788	LR215005.1	Mesomycoplasma conjunctivae	NCTC10147	Terrabacteria group	Mycoplasmatota	plasmid	140673	Ovine (Sheep)	Eye	Livestock	Mesomycoplasma	899438	0.156400997067057	12825	0.0911688810219445
GCF_900660555.1_50884_D01-3	NZ_LR215006.1	24338	21207	0.87135343906648	30	21299	0.875133536034185	0	0	0	0	0	0	0	0	0	0	0	0	LR215006.1	Mesomycoplasma conjunctivae	NCTC10147	Terrabacteria group	Mycoplasmatota	plasmid	24338	Ovine (Sheep)	Eye	Livestock	Mesomycoplasma	899438	0.02705911913884	3131	0.12864656093352
GCF_900660555.1_50884_D01-3	NZ_LR215007.1	15853	13241	0.835236232889674	22	13284	0.83794865325175	0	0	0	0	0	0	0	0	0	0	0	0	LR215007.1	Mesomycoplasma conjunctivae	NCTC10147	Terrabacteria group	Mycoplasmatota	plasmid	15853	Ovine (Sheep)	Eye	Livestock	Mesomycoplasma	899438	0.0176254505591269	2612	0.164763767110326
GCF_020628355.1_ASM2062835v1	NZ_CP081459.1	2773076	2470905	0.891033999789404	2776	2474011	0.89215405564074	7	811	0.000292455021066859	7	10893	0.00392812890811503	7	20383	0.0073503214480959	21	32087	0.0115709053772778	CP081459.1	Vagococcus fluvialis	110B2	Terrabacteria group	Bacillota	chromosome	2773076	Hymeniacidon perlevis	marine sponge	Water	Vagococcus	2773076	1	302171	0.108966000210596
GCF_020628355.1_ASM2062835v1	NZ_CP081460.1	135687	120922	0.891183385291148	174	121136	0.892760544488418	0	0	0	0	0	0	0	0	0	0	0	0	CP081460.1	Vagococcus fluvialis	110B2	Terrabacteria group	Bacillota	plasmid	135687	Hymeniacidon perlevis	marine sponge	Water	Vagococcus	2773076	0.0489301411140553	14765	0.108816614708852
GCF_023538955.1_ASM2353895v1	NZ_CP097415.1	5367615	4761836	0.887141868408967	5103	4770493	0.888754689000608	9	1044	0.000194499791806976	8	12320	0.00229524658530837	8	23216	0.00432519843543175	25	36580	0.0068149448125471	CP097415.1	Klebsiella pneumoniae	K163	Pseudomonadota	Gammaproteobacteria	chromosome	5367615	Homo sapiens	Human gut	Humans	Klebsiella	5367615	1	605779	0.112858131591033
GCF_023538955.1_ASM2353895v1	NZ_CP097416.1	223898	190221	0.849587758711556	239	190660	0.851548472965368	0	0	0	0	0	0	0	0	0	0	0	0	CP097416.1	Klebsiella pneumoniae	K163	Pseudomonadota	Gammaproteobacteria	plasmid	223898	Homo sapiens	Human gut	Humans	Klebsiella	5367615	0.0417127532432933	33677	0.150412241288444
GCF_023538955.1_ASM2353895v1	NZ_CP097417.1	65499	57257	0.874166017801798	84	57417	0.876608803187835	0	0	0	0	0	0	0	0	0	0	0	0	CP097417.1	Klebsiella pneumoniae	K163	Pseudomonadota	Gammaproteobacteria	plasmid	65499	Homo sapiens	Human gut	Humans	Klebsiella	5367615	0.0122026263060968	8242	0.125833982198201
GCF_023538955.1_ASM2353895v1	NZ_CP097418.1	3991	1975	0.494863442746179	5	1976	0.495114006514658	0	0	0	0	0	0	0	0	0	0	0	0	CP097418.1	Klebsiella pneumoniae	K163	Pseudomonadota	Gammaproteobacteria	plasmid	3991	Homo sapiens	Human gut	Humans	Klebsiella	5367615	0.000743533207951763	2016	0.505136557253821
GCF_028596105.1_ASM2859610v1	NZ_CP117193.1	4510507	4006832	0.888332952370986	4160	4011538	0.889376294061843	4	452	0.000100210464145162	4	6116	0.00135594512989338	4	11516	0.00255314979003469	12	18084	0.00400930538407323	CP117193.1	Acidovorax temperans	LMJ	Pseudomonadota	Betaproteobacteria	chromosome	4510507	NA	Acidovorax temperans strain LMJ was isolated from a contaminated Tris Acetate Phosphate (TAP) medium culture plate of the green micro-alga Chlamydomonas reinhardtii strain; LMJ.SG0182 (a Chlamydomonas Library project (CLiP) strain)	Human-impacted	Acidovorax	4510507	1	503675	0.111667047629014
GCF_028596105.1_ASM2859610v1	NZ_CP117194.1	187379	160894	0.858655452318563	204	161242	0.860512650830669	0	0	0	0	0	0	0	0	0	0	0	0	CP117194.1	Acidovorax temperans	LMJ	Pseudomonadota	Betaproteobacteria	plasmid	187379	NA	Acidovorax temperans strain LMJ was isolated from a contaminated Tris Acetate Phosphate (TAP) medium culture plate of the green micro-alga Chlamydomonas reinhardtii strain; LMJ.SG0182 (a Chlamydomonas Library project (CLiP) strain)	Human-impacted	Acidovorax	4510507	0.0415427800023368	26485	0.141344547681437
GCF_028596105.1_ASM2859610v1	NZ_CP117195.1	32883	27583	0.838822491865097	35	27765	0.844357266672749	0	0	0	0	0	0	0	0	0	0	0	0	CP117195.1	Acidovorax temperans	LMJ	Pseudomonadota	Betaproteobacteria	plasmid	32883	NA	Acidovorax temperans strain LMJ was isolated from a contaminated Tris Acetate Phosphate (TAP) medium culture plate of the green micro-alga Chlamydomonas reinhardtii strain; LMJ.SG0182 (a Chlamydomonas Library project (CLiP) strain)	Human-impacted	Acidovorax	4510507	0.0072903112665605	5300	0.161177508134903
GCF_002302355.1_ASM230235v1	NZ_CP019485.1	3459457	2998865	0.866860030345803	3217	3002096	0.867793991947291	3	345	9.97266333994034e-05	3	4455	0.00128777435302708	3	8577	0.00247929082512082	9	13377	0.0038667918115473	CP019485.1	Sinorhizobium meliloti	B401	Pseudomonadota	Alphaproteobacteria	chromosome	3459457	alfalfa	alfalfa nodule	Plants	Sinorhizobium	3459457	1	460592	0.133139969654197
GCF_002302355.1_ASM230235v1	NZ_CP019483.1	1096825	924877	0.843231144439633	1114	926887	0.845063706607709	0	0	0	0	0	0	0	0	0	0	0	0	CP019483.1	Sinorhizobium meliloti	B401	Pseudomonadota	Alphaproteobacteria	megaplasmid	1096825	alfalfa	alfalfa nodule	Plants	Sinorhizobium	3459457	0.317051201966089	171948	0.156768855560367
GCF_002302355.1_ASM230235v1	NZ_CP019484.1	1584717	1407552	0.88820401371349	1475	1409746	0.889588488039189	0	0	0	0	0	0	0	0	0	0	0	0	CP019484.1	Sinorhizobium meliloti	B401	Pseudomonadota	Alphaproteobacteria	megaplasmid	1584717	alfalfa	alfalfa nodule	Plants	Sinorhizobium	3459457	0.458082583480587	177165	0.11179598628651
GCF_001928355.2_ASM192835v2	NZ_CP046484.1	4926775	4242898	0.861191753225995	4399	4249974	0.862627986867677	2	230	4.66836825306615e-05	2	3094	0.000627997016303769	2	5766	0.00117033962379041	6	9090	0.00184502032262484	CP046484.1	Xanthomonas oryzae pv. oryzae	DXO-091	Pseudomonadota	Gammaproteobacteria	chromosome	4926775	Oryza sativa	NA	Plants	Xanthomonas	4926775	1	683877	0.138808246774005
GCF_001928355.2_ASM192835v2	NZ_CP046485.1	41826	31839	0.761225075312007	50	31942	0.7636876583943	0	0	0	0	0	0	0	0	0	0	0	0	CP046485.1	Xanthomonas oryzae pv. oryzae	DXO-091	Pseudomonadota	Gammaproteobacteria	plasmid	41826	Oryza sativa	NA	Plants	Xanthomonas	4926775	0.00848952915446717	9987	0.238774924687993
GCF_028473305.1_ASM2847330v1	NZ_CP093548.1	5110834	4514313	0.883283041476205	4814	4521453	0.884680073741389	8	928	0.000181575061917487	7	10794	0.00211198407148422	7	20328	0.00397743303734772	22	32050	0.00627099217074943	CP093548.1	Escherichia coli	YL03	Pseudomonadota	Gammaproteobacteria	chromosome	5110834	Homo sapiens	NA	Humans	Escherichia	5110834	1	596521	0.116716958523795
GCF_028473305.1_ASM2847330v1	NZ_CP093549.1	89988	75768	0.84197893052407	105	76008	0.844645952793706	0	0	0	0	0	0	0	0	0	0	0	0	CP093549.1	Escherichia coli	YL03	Pseudomonadota	Gammaproteobacteria	plasmid	89988	Homo sapiens	NA	Humans	Escherichia	5110834	0.0176073024480936	14220	0.15802106947593
GCF_028473305.1_ASM2847330v1	NZ_CP093550.1	79537	68620	0.862743125840804	103	69082	0.86855174321385	0	0	0	0	0	0	0	0	0	0	0	0	CP093550.1	Escherichia coli	YL03	Pseudomonadota	Gammaproteobacteria	plasmid	79537	Homo sapiens	NA	Humans	Escherichia	5110834	0.0155624307109172	10917	0.137256874159196
GCF_028473305.1_ASM2847330v1	NZ_CP093551.1	53307	46612	0.874406738327049	60	46719	0.87641397940233	0	0	0	0	0	0	0	0	0	0	0	0	CP093551.1	Escherichia coli	YL03	Pseudomonadota	Gammaproteobacteria	plasmid	53307	Homo sapiens	NA	Humans	Escherichia	5110834	0.0104301959327969	6695	0.125593261672951
GCF_028473305.1_ASM2847330v1	NZ_CP093552.1	15672	12381	0.790007656967841	29	12396	0.790964777947933	0	0	0	0	0	0	0	0	0	0	0	0	CP093552.1	Escherichia coli	YL03	Pseudomonadota	Gammaproteobacteria	plasmid	15672	Homo sapiens	NA	Humans	Escherichia	5110834	0.00306642712324446	3291	0.209992343032159
GCF_005221665.1_ASM522166v1	NZ_CP028632.1	5453905	4808621	0.881684041067822	5330	4817858	0.883377689930426	8	928	0.00017015331216807	7	10794	0.00197913238312732	7	20335	0.00372852112385529	22	32057	0.00587780681915068	CP028632.1	Escherichia coli	135	Pseudomonadota	Gammaproteobacteria	chromosome	5453905	NA	cattle	Livestock	Escherichia	5453905	1	645284	0.118315958932178
GCF_005221665.1_ASM522166v1	NZ_CP028634.1	93186	80251	0.861191595304016	99	80581	0.864732899791814	0	0	0	0	0	0	0	0	0	0	0	0	CP028634.1	Escherichia coli	135	Pseudomonadota	Gammaproteobacteria	plasmid	93186	NA	cattle	Livestock	Escherichia	5453905	0.0170861061936356	12935	0.138808404695984
GCF_005221665.1_ASM522166v1	NZ_CP028633.1	6078	3994	0.65712405396512	11	4005	0.65893385982231	0	0	0	0	0	0	0	0	0	0	0	0	CP028633.1	Escherichia coli	135	Pseudomonadota	Gammaproteobacteria	plasmid	6078	NA	cattle	Livestock	Escherichia	5453905	0.00111443085275596	2084	0.34287594603488
GCF_023362035.1_ASM2336203v1	NZ_CP096740.1	3952043	3467613	0.877422892412861	3712	3470897	0.878253855031436	6	690	0.000174593242026972	6	9222	0.00233347663474309	6	17351	0.0043903874527681	18	27263	0.00689845732953817	CP096740.1	Acinetobacter baumannii	5672	Pseudomonadota	Gammaproteobacteria	chromosome	3952043	Homo sapiens	blood	Humans	Acinetobacter	3952043	1	484430	0.122577107587139
GCF_023362035.1_ASM2336203v1	NZ_CP096741.1	11196	8306	0.741872097177563	13	8336	0.744551625580565	0	0	0	0	0	0	0	0	0	0	0	0	CP096741.1	Acinetobacter baumannii	5672	Pseudomonadota	Gammaproteobacteria	plasmid	11196	Homo sapiens	blood	Humans	Acinetobacter	3952043	0.00283296512715069	2890	0.258127902822437
GCF_000299255.1_ASM29925v1	NC_018650.1	5253138	4626775	0.880764030946836	5052	4634709	0.882274366293061	8	928	0.000176656314758912	7	10798	0.0020555332831538	7	20338	0.00387159065686072	22	32064	0.00610378025477343	018650.1	Escherichia coli O104:H4 str. 2009EL-2050	2009EL-2050	Pseudomonadota	Gammaproteobacteria	chromosome	5253138	Homo sapiens	NA	Humans	Escherichia	5253138	1	626363	0.119235969053164
GCF_000299255.1_ASM29925v1	NC_018651.1	109274	94954	0.868953273422772	124	95082	0.870124640811172	0	0	0	0	0	0	0	0	0	0	0	0	018651.1	Escherichia coli O104:H4 str. 2009EL-2050	2009EL-2050	Pseudomonadota	Gammaproteobacteria	plasmid	109274	Homo sapiens	NA	Humans	Escherichia	5253138	0.0208016617876781	14320	0.131046726577228
GCF_000299255.1_ASM29925v1	NC_018654.1	74213	59760	0.805249754086211	89	59933	0.807580882055705	0	0	0	0	0	0	0	0	0	0	0	0	018654.1	Escherichia coli O104:H4 str. 2009EL-2050	2009EL-2050	Pseudomonadota	Gammaproteobacteria	plasmid	74213	Homo sapiens	NA	Humans	Escherichia	5253138	0.014127365395693	14453	0.194750245913789
GCF_000299255.1_ASM29925v1	NC_018652.1	1549	603	0.389283408650742	2	603	0.389283408650742	0	0	0	0	0	0	0	0	0	0	0	0	018652.1	Escherichia coli O104:H4 str. 2009EL-2050	2009EL-2050	Pseudomonadota	Gammaproteobacteria	plasmid	1549	Homo sapiens	NA	Humans	Escherichia	5253138	0.000294871370217192	946	0.610716591349258
GCF_003261055.1_ASM326105v1	NZ_CP030073.1	9269371	7908914	0.853230925809313	8037	7919931	0.854419463844958	6	702	7.57332940929865e-05	6	9138	0.000985827409432636	6	18728	0.00202041756662885	18	28568	0.00308197827015447	CP030073.1	Streptomyces cadmiisoli	ZFG47	Terrabacteria group	Actinomycetota	chromosome	9269371	NA	soil	Earth	Streptomyces	9269371	1	1360457	0.146769074190687
GCF_003261055.1_ASM326105v1	NZ_CP030074.1	969901	791160	0.815712119071947	774	792441	0.817032872427186	0	0	0	0	0	0	0	0	0	0	0	0	CP030074.1	Streptomyces cadmiisoli	ZFG47	Terrabacteria group	Actinomycetota	megaplasmid	969901	NA	soil	Earth	Streptomyces	9269371	0.104635039421769	178741	0.184287880928053
GCF_013738915.1_ASM1373891v1	NZ_CP056350.1	5178534	4582620	0.88492612001775	4953	4591551	0.886650739379137	9	1044	0.000201601457091911	8	12336	0.00238214135506304	8	23256	0.00449084625108187	25	36636	0.00707458906323682	CP056350.1	Citrobacter sp. RHBSTW-00678	RHBSTW-00678	Pseudomonadota	Gammaproteobacteria	chromosome	5178534	NA	Wastewater influent sample	Human-impacted	Citrobacter	5178534	1	595914	0.11507387998225
GCF_013738915.1_ASM1373891v1	NZ_CP056351.1	304626	255768	0.839613164995765	352	256065	0.840588131019677	0	0	0	0	0	0	0	0	0	0	0	0	CP056351.1	Citrobacter sp. RHBSTW-00678	RHBSTW-00678	Pseudomonadota	Gammaproteobacteria	plasmid	304626	NA	Wastewater influent sample	Human-impacted	Citrobacter	5178534	0.0588247561954793	48858	0.160386835004235
GCF_013738915.1_ASM1373891v1	NZ_CP056352.1	8329	5170	0.620722775843439	10	5232	0.628166646656261	0	0	0	0	0	0	0	0	0	0	0	0	CP056352.1	Citrobacter sp. RHBSTW-00678	RHBSTW-00678	Pseudomonadota	Gammaproteobacteria	plasmid	8329	NA	Wastewater influent sample	Human-impacted	Citrobacter	5178534	0.00160837024532426	3159	0.379277224156561
GCF_013738915.1_ASM1373891v1	NZ_CP056353.1	4386	3671	0.836981304149567	9	3744	0.853625170998632	0	0	0	0	0	0	0	0	0	0	0	0	CP056353.1	Citrobacter sp. RHBSTW-00678	RHBSTW-00678	Pseudomonadota	Gammaproteobacteria	plasmid	4386	NA	Wastewater influent sample	Human-impacted	Citrobacter	5178534	0.000846957845598774	715	0.163018695850433
GCF_013738915.1_ASM1373891v1	NZ_CP056354.1	2746	867	0.315731973780044	4	867	0.315731973780044	0	0	0	0	0	0	0	0	0	0	0	0	CP056354.1	Citrobacter sp. RHBSTW-00678	RHBSTW-00678	Pseudomonadota	Gammaproteobacteria	plasmid	2746	NA	Wastewater influent sample	Human-impacted	Citrobacter	5178534	0.000530265901508033	1879	0.684268026219956
GCF_004337635.1_ASM433763v1	NZ_CP037427.1	3894807	3329771	0.854925802485207	3410	3332683	0.855673464692859	9	990	0.000254184610431274	9	13662	0.00350774762395158	9	25996	0.00667452841694081	27	40648	0.0104364606513237	CP037427.1	Myroides odoratimimus	G13	FCB group	Bacteroidota/Chlorobiota group	chromosome	3894807	NA	water	Water	Myroides	3894807	1	565036	0.145074197514793
GCF_004337635.1_ASM433763v1	NZ_CP037428.1	43223	37565	0.869097471253731	41	37662	0.871341646808412	0	0	0	0	0	0	0	0	0	0	0	0	CP037428.1	Myroides odoratimimus	G13	FCB group	Bacteroidota/Chlorobiota group	plasmid	43223	NA	water	Water	Myroides	3894807	0.0110975973905767	5658	0.130902528746269
GCF_008365255.1_ASM836525v1	NZ_CP043501.1	4541365	3966260	0.873362964659304	4570	3972562	0.87475065316265	8	928	0.00020434384816019	8	12396	0.00272957579934667	8	23432	0.00515968216604479	24	36756	0.00809360181355165	CP043501.1	Bacillus paralicheniformis	A4-3	Terrabacteria group	Bacillota	chromosome	4541365	NA	tomato	Plants	Bacillus	4541365	1	575105	0.126637035340696
GCF_008365255.1_ASM836525v1	NZ_CP043502.1	26717	21167	0.792267095856571	35	21234	0.794774862447131	0	0	0	0	0	0	0	0	0	0	0	0	CP043502.1	Bacillus paralicheniformis	A4-3	Terrabacteria group	Bacillota	plasmid	26717	NA	tomato	Plants	Bacillus	4541365	0.00588303296475839	5550	0.207732904143429
GCF_008365255.1_ASM836525v1	NZ_CP043503.1	7709	4971	0.644830717343365	8	4971	0.644830717343365	0	0	0	0	0	0	0	0	0	0	0	0	CP043503.1	Bacillus paralicheniformis	A4-3	Terrabacteria group	Bacillota	plasmid	7709	NA	tomato	Plants	Bacillus	4541365	0.00169750724727037	2738	0.355169282656635
GCF_040267635.1_MRSN123636	NZ_CP158323.1	4903987	4332016	0.883366126378394	4699	4338813	0.884752141471827	8	928	0.000189233780595259	7	10794	0.00220106619369097	7	20328	0.00414519859045303	22	32050	0.00653549856473926	CP158323.1	Escherichia coli	-	Pseudomonadota	Gammaproteobacteria	chromosome	4903987	Homo sapiens	wound	Humans	Escherichia	4903987	1	571971	0.116633873621606
GCF_040267635.1_MRSN123636	NZ_CP158324.1	120754	103575	0.857735561554897	143	104245	0.86328403199894	0	0	0	0	0	0	0	0	0	0	0	0	CP158324.1	Escherichia coli	-	Pseudomonadota	Gammaproteobacteria	plasmid	120754	Homo sapiens	wound	Humans	Escherichia	4903987	0.0246236378685343	17179	0.142264438445103
GCF_040267635.1_MRSN123636	NZ_CP158325.1	89634	76629	0.854909967199946	93	76930	0.858268067920655	0	0	0	0	0	0	0	0	0	0	0	0	CP158325.1	Escherichia coli	-	Pseudomonadota	Gammaproteobacteria	plasmid	89634	Homo sapiens	wound	Humans	Escherichia	4903987	0.018277780915814	13005	0.145090032800054
GCF_040267635.1_MRSN123636	NZ_CP158326.1	93452	78961	0.844936437957454	118	79304	0.84860677139066	0	0	0	0	0	0	0	0	0	0	0	0	CP158326.1	Escherichia coli	-	Pseudomonadota	Gammaproteobacteria	plasmid	93452	Homo sapiens	wound	Humans	Escherichia	4903987	0.019056331103651	14491	0.155063562042546
GCF_040267635.1_MRSN123636	NZ_CP158327.1	53292	46557	0.873620806124747	65	46685	0.876022667567365	0	0	0	0	0	0	0	0	0	0	0	0	CP158327.1	Escherichia coli	-	Pseudomonadota	Gammaproteobacteria	plasmid	53292	Homo sapiens	wound	Humans	Escherichia	4903987	0.0108670761158217	6735	0.126379193875253
GCF_040267635.1_MRSN123636	NZ_CP158328.1	48532	37191	0.766319129646419	60	37301	0.768585675430644	0	0	0	0	0	0	0	0	0	0	0	0	CP158328.1	Escherichia coli	-	Pseudomonadota	Gammaproteobacteria	plasmid	48532	Homo sapiens	wound	Humans	Escherichia	4903987	0.00989643732742358	11341	0.233680870353581
GCF_037287395.1_ASM3728739v1	NZ_CP147551.1	5255581	4661439	0.886950272481767	5109	4669685	0.888519271228053	8	928	0.000176574197981156	7	10794	0.00205381669505236	7	20328	0.00386788825060445	22	32050	0.00609827914363797	CP147551.1	Escherichia coli	-	Pseudomonadota	Gammaproteobacteria	chromosome	5255581	Homo sapiens	bloodstream	Humans	Escherichia	5255581	1	594142	0.113049727518233
GCF_037287395.1_ASM3728739v1	NZ_CP147552.1	133538	111302	0.833485599604607	161	111818	0.837349668259222	0	0	0	0	0	0	0	0	0	0	0	0	CP147552.1	Escherichia coli	-	Pseudomonadota	Gammaproteobacteria	plasmid	133538	Homo sapiens	bloodstream	Humans	Escherichia	5255581	0.025408798760784	22236	0.166514400395393
GCF_037287395.1_ASM3728739v1	NZ_CP147553.1	5631	3633	0.645178476291955	7	3633	0.645178476291955	0	0	0	0	0	0	0	0	0	0	0	0	CP147553.1	Escherichia coli	-	Pseudomonadota	Gammaproteobacteria	plasmid	5631	Homo sapiens	bloodstream	Humans	Escherichia	5255581	0.00107143244486195	1998	0.354821523708045
GCF_030490595.1_ASM3049059v1	NZ_CP129832.1	5476994	4851133	0.885729106148373	5333	4861430	0.887609152027554	9	1044	0.000190615509164334	8	12320	0.0022494090736634	8	23216	0.00423882151413713	25	36580	0.00667884609696487	CP129832.1	Klebsiella pneumoniae	2020N17-097	Pseudomonadota	Gammaproteobacteria	chromosome	5476994	Homo sapiens	NA	Humans	Klebsiella	5476994	1	625861	0.114270893851627
GCF_030490595.1_ASM3049059v1	NZ_CP129834.1	195414	169636	0.868085193486649	245	170436	0.87217906598299	0	0	0	0	0	0	0	0	0	0	0	0	CP129834.1	Klebsiella pneumoniae	2020N17-097	Pseudomonadota	Gammaproteobacteria	plasmid	195414	Homo sapiens	NA	Humans	Klebsiella	5476994	0.0356790604481217	25778	0.131914806513351
GCF_030490595.1_ASM3049059v1	NZ_CP129833.1	79275	63402	0.799772942289499	100	63505	0.801072216966257	0	0	0	0	0	0	0	0	0	0	0	0	CP129833.1	Klebsiella pneumoniae	2020N17-097	Pseudomonadota	Gammaproteobacteria	plasmid	79275	Homo sapiens	NA	Humans	Klebsiella	5476994	0.0144741805450216	15873	0.200227057710501
GCF_019915585.1_ASM1991558v1	NZ_CP082789.1	2888791	2438833	0.844240029825626	2840	2442793	0.845610845505957	7	805	0.000278663288552201	6	9312	0.00322349384223365	6	17538	0.00607105186910372	19	27655	0.00957320899988957	CP082789.1	Staphylococcus aureus	HL24830	Terrabacteria group	Bacillota	chromosome	2888791	Homo sapiens	blood	Humans	Staphylococcus	2888791	1	449958	0.155759970174374
GCF_019915585.1_ASM1991558v1	NZ_CP082790.1	38056	34304	0.901408450704225	43	34323	0.901907714946395	0	0	0	0	0	0	0	0	0	0	0	0	CP082790.1	Staphylococcus aureus	HL24830	Terrabacteria group	Bacillota	plasmid	38056	Homo sapiens	blood	Humans	Staphylococcus	2888791	0.0131736771542143	3752	0.0985915492957746
GCF_023169905.1_ASM2316990v1	NZ_AP025520.1	2557589	2195694	0.858501502782503	2547	2198917	0.859761673982802	7	812	0.000317486507800902	6	9282	0.00362919921848272	6	17406	0.00680562826943657	19	27500	0.0107523139957202	AP025520.1	Lactococcus cremoris	7-1	Terrabacteria group	Bacillota	chromosome	2557589	NA	NA	Unannotated	Lactococcus	2557589	1	361895	0.141498497217497
GCF_023169905.1_ASM2316990v1	NZ_AP025521.1	98383	83136	0.845024038705874	91	83196	0.845633900165679	0	0	0	0	0	0	0	0	0	0	0	0	AP025521.1	Lactococcus cremoris	7-1	Terrabacteria group	Bacillota	plasmid	98383	NA	NA	Unannotated	Lactococcus	2557589	0.0384670875578523	15247	0.154975961294126
GCF_023169905.1_ASM2316990v1	NZ_AP025522.1	31483	25313	0.804021217800083	35	25377	0.806054060921767	0	0	0	0	0	0	0	0	0	0	0	0	AP025522.1	Lactococcus cremoris	7-1	Terrabacteria group	Bacillota	plasmid	31483	NA	NA	Unannotated	Lactococcus	2557589	0.0123096400555367	6170	0.195978782199917
GCF_027886565.1_ASM2788656v1	NZ_CP115701.1	5326519	4715446	0.885277232654197	5187	4724690	0.887012700039181	9	1044	0.000196000427295951	8	12320	0.00231295523399053	8	23216	0.00435856888898735	25	36580	0.00686752455027383	CP115701.1	Klebsiella pneumoniae	2020CK-00201	Pseudomonadota	Gammaproteobacteria	chromosome	5326519	Homo sapiens	Wound/Abscess	Humans	Klebsiella	5326519	1	611073	0.114722767345803
GCF_027886565.1_ASM2788656v1	NZ_CP115702.1	68167	57962	0.850294130591048	74	58038	0.851409039564599	0	0	0	0	0	0	0	0	0	0	0	0	CP115702.1	Klebsiella pneumoniae	2020CK-00201	Pseudomonadota	Gammaproteobacteria	plasmid	68167	Homo sapiens	Wound/Abscess	Humans	Klebsiella	5326519	0.0127976639152137	10205	0.149705869408952
GCF_027886565.1_ASM2788656v1	NZ_CP115703.1	43378	37230	0.858269168703029	57	37336	0.860712803725391	0	0	0	0	0	0	0	0	0	0	0	0	CP115703.1	Klebsiella pneumoniae	2020CK-00201	Pseudomonadota	Gammaproteobacteria	plasmid	43378	Homo sapiens	Wound/Abscess	Humans	Klebsiella	5326519	0.00814378020617217	6148	0.141730831296971
GCF_027886565.1_ASM2788656v1	NZ_CP115704.1	15271	12212	0.799685678737476	18	12224	0.800471481893786	0	0	0	0	0	0	0	0	0	0	0	0	CP115704.1	Klebsiella pneumoniae	2020CK-00201	Pseudomonadota	Gammaproteobacteria	plasmid	15271	Homo sapiens	Wound/Abscess	Humans	Klebsiella	5326519	0.0028669755988855	3059	0.200314321262524
GCF_027886565.1_ASM2788656v1	NZ_CP115705.1	8905	6896	0.774396406513195	12	6897	0.774508702975856	0	0	0	0	0	0	0	0	0	0	0	0	CP115705.1	Klebsiella pneumoniae	2020CK-00201	Pseudomonadota	Gammaproteobacteria	plasmid	8905	Homo sapiens	Wound/Abscess	Humans	Klebsiella	5326519	0.00167182356807513	2009	0.225603593486805
GCF_024298485.1_ASM2429848v1	NZ_CP101222.1	5164411	4557404	0.882463460015092	4857	4565279	0.883988319287524	8	928	0.000179691352992626	7	10794	0.00209007377608018	7	20321	0.00393481463810684	22	32043	0.00620457976717965	CP101222.1	Escherichia coli	EC21Z-144	Pseudomonadota	Gammaproteobacteria	chromosome	5164411	Homo sapiens	NA	Humans	Escherichia	5164411	1	607007	0.117536539984908
GCF_024298485.1_ASM2429848v1	NZ_CP101223.1	120930	102759	0.849739518729844	145	102943	0.851261060117423	0	0	0	0	0	0	0	0	0	0	0	0	CP101223.1	Escherichia coli	EC21Z-144	Pseudomonadota	Gammaproteobacteria	plasmid	120930	Homo sapiens	NA	Humans	Escherichia	5164411	0.0234160294368516	18171	0.150260481270156
GCF_024298485.1_ASM2429848v1	NZ_CP101228.1	24263	20284	0.836005440382475	37	20364	0.839302641882702	0	0	0	0	0	0	0	0	0	0	0	0	CP101228.1	Escherichia coli	EC21Z-144	Pseudomonadota	Gammaproteobacteria	plasmid	24263	Homo sapiens	NA	Humans	Escherichia	5164411	0.00469811562247854	3979	0.163994559617525
GCF_024298485.1_ASM2429848v1	NZ_CP101231.1	2089	1233	0.590234561991383	2	1233	0.590234561991383	0	0	0	0	0	0	0	0	0	0	0	0	CP101231.1	Escherichia coli	EC21Z-144	Pseudomonadota	Gammaproteobacteria	plasmid	2089	Homo sapiens	NA	Humans	Escherichia	5164411	0.000404499177156892	856	0.409765438008617
GCF_024298485.1_ASM2429848v1	NZ_CP101232.1	1549	477	0.307940606843125	1	477	0.307940606843125	0	0	0	0	0	0	0	0	0	0	0	0	CP101232.1	Escherichia coli	EC21Z-144	Pseudomonadota	Gammaproteobacteria	plasmid	1549	Homo sapiens	NA	Humans	Escherichia	5164411	0.000299937398475838	1072	0.692059393156875
GCF_024298485.1_ASM2429848v1	NZ_CP101227.1	36377	29924	0.82260769167331	50	30081	0.826923605574951	0	0	0	0	0	0	0	0	0	0	0	0	CP101227.1	Escherichia coli	EC21Z-144	Pseudomonadota	Gammaproteobacteria	plasmid	36377	Homo sapiens	NA	Humans	Escherichia	5164411	0.00704378485755684	6453	0.17739230832669
GCF_024298485.1_ASM2429848v1	NZ_CP101226.1	46098	42284	0.91726322183175	58	42414	0.920083300793961	0	0	0	0	0	0	0	0	0	0	0	0	CP101226.1	Escherichia coli	EC21Z-144	Pseudomonadota	Gammaproteobacteria	plasmid	46098	Homo sapiens	NA	Humans	Escherichia	5164411	0.0089260905067393	3814	0.0827367781682502
GCF_024298485.1_ASM2429848v1	NZ_CP101230.1	4072	3108	0.763261296660118	3	3108	0.763261296660118	0	0	0	0	0	0	0	0	0	0	0	0	CP101230.1	Escherichia coli	EC21Z-144	Pseudomonadota	Gammaproteobacteria	plasmid	4072	Homo sapiens	NA	Humans	Escherichia	5164411	0.000788473264424539	964	0.236738703339882
GCF_024298485.1_ASM2429848v1	NZ_CP101229.1	5165	2985	0.577928363988383	5	2985	0.577928363988383	0	0	0	0	0	0	0	0	0	0	0	0	CP101229.1	Escherichia coli	EC21Z-144	Pseudomonadota	Gammaproteobacteria	plasmid	5165	Homo sapiens	NA	Humans	Escherichia	5164411	0.00100011404979193	2180	0.422071636011617
GCF_024298485.1_ASM2429848v1	NZ_CP101225.1	85147	71789	0.843118371757079	100	72264	0.848696959376138	0	0	0	0	0	0	0	0	0	0	0	0	CP101225.1	Escherichia coli	EC21Z-144	Pseudomonadota	Gammaproteobacteria	plasmid	85147	Homo sapiens	NA	Humans	Escherichia	5164411	0.0164872625358439	13358	0.156881628242921
GCF_024298485.1_ASM2429848v1	NZ_CP101224.1	88826	70780	0.796838763425123	99	71030	0.799653254677684	0	0	0	0	0	0	0	0	0	0	0	0	CP101224.1	Escherichia coli	EC21Z-144	Pseudomonadota	Gammaproteobacteria	plasmid	88826	Homo sapiens	NA	Humans	Escherichia	5164411	0.0171996380613394	18046	0.203161236574877
GCF_004847585.1_ASM484758v1	NZ_CP039484.1	4726550	4140221	0.875949900032793	4437	4147440	0.877477229691847	8	928	0.000196337709322868	7	10794	0.0022836952957231	7	20338	0.00430292708212121	22	32060	0.00678296008716717	CP039484.1	Salmonella enterica subsp. enterica serovar Bareilly str. CFSAN000952	CFSAN000952	Pseudomonadota	Gammaproteobacteria	chromosome	4726550	Homo sapiens	stool	Humans	Salmonella	4726550	1	586329	0.124050099967207
GCF_004847585.1_ASM484758v1	NZ_CP039485.1	81929	66631	0.813277349900524	92	66739	0.814595564452148	0	0	0	0	0	0	0	0	0	0	0	0	CP039485.1	Salmonella enterica subsp. enterica serovar Bareilly str. CFSAN000952	CFSAN000952	Pseudomonadota	Gammaproteobacteria	plasmid	81929	Homo sapiens	stool	Humans	Salmonella	4726550	0.0173337846843892	15298	0.186722650099476
GCF_000014045.1_ASM1404v1	NC_008209.1	4133097	3732994	0.903195352056823	3860	3738613	0.904554865274152	1	115	2.78241715594867e-05	1	1464	0.000354213801418162	1	2831	0.000684958518999191	3	4410	0.00106699649197684	008209.1	Roseobacter denitrificans OCh 114	OCh 114	Pseudomonadota	Alphaproteobacteria	chromosome	4133097	NA	NA	Unannotated	Roseobacter	4133097	1	400103	0.0968046479431768
GCF_000014045.1_ASM1404v1	NC_008386.1	106469	90154	0.846762907512985	97	90495	0.849965717720651	0	0	0	0	0	0	0	0	0	0	0	0	008386.1	Roseobacter denitrificans OCh 114	OCh 114	Pseudomonadota	Alphaproteobacteria	plasmid	106469	NA	NA	Unannotated	Roseobacter	4133097	0.0257601019284086	16315	0.153237092487015
GCF_000014045.1_ASM1404v1	NC_008387.1	69269	59935	0.865249967517937	56	60039	0.866751360637515	0	0	0	0	0	0	0	0	0	0	0	0	008387.1	Roseobacter denitrificans OCh 114	OCh 114	Pseudomonadota	Alphaproteobacteria	plasmid	69269	NA	NA	Unannotated	Roseobacter	4133097	0.0167595873022095	9334	0.134750032482063
GCF_000014045.1_ASM1404v1	NC_008388.1	16575	14500	0.874811463046757	15	14529	0.876561085972851	0	0	0	0	0	0	0	0	0	0	0	0	008388.1	Roseobacter denitrificans OCh 114	OCh 114	Pseudomonadota	Alphaproteobacteria	plasmid	16575	NA	NA	Unannotated	Roseobacter	4133097	0.00401030994433472	2075	0.125188536953243
GCF_000014045.1_ASM1404v1	NC_008389.1	5824	5108	0.87706043956044	9	5112	0.877747252747253	0	0	0	0	0	0	0	0	0	0	0	0	008389.1	Roseobacter denitrificans OCh 114	OCh 114	Pseudomonadota	Alphaproteobacteria	plasmid	5824	NA	NA	Unannotated	Roseobacter	4133097	0.00140911282749957	716	0.12293956043956
GCF_000017325.1_ASM1732v1	NC_009665.1	5229686	4410000	0.843262865112743	4395	4414130	0.844052587478483	11	1276	0.000243991704282054	10	15450	0.0029542882689324	10	29029	0.00555081127241674	31	45755	0.00874909124563119	009665.1	Shewanella baltica OS185	OS185	Pseudomonadota	Gammaproteobacteria	chromosome	5229686	NA	NA	Unannotated	Shewanella	5229686	1	819686	0.156737134887257
GCF_000017325.1_ASM1732v1	NC_009661.1	83224	69911	0.8400341247717	82	70042	0.841608189945208	0	0	0	0	0	0	0	0	0	0	0	0	009661.1	Shewanella baltica OS185	OS185	Pseudomonadota	Gammaproteobacteria	plasmid	83224	NA	NA	Unannotated	Shewanella	5229686	0.0159137661419825	13313	0.1599658752283
GCF_027571325.1_ASM2757132v1	NZ_CP111034.1	6453705	5803699	0.899281730416869	5894	5811714	0.900523652692523	4	464	7.18966857022439e-05	4	6144	0.000952011286540057	4	11564	0.00179183895142403	12	18172	0.00281574692366633	CP111034.1	Pseudomonas aeruginosa	PALA50	Pseudomonadota	Gammaproteobacteria	chromosome	6453705	Homo sapiens	sputum	Humans	Pseudomonas	6453705	1	650006	0.100718269583131
GCF_027571325.1_ASM2757132v1	NZ_CP111035.1	222021	194034	0.873944356614915	256	194400	0.875592849325064	0	0	0	0	0	0	0	0	0	0	0	0	CP111035.1	Pseudomonas aeruginosa	PALA50	Pseudomonadota	Gammaproteobacteria	plasmid	222021	Homo sapiens	sputum	Humans	Pseudomonas	6453705	0.0344020992592627	27987	0.126055643385085
GCF_016757795.1_ASM1675779v1	NZ_CP068419.1	2844550	2554744	0.898118858870472	2634	2559130	0.899660754776678	4	460	0.000161712748940957	4	5936	0.00208679756024679	4	10944	0.0038473572269779	12	17340	0.00609586753616565	CP068419.1	Gluconobacter sphaericus	SJF2-1	Pseudomonadota	Alphaproteobacteria	chromosome	2844550	NA	Campbell Early grape	Plants	Gluconobacter	2844550	1	289806	0.101881141129528
GCF_016757795.1_ASM1675779v1	NZ_CP068420.1	162291	140269	0.864305475966012	195	140833	0.867780714888688	0	0	0	0	0	0	0	0	0	0	0	0	CP068420.1	Gluconobacter sphaericus	SJF2-1	Pseudomonadota	Alphaproteobacteria	plasmid	162291	NA	Campbell Early grape	Plants	Gluconobacter	2844550	0.0570533124747324	22022	0.135694524033988
GCF_016757795.1_ASM1675779v1	NZ_CP068421.1	109107	91884	0.842145783496934	116	92351	0.846425985500472	0	0	0	0	0	0	0	0	0	0	0	0	CP068421.1	Gluconobacter sphaericus	SJF2-1	Pseudomonadota	Alphaproteobacteria	plasmid	109107	NA	Campbell Early grape	Plants	Gluconobacter	2844550	0.038356506301524	17223	0.157854216503066
GCF_016757795.1_ASM1675779v1	NZ_CP068422.1	44465	38722	0.870842235466097	39	38767	0.871854267401327	0	0	0	0	0	0	0	0	0	0	0	0	CP068422.1	Gluconobacter sphaericus	SJF2-1	Pseudomonadota	Alphaproteobacteria	plasmid	44465	NA	Campbell Early grape	Plants	Gluconobacter	2844550	0.0156316464818688	5743	0.129157764533903
GCF_016757795.1_ASM1675779v1	NZ_CP068423.1	22858	19043	0.833100008749672	30	19058	0.83375623414122	0	0	0	0	0	0	0	0	0	0	0	0	CP068423.1	Gluconobacter sphaericus	SJF2-1	Pseudomonadota	Alphaproteobacteria	plasmid	22858	NA	Campbell Early grape	Plants	Gluconobacter	2844550	0.0080357174245487	3815	0.166899991250328
GCF_016757795.1_ASM1675779v1	NZ_CP068424.1	9589	5864	0.61153404943164	13	5868	0.611951194076546	0	0	0	0	0	0	0	0	0	0	0	0	CP068424.1	Gluconobacter sphaericus	SJF2-1	Pseudomonadota	Alphaproteobacteria	plasmid	9589	NA	Campbell Early grape	Plants	Gluconobacter	2844550	0.00337100771651052	3725	0.38846595056836
GCF_016757795.1_ASM1675779v1	NZ_CP068425.1	5226	4268	0.816685801760429	7	4272	0.817451205510907	0	0	0	0	0	0	0	0	0	0	0	0	CP068425.1	Gluconobacter sphaericus	SJF2-1	Pseudomonadota	Alphaproteobacteria	plasmid	5226	NA	Campbell Early grape	Plants	Gluconobacter	2844550	0.00183719744775096	958	0.183314198239571
GCF_036233375.1_ASM3623337v1	NZ_CP115263.1	6418168	5773165	0.899503565503427	5849	5780585	0.900659658644024	4	464	7.22947732125429e-05	4	6144	0.000957282514262637	4	11564	0.00180176025308156	12	18172	0.00283133754055674	CP115263.1	Pseudomonas aeruginosa	F023	Pseudomonadota	Gammaproteobacteria	chromosome	6418168	Homo sapiens	Cystic fibrosis human lung	Humans	Pseudomonas	6418168	1	645003	0.100496434496573
GCF_036233375.1_ASM3623337v1	NZ_CP115264.1	193501	166883	0.862439987390246	229	167222	0.864191916320846	0	0	0	0	0	0	0	0	0	0	0	0	CP115264.1	Pseudomonas aeruginosa	F023	Pseudomonadota	Gammaproteobacteria	plasmid	193501	Homo sapiens	Cystic fibrosis human lung	Humans	Pseudomonas	6418168	0.0301489459297419	26618	0.137560012609754
GCF_904066215.1_ASM90406621v1	NZ_LR880474.1	3422870	3158828	0.922859471729864	3272	3164330	0.924466894740379	2	234	6.83636831080351e-05	2	3048	0.000890480795355944	2	6205	0.00181280621233059	6	9487	0.00277165069079457	LR880474.1	Microbacterium sp. Nx66	Microbacterium sp. Nx66	Terrabacteria group	Actinomycetota	chromosome	3422870	NA	valley	Unannotated	Microbacterium	3422870	1	264042	0.0771405282701359
GCF_904066215.1_ASM90406621v1	NZ_LR880475.1	34223	28852	0.843058761651521	42	28913	0.844841188674283	0	0	0	0	0	0	0	0	0	0	0	0	LR880475.1	Microbacterium sp. Nx66	Microbacterium sp. Nx66	Terrabacteria group	Actinomycetota	plasmid	34223	NA	valley	Unannotated	Microbacterium	3422870	0.00999833473079609	5371	0.156941238348479
GCF_019048105.1_ASM1904810v1	NZ_CP077317.1	4492589	3817846	0.849809764481015	4058	3822977	0.850951867620207	8	928	0.000206562407556088	7	10780	0.00239950727742956	7	20793	0.00462828894430361	22	32501	0.00723435862928926	CP077317.1	Providencia rettgeri	FDAARGOS 1450	Pseudomonadota	Gammaproteobacteria	chromosome	4492589	NA	NA	Unannotated	Providencia	4492589	1	674743	0.150190235518985
GCF_019048105.1_ASM1904810v1	NZ_CP077318.1	108549	86752	0.799196676155469	119	86938	0.800910188025684	0	0	0	0	0	0	0	0	0	0	0	0	CP077318.1	Providencia rettgeri	FDAARGOS 1450	Pseudomonadota	Gammaproteobacteria	plasmid	108549	NA	NA	Unannotated	Providencia	4492589	0.0241617917864287	21797	0.200803323844531
GCF_019048105.1_ASM1904810v1	NZ_CP077319.1	40804	37081	0.908758945201451	55	37332	0.914910302911479	0	0	0	0	0	0	0	0	0	0	0	0	CP077319.1	Providencia rettgeri	FDAARGOS 1450	Pseudomonadota	Gammaproteobacteria	plasmid	40804	NA	NA	Unannotated	Providencia	4492589	0.00908251344603301	3723	0.0912410547985492
GCF_037057165.1_ASM3705716v1	NZ_CP124285.1	3457367	2940743	0.850572993841846	3294	2943083	0.851249809464833	17	1989	0.000575293279539025	17	25534	0.00738538893903945	17	49555	0.0143331616227031	51	77078	0.0222938438412815	CP124285.1	Paraclostridium sordellii	-	Terrabacteria group	Bacillota	chromosome	3457367	Meles meles	intestine	Animals	Paraclostridium	3457367	1	516624	0.149427006158154
GCF_037057165.1_ASM3705716v1	NZ_CP124286.1	8408	5991	0.712535680304472	9	5991	0.712535680304472	0	0	0	0	0	0	0	0	0	0	0	0	CP124286.1	Paraclostridium sordellii	-	Terrabacteria group	Bacillota	plasmid	8408	Meles meles	intestine	Animals	Paraclostridium	3457367	0.00243190844362198	2417	0.287464319695528
GCF_963693505.1_KP1462023	NZ_OY856403.1	5426122	4793816	0.883469999384459	5197	4802954	0.885154075046599	9	1044	0.000192402603553698	8	12320	0.00227049815687889	8	23216	0.00427856211120944	25	36580	0.00674146287164203	OY856403.1	Klebsiella pneumoniae	KP1462023BGR	Pseudomonadota	Gammaproteobacteria	chromosome	5426122	Homo sapiens	human urine	Humans	Klebsiella	5426122	1	632306	0.116530000615541
GCF_963693505.1_KP1462023	NZ_OY856404.1	201369	162350	0.806231346433662	230	162729	0.808113463343414	0	0	0	0	0	0	0	0	0	0	0	0	OY856404.1	Klebsiella pneumoniae	KP1462023BGR	Pseudomonadota	Gammaproteobacteria	plasmid	201369	Homo sapiens	human urine	Humans	Klebsiella	5426122	0.0371110343630313	39019	0.193768653566338
GCF_963693505.1_KP1462023	NZ_OY856405.1	41244	33207	0.805135292406168	43	33245	0.806056638541364	0	0	0	0	0	0	0	0	0	0	0	0	OY856405.1	Klebsiella pneumoniae	KP1462023BGR	Pseudomonadota	Gammaproteobacteria	plasmid	41244	Homo sapiens	human urine	Humans	Klebsiella	5426122	0.00760100860246047	8037	0.194864707593832
GCF_963693505.1_KP1462023	NZ_OY856406.1	6141	3927	0.639472398632145	9	3966	0.645823155837811	0	0	0	0	0	0	0	0	0	0	0	0	OY856406.1	Klebsiella pneumoniae	KP1462023BGR	Pseudomonadota	Gammaproteobacteria	plasmid	6141	Homo sapiens	human urine	Humans	Klebsiella	5426122	0.00113174749848971	2214	0.360527601367855
GCF_963693505.1_KP1462023	NZ_OY856407.1	5459	3334	0.610734566770471	8	3335	0.610917750503755	0	0	0	0	0	0	0	0	0	0	0	0	OY856407.1	Klebsiella pneumoniae	KP1462023BGR	Pseudomonadota	Gammaproteobacteria	plasmid	5459	Homo sapiens	human urine	Humans	Klebsiella	5426122	0.00100605920766249	2125	0.389265433229529
GCF_963693505.1_KP1462023	NZ_OY856408.1	4473	2509	0.560921082047843	6	2510	0.561144645651688	0	0	0	0	0	0	0	0	0	0	0	0	OY856408.1	Klebsiella pneumoniae	KP1462023BGR	Pseudomonadota	Gammaproteobacteria	plasmid	4473	Homo sapiens	human urine	Humans	Klebsiella	5426122	0.000824345637639552	1964	0.439078917952157
GCF_034273595.1_ASM3427359v1	NZ_CP132144.1	4122919	3409097	0.826864898388739	3659	3412268	0.827634013668471	11	1287	0.000312157478718355	12	18036	0.00437457054092016	12	34777	0.00843504323029388	35	54100	0.0131217712499324	CP132144.1	Clostridioides difficile	SC083-01-01	Terrabacteria group	Bacillota	chromosome	4122919	Homo sapiens	NA	Humans	Clostridioides	4122919	1	713822	0.173135101611261
GCF_034273595.1_ASM3427359v1	NZ_CP132145.1	45313	39728	0.876746187628274	69	39798	0.878290998168296	0	0	0	0	0	0	0	0	0	0	0	0	CP132145.1	Clostridioides difficile	SC083-01-01	Terrabacteria group	Bacillota	plasmid	45313	Homo sapiens	NA	Humans	Clostridioides	4122919	0.0109905142448833	5585	0.123253812371726
GCF_001007875.1_ASM100787v1	NZ_CP011412.1	3928944	3470865	0.883409129781437	3606	3475003	0.884462338989815	2	232	5.90489454672808e-05	2	3084	0.000784943740608163	2	5776	0.00147011512508196	6	9092	0.0023141078111574	CP011412.1	Sedimenticola thiotaurini	SIP-G1	Pseudomonadota	Gammaproteobacteria	chromosome	3928944	NA	salt marsh	Earth	Sedimenticola	3928944	1	458079	0.116590870218563
GCF_001007875.1_ASM100787v1	NZ_CP011413.1	33340	29236	0.876904619076185	40	29301	0.878854229154169	0	0	0	0	0	0	0	0	0	0	0	0	CP011413.1	Sedimenticola thiotaurini	SIP-G1	Pseudomonadota	Gammaproteobacteria	plasmid	33340	NA	salt marsh	Earth	Sedimenticola	3928944	0.00848574069775492	4104	0.123095380923815
GCF_003113095.2_ASM311309v2	NZ_CP084430.1	3873895	3321339	0.857364229025309	3414	3326333	0.858653370832199	10	1160	0.000299440227471318	9	13894	0.00358657113835042	9	26174	0.0067565073395123	28	41228	0.010642518705334	CP084430.1	Edwardsiella piscicida	S07-348	Pseudomonadota	Gammaproteobacteria	chromosome	3873895	Ictalurus punctatus	NA	Animals	Edwardsiella	3873895	1	552556	0.142635770974691
GCF_003113095.2_ASM311309v2	NZ_CP084431.1	13865	12147	0.876090876307248	17	12195	0.879552830869095	0	0	0	0	0	0	0	0	0	0	0	0	CP084431.1	Edwardsiella piscicida	S07-348	Pseudomonadota	Gammaproteobacteria	plasmid	13865	Ictalurus punctatus	NA	Animals	Edwardsiella	3873895	0.00357908513266364	1718	0.123909123692752
GCF_003004335.1_ASM300433v1	NZ_CP021270.1	3363033	2976767	0.885143559400101	2940	2981825	0.886647558914825	3	348	0.000103478021179096	3	4632	0.00137732814397004	3	8679	0.0025807061661304	9	13659	0.00406151233127953	CP021270.1	Legionella pneumophila	D-7787	Pseudomonadota	Gammaproteobacteria	chromosome	3363033	Homo sapiens	NA	Humans	Legionella	3363033	1	386266	0.114856440599899
GCF_003004335.1_ASM300433v1	NZ_CP021271.1	56208	48155	0.856728579561628	56	48300	0.85930828351836	0	0	0	0	0	0	0	0	0	0	0	0	CP021271.1	Legionella pneumophila	D-7787	Pseudomonadota	Gammaproteobacteria	plasmid	56208	Homo sapiens	NA	Humans	Legionella	3363033	0.0167134845242375	8053	0.143271420438372
GCF_021610025.1_ASM2161002v1	NZ_CP091185.1	3133133	2724442	0.869558362188902	2767	2727722	0.870605237632747	10	1160	0.000370236437457331	9	13933	0.00444698645094224	9	26019	0.00830446712603646	28	41112	0.013121690014436	CP091185.1	Vibrio anguillarum	J382	Pseudomonadota	Gammaproteobacteria	chromosome	3133133	Oncorhynchus mykiss irideus	Little Campbell River; British Columbia; Canada	Animals	Vibrio	3133133	1	408691	0.130441637811098
GCF_021610025.1_ASM2161002v1	NZ_CP091186.1	1038699	889696	0.856548432221462	916	890523	0.857344620530105	0	0	0	0	0	0	0	0	0	0	0	0	CP091186.1	Vibrio anguillarum	J382	Pseudomonadota	Gammaproteobacteria	chromosome	1038699	Oncorhynchus mykiss irideus	Little Campbell River; British Columbia; Canada	Animals	Vibrio	3133133	0.331520877026286	149003	0.143451567778538
GCF_021610025.1_ASM2161002v1	NZ_CP091187.1	65573	56851	0.866987937108261	60	56898	0.867704695530172	0	0	0	0	0	0	0	0	0	0	0	0	CP091187.1	Vibrio anguillarum	J382	Pseudomonadota	Gammaproteobacteria	plasmid	65573	Oncorhynchus mykiss irideus	Little Campbell River; British Columbia; Canada	Animals	Vibrio	3133133	0.0209288913046462	8722	0.133012062891739
GCF_021610025.1_ASM2161002v1	NZ_CP091188.1	76959	63690	0.827583518496862	69	63809	0.829129796385088	0	0	0	0	0	0	0	0	0	0	0	0	CP091188.1	Vibrio anguillarum	J382	Pseudomonadota	Gammaproteobacteria	plasmid	76959	Oncorhynchus mykiss irideus	Little Campbell River; British Columbia; Canada	Animals	Vibrio	3133133	0.0245629534398955	13269	0.172416481503138
GCF_016904775.2_ASM1690477v2	NZ_CP070287.2	4761984	4160883	0.873770890452383	4645	4168521	0.8753748437626	8	928	0.000194876757250759	7	10794	0.00226670228207403	7	20321	0.00426733899147918	22	32043	0.00672891803080397	CP070287.2	Escherichia albertii	Sample 168	Pseudomonadota	Gammaproteobacteria	chromosome	4761984	Hainan	Poultry	Livestock	Escherichia	4761984	1	601101	0.126229109547617
GCF_016904775.2_ASM1690477v2	NZ_CP070288.2	49739	41010	0.824503910412352	51	41167	0.827660387221295	0	0	0	0	0	0	0	0	0	0	0	0	CP070288.2	Escherichia albertii	Sample 168	Pseudomonadota	Gammaproteobacteria	plasmid	49739	Hainan	Poultry	Livestock	Escherichia	4761984	0.0104450161949305	8729	0.175496089587648
GCF_016904775.2_ASM1690477v2	NZ_CP070289.2	94500	78350	0.829100529100529	123	78708	0.832888888888889	0	0	0	0	0	0	0	0	0	0	0	0	CP070289.2	Escherichia albertii	Sample 168	Pseudomonadota	Gammaproteobacteria	plasmid	94500	Hainan	Poultry	Livestock	Escherichia	4761984	0.0198446697846948	16150	0.170899470899471
GCF_905330895.2_AI2951v1_cpp	NZ_OX030701.1	5070006	4491055	0.88580861640006	4862	4498640	0.887304669856406	8	928	0.000183037258733027	7	10794	0.00212899156332359	7	20328	0.00400946271069502	22	32050	0.00632149153275164	OX030701.1	Escherichia coli	131	Pseudomonadota	Gammaproteobacteria	chromosome	5070006	Homo sapiens	Hospital Universitario Central de Asturias (Oviedo)	Humans	Escherichia	5070006	1	578951	0.11419138359994
GCF_905330895.2_AI2951v1_cpp	NZ_OX030702.1	90741	74751	0.823784176943168	108	75181	0.828522938914052	0	0	0	0	0	0	0	0	0	0	0	0	OX030702.1	Escherichia coli	131	Pseudomonadota	Gammaproteobacteria	plasmid	90741	Homo sapiens	Hospital Universitario Central de Asturias (Oviedo)	Humans	Escherichia	5070006	0.0178976119554888	15990	0.176215823056832
GCF_905330895.2_AI2951v1_cpp	NZ_OX030703.1	88990	71126	0.799258343634116	111	71457	0.8029778626812	0	0	0	0	0	0	0	0	0	0	0	0	OX030703.1	Escherichia coli	131	Pseudomonadota	Gammaproteobacteria	plasmid	88990	Homo sapiens	Hospital Universitario Central de Asturias (Oviedo)	Humans	Escherichia	5070006	0.0175522474726854	17864	0.200741656365884
GCF_905330895.2_AI2951v1_cpp	NZ_OX030704.1	63570	55764	0.877206229353469	83	55926	0.879754601226994	0	0	0	0	0	0	0	0	0	0	0	0	OX030704.1	Escherichia coli	131	Pseudomonadota	Gammaproteobacteria	plasmid	63570	Homo sapiens	Hospital Universitario Central de Asturias (Oviedo)	Humans	Escherichia	5070006	0.0125384467000631	7806	0.122793770646531
GCF_905330895.2_AI2951v1_cpp	NZ_OX030705.1	31765	26377	0.830379348339367	41	26454	0.832803399968519	0	0	0	0	0	0	0	0	0	0	0	0	OX030705.1	Escherichia coli	131	Pseudomonadota	Gammaproteobacteria	plasmid	31765	Homo sapiens	Hospital Universitario Central de Asturias (Oviedo)	Humans	Escherichia	5070006	0.00626527858152436	5388	0.169620651660633
GCF_905330895.2_AI2951v1_cpp	NZ_OX030706.1	4087	3123	0.764130168827991	3	3123	0.764130168827991	0	0	0	0	0	0	0	0	0	0	0	0	OX030706.1	Escherichia coli	131	Pseudomonadota	Gammaproteobacteria	plasmid	4087	Homo sapiens	Hospital Universitario Central de Asturias (Oviedo)	Humans	Escherichia	5070006	0.000806113444441683	964	0.235869831172009
GCF_905330895.2_AI2951v1_cpp	NZ_OX030707.1	1552	477	0.307345360824742	1	477	0.307345360824742	0	0	0	0	0	0	0	0	0	0	0	0	OX030707.1	Escherichia coli	131	Pseudomonadota	Gammaproteobacteria	plasmid	1552	Homo sapiens	Hospital Universitario Central de Asturias (Oviedo)	Humans	Escherichia	5070006	0.000306114036156959	1075	0.692654639175258
GCF_001517645.1_R2091	NZ_LN997846.1	3939746	3449938	0.875675233885636	3622	3452398	0.876299639621438	6	690	0.000175138194188153	6	9222	0.00234076003884514	6	17358	0.00440586778944633	18	27270	0.00692176602247962	LN997846.1	Acinetobacter baumannii	R2091	Pseudomonadota	Gammaproteobacteria	chromosome	3939746	NA	tissue	Humans	Acinetobacter	3939746	1	489808	0.124324766114364
GCF_001517645.1_R2091	NZ_LN997847.1	7742	5647	0.729398088349264	12	5655	0.730431413071558	0	0	0	0	0	0	0	0	0	0	0	0	LN997847.1	Acinetobacter baumannii	R2091	Pseudomonadota	Gammaproteobacteria	plasmid	7742	NA	tissue	Humans	Acinetobacter	3939746	0.00196510130348505	2095	0.270601911650736
GCF_024585525.1_ASM2458552v1	NZ_CP073949.1	4664121	4120710	0.883491230180349	4432	4127276	0.884898998117759	8	928	0.000198965678634838	7	10794	0.00231426243015565	7	20342	0.00436137913231668	22	32064	0.00687460724110717	CP073949.1	Escherichia coli	MB50	Pseudomonadota	Gammaproteobacteria	chromosome	4664121	Poultry	Cloacal sample	Livestock	Escherichia	4664121	1	543411	0.116508769819651
GCF_024585525.1_ASM2458552v1	NZ_CP073950.1	117974	100456	0.851509654669673	124	100612	0.852831979927781	0	0	0	0	0	0	0	0	0	0	0	0	CP073950.1	Escherichia coli	MB50	Pseudomonadota	Gammaproteobacteria	plasmid	117974	Poultry	Cloacal sample	Livestock	Escherichia	4664121	0.0252939407017957	17518	0.148490345330327
GCF_024585525.1_ASM2458552v1	NZ_CP073951.1	37766	30235	0.800587830323572	48	30364	0.804003601122703	0	0	0	0	0	0	0	0	0	0	0	0	CP073951.1	Escherichia coli	MB50	Pseudomonadota	Gammaproteobacteria	plasmid	37766	Poultry	Cloacal sample	Livestock	Escherichia	4664121	0.00809713127082252	7531	0.199412169676429
GCF_024585525.1_ASM2458552v1	NZ_CP073952.1	3348	1446	0.431899641577061	4	1446	0.431899641577061	0	0	0	0	0	0	0	0	0	0	0	0	CP073952.1	Escherichia coli	MB50	Pseudomonadota	Gammaproteobacteria	plasmid	3348	Poultry	Cloacal sample	Livestock	Escherichia	4664121	0.000717820142316205	1902	0.568100358422939
GCF_027362595.1_ASM2736259v1	NZ_CP114796.1	4343812	3635764	0.836998470467875	3877	3640118	0.838000815873247	8	928	0.000213637238444021	7	10780	0.00248169119658033	7	20342	0.00468298351770288	22	32050	0.00737831195272724	CP114796.1	Providencia sp. 21OH12SH02B-Prov	21OH12SH02B-Prov	Pseudomonadota	Gammaproteobacteria	chromosome	4343812	NA	shrimp	Animals	Providencia	4343812	1	708048	0.163001529532125
GCF_027362595.1_ASM2736259v1	NZ_CP114797.1	180854	161037	0.89042542603426	217	161478	0.89286385703385	0	0	0	0	0	0	0	0	0	0	0	0	CP114797.1	Providencia sp. 21OH12SH02B-Prov	21OH12SH02B-Prov	Pseudomonadota	Gammaproteobacteria	plasmid	180854	NA	shrimp	Animals	Providencia	4343812	0.0416348589671929	19817	0.10957457396574
GCF_027362595.1_ASM2736259v1	NZ_CP114798.1	43629	32091	0.735542872859795	53	32151	0.736918104930207	0	0	0	0	0	0	0	0	0	0	0	0	CP114798.1	Providencia sp. 21OH12SH02B-Prov	21OH12SH02B-Prov	Pseudomonadota	Gammaproteobacteria	plasmid	43629	NA	shrimp	Animals	Providencia	4343812	0.0100439429699075	11538	0.264457127140205
GCF_027362595.1_ASM2736259v1	NZ_CP114799.1	4136	2949	0.713007736943907	4	2949	0.713007736943907	0	0	0	0	0	0	0	0	0	0	0	0	CP114799.1	Providencia sp. 21OH12SH02B-Prov	21OH12SH02B-Prov	Pseudomonadota	Gammaproteobacteria	plasmid	4136	NA	shrimp	Animals	Providencia	4343812	0.000952159071341025	1187	0.286992263056093
GCF_027362595.1_ASM2736259v1	NZ_CP114800.1	2558	1169	0.456997654417514	3	1173	0.458561376075059	0	0	0	0	0	0	0	0	0	0	0	0	CP114800.1	Providencia sp. 21OH12SH02B-Prov	21OH12SH02B-Prov	Pseudomonadota	Gammaproteobacteria	plasmid	2558	NA	shrimp	Animals	Providencia	4343812	0.000588883680969618	1389	0.543002345582486
GCF_025369795.1_ASM2536979v1	NZ_CP104523.1	5177086	4559205	0.880650813990728	4953	4566954	0.882147601952141	8	928	0.000179251416723616	7	10794	0.00208495667253741	7	20335	0.00392788530072709	22	32057	0.00619209338998811	CP104523.1	Escherichia coli	E7	Pseudomonadota	Gammaproteobacteria	chromosome	5177086	Poultry	Broiler	Livestock	Escherichia	5177086	1	617881	0.119349186009272
GCF_025369795.1_ASM2536979v1	NZ_CP104524.1	136284	111160	0.815649672742215	146	111512	0.818232514455108	0	0	0	0	0	0	0	0	0	0	0	0	CP104524.1	Escherichia coli	E7	Pseudomonadota	Gammaproteobacteria	plasmid	136284	Poultry	Broiler	Livestock	Escherichia	5177086	0.0263244612896135	25124	0.184350327257785
GCF_025369795.1_ASM2536979v1	NZ_CP104525.1	111369	96241	0.864163277034004	126	96563	0.867054566351498	0	0	0	0	0	0	0	0	0	0	0	0	CP104525.1	Escherichia coli	E7	Pseudomonadota	Gammaproteobacteria	plasmid	111369	Poultry	Broiler	Livestock	Escherichia	5177086	0.021511908436522	15128	0.135836722965996
GCF_009709535.1_ASM970953v1	NZ_CP039240.1	3575377	3004468	0.84032201359465	4121	3021242	0.845013546823174	6	690	0.000192986641688415	6	9270	0.0025927335774661	6	17358	0.00485487264699639	18	27318	0.0076405928661509	CP039240.1	Piscirickettsia salmonis	MR5	Pseudomonadota	Gammaproteobacteria	chromosome	3575377	Salmo salar	NA	Animals	Piscirickettsia	3575377	1	570909	0.15967798640535
GCF_009709535.1_ASM970953v1	NZ_CP039241.1	201207	163498	0.812586043229112	294	164886	0.819484411576138	0	0	0	0	0	0	0	0	0	0	0	0	CP039241.1	Piscirickettsia salmonis	MR5	Pseudomonadota	Gammaproteobacteria	plasmid	201207	Salmo salar	NA	Animals	Piscirickettsia	3575377	0.056275743788697	37709	0.187413956770888
GCF_009709535.1_ASM970953v1	NZ_CP039242.1	158411	123023	0.776606422533789	220	123841	0.781770205351901	0	0	0	0	0	0	0	0	0	0	0	0	CP039242.1	Piscirickettsia salmonis	MR5	Pseudomonadota	Gammaproteobacteria	plasmid	158411	Salmo salar	NA	Animals	Piscirickettsia	3575377	0.0443060969514543	35388	0.223393577466211
GCF_009709535.1_ASM970953v1	NZ_CP039243.1	65228	50473	0.77379346293003	89	50668	0.7767829766358	0	0	0	0	0	0	0	0	0	0	0	0	CP039243.1	Piscirickettsia salmonis	MR5	Pseudomonadota	Gammaproteobacteria	plasmid	65228	Salmo salar	NA	Animals	Piscirickettsia	3575377	0.0182436705276115	14755	0.22620653706997
GCF_009709535.1_ASM970953v1	NZ_CP039244.1	51367	41579	0.809449646660307	71	41949	0.81665271477797	0	0	0	0	0	0	0	0	0	0	0	0	CP039244.1	Piscirickettsia salmonis	MR5	Pseudomonadota	Gammaproteobacteria	plasmid	51367	Salmo salar	NA	Animals	Piscirickettsia	3575377	0.0143668765559548	9788	0.190550353339693
GCF_009709535.1_ASM970953v1	NZ_CP039245.1	50242	43331	0.862445762509454	70	43563	0.86706341308069	0	0	0	0	0	0	0	0	0	0	0	0	CP039245.1	Piscirickettsia salmonis	MR5	Pseudomonadota	Gammaproteobacteria	plasmid	50242	Salmo salar	NA	Animals	Piscirickettsia	3575377	0.0140522244227672	6911	0.137554237490546
GCF_009709535.1_ASM970953v1	NZ_CP039246.1	43756	38740	0.885364292896974	60	39087	0.893294633878782	0	0	0	0	0	0	0	0	0	0	0	0	CP039246.1	Piscirickettsia salmonis	MR5	Pseudomonadota	Gammaproteobacteria	plasmid	43756	Salmo salar	NA	Animals	Piscirickettsia	3575377	0.0122381499908961	5016	0.114635707103026
GCF_030166995.1_ASM3016699v1	NZ_CP126520.1	5270039	4410274	0.836857943556015	5276	4415176	0.837788107450438	14	1624	0.000308157112309795	14	21728	0.00412292964055864	14	40906	0.00776199189417763	42	64258	0.0121930786470461	CP126520.1	Bacillus toyonensis	Cuernavaca_S4	Terrabacteria group	Bacillota	chromosome	5270039	NA	warm; humid forested area with dark clay soil; about 15 cm from the trunk of an Encino tree (Quercus glaucoides (5 cm deep))	Earth	Bacillus	5270039	1	859765	0.163142056443985
GCF_030166995.1_ASM3016699v1	NZ_CP126517.1	298452	218729	0.732878318791631	267	218985	0.733736078163323	0	0	0	0	0	0	0	0	0	0	0	0	CP126517.1	Bacillus toyonensis	Cuernavaca_S4	Terrabacteria group	Bacillota	plasmid	298452	NA	warm; humid forested area with dark clay soil; about 15 cm from the trunk of an Encino tree (Quercus glaucoides (5 cm deep))	Earth	Bacillus	5270039	0.0566318389674156	79723	0.267121681208368
GCF_030166995.1_ASM3016699v1	NZ_CP126518.1	87617	66097	0.754385564445256	109	66290	0.756588333314311	0	0	0	0	0	0	0	0	0	0	0	0	CP126518.1	Bacillus toyonensis	Cuernavaca_S4	Terrabacteria group	Bacillota	plasmid	87617	NA	warm; humid forested area with dark clay soil; about 15 cm from the trunk of an Encino tree (Quercus glaucoides (5 cm deep))	Earth	Bacillus	5270039	0.0166254936633296	21520	0.245614435554744
GCF_030166995.1_ASM3016699v1	NZ_CP126519.1	70967	56126	0.790874631871151	73	56198	0.791889187932419	0	0	0	0	0	0	0	0	0	0	0	0	CP126519.1	Bacillus toyonensis	Cuernavaca_S4	Terrabacteria group	Bacillota	plasmid	70967	NA	warm; humid forested area with dark clay soil; about 15 cm from the trunk of an Encino tree (Quercus glaucoides (5 cm deep))	Earth	Bacillus	5270039	0.0134661242544884	14841	0.209125368128849
GCF_030166995.1_ASM3016699v1	NZ_CP126516.1	3330	2046	0.614414414414414	3	2046	0.614414414414414	0	0	0	0	0	0	0	0	0	0	0	0	CP126516.1	Bacillus toyonensis	Cuernavaca_S4	Terrabacteria group	Bacillota	plasmid	3330	NA	warm; humid forested area with dark clay soil; about 15 cm from the trunk of an Encino tree (Quercus glaucoides (5 cm deep))	Earth	Bacillus	5270039	0.000631873881768237	1284	0.385585585585586
GCF_000300175.1_ASM30017v1	NC_018679.1	4629479	4049037	0.874620448650917	3895	4052550	0.875379281340298	7	812	0.000175397706739786	5	7665	0.00165569386965574	5	14391	0.00310855714001511	17	22868	0.00493964871641064	018679.1	Alteromonas macleodii str. 'Balearic Sea AD45'	Balearic Sea AD45	Pseudomonadota	Gammaproteobacteria	chromosome	4629479	NA	NA	Unannotated	Alteromonas	4629479	1	580442	0.125379551349083
GCF_000300175.1_ASM30017v1	NC_018680.1	45406	41513	0.914262432277673	53	41607	0.916332643263005	0	0	0	0	0	0	0	0	0	0	0	0	018680.1	Alteromonas macleodii str. 'Balearic Sea AD45'	Balearic Sea AD45	Pseudomonadota	Gammaproteobacteria	plasmid	45406	NA	NA	Unannotated	Alteromonas	4629479	0.00980801511357974	3893	0.0857375677223274
GCF_030585485.1_ASM3058548v1	NZ_CP077618.1	4699522	3942021	0.838813181425685	4328	3945745	0.839605602442121	17	1989	0.000423234533214229	16	24224	0.00515456678360054	15	44085	0.00938074127538928	48	70298	0.0149585425922041	CP077618.1	Clostridium estertheticum	CF007	Terrabacteria group	Bacillota	chromosome	4699522	NA	bovine feces	Livestock	Clostridium	4699522	1	757501	0.161186818574315
GCF_030585485.1_ASM3058548v1	NZ_CP077619.1	248816	192988	0.775625361713073	293	193233	0.776610025078773	0	0	0	0	0	0	0	0	0	0	0	0	CP077619.1	Clostridium estertheticum	CF007	Terrabacteria group	Bacillota	plasmid	248816	NA	bovine feces	Livestock	Clostridium	4699522	0.0529449590830727	55828	0.224374638286927
GCF_030585485.1_ASM3058548v1	NZ_CP077620.1	56957	41540	0.729322120195937	64	41624	0.730796916972453	0	0	0	0	0	0	0	0	0	0	0	0	CP077620.1	Clostridium estertheticum	CF007	Terrabacteria group	Bacillota	plasmid	56957	NA	bovine feces	Livestock	Clostridium	4699522	0.0121197432419723	15417	0.270677879804063
GCF_030585485.1_ASM3058548v1	NZ_CP077621.1	49499	37328	0.754116244772622	53	37377	0.755106163760884	0	0	0	0	0	0	0	0	0	0	0	0	CP077621.1	Clostridium estertheticum	CF007	Terrabacteria group	Bacillota	plasmid	49499	NA	bovine feces	Livestock	Clostridium	4699522	0.0105327733331177	12171	0.245883755227378
GCF_030585485.1_ASM3058548v1	NZ_CP077622.1	37940	24060	0.634159198734844	36	24093	0.635028993147074	0	0	0	0	0	0	0	0	0	0	0	0	CP077622.1	Clostridium estertheticum	CF007	Terrabacteria group	Bacillota	plasmid	37940	NA	bovine feces	Livestock	Clostridium	4699522	0.0080731614832317	13880	0.365840801265156
GCF_030585485.1_ASM3058548v1	NZ_CP077623.1	17199	12101	0.703587417873132	19	12153	0.706610849467992	0	0	0	0	0	0	0	0	0	0	0	0	CP077623.1	Clostridium estertheticum	CF007	Terrabacteria group	Bacillota	plasmid	17199	NA	bovine feces	Livestock	Clostridium	4699522	0.00365973390485245	5098	0.296412582126868
GCF_027557675.1_ASM2755767v1	NZ_CP069275.1	1860782	1587300	0.853028457927903	1830	1590308	0.85464498259334	6	696	0.000374036292268519	6	9288	0.00499144983130748	6	17400	0.00935090730671298	18	27384	0.014716393430289	CP069275.1	Streptococcus thermophilus	EG007	Terrabacteria group	Bacillota	chromosome	1860782	NA	fermented dairy product	Food	Streptococcus	1860782	1	273482	0.146971542072097
GCF_027557675.1_ASM2755767v1	NZ_CP069276.1	3500	2180	0.622857142857143	3	2180	0.622857142857143	0	0	0	0	0	0	0	0	0	0	0	0	CP069276.1	Streptococcus thermophilus	EG007	Terrabacteria group	Bacillota	plasmid	3500	NA	fermented dairy product	Food	Streptococcus	1860782	0.00188092963066066	1320	0.377142857142857
GCF_024205625.1_ASM2420562v1	NZ_CP071548.1	3982150	3529476	0.886324221839961	3594	3532729	0.887141117235664	5	540	0.000135605137928004	5	7585	0.00190474994663687	5	13875	0.00348429868287232	15	22000	0.00552465376743719	CP071548.1	Elizabethkingia anophelis	277-17	FCB group	Bacteroidota/Chlorobiota group	chromosome	3982150	Homo sapiens	blood	Humans	Elizabethkingia	3982150	1	452674	0.113675778160039
GCF_024205625.1_ASM2420562v1	NZ_CP071549.1	37076	29774	0.803053188046175	46	29854	0.805210918114144	0	0	0	0	0	0	0	0	0	0	0	0	CP071549.1	Elizabethkingia anophelis	277-17	FCB group	Bacteroidota/Chlorobiota group	plasmid	37076	Homo sapiens	blood	Humans	Elizabethkingia	3982150	0.00931054832188642	7302	0.196946811953825
GCF_037553545.1_ASM3755354v1	NZ_CP148382.1	4698657	4169145	0.887305670535219	4426	4175851	0.888732886865332	8	928	0.000197503244012066	7	10794	0.00229725217226965	7	20335	0.0043278323997687	22	32057	0.00682258781605042	CP148382.1	Escherichia coli	-	Pseudomonadota	Gammaproteobacteria	chromosome	4698657	Homo sapiens	NA	Humans	Escherichia	4698657	1	529512	0.112694329464781
GCF_037553545.1_ASM3755354v1	NZ_CP148383.1	109107	95223	0.87274876955649	125	95417	0.874526840624341	0	0	0	0	0	0	0	0	0	0	0	0	CP148383.1	Escherichia coli	-	Pseudomonadota	Gammaproteobacteria	plasmid	109107	Homo sapiens	NA	Humans	Escherichia	4698657	0.0232208905651125	13884	0.12725123044351
GCF_037553545.1_ASM3755354v1	NZ_CP148384.1	2689	1404	0.522127184827073	4	1404	0.522127184827073	0	0	0	0	0	0	0	0	0	0	0	0	CP148384.1	Escherichia coli	-	Pseudomonadota	Gammaproteobacteria	plasmid	2689	Homo sapiens	NA	Humans	Escherichia	4698657	0.000572291188737548	1285	0.477872815172927
GCF_019329425.1_ASM1932942v1	NZ_CP073835.1	2752427	2311220	0.839702560685533	2640	2314821	0.841010860596848	6	690	0.00025068784748878	5	7755	0.00281751341634129	5	14610	0.00530804268378417	16	23055	0.00837624394761423	CP073835.1	Staphylococcus epidermidis	B1230143	Terrabacteria group	Bacillota	chromosome	2752427	Homo sapiens	NA	Humans	Staphylococcus	2752427	1	441207	0.160297439314467
GCF_019329425.1_ASM1932942v1	NZ_CP073833.1	13568	10428	0.768573113207547	15	10428	0.768573113207547	0	0	0	0	0	0	0	0	0	0	0	0	CP073833.1	Staphylococcus epidermidis	B1230143	Terrabacteria group	Bacillota	plasmid	13568	Homo sapiens	NA	Humans	Staphylococcus	2752427	0.00492946770250401	3140	0.231426886792453
GCF_019329425.1_ASM1932942v1	NZ_CP073834.1	15634	11731	0.750351797364718	20	11787	0.753933734169119	0	0	0	0	0	0	0	0	0	0	0	0	CP073834.1	Staphylococcus epidermidis	B1230143	Terrabacteria group	Bacillota	plasmid	15634	Homo sapiens	NA	Humans	Staphylococcus	2752427	0.00568007798208636	3903	0.249648202635282
GCF_016864395.1_ASM1686439v1	NZ_CP017777.1	5391892	4771435	0.884927776743303	5056	4779779	0.886475285484205	9	1044	0.000193624056268189	8	12320	0.00228491223488898	8	23216	0.00430572422444663	25	36580	0.0067842605156038	CP017777.1	Klebsiella pneumoniae	KP36M	Pseudomonadota	Gammaproteobacteria	chromosome	5391892	Homo sapiens	urine	Humans	Klebsiella	5391892	1	620457	0.115072223256697
GCF_016864395.1_ASM1686439v1	NZ_CP017778.1	225961	200847	0.888856926637783	254	201549	0.891963657445311	0	0	0	0	0	0	0	0	0	0	0	0	CP017778.1	Klebsiella pneumoniae	KP36M	Pseudomonadota	Gammaproteobacteria	plasmid	225961	Homo sapiens	urine	Humans	Klebsiella	5391892	0.0419075530444601	25114	0.111143073362217
GCF_016864395.1_ASM1686439v1	NZ_CP017779.1	173923	148139	0.851750487284603	188	148583	0.85430334113372	0	0	0	0	0	0	0	0	0	0	0	0	CP017779.1	Klebsiella pneumoniae	KP36M	Pseudomonadota	Gammaproteobacteria	plasmid	173923	Homo sapiens	urine	Humans	Klebsiella	5391892	0.0322563953432302	25784	0.148249512715397
GCF_037542475.1_ASM3754247v1	NZ_CP148323.1	4792716	4257192	0.888262939009948	4576	4264707	0.889830943456696	8	928	0.000193627162552507	7	10794	0.00225216766443077	7	20342	0.00424435747914126	22	32064	0.00669015230612454	CP148323.1	Escherichia coli	-	Pseudomonadota	Gammaproteobacteria	chromosome	4792716	Homo sapiens	NA	Humans	Escherichia	4792716	1	535524	0.111737060990052
GCF_037542475.1_ASM3754247v1	NZ_CP148324.1	59645	47400	0.794701986754967	70	47461	0.795724704501635	0	0	0	0	0	0	0	0	0	0	0	0	CP148324.1	Escherichia coli	-	Pseudomonadota	Gammaproteobacteria	plasmid	59645	Homo sapiens	NA	Humans	Escherichia	4792716	0.0124449268431511	12245	0.205298013245033
GCF_037542475.1_ASM3754247v1	NZ_CP148325.1	3862	1974	0.511134127395132	6	1974	0.511134127395132	0	0	0	0	0	0	0	0	0	0	0	0	CP148325.1	Escherichia coli	-	Pseudomonadota	Gammaproteobacteria	plasmid	3862	Homo sapiens	NA	Humans	Escherichia	4792716	0.000805806144157092	1888	0.488865872604868
GCF_022354345.1_ASM2235434v1	NZ_CP055199.1	4905256	4315377	0.879745521946255	4706	4322517	0.881201103469421	8	928	0.000189184825419917	7	10794	0.00220049677325709	7	20342	0.0041469803003146	22	32064	0.00653666189899161	CP055199.1	Shigella flexneri	STEFF_3	Pseudomonadota	Gammaproteobacteria	chromosome	4905256	NA	Shatin WWTPs_3 WWTPs effluent	Human-impacted	Shigella	4905256	1	589879	0.120254478053745
GCF_022354345.1_ASM2235434v1	NZ_CP055200.1	137403	117453	0.854806663609965	166	117963	0.858518372961289	0	0	0	0	0	0	0	0	0	0	0	0	CP055200.1	Shigella flexneri	STEFF_3	Pseudomonadota	Gammaproteobacteria	plasmid	137403	NA	Shatin WWTPs_3 WWTPs effluent	Human-impacted	Shigella	4905256	0.0280113820766949	19950	0.145193336390035
GCF_022354345.1_ASM2235434v1	NZ_CP055201.1	92910	82095	0.883597029383274	103	82268	0.885459046388979	0	0	0	0	0	0	0	0	0	0	0	0	CP055201.1	Shigella flexneri	STEFF_3	Pseudomonadota	Gammaproteobacteria	plasmid	92910	NA	Shatin WWTPs_3 WWTPs effluent	Human-impacted	Shigella	4905256	0.0189409074674186	10815	0.116402970616726
GCF_022354345.1_ASM2235434v1	NZ_CP055202.1	91691	77618	0.846517106368128	108	77783	0.848316628676751	0	0	0	0	0	0	0	0	0	0	0	0	CP055202.1	Shigella flexneri	STEFF_3	Pseudomonadota	Gammaproteobacteria	plasmid	91691	NA	Shatin WWTPs_3 WWTPs effluent	Human-impacted	Shigella	4905256	0.0186923985210966	14073	0.153482893631872
GCF_022354345.1_ASM2235434v1	NZ_CP055203.1	5242	4107	0.783479587943533	4	4107	0.783479587943533	0	0	0	0	0	0	0	0	0	0	0	0	CP055203.1	Shigella flexneri	STEFF_3	Pseudomonadota	Gammaproteobacteria	plasmid	5242	NA	Shatin WWTPs_3 WWTPs effluent	Human-impacted	Shigella	4905256	0.00106864962807242	1135	0.216520412056467
GCF_022354345.1_ASM2235434v1	NZ_CP055204.1	4791	3270	0.682529743268629	10	3270	0.682529743268629	0	0	0	0	0	0	0	0	0	0	0	0	CP055204.1	Shigella flexneri	STEFF_3	Pseudomonadota	Gammaproteobacteria	plasmid	4791	NA	Shatin WWTPs_3 WWTPs effluent	Human-impacted	Shigella	4905256	0.000976707433822006	1521	0.317470256731371
GCF_022354345.1_ASM2235434v1	NZ_CP055205.1	3877	3429	0.884446737167913	4	3444	0.888315708021666	0	0	0	0	0	0	0	0	0	0	0	0	CP055205.1	Shigella flexneri	STEFF_3	Pseudomonadota	Gammaproteobacteria	plasmid	3877	NA	Shatin WWTPs_3 WWTPs effluent	Human-impacted	Shigella	4905256	0.000790376689820062	448	0.115553262832087
GCF_022354345.1_ASM2235434v1	NZ_CP055206.1	3577	807	0.225608051439754	4	807	0.225608051439754	0	0	0	0	0	0	0	0	0	0	0	0	CP055206.1	Shigella flexneri	STEFF_3	Pseudomonadota	Gammaproteobacteria	plasmid	3577	NA	Shatin WWTPs_3 WWTPs effluent	Human-impacted	Shigella	4905256	0.000729217802292072	2770	0.774391948560246
GCF_022354345.1_ASM2235434v1	NZ_CP055207.1	3139	1857	0.591589678241478	3	1857	0.591589678241478	0	0	0	0	0	0	0	0	0	0	0	0	CP055207.1	Shigella flexneri	STEFF_3	Pseudomonadota	Gammaproteobacteria	plasmid	3139	NA	Shatin WWTPs_3 WWTPs effluent	Human-impacted	Shigella	4905256	0.000639925826501206	1282	0.408410321758522
GCF_022354345.1_ASM2235434v1	NZ_CP055208.1	2351	1296	0.551254785197788	2	1296	0.551254785197788	0	0	0	0	0	0	0	0	0	0	0	0	CP055208.1	Shigella flexneri	STEFF_3	Pseudomonadota	Gammaproteobacteria	plasmid	2351	NA	Shatin WWTPs_3 WWTPs effluent	Human-impacted	Shigella	4905256	0.000479281815261018	1055	0.448745214802212
GCF_022354345.1_ASM2235434v1	NZ_CP055209.1	1551	699	0.450676982591876	2	699	0.450676982591876	0	0	0	0	0	0	0	0	0	0	0	0	CP055209.1	Shigella flexneri	STEFF_3	Pseudomonadota	Gammaproteobacteria	plasmid	1551	NA	Shatin WWTPs_3 WWTPs effluent	Human-impacted	Shigella	4905256	0.00031619144851971	852	0.549323017408124
GCF_030717825.1_ASM3071782v1	NZ_CP132061.1	4627679	4091192	0.884069962501721	4369	4097810	0.885500053050352	8	928	0.000200532491557863	7	10794	0.00233248676064178	7	20356	0.00439874935145675	22	32078	0.00693176860365639	CP132061.1	Escherichia coli	QML220614	Pseudomonadota	Gammaproteobacteria	chromosome	4627679	yak	stool	Livestock	Escherichia	4627679	1	536487	0.115930037498279
GCF_030717825.1_ASM3071782v1	NZ_CP132062.1	151773	127019	0.836901161603184	166	127518	0.840188966416952	0	0	0	0	0	0	0	0	0	0	0	0	CP132062.1	Escherichia coli	QML220614	Pseudomonadota	Gammaproteobacteria	plasmid	151773	yak	stool	Livestock	Escherichia	4627679	0.0327967864668228	24754	0.163098838396816
GCF_037338445.1_ASM3733844v1	NZ_CP147838.1	3942322	3446158	0.874144222618041	4038	3449538	0.8750015853601	1	122	3.09462291512464e-05	1	1473	0.000373637668358901	1	2915	0.000739411950621994	3	4510	0.00114399584813214	CP147838.1	Salinibaculum sp. SYNS191	-	Other	Other	chromosome	3942322	NA	sediment	Earth	Salinibaculum	3942322	1	496164	0.125855777381959
GCF_037338445.1_ASM3733844v1	NZ_CP147839.1	132208	113924	0.861702771390536	122	114103	0.863056698535641	0	0	0	0	0	0	0	0	0	0	0	0	CP147839.1	Salinibaculum sp. SYNS191	-	Other	Other	plasmid	132208	NA	sediment	Earth	Salinibaculum	3942322	0.0335355660953113	18284	0.138297228609464
GCF_037338445.1_ASM3733844v1	NZ_CP147840.1	103152	84686	0.820982627578719	109	84873	0.822795486272685	0	0	0	0	0	0	0	0	0	0	0	0	CP147840.1	Salinibaculum sp. SYNS191	-	Other	Other	plasmid	103152	NA	sediment	Earth	Salinibaculum	3942322	0.0261652904049948	18466	0.179017372421281
GCF_001456055.3_ASM145605v3	NZ_CP012987.1	5307114	4697330	0.885100640385716	5126	4706513	0.886830959350035	9	1044	0.000196717085783347	8	12320	0.00232141235330539	8	23216	0.00437450561642354	25	36580	0.00689263505551228	CP012987.1	Klebsiella pneumoniae	KpN01	Pseudomonadota	Gammaproteobacteria	chromosome	5307114	Homo sapiens	urine	Humans	Klebsiella	5307114	1	609784	0.114899359614284
GCF_001456055.3_ASM145605v3	NZ_CP012991.1	3223	1359	0.421656841452063	4	1359	0.421656841452063	0	0	0	0	0	0	0	0	0	0	0	0	CP012991.1	Klebsiella pneumoniae	KpN01	Pseudomonadota	Gammaproteobacteria	plasmid	3223	Homo sapiens	urine	Humans	Klebsiella	5307114	0.0006072980531415	1864	0.578343158547937
GCF_001456055.3_ASM145605v3	NZ_CP012988.3	190072	157402	0.828117765899238	222	157784	0.830127530619976	0	0	0	0	0	0	0	0	0	0	0	0	CP012988.3	Klebsiella pneumoniae	KpN01	Pseudomonadota	Gammaproteobacteria	plasmid	190072	Homo sapiens	urine	Humans	Klebsiella	5307114	0.0358145688975213	32670	0.171882234100762
GCF_001456055.3_ASM145605v3	NZ_CP012990.1	46161	40086	0.8683953987132	62	40203	0.870930005849093	0	0	0	0	0	0	0	0	0	0	0	0	CP012990.1	Klebsiella pneumoniae	KpN01	Pseudomonadota	Gammaproteobacteria	plasmid	46161	Homo sapiens	urine	Humans	Klebsiella	5307114	0.00869794769812746	6075	0.131604601286801
GCF_001456055.3_ASM145605v3	NZ_CP012989.1	134064	111952	0.835063850101444	132	112212	0.837003222341568	0	0	0	0	0	0	0	0	0	0	0	0	CP012989.1	Klebsiella pneumoniae	KpN01	Pseudomonadota	Gammaproteobacteria	plasmid	134064	Homo sapiens	urine	Humans	Klebsiella	5307114	0.025261187153696	22112	0.164936149898556
GCF_009708005.2_ASM970800v2	NZ_CP052757.1	4631595	4185676	0.90372236778043	3942	4191176	0.904909863664677	3	351	7.57838282492316e-05	3	4565	0.000985621583925192	3	9321	0.00201248166128515	9	14237	0.00307388707345957	CP052757.1	Cellulosimicrobium protaetiae	BI34	Terrabacteria group	Actinomycetota	chromosome	4631595	wax moth	intestine from larvae	Animals	Cellulosimicrobium	4631595	1	445919	0.0962776322195701
GCF_009708005.2_ASM970800v2	NZ_CP052758.1	152586	131129	0.859377662432989	153	131292	0.860445912469034	0	0	0	0	0	0	0	0	0	0	0	0	CP052758.1	Cellulosimicrobium protaetiae	BI34	Terrabacteria group	Actinomycetota	plasmid	152586	wax moth	intestine from larvae	Animals	Cellulosimicrobium	4631595	0.0329445903624993	21457	0.140622337567011
GCF_025987745.1_ASM2598774v1	NZ_CP110313.1	5183421	4450231	0.858550945408447	4429	4456686	0.859796261966759	2	230	4.43722398778722e-05	2	3094	0.000596903087748419	2	5762	0.00111162107033174	6	9086	0.00175289639795803	CP110313.1	Xanthomonas phaseoli pv. phaseoli	BB007a	Pseudomonadota	Gammaproteobacteria	chromosome	5183421	Phaseolus vulgaris	leaf	Plants	Xanthomonas	5183421	1	733190	0.141449054591553
GCF_025987745.1_ASM2598774v1	NZ_CP110314.1	58786	48512	0.825230497057122	70	48604	0.826795495526146	0	0	0	0	0	0	0	0	0	0	0	0	CP110314.1	Xanthomonas phaseoli pv. phaseoli	BB007a	Pseudomonadota	Gammaproteobacteria	plasmid	58786	Phaseolus vulgaris	leaf	Plants	Xanthomonas	5183421	0.01134115866722	10274	0.174769502942878
GCF_022557275.1_ASM2255727v1	NZ_CP092907.1	2812373	2486869	0.884260018141264	2638	2490309	0.88548318448513	4	464	0.000164985227777397	4	6244	0.00222018914276307	4	11652	0.00414312041823755	12	18360	0.00652829478877802	CP092907.1	Enterococcus faecalis	LJX 0909	Terrabacteria group	Bacillota	chromosome	2812373	The State Key Laboratory Breeding Base of Basic Science of Stomatology	Wuhan	Plants	Enterococcus	2812373	1	325504	0.115739981858736
GCF_022557275.1_ASM2255727v1	NZ_CP092908.1	109589	91905	0.83863343948754	118	92124	0.840631815236931	0	0	0	0	0	0	0	0	0	0	0	0	CP092908.1	Enterococcus faecalis	LJX 0909	Terrabacteria group	Bacillota	plasmid	109589	The State Key Laboratory Breeding Base of Basic Science of Stomatology	Wuhan	Plants	Enterococcus	2812373	0.0389667373424507	17684	0.16136656051246
GCF_022557275.1_ASM2255727v1	NZ_CP092909.1	5107	2994	0.586254160955551	5	2994	0.586254160955551	0	0	0	0	0	0	0	0	0	0	0	0	CP092909.1	Enterococcus faecalis	LJX 0909	Terrabacteria group	Bacillota	plasmid	5107	The State Key Laboratory Breeding Base of Basic Science of Stomatology	Wuhan	Plants	Enterococcus	2812373	0.00181590422038613	2113	0.413745839044449
GCF_022557275.1_ASM2255727v1	NZ_CP092910.1	3011	1605	0.533045499833942	4	1605	0.533045499833942	0	0	0	0	0	0	0	0	0	0	0	0	CP092910.1	Enterococcus faecalis	LJX 0909	Terrabacteria group	Bacillota	plasmid	3011	The State Key Laboratory Breeding Base of Basic Science of Stomatology	Wuhan	Plants	Enterococcus	2812373	0.00107062612249513	1406	0.466954500166058
GCF_036110805.1_ASM3611080v1	NZ_CP107986.1	10435553	9188505	0.880500055914622	9453	9203629	0.881949332249091	6	702	6.72700335094844e-05	6	9156	0.000877385223380112	6	18731	0.00179492164909708	18	28589	0.00273957690598668	CP107986.1	Streptomyces canus	NBC_00350	Terrabacteria group	Actinomycetota	chromosome	10435553	NA	soil	Earth	Streptomyces	10435553	1	1247048	0.119499944085378
GCF_036110805.1_ASM3611080v1	NZ_CP107987.1	176102	150874	0.856742115364959	116	151108	0.858070890733779	0	0	0	0	0	0	0	0	0	0	0	0	CP107987.1	Streptomyces canus	NBC_00350	Terrabacteria group	Actinomycetota	plasmid	176102	NA	soil	Earth	Streptomyces	10435553	0.0168751957850245	25228	0.143257884635041
GCF_036110805.1_ASM3611080v1	NZ_CP107988.1	47594	39229	0.824242551582132	50	39327	0.826301634659831	0	0	0	0	0	0	0	0	0	0	0	0	CP107988.1	Streptomyces canus	NBC_00350	Terrabacteria group	Actinomycetota	plasmid	47594	NA	soil	Earth	Streptomyces	10435553	0.00456075494992934	8365	0.175757448417868
GCF_026547055.1_ASM2654705v1	NZ_CP096530.1	2890216	2439477	0.844046604129242	2825	2443582	0.845466913199567	7	805	0.000278525895642402	6	9312	0.00322190452201496	6	17538	0.00606805858108875	19	27655	0.00956848899874612	CP096530.1	Staphylococcus aureus	RIVM_M084526	Terrabacteria group	Bacillota	chromosome	2890216	Homo sapiens	Nose	Humans	Staphylococcus	2890216	1	450739	0.155953395870758
GCF_026547055.1_ASM2654705v1	NZ_CP096531.1	37004	28892	0.780780456166901	41	28935	0.781942492703491	0	0	0	0	0	0	0	0	0	0	0	0	CP096531.1	Staphylococcus aureus	RIVM_M084526	Terrabacteria group	Bacillota	plasmid	37004	Homo sapiens	Nose	Humans	Staphylococcus	2890216	0.0128031953321136	8112	0.219219543833099
GCF_020091325.1_ASM2009132v1	NZ_CP083473.1	2895608	2484405	0.857990791571235	2741	2488323	0.859343875275935	6	696	0.000240364027174949	6	9362	0.00323317244599407	6	17490	0.00604018223461187	18	27548	0.00951371870778089	CP083473.1	Enterococcus faecium	HJP554	Terrabacteria group	Bacillota	chromosome	2895608	Homo sapiens	NA	Humans	Enterococcus	2895608	1	411203	0.142009208428765
GCF_020091325.1_ASM2009132v1	NZ_CP083474.1	196609	164070	0.83449892934708	213	164400	0.836177387606875	0	0	0	0	0	0	0	0	0	0	0	0	CP083474.1	Enterococcus faecium	HJP554	Terrabacteria group	Bacillota	plasmid	196609	Homo sapiens	NA	Humans	Enterococcus	2895608	0.0678990388201718	32539	0.16550107065292
GCF_020091325.1_ASM2009132v1	NZ_CP083475.1	42864	33318	0.777295632698768	54	33441	0.780165173572228	0	0	0	0	0	0	0	0	0	0	0	0	CP083475.1	Enterococcus faecium	HJP554	Terrabacteria group	Bacillota	plasmid	42864	Homo sapiens	NA	Humans	Enterococcus	2895608	0.0148031087080848	9546	0.222704367301232
GCF_020091325.1_ASM2009132v1	NZ_CP083476.1	4952	2913	0.588247172859451	6	2913	0.588247172859451	0	0	0	0	0	0	0	0	0	0	0	0	CP083476.1	Enterococcus faecium	HJP554	Terrabacteria group	Bacillota	plasmid	4952	Homo sapiens	NA	Humans	Enterococcus	2895608	0.00171017623932521	2039	0.411752827140549
GCF_020091325.1_ASM2009132v1	NZ_CP083477.1	2056	1239	0.602626459143969	4	1239	0.602626459143969	0	0	0	0	0	0	0	0	0	0	0	0	CP083477.1	Enterococcus faecium	HJP554	Terrabacteria group	Bacillota	plasmid	2056	Homo sapiens	NA	Humans	Enterococcus	2895608	0.00071004086188462	817	0.397373540856031
GCF_022369015.1_ASM2236901v1	NZ_CP058719.1	4570064	4029256	0.881662926383526	4320	4035378	0.883002513750354	8	928	0.000203060613593158	7	10767	0.00235598451137665	7	20269	0.00443516764754279	22	31964	0.0069942127725126	CP058719.1	Escherichia coli	M159-1	Pseudomonadota	Gammaproteobacteria	chromosome	4570064	NA	Manis javanica	Animals	Escherichia	4570064	1	540808	0.118337073616475
GCF_022369015.1_ASM2236901v1	NZ_CP058720.1	87766	73363	0.835893170476039	94	73458	0.836975594193651	0	0	0	0	0	0	0	0	0	0	0	0	CP058720.1	Escherichia coli	M159-1	Pseudomonadota	Gammaproteobacteria	plasmid	87766	NA	Manis javanica	Animals	Escherichia	4570064	0.0192045450566994	14403	0.164106829523961
GCF_022369015.1_ASM2236901v1	NZ_CP058721.1	90772	72343	0.796974838055788	112	72421	0.797834133873882	0	0	0	0	0	0	0	0	0	0	0	0	CP058721.1	Escherichia coli	M159-1	Pseudomonadota	Gammaproteobacteria	plasmid	90772	NA	Manis javanica	Animals	Escherichia	4570064	0.0198623038977135	18429	0.203025161944212
GCF_022369015.1_ASM2236901v1	NZ_CP058722.1	90147	77675	0.86164819683406	113	78206	0.867538575881616	0	0	0	0	0	0	0	0	0	0	0	0	CP058722.1	Escherichia coli	M159-1	Pseudomonadota	Gammaproteobacteria	plasmid	90147	NA	Manis javanica	Animals	Escherichia	4570064	0.019725544324981	12472	0.13835180316594
GCF_022369015.1_ASM2236901v1	NZ_CP058723.1	50603	43753	0.864632531668083	62	43794	0.865442760310653	0	0	0	0	0	0	0	0	0	0	0	0	CP058723.1	Escherichia coli	M159-1	Pseudomonadota	Gammaproteobacteria	plasmid	50603	NA	Manis javanica	Animals	Escherichia	4570064	0.0110727114543691	6850	0.135367468331917
GCF_022369015.1_ASM2236901v1	NZ_CP058724.1	4017	2337	0.581777445855116	7	2337	0.581777445855116	0	0	0	0	0	0	0	0	0	0	0	0	CP058724.1	Escherichia coli	M159-1	Pseudomonadota	Gammaproteobacteria	plasmid	4017	NA	Manis javanica	Animals	Escherichia	4570064	0.000878981125866071	1680	0.418222554144884
GCF_003640585.1_ASM364058v1	NZ_CP031558.1	1581994	1445349	0.913624830435514	1472	1448312	0.915497783177433	2	236	0.000149178821158614	2	3025	0.00191214378815596	2	5773	0.00364919209554524	6	9034	0.00571051470485982	CP031558.1	Helicobacter pylori	GD63	Campylobacterota	Epsilonproteobacteria	chromosome	1581994	Homo sapiens	Gastric antrum	Humans	Helicobacter	1581994	1	136645	0.0863751695644863
GCF_003640585.1_ASM364058v1	NZ_CP031559.1	8975	7423	0.827075208913649	8	7434	0.828300835654596	0	0	0	0	0	0	0	0	0	0	0	0	CP031559.1	Helicobacter pylori	GD63	Campylobacterota	Epsilonproteobacteria	plasmid	8975	Homo sapiens	Gastric antrum	Humans	Helicobacter	1581994	0.00567321999957016	1552	0.172924791086351
GCF_904799825.1_2016-17-292	NZ_LR882493.1	4841444	4278426	0.883708662126423	4667	4285984	0.885269766623346	8	927	0.000191471800561981	7	10794	0.00222950012434307	7	20328	0.00419874731588344	22	32049	0.00661971924078849	LR882493.1	Escherichia coli	2016-17-292	Pseudomonadota	Gammaproteobacteria	chromosome	4841444	Vulpes vulpes	Red Fox	Animals	Escherichia	4841444	1	563018	0.116291337873577
GCF_904799825.1_2016-17-292	NZ_LR882494.1	97083	77365	0.796895439984343	109	77559	0.798893730107228	0	0	0	0	0	0	0	0	0	0	0	0	LR882494.1	Escherichia coli	2016-17-292	Pseudomonadota	Gammaproteobacteria	plasmid	97083	Vulpes vulpes	Red Fox	Animals	Escherichia	4841444	0.0200524884724475	19718	0.203104560015657
GCF_904799825.1_2016-17-292	NZ_LR882495.1	59944	48976	0.817029227278794	74	49114	0.819331375950887	0	0	0	0	0	0	0	0	0	0	0	0	LR882495.1	Escherichia coli	2016-17-292	Pseudomonadota	Gammaproteobacteria	plasmid	59944	Vulpes vulpes	Red Fox	Animals	Escherichia	4841444	0.0123814300031148	10968	0.182970772721206
GCF_030297395.1_ASM3029739v1	NZ_AP028094.1	5188281	4585224	0.883765547779698	5089	4593656	0.885390748881951	8	928	0.000178864637439645	7	10794	0.00208045786263312	7	20342	0.00392075911077291	22	32064	0.00618008161084567	AP028094.1	Escherichia coli	JNE132847	Pseudomonadota	Gammaproteobacteria	chromosome	5188281	Homo sapiens	NA	Humans	Escherichia	5188281	1	603057	0.116234452220302
GCF_030297395.1_ASM3029739v1	NZ_AP028095.1	132775	112843	0.849881378271512	135	113063	0.851538316701186	0	0	0	0	0	0	0	0	0	0	0	0	AP028095.1	Escherichia coli	JNE132847	Pseudomonadota	Gammaproteobacteria	plasmid	132775	Homo sapiens	NA	Humans	Escherichia	5188281	0.0255913278405699	19932	0.150118621728488
GCF_030297395.1_ASM3029739v1	NZ_AP028096.1	75901	64417	0.848697645617317	93	64867	0.854626421259272	0	0	0	0	0	0	0	0	0	0	0	0	AP028096.1	Escherichia coli	JNE132847	Pseudomonadota	Gammaproteobacteria	plasmid	75901	Homo sapiens	NA	Humans	Escherichia	5188281	0.0146293155671406	11484	0.151302354382683
GCF_024730805.1_ASM2473080v1	NZ_CP102831.1	3973623	3490193	0.878340245161657	3762	3493450	0.879159900171707	6	690	0.000173645058929848	6	9222	0.00232080396152327	6	17355	0.00436755072134422	18	27267	0.00686199974179735	CP102831.1	Acinetobacter baumannii	AB3927	Pseudomonadota	Gammaproteobacteria	chromosome	3973623	Homo sapiens	Bronchoalveolar lavage fluid	Humans	Acinetobacter	3973623	1	483430	0.121659754838343
GCF_024730805.1_ASM2473080v1	NZ_CP102832.1	22388	16608	0.741825978202609	26	16668	0.744505985349294	0	0	0	0	0	0	0	0	0	0	0	0	CP102832.1	Acinetobacter baumannii	AB3927	Pseudomonadota	Gammaproteobacteria	plasmid	22388	Homo sapiens	Bronchoalveolar lavage fluid	Humans	Acinetobacter	3973623	0.00563415301350933	5780	0.258174021797391
GCF_025561545.1_ASM2556154v1	NZ_CP095104.1	2662365	2285232	0.85834662039202	2584	2288663	0.859635324232402	6	690	0.000259168070493715	6	9312	0.00349764213396736	6	17545	0.00659000550262642	18	27547	0.0103468157070875	CP095104.1	Staphylococcus simulans	IVB6179	Terrabacteria group	Bacillota	chromosome	2662365	Camel	swab	Animals	Staphylococcus	2662365	1	377133	0.14165337960798
GCF_025561545.1_ASM2556154v1	NZ_CP095105.1	36154	22509	0.622586712396969	48	22541	0.623471815013553	0	0	0	0	0	0	0	0	0	0	0	0	CP095105.1	Staphylococcus simulans	IVB6179	Terrabacteria group	Bacillota	plasmid	36154	Camel	swab	Animals	Staphylococcus	2662365	0.0135796556820721	13645	0.377413287603031
GCF_025561545.1_ASM2556154v1	NZ_CP095106.1	4050	2757	0.680740740740741	4	2757	0.680740740740741	0	0	0	0	0	0	0	0	0	0	0	0	CP095106.1	Staphylococcus simulans	IVB6179	Terrabacteria group	Bacillota	plasmid	4050	Camel	swab	Animals	Staphylococcus	2662365	0.00152120389202833	1293	0.319259259259259
GCF_017894345.1_ASM1789434v1	NZ_CP059276.1	1893948	1666638	0.879980865366948	1786	1668605	0.88101943664768	7	819	0.000432430035037921	7	11009	0.00581272558697493	7	20312	0.0107246872670211	21	32140	0.0169698428890339	CP059276.1	Lactobacillus taiwanensis	CLG01	Terrabacteria group	Bacillota	chromosome	1893948	Mus musculus	NA	Animals	Lactobacillus	1893948	1	227310	0.120019134633052
GCF_017894345.1_ASM1789434v1	NZ_CP059277.1	137288	111274	0.810515121496416	131	111321	0.810857467513548	0	0	0	0	0	0	0	0	0	0	0	0	CP059277.1	Lactobacillus taiwanensis	CLG01	Terrabacteria group	Bacillota	plasmid	137288	Mus musculus	NA	Animals	Lactobacillus	1893948	0.0724877346157339	26014	0.189484878503584
GCF_017894345.1_ASM1789434v1	NZ_CP059278.1	10527	7624	0.724232924859884	12	7644	0.726132801367911	0	0	0	0	0	0	0	0	0	0	0	0	CP059278.1	Lactobacillus taiwanensis	CLG01	Terrabacteria group	Bacillota	plasmid	10527	Mus musculus	NA	Animals	Lactobacillus	1893948	0.0055582307433995	2903	0.275767075140116
GCF_001900515.1_ASM190051v1	NZ_CP010119.1	5349582	4724436	0.883141150093596	5259	4734055	0.884939234504677	8	928	0.000173471497399236	7	10794	0.00201772774022344	7	20316	0.00379767989349448	22	32038	0.00598887913111716	CP010119.1	Escherichia coli	C3	Pseudomonadota	Gammaproteobacteria	chromosome	5349582	cow	NA	Livestock	Escherichia	5349582	1	625146	0.116858849906404
GCF_001900515.1_ASM190051v1	NZ_CP010120.1	63684	49674	0.780007537214999	72	49884	0.783305068777087	0	0	0	0	0	0	0	0	0	0	0	0	CP010120.1	Escherichia coli	C3	Pseudomonadota	Gammaproteobacteria	plasmid	63684	cow	NA	Livestock	Escherichia	5349582	0.0119044815090226	14010	0.219992462785001
GCF_016415405.1_ASM1641540v1	NZ_CP066637.1	2977402	2553397	0.857592290191247	2817	2557338	0.858915927375611	6	696	0.000233760842506319	5	7800	0.0026197335798122	6	17490	0.00587424875780966	17	25986	0.00872774318012818	CP066637.1	Enterococcus faecium	Dallas 144_1	Terrabacteria group	Bacillota	chromosome	2977402	Homo sapiens	rectal swab	Humans	Enterococcus	2977402	1	424005	0.142407709808753
GCF_016415405.1_ASM1641540v1	NZ_CP066644.1	1980	1017	0.513636363636364	1	1017	0.513636363636364	0	0	0	0	0	0	0	0	0	0	0	0	CP066644.1	Enterococcus faecium	Dallas 144_1	Terrabacteria group	Bacillota	plasmid	1980	Homo sapiens	rectal swab	Humans	Enterococcus	2977402	0.000665009293336943	963	0.486363636363636
GCF_016415405.1_ASM1641540v1	NZ_CP066641.1	47773	36658	0.767337198836163	56	36777	0.769828145605258	0	0	0	0	0	0	0	0	0	0	0	0	CP066641.1	Enterococcus faecium	Dallas 144_1	Terrabacteria group	Bacillota	plasmid	47773	Homo sapiens	rectal swab	Humans	Enterococcus	2977402	0.0160451964497908	11115	0.232662801163837
GCF_016415405.1_ASM1641540v1	NZ_CP066643.1	4075	3179	0.780122699386503	6	3183	0.781104294478528	0	0	0	0	0	0	0	0	0	0	0	0	CP066643.1	Enterococcus faecium	Dallas 144_1	Terrabacteria group	Bacillota	plasmid	4075	Homo sapiens	rectal swab	Humans	Enterococcus	2977402	0.00136864286381214	896	0.219877300613497
GCF_016415405.1_ASM1641540v1	NZ_CP066640.1	56412	48866	0.866234134581295	62	48900	0.866836843224846	0	0	0	0	0	0	0	0	0	0	0	0	CP066640.1	Enterococcus faecium	Dallas 144_1	Terrabacteria group	Bacillota	plasmid	56412	Homo sapiens	rectal swab	Humans	Enterococcus	2977402	0.0189467193210725	7546	0.133765865418705
GCF_016415405.1_ASM1641540v1	NZ_CP066639.1	66742	56955	0.853360702406281	75	56968	0.853555482304995	0	0	0	0	0	0	0	0	0	0	0	0	CP066639.1	Enterococcus faecium	Dallas 144_1	Terrabacteria group	Bacillota	plasmid	66742	Homo sapiens	rectal swab	Humans	Enterococcus	2977402	0.0224161869979264	9787	0.146639297593719
GCF_016415405.1_ASM1641540v1	NZ_CP066642.1	6303	4448	0.705695700460098	9	4467	0.70871013802951	0	0	0	0	0	0	0	0	0	0	0	0	CP066642.1	Enterococcus faecium	Dallas 144_1	Terrabacteria group	Bacillota	plasmid	6303	Homo sapiens	rectal swab	Humans	Enterococcus	2977402	0.00211694625045593	1855	0.294304299539902
GCF_016415405.1_ASM1641540v1	NZ_CP066638.1	87407	72658	0.831260654181015	105	72746	0.832267438534671	0	0	0	0	0	0	0	0	0	0	0	0	CP066638.1	Enterococcus faecium	Dallas 144_1	Terrabacteria group	Bacillota	plasmid	87407	Homo sapiens	rectal swab	Humans	Enterococcus	2977402	0.0293568016680314	14749	0.168739345818985
GCF_009432415.1_ASM943241v1	NZ_CP040309.1	5401709	4760766	0.881344404150612	5251	4769752	0.88300795174268	8	928	0.000171797481130509	7	10794	0.00199825647771844	7	20335	0.00376454933059149	22	32057	0.00593460328944043	CP040309.1	Escherichia coli	21B8	Pseudomonadota	Gammaproteobacteria	chromosome	5401709	NA	cattle	Livestock	Escherichia	5401709	1	640943	0.118655595849388
GCF_009432415.1_ASM943241v1	NZ_CP040310.1	93175	80115	0.859833646364368	98	80445	0.863375368929434	0	0	0	0	0	0	0	0	0	0	0	0	CP040310.1	Escherichia coli	21B8	Pseudomonadota	Gammaproteobacteria	plasmid	93175	NA	cattle	Livestock	Escherichia	5401709	0.0172491705865681	13060	0.140166353635632
GCF_009730035.1_ASM973003v1	NZ_CP046336.1	3422468	3002217	0.877208201800572	3150	3005350	0.878123623069668	3	339	9.90513278721671e-05	3	4599	0.00134376712945161	3	8641	0.00252478620691267	9	13579	0.00396760466423645	CP046336.1	Burkholderia multivorans	FDAARGOS_719	Pseudomonadota	Betaproteobacteria	chromosome	3422468	Homo sapiens	clinical isolate	Humans	Burkholderia	3422468	1	420251	0.122791798199428
GCF_009730035.1_ASM973003v1	NZ_CP046337.1	2434081	2126563	0.873661558510173	2115	2128645	0.874516912132341	1	113	4.6424091885192e-05	1	1533	0.00062980648548672	1	2881	0.00118360892673662	3	4527	0.00185983950410853	CP046337.1	Burkholderia multivorans	FDAARGOS_719	Pseudomonadota	Betaproteobacteria	chromosome	2434081	Homo sapiens	clinical isolate	Humans	Burkholderia	3422468	0.711206357517441	307518	0.126338441489827
GCF_009730035.1_ASM973003v1	NZ_CP046338.1	702621	609325	0.867217176827906	589	609909	0.868048350390894	1	113	0.000160826391468516	1	1533	0.00218183060284278	1	2880	0.00409893811884359	3	4526	0.00644159511315489	CP046338.1	Burkholderia multivorans	FDAARGOS_719	Pseudomonadota	Betaproteobacteria	chromosome	702621	Homo sapiens	clinical isolate	Humans	Burkholderia	3422468	0.205296587141209	93296	0.132782823172094
GCF_009730035.1_ASM973003v1	NZ_CP046339.1	2579	1145	0.443970531213649	4	1145	0.443970531213649	0	0	0	0	0	0	0	0	0	0	0	0	CP046339.1	Burkholderia multivorans	FDAARGOS_719	Pseudomonadota	Betaproteobacteria	plasmid	2579	Homo sapiens	clinical isolate	Humans	Burkholderia	3422468	0.000753549777528964	1434	0.556029468786351
GCF_009730035.1_ASM973003v1	NZ_CP046340.1	3898	2910	0.746536685479733	4	2910	0.746536685479733	0	0	0	0	0	0	0	0	0	0	0	0	CP046340.1	Burkholderia multivorans	FDAARGOS_719	Pseudomonadota	Betaproteobacteria	plasmid	3898	Homo sapiens	clinical isolate	Humans	Burkholderia	3422468	0.00113894417712598	988	0.253463314520267
GCF_025142595.1_ASM2514259v1	NZ_CP081170.1	3813083	3368662	0.883448380221464	3573	3372594	0.884479566796736	4	460	0.000120637290087837	4	5856	0.00153576515381386	4	11312	0.00296662831624698	12	17628	0.00462303076014868	CP081170.1	Phaeobacter inhibens	M623	Pseudomonadota	Alphaproteobacteria	chromosome	3813083	NA	ENVO:00002034	Unannotated	Phaeobacter	3813083	1	444421	0.116551619778536
GCF_025142595.1_ASM2514259v1	NZ_CP081171.1	119396	96796	0.810713926764716	122	96951	0.812012127709471	0	0	0	0	0	0	0	0	0	0	0	0	CP081171.1	Phaeobacter inhibens	M623	Pseudomonadota	Alphaproteobacteria	plasmid	119396	NA	ENVO:00002034	Unannotated	Phaeobacter	3813083	0.0313121954072335	22600	0.189286073235284
GCF_025142595.1_ASM2514259v1	NZ_CP081172.1	235535	215075	0.913133929140043	213	215477	0.914840681851954	0	0	0	0	0	0	0	0	0	0	0	0	CP081172.1	Phaeobacter inhibens	M623	Pseudomonadota	Alphaproteobacteria	plasmid	235535	NA	ENVO:00002034	Unannotated	Phaeobacter	3813083	0.0617702263496493	20460	0.0868660708599571
GCF_025142595.1_ASM2514259v1	NZ_CP081173.1	68476	59872	0.874350137274373	53	59953	0.875533033471581	0	0	0	0	0	0	0	0	0	0	0	0	CP081173.1	Phaeobacter inhibens	M623	Pseudomonadota	Alphaproteobacteria	plasmid	68476	NA	ENVO:00002034	Unannotated	Phaeobacter	3813083	0.0179581719044668	8604	0.125649862725627
GCF_025142595.1_ASM2514259v1	NZ_CP081174.1	78204	70483	0.901271034729681	62	70549	0.902114981330878	0	0	0	0	0	0	0	0	0	0	0	0	CP081174.1	Phaeobacter inhibens	M623	Pseudomonadota	Alphaproteobacteria	plasmid	78204	NA	ENVO:00002034	Unannotated	Phaeobacter	3813083	0.0205093883348461	7721	0.0987289652703187
GCF_038361275.1_ASM3836127v1	NZ_CP151328.1	4653182	4095927	0.880242165468705	4565	4103286	0.881823663892794	8	928	0.000199433419969389	7	10793	0.00231948804065691	7	20328	0.00436862344950187	22	32049	0.00688754491012817	CP151328.1	Shigella flexneri	-	Pseudomonadota	Gammaproteobacteria	chromosome	4653182	NA	NA	Unannotated	Shigella	4653182	1	557255	0.119757834531295
GCF_038361275.1_ASM3836127v1	NZ_CP151330.1	114320	97663	0.854294961511546	130	97931	0.856639258222533	0	0	0	0	0	0	0	0	0	0	0	0	CP151330.1	Shigella flexneri	-	Pseudomonadota	Gammaproteobacteria	plasmid	114320	NA	NA	Unannotated	Shigella	4653182	0.0245681342358842	16657	0.145705038488453
GCF_038361275.1_ASM3836127v1	NZ_CP151329.1	222098	186056	0.837720285639673	267	186480	0.83962935280822	0	0	0	0	0	0	0	0	0	0	0	0	CP151329.1	Shigella flexneri	-	Pseudomonadota	Gammaproteobacteria	plasmid	222098	NA	NA	Unannotated	Shigella	4653182	0.0477303488236652	36042	0.162279714360327
GCF_038361275.1_ASM3836127v1	NZ_CP151333.1	3182	1410	0.443117536140792	3	1410	0.443117536140792	0	0	0	0	0	0	0	0	0	0	0	0	CP151333.1	Shigella flexneri	-	Pseudomonadota	Gammaproteobacteria	plasmid	3182	NA	NA	Unannotated	Shigella	4653182	0.000683833127524348	1772	0.556882463859208
GCF_038361275.1_ASM3836127v1	NZ_CP151332.1	4044	2340	0.578635014836795	7	2340	0.578635014836795	0	0	0	0	0	0	0	0	0	0	0	0	CP151332.1	Shigella flexneri	-	Pseudomonadota	Gammaproteobacteria	plasmid	4044	NA	NA	Unannotated	Shigella	4653182	0.000869082705125224	1704	0.421364985163205
GCF_038361275.1_ASM3836127v1	NZ_CP151331.1	84373	73327	0.869081341187347	117	73915	0.876050395268629	0	0	0	0	0	0	0	0	0	0	0	0	CP151331.1	Shigella flexneri	-	Pseudomonadota	Gammaproteobacteria	plasmid	84373	NA	NA	Unannotated	Shigella	4653182	0.0181323232145229	11046	0.130918658812653
GCF_024363365.1_ASM2436336v1	NZ_AP024730.1	2850020	2402914	0.843121802654016	2768	2406960	0.844541441814443	7	805	0.000282454158216434	6	9308	0.00326594199338952	6	17534	0.0061522375281577	19	27647	0.00970063367976365	AP024730.1	Staphylococcus aureus	59574	Terrabacteria group	Bacillota	chromosome	2850020	NA	Brain-Heart-Infusion	Human-impacted	Staphylococcus	2850020	1	447106	0.156878197345984
GCF_024363365.1_ASM2436336v1	NZ_AP024731.1	21326	16261	0.762496483166088	26	16309	0.764747256869549	0	0	0	0	0	0	0	0	0	0	0	0	AP024731.1	Staphylococcus aureus	59574	Terrabacteria group	Bacillota	plasmid	21326	NA	Brain-Heart-Infusion	Human-impacted	Staphylococcus	2850020	0.00748275450698592	5065	0.237503516833912
GCF_002442955.1_ASM244295v1	NZ_CP018128.1	2740566	2351038	0.857865856906931	2617	2354937	0.859288555721701	6	696	0.000253962137748188	6	9360	0.00341535288695839	6	17490	0.00638189337531006	18	27546	0.0100512084000166	CP018128.1	Enterococcus faecium	A_020709_82	Terrabacteria group	Bacillota	chromosome	2740566	Homo sapiens	feces	Humans	Enterococcus	2740566	1	389528	0.142134143093069
GCF_002442955.1_ASM244295v1	NZ_CP018129.1	222278	185563	0.834823959186244	220	185814	0.835953175752886	0	0	0	0	0	0	0	0	0	0	0	0	CP018129.1	Enterococcus faecium	A_020709_82	Terrabacteria group	Bacillota	plasmid	222278	Homo sapiens	feces	Humans	Enterococcus	2740566	0.0811066035264248	36715	0.165176040813756
GCF_002442955.1_ASM244295v1	NZ_CP018130.1	71104	61998	0.871934068406841	85	62097	0.873326395139514	0	0	0	0	0	0	0	0	0	0	0	0	CP018130.1	Enterococcus faecium	A_020709_82	Terrabacteria group	Bacillota	plasmid	71104	Homo sapiens	feces	Humans	Enterococcus	2740566	0.0259450055207574	9106	0.128065931593159
GCF_002442955.1_ASM244295v1	NZ_CP018131.1	23736	18829	0.793267610380856	36	18887	0.795711156049882	0	0	0	0	0	0	0	0	0	0	0	0	CP018131.1	Enterococcus faecium	A_020709_82	Terrabacteria group	Bacillota	plasmid	23736	Homo sapiens	feces	Humans	Enterococcus	2740566	0.00866098462872268	4907	0.206732389619144
GCF_002442955.1_ASM244295v1	NZ_CP018132.1	4137	3479	0.840947546531303	5	3483	0.841914430746918	0	0	0	0	0	0	0	0	0	0	0	0	CP018132.1	Enterococcus faecium	A_020709_82	Terrabacteria group	Bacillota	plasmid	4137	Homo sapiens	feces	Humans	Enterococcus	2740566	0.00150954218946013	658	0.159052453468697
GCF_022369275.1_ASM2236927v1	NZ_CP058729.1	3812291	3342172	0.876683338181687	3546	3345163	0.877467905781589	6	690	0.000180993528563271	6	9207	0.00241508321374208	6	17333	0.0045466098994017	18	27230	0.00714268664170705	CP058729.1	Acinetobacter baumannii	M164-3	Pseudomonadota	Gammaproteobacteria	chromosome	3812291	NA	Manis javanica	Animals	Acinetobacter	3812291	1	470119	0.123316661818313
GCF_022369275.1_ASM2236927v1	NZ_CP058730.1	110272	96604	0.876051944283227	118	96779	0.877638929193268	0	0	0	0	0	0	0	0	0	0	0	0	CP058730.1	Acinetobacter baumannii	M164-3	Pseudomonadota	Gammaproteobacteria	plasmid	110272	NA	Manis javanica	Animals	Acinetobacter	3812291	0.0289253889590275	13668	0.123948055716773
GCF_022369275.1_ASM2236927v1	NZ_CP058731.1	7730	4631	0.599094437257439	11	4647	0.601164294954722	0	0	0	0	0	0	0	0	0	0	0	0	CP058731.1	Acinetobacter baumannii	M164-3	Pseudomonadota	Gammaproteobacteria	plasmid	7730	NA	Manis javanica	Animals	Acinetobacter	3812291	0.002027652138832	3099	0.400905562742561
GCF_022655485.1_ASM2265548v1	NZ_CP093380.1	7749377	7004888	0.903929180371532	7215	7019356	0.905796169163018	4	468	6.03919515078438e-05	4	6087	0.00078548249749625	4	12555	0.00162013023756619	12	19110	0.00246600468657029	CP093380.1	Rhodococcus opacus	S8	Terrabacteria group	Actinomycetota	chromosome	7749377	NA	forest soil	Earth	Rhodococcus	7749377	1	744489	0.0960708196284682
GCF_022655485.1_ASM2265548v1	NZ_CP093381.1	788074	607036	0.770277918063532	784	608602	0.772265041100201	0	0	0	0	0	0	0	0	0	0	0	0	CP093381.1	Rhodococcus opacus	S8	Terrabacteria group	Actinomycetota	megaplasmid	788074	NA	forest soil	Earth	Rhodococcus	7749377	0.101695142719215	181038	0.229722081936468
GCF_022655485.1_ASM2265548v1	NZ_CP093383.1	105077	86918	0.827183874682376	96	87005	0.82801183893716	0	0	0	0	0	0	0	0	0	0	0	0	CP093383.1	Rhodococcus opacus	S8	Terrabacteria group	Actinomycetota	plasmid	105077	NA	forest soil	Earth	Rhodococcus	7749377	0.0135594125824566	18159	0.172816125317624
GCF_022655485.1_ASM2265548v1	NZ_CP093382.1	135851	109403	0.805316118394417	112	109518	0.806162634062318	0	0	0	0	0	0	0	0	0	0	0	0	CP093382.1	Rhodococcus opacus	S8	Terrabacteria group	Actinomycetota	plasmid	135851	NA	forest soil	Earth	Rhodococcus	7749377	0.0175305705219916	26448	0.194683881605583
GCF_008619235.1_ASM861923v1	NZ_AP020311.1	2804820	2361624	0.841987721137185	2710	2365677	0.843432733651357	7	805	0.000287005939775101	6	9312	0.00331999914433012	6	17538	0.00625280766680215	19	27655	0.00985981275090737	AP020311.1	Staphylococcus aureus	KUH140013	Terrabacteria group	Bacillota	chromosome	2804820	Homo sapiens	Sputum isolated from host	Humans	Staphylococcus	2804820	1	443196	0.158012278862815
GCF_008619235.1_ASM861923v1	NZ_AP020312.1	32574	23950	0.73524897157242	40	23958	0.735494566218456	0	0	0	0	0	0	0	0	0	0	0	0	AP020312.1	Staphylococcus aureus	KUH140013	Terrabacteria group	Bacillota	plasmid	32574	Homo sapiens	Sputum isolated from host	Humans	Staphylococcus	2804820	0.0116135794810362	8624	0.26475102842758
GCF_023653925.1_ASM2365392v1	NZ_CP072555.1	5493227	4860851	0.884880781369494	5351	4871055	0.886738341597753	9	1044	0.000190052222491443	8	12320	0.00224276185928599	8	23216	0.00422629539977139	25	36580	0.00665910948154882	CP072555.1	Klebsiella pneumoniae	KP2648	Pseudomonadota	Gammaproteobacteria	chromosome	5493227	Homo sapiens	NA	Humans	Klebsiella	5493227	1	632376	0.115119218630506
GCF_023653925.1_ASM2365392v1	NZ_CP072556.1	34607	28541	0.824717542693675	49	28686	0.828907446470367	0	0	0	0	0	0	0	0	0	0	0	0	CP072556.1	Klebsiella pneumoniae	KP2648	Pseudomonadota	Gammaproteobacteria	plasmid	34607	Homo sapiens	NA	Humans	Klebsiella	5493227	0.00629993990781739	6066	0.175282457306325
GCF_023653925.1_ASM2365392v1	NZ_CP072557.1	102746	84808	0.825414128043914	131	85024	0.827516399665194	0	0	0	0	0	0	0	0	0	0	0	0	CP072557.1	Klebsiella pneumoniae	KP2648	Pseudomonadota	Gammaproteobacteria	plasmid	102746	Homo sapiens	NA	Humans	Klebsiella	5493227	0.0187041241878408	17938	0.174585871956086
GCF_023653925.1_ASM2365392v1	NZ_CP072558.1	216902	179599	0.82801910540244	236	180029	0.830001567528192	0	0	0	0	0	0	0	0	0	0	0	0	CP072558.1	Klebsiella pneumoniae	KP2648	Pseudomonadota	Gammaproteobacteria	plasmid	216902	Homo sapiens	NA	Humans	Klebsiella	5493227	0.039485351688543	37303	0.17198089459756
GCF_014109825.1_ASM1410982v1	NZ_CP059576.1	3750082	3290091	0.877338415533314	3241	3294545	0.878526122895446	3	348	9.27979708177048e-05	4	6175	0.00164663066034289	4	11588	0.0030900657638953	11	18111	0.00482949439505589	CP059576.1	Legionella sp. PC997	PC997	Pseudomonadota	Gammaproteobacteria	chromosome	3750082	NA	Biofilm - potable water	Water	Legionella	3750082	1	459991	0.122661584466686
GCF_014109825.1_ASM1410982v1	NZ_CP059577.1	150431	134291	0.892708284861498	162	134570	0.894562955773743	0	0	0	0	0	0	0	0	0	0	0	0	CP059577.1	Legionella sp. PC997	PC997	Pseudomonadota	Gammaproteobacteria	plasmid	150431	NA	Biofilm - potable water	Water	Legionella	3750082	0.0401140561726384	16140	0.107291715138502
GCF_014109825.1_ASM1410982v1	NZ_CP059578.1	79080	64966	0.821522508851796	78	65171	0.824114820435003	0	0	0	0	0	0	0	0	0	0	0	0	CP059578.1	Legionella sp. PC997	PC997	Pseudomonadota	Gammaproteobacteria	plasmid	79080	NA	Biofilm - potable water	Water	Legionella	3750082	0.0210875388858164	14114	0.178477491148204
GCF_000511355.1_ASM51135v1	NC_023135.1	4144900	3587180	0.865444280923545	4006	3592642	0.866762044922676	5	575	0.000138724697821419	5	7340	0.00177085092523342	5	14220	0.0034307220922097	15	22135	0.00534029771526454	023135.1	Leisingera methylohalidivorans DSM 14336	DSM 14336; MB2	Pseudomonadota	Alphaproteobacteria	chromosome	4144900	NA	seawater collected from a tide pool	Water	Leisingera	4144900	1	557720	0.134555719076455
GCF_000511355.1_ASM51135v1	NC_023146.1	220701	196373	0.889769416540931	204	196657	0.891056225390913	0	0	0	0	0	0	0	0	0	0	0	0	023146.1	Leisingera methylohalidivorans DSM 14336	DSM 14336; MB2	Pseudomonadota	Alphaproteobacteria	plasmid	220701	NA	seawater collected from a tide pool	Water	Leisingera	4144900	0.0532463991893652	24328	0.110230583459069
GCF_000511355.1_ASM51135v1	NC_023136.1	285395	250247	0.876844373587484	268	250976	0.879398728078628	0	0	0	0	0	0	0	0	0	0	0	0	023136.1	Leisingera methylohalidivorans DSM 14336	DSM 14336; MB2	Pseudomonadota	Alphaproteobacteria	plasmid	285395	NA	seawater collected from a tide pool	Water	Leisingera	4144900	0.0688544958865111	35148	0.123155626412516
GCF_004119675.1_ASM411967v1	NZ_CP035397.1	4052954	3564553	0.879495054718114	4218	3570775	0.881030231283158	10	1160	0.000286210995732989	10	15499	0.00382412433005655	10	29280	0.00722436030608785	30	45939	0.0113346956318774	CP035397.1	Bacillus subtilis	SRCM103773	Terrabacteria group	Bacillota	chromosome	4052954	NA	food	Food	Bacillus	4052954	1	488401	0.120504945281886
GCF_004119675.1_ASM411967v1	NZ_CP035398.1	84496	72999	0.863934387426624	99	73133	0.865520261314145	0	0	0	0	0	0	0	0	0	0	0	0	CP035398.1	Bacillus subtilis	SRCM103773	Terrabacteria group	Bacillota	plasmid	84496	NA	food	Food	Bacillus	4052954	0.0208480037029781	11497	0.136065612573376
GCF_038096285.1_BSN152	NZ_CP151146.1	2857735	2417380	0.845907685632153	2782	2421451	0.847332240393179	7	805	0.000281691619411877	6	9312	0.00325852467076198	6	17538	0.00613702810092608	19	27655	0.00967724439109994	CP151146.1	Staphylococcus aureus	-	Terrabacteria group	Bacillota	chromosome	2857735	Homo sapiens	blood	Humans	Staphylococcus	2857735	1	440355	0.154092314367847
GCF_038096285.1_BSN152	NZ_CP151147.1	9570	8343	0.871786833855799	10	8370	0.87460815047022	0	0	0	0	0	0	0	0	0	0	0	0	CP151147.1	Staphylococcus aureus	-	Terrabacteria group	Bacillota	plasmid	9570	Homo sapiens	blood	Humans	Staphylococcus	2857735	0.0033488059599648	1227	0.128213166144201
GCF_038096285.1_BSN152	NZ_CP151148.1	60647	53568	0.883275347502762	62	53589	0.883621613600013	0	0	0	0	0	0	0	0	0	0	0	0	CP151148.1	Staphylococcus aureus	-	Terrabacteria group	Bacillota	plasmid	60647	Homo sapiens	blood	Humans	Staphylococcus	2857735	0.021222051729779	7079	0.116724652497238
GCF_038096285.1_BSN152	NZ_CP151149.1	18969	13024	0.686593916389899	19	13024	0.686593916389899	0	0	0	0	0	0	0	0	0	0	0	0	CP151149.1	Staphylococcus aureus	-	Terrabacteria group	Bacillota	plasmid	18969	Homo sapiens	blood	Humans	Staphylococcus	2857735	0.00663777432127192	5945	0.313406083610101
GCF_038096285.1_BSN152	NZ_CP151150.1	24818	18715	0.754089773551455	30	18738	0.755016520267548	0	0	0	0	0	0	0	0	0	0	0	0	CP151150.1	Staphylococcus aureus	-	Terrabacteria group	Bacillota	plasmid	24818	Homo sapiens	blood	Humans	Staphylococcus	2857735	0.00868450013734653	6103	0.245910226448545
GCF_038096285.1_BSN152	NZ_CP151151.1	2473	1272	0.514355034371209	3	1272	0.514355034371209	0	0	0	0	0	0	0	0	0	0	0	0	CP151151.1	Staphylococcus aureus	-	Terrabacteria group	Bacillota	plasmid	2473	Homo sapiens	blood	Humans	Staphylococcus	2857735	0.000865370651932387	1201	0.485644965628791
GCF_001941975.2_SSP	NZ_CP146991.1	4956256	4271044	0.861748061439926	4490	4276750	0.862899333690592	10	1171	0.000236267053194992	12	18672	0.00376735987810154	11	32089	0.00647444361227507	33	51932	0.0104780705435716	CP146991.1	Sporomusa sphaeroides DSM 2875	-	Terrabacteria group	Bacillota	chromosome	4956256	NA	river mud	Earth	Sporomusa	4956256	1	685212	0.138251938560074
GCF_001941975.2_SSP	NZ_CP146992.1	59087	46056	0.779460795098753	83	46200	0.781897879398176	0	0	0	0	0	0	0	0	0	0	0	0	CP146992.1	Sporomusa sphaeroides DSM 2875	-	Terrabacteria group	Bacillota	plasmid	59087	NA	river mud	Earth	Sporomusa	4956256	0.0119217005739817	13031	0.220539204901247
GCF_023277345.1_ASM2327734v1	NZ_CP096976.1	5155820	4543013	0.881142669837194	4916	4550551	0.88260470691374	8	928	0.000179990767714932	7	10802	0.0020951080526473	7	20341	0.00394525022207913	22	32071	0.00622034904244136	CP096976.1	Escherichia coli	17-07187	Pseudomonadota	Gammaproteobacteria	chromosome	5155820	Homo sapiens	feces	Humans	Escherichia	5155820	1	612807	0.118857330162806
GCF_023277345.1_ASM2327734v1	NZ_CP096977.1	80851	69341	0.857639361294233	95	69646	0.861411732693473	0	0	0	0	0	0	0	0	0	0	0	0	CP096977.1	Escherichia coli	17-07187	Pseudomonadota	Gammaproteobacteria	plasmid	80851	Homo sapiens	feces	Humans	Escherichia	5155820	0.0156815016815948	11510	0.142360638705767
GCF_023277345.1_ASM2327734v1	NZ_CP096978.1	75597	61016	0.807121975739778	92	61190	0.809423654377819	0	0	0	0	0	0	0	0	0	0	0	0	CP096978.1	Escherichia coli	17-07187	Pseudomonadota	Gammaproteobacteria	plasmid	75597	Homo sapiens	feces	Humans	Escherichia	5155820	0.0146624591238639	14581	0.192878024260222
GCF_023277345.1_ASM2327734v1	NZ_CP096979.1	63387	54061	0.852872040008204	83	54367	0.857699528294445	0	0	0	0	0	0	0	0	0	0	0	0	CP096979.1	Escherichia coli	17-07187	Pseudomonadota	Gammaproteobacteria	plasmid	63387	Homo sapiens	feces	Humans	Escherichia	5155820	0.0122942616305457	9326	0.147127959991796
GCF_022354125.1_ASM2235412v1	NZ_CP055061.1	5277314	4665414	0.884050863753796	5001	4673800	0.885639929706665	9	1044	0.000197827910183097	8	12320	0.00233452093242888	8	23216	0.00439920762721339	25	36580	0.00693155646982537	CP055061.1	Klebsiella pneumoniae	SWHE3	Pseudomonadota	Gammaproteobacteria	chromosome	5277314	NA	Shek Wu Hui WWTPs_3 WWTPs effluent	Human-impacted	Klebsiella	5277314	1	611900	0.115949136246204
GCF_022354125.1_ASM2235412v1	NZ_CP055062.1	263057	223045	0.84789608335836	279	223477	0.8495383129892	0	0	0	0	0	0	0	0	0	0	0	0	CP055062.1	Klebsiella pneumoniae	SWHE3	Pseudomonadota	Gammaproteobacteria	plasmid	263057	NA	Shek Wu Hui WWTPs_3 WWTPs effluent	Human-impacted	Klebsiella	5277314	0.0498467591657423	40012	0.15210391664164
GCF_019329645.1_ASM1932964v1	NZ_CP073855.1	2712771	2273817	0.838189806658948	2573	2277130	0.839411067133938	6	690	0.000254352468380118	5	7755	0.00285870056853306	5	14610	0.00538563704787466	16	23055	0.00849869008478784	CP073855.1	Staphylococcus epidermidis	B1269488	Terrabacteria group	Bacillota	chromosome	2712771	Homo sapiens	NA	Humans	Staphylococcus	2712771	1	438954	0.161810193341052
GCF_019329645.1_ASM1932964v1	NZ_CP073856.1	28536	20995	0.735737314269694	37	21039	0.737279226240538	0	0	0	0	0	0	0	0	0	0	0	0	CP073856.1	Staphylococcus epidermidis	B1269488	Terrabacteria group	Bacillota	plasmid	28536	Homo sapiens	NA	Humans	Staphylococcus	2712771	0.0105191333879638	7541	0.264262685730306
GCF_019329645.1_ASM1932964v1	NZ_CP073854.1	13570	10428	0.768459837877671	15	10428	0.768459837877671	0	0	0	0	0	0	0	0	0	0	0	0	CP073854.1	Staphylococcus epidermidis	B1269488	Terrabacteria group	Bacillota	plasmid	13570	Homo sapiens	NA	Humans	Staphylococcus	2712771	0.00500226521147565	3142	0.231540162122329
GCF_014489395.1_ASM1448939v1	NZ_CP060807.1	5458399	4822434	0.883488729937112	5167	4831283	0.885109901273249	9	1044	0.000191264874553876	8	12320	0.002257072082858	8	23232	0.00425619307053222	25	36596	0.00670453002794409	CP060807.1	Klebsiella variicola	KP2757	Pseudomonadota	Gammaproteobacteria	chromosome	5458399	Homo sapiens	NA	Humans	Klebsiella	5458399	1	635965	0.116511270062888
GCF_014489395.1_ASM1448939v1	NZ_CP060808.1	138721	117923	0.850073168446018	157	118363	0.853245002559093	0	0	0	0	0	0	0	0	0	0	0	0	CP060808.1	Klebsiella variicola	KP2757	Pseudomonadota	Gammaproteobacteria	plasmid	138721	Homo sapiens	NA	Humans	Klebsiella	5458399	0.0254142286043948	20798	0.149926831553982
GCF_014489395.1_ASM1448939v1	NZ_CP060810.1	346514	281495	0.812362559665699	372	281957	0.813695839129155	0	0	0	0	0	0	0	0	0	0	0	0	CP060810.1	Klebsiella variicola	KP2757	Pseudomonadota	Gammaproteobacteria	plasmid	346514	Homo sapiens	NA	Humans	Klebsiella	5458399	0.0634827171850207	65019	0.187637440334301
GCF_014489395.1_ASM1448939v1	NZ_CP060809.1	40436	35394	0.875309130477792	61	35511	0.878202591749926	0	0	0	0	0	0	0	0	0	0	0	0	CP060809.1	Klebsiella variicola	KP2757	Pseudomonadota	Gammaproteobacteria	plasmid	40436	Homo sapiens	NA	Humans	Klebsiella	5458399	0.00740803301480892	5042	0.124690869522208
GCF_020042685.1_ASM2004268v1	NZ_CP083396.1	2186232	1931062	0.883283201416867	1975	1932348	0.883871428100952	7	812	0.00037141529352786	6	9252	0.00423193878783222	6	17388	0.0079534102510621	19	27452	0.0125567643324222	CP083396.1	Pasteurella canis	HL1500	Pseudomonadota	Gammaproteobacteria	chromosome	2186232	Homo sapiens	Pus	Humans	Pasteurella	2186232	1	255170	0.116716798583133
GCF_020042685.1_ASM2004268v1	NZ_CP083397.1	1812	1320	0.728476821192053	3	1320	0.728476821192053	0	0	0	0	0	0	0	0	0	0	0	0	CP083397.1	Pasteurella canis	HL1500	Pseudomonadota	Gammaproteobacteria	plasmid	1812	Homo sapiens	Pus	Humans	Pasteurella	2186232	0.000828823290483352	492	0.271523178807947
GCF_038426605.1_ASM3842660v1	NZ_CP131649.1	2879075	2429905	0.843988086451378	2809	2434040	0.845424311627867	7	805	0.000279603692158072	6	9312	0.00323437215077759	6	17538	0.0060915398174761	19	27655	0.00960551566041176	CP131649.1	Staphylococcus aureus	-	Terrabacteria group	Bacillota	chromosome	2879075	Homo sapiens	blood	Humans	Staphylococcus	2879075	1	449170	0.156011913548622
GCF_038426605.1_ASM3842660v1	NZ_CP131650.1	13166	9063	0.688363967795838	15	9074	0.689199453136868	0	0	0	0	0	0	0	0	0	0	0	0	CP131650.1	Staphylococcus aureus	-	Terrabacteria group	Bacillota	plasmid	13166	Homo sapiens	blood	Humans	Staphylococcus	2879075	0.00457299653534555	4103	0.311636032204162
GCF_038426605.1_ASM3842660v1	NZ_CP131651.1	3125	1767	0.56544	3	1767	0.56544	0	0	0	0	0	0	0	0	0	0	0	0	CP131651.1	Staphylococcus aureus	-	Terrabacteria group	Bacillota	plasmid	3125	Homo sapiens	blood	Humans	Staphylococcus	2879075	0.00108541805961984	1358	0.43456
GCF_021665875.1_ASM2166587v1	NZ_CP024989.1	10556261	9221865	0.873591984889347	9114	9235182	0.874853511105874	6	702	6.65008188031728e-05	6	9162	0.000867920942841409	6	18738	0.00177506031728469	18	28602	0.00270948207892927	CP024989.1	Streptomyces sp. AMCC400023	AMCC400023	Terrabacteria group	Actinomycetota	chromosome	10556261	potato	Potato Common Scab	Plants	Streptomyces	10556261	1	1334396	0.126408015110653
GCF_021665875.1_ASM2166587v1	NZ_CP024990.1	90671	76296	0.841459783172128	83	76395	0.842551642752368	0	0	0	0	0	0	0	0	0	0	0	0	CP024990.1	Streptomyces sp. AMCC400023	AMCC400023	Terrabacteria group	Actinomycetota	plasmid	90671	potato	Potato Common Scab	Plants	Streptomyces	10556261	0.00858931017336536	14375	0.158540216827872
GCF_021665875.1_ASM2166587v1	NZ_CP024991.1	47751	30767	0.644321584888275	44	30786	0.644719482314506	0	0	0	0	0	0	0	0	0	0	0	0	CP024991.1	Streptomyces sp. AMCC400023	AMCC400023	Terrabacteria group	Actinomycetota	plasmid	47751	potato	Potato Common Scab	Plants	Streptomyces	10556261	0.00452347663628249	16984	0.355678415111725
GCF_003966565.1_ASM396656v1	NZ_AP018718.1	2559497	2393762	0.935247042680652	2529	2400610	0.937922568379646	2	230	8.98614063622657e-05	2	3096	0.00120961266998945	2	6344	0.00247861200853136	6	9670	0.00377808608488308	AP018718.1	Sulfuricystis multivorans	J5B	Pseudomonadota	Betaproteobacteria	chromosome	2559497	NA	microbial mat	Earth	Sulfuricystis	2559497	1	165735	0.0647529573193483
GCF_003966565.1_ASM396656v1	NZ_AP018719.1	149340	128474	0.860278558992902	159	128814	0.862555243069506	0	0	0	0	0	0	0	0	0	0	0	0	AP018719.1	Sulfuricystis multivorans	J5B	Pseudomonadota	Betaproteobacteria	plasmid	149340	NA	microbial mat	Earth	Sulfuricystis	2559497	0.0583474018527859	20866	0.139721441007098
GCF_003966565.1_ASM396656v1	NZ_AP018720.1	102623	89551	0.87262114730616	117	89954	0.876548142229325	0	0	0	0	0	0	0	0	0	0	0	0	AP018720.1	Sulfuricystis multivorans	J5B	Pseudomonadota	Betaproteobacteria	plasmid	102623	NA	microbial mat	Earth	Sulfuricystis	2559497	0.0400949874135426	13072	0.127378852693841
GCF_900416705.2_G2_hybrid	NZ_LS450956.2	1132330	1017553	0.898636439907094	968	1020682	0.901399768618689	1	115	0.000101560499147775	1	1552	0.00137062517110736	1	2939	0.00259553310430705	3	4606	0.00406771877456219	LS450956.2	Chlamydia abortus	15-49d3	PVC group	Chlamydiota	chromosome	1132330	Anas platyrhynchos	cloacal swab	Animals	Chlamydia	1132330	1	114777	0.101363560092906
GCF_900416705.2_G2_hybrid	NZ_LS450957.2	7556	6976	0.923239809422975	8	6987	0.924695606140815	0	0	0	0	0	0	0	0	0	0	0	0	LS450957.2	Chlamydia abortus	15-49d3	PVC group	Chlamydiota	plasmid	7556	Anas platyrhynchos	cloacal swab	Animals	Chlamydia	1132330	0.00667296636139641	580	0.0767601905770249
GCF_030758995.1_ASM3075899v1	NZ_CP042255.1	3234503	2719856	0.840888383779517	2984	2723343	0.841966447395473	6	702	0.000217034889131344	5	7835	0.00242231959593174	5	14603	0.00451475852704419	16	23140	0.00715411301210727	CP042255.1	Lactiplantibacillus plantarum	RS20D	Terrabacteria group	Bacillota	chromosome	3234503	NA	fermented vegetable	Food	Lactiplantibacillus	3234503	1	514647	0.159111616220483
GCF_030758995.1_ASM3075899v1	NZ_CP042256.1	61606	51942	0.843132162451709	63	52065	0.845128721228452	0	0	0	0	0	0	0	0	0	0	0	0	CP042256.1	Lactiplantibacillus plantarum	RS20D	Terrabacteria group	Bacillota	plasmid	61606	NA	fermented vegetable	Food	Lactiplantibacillus	3234503	0.0190465119370735	9664	0.156867837548291
GCF_030758995.1_ASM3075899v1	NZ_CP042257.1	50156	43180	0.86091394848074	55	43206	0.861432331126884	0	0	0	0	0	0	0	0	0	0	0	0	CP042257.1	Lactiplantibacillus plantarum	RS20D	Terrabacteria group	Bacillota	plasmid	50156	NA	fermented vegetable	Food	Lactiplantibacillus	3234503	0.0155065554120679	6976	0.13908605151926
GCF_030758995.1_ASM3075899v1	NZ_CP042258.1	48496	38034	0.784270867700429	47	38088	0.785384361596833	0	0	0	0	0	0	0	0	0	0	0	0	CP042258.1	Lactiplantibacillus plantarum	RS20D	Terrabacteria group	Bacillota	plasmid	48496	NA	fermented vegetable	Food	Lactiplantibacillus	3234503	0.0149933390075693	10462	0.215729132299571
GCF_030758995.1_ASM3075899v1	NZ_CP042259.1	38049	33289	0.874898157638834	40	33311	0.87547635943126	0	0	0	0	0	0	0	0	0	0	0	0	CP042259.1	Lactiplantibacillus plantarum	RS20D	Terrabacteria group	Bacillota	plasmid	38049	NA	fermented vegetable	Food	Lactiplantibacillus	3234503	0.0117634764908241	4760	0.125101842361166
GCF_002848585.1_ASM284858v1	NZ_CP025461.1	5460465	4837668	0.885944328917043	5301	4847537	0.887751684151441	9	1044	0.000191192508330334	8	12320	0.00225621810596717	8	23214	0.00425128629155209	25	36578	0.00669869690584959	CP025461.1	Klebsiella pneumoniae	F44	Pseudomonadota	Gammaproteobacteria	chromosome	5460465	Homo sapiens	NA	Humans	Klebsiella	5460465	1	622797	0.114055671082957
GCF_002848585.1_ASM284858v1	NZ_CP025462.1	261706	212036	0.810206873361711	275	212514	0.812033350400831	0	0	0	0	0	0	0	0	0	0	0	0	CP025462.1	Klebsiella pneumoniae	F44	Pseudomonadota	Gammaproteobacteria	plasmid	261706	Homo sapiens	NA	Humans	Klebsiella	5460465	0.0479274201006691	49670	0.189793126638289
GCF_002848585.1_ASM284858v1	NZ_CP025463.1	161580	131368	0.81302141354128	228	131768	0.815496967446466	0	0	0	0	0	0	0	0	0	0	0	0	CP025463.1	Klebsiella pneumoniae	F44	Pseudomonadota	Gammaproteobacteria	plasmid	161580	Homo sapiens	NA	Humans	Klebsiella	5460465	0.0295908864904363	30212	0.18697858645872
GCF_002848585.1_ASM284858v1	NZ_CP025464.1	10060	7491	0.744632206759443	13	7509	0.746421471172962	0	0	0	0	0	0	0	0	0	0	0	0	CP025464.1	Klebsiella pneumoniae	F44	Pseudomonadota	Gammaproteobacteria	plasmid	10060	Homo sapiens	NA	Humans	Klebsiella	5460465	0.00184233394042449	2569	0.255367793240557
GCF_002848585.1_ASM284858v1	NZ_CP025465.1	5596	3240	0.578984989278056	10	3327	0.594531808434596	0	0	0	0	0	0	0	0	0	0	0	0	CP025465.1	Klebsiella pneumoniae	F44	Pseudomonadota	Gammaproteobacteria	plasmid	5596	Homo sapiens	NA	Humans	Klebsiella	5460465	0.00102482114618444	2356	0.421015010721944
GCF_000312685.1_ASM31268v1	NC_019435.1	2250427	1933020	0.858956989051411	2196	1936014	0.86028740323503	7	812	0.000360820413192696	6	9283	0.00412499494540369	6	17406	0.00773453215767497	19	27501	0.0122203475162714	019435.1	Lactococcus cremoris subsp. cremoris UC509.9	UC509.9	Terrabacteria group	Bacillota	chromosome	2250427	NA	NA	Unannotated	Lactococcus	2250427	1	317407	0.141043010948589
GCF_000312685.1_ASM31268v1	NC_019438.1	4263	2417	0.5669716162327	3	2442	0.57283603096411	0	0	0	0	0	0	0	0	0	0	0	0	019438.1	Lactococcus cremoris subsp. cremoris UC509.9	UC509.9	Terrabacteria group	Bacillota	plasmid	4263	NA	NA	Unannotated	Lactococcus	2250427	0.00189430716926166	1846	0.4330283837673
GCF_000312685.1_ASM31268v1	NC_019434.1	5461	3573	0.654275773667826	8	3594	0.658121223219191	0	0	0	0	0	0	0	0	0	0	0	0	019434.1	Lactococcus cremoris subsp. cremoris UC509.9	UC509.9	Terrabacteria group	Bacillota	plasmid	5461	NA	NA	Unannotated	Lactococcus	2250427	0.00242665058675531	1888	0.345724226332174
GCF_000312685.1_ASM31268v1	NC_019433.1	6159	4381	0.71131677220328	6	4402	0.714726416626076	0	0	0	0	0	0	0	0	0	0	0	0	019433.1	Lactococcus cremoris subsp. cremoris UC509.9	UC509.9	Terrabacteria group	Bacillota	plasmid	6159	NA	NA	Unannotated	Lactococcus	2250427	0.00273681394686431	1778	0.28868322779672
GCF_000312685.1_ASM31268v1	NC_019437.1	7045	5323	0.755571327182399	11	5339	0.757842441447835	0	0	0	0	0	0	0	0	0	0	0	0	019437.1	Lactococcus cremoris subsp. cremoris UC509.9	UC509.9	Terrabacteria group	Bacillota	plasmid	7045	NA	NA	Unannotated	Lactococcus	2250427	0.00313051700854993	1722	0.244428672817601
GCF_000312685.1_ASM31268v1	NC_019432.1	11676	8105	0.694158958547448	13	8109	0.694501541623844	0	0	0	0	0	0	0	0	0	0	0	0	019432.1	Lactococcus cremoris subsp. cremoris UC509.9	UC509.9	Terrabacteria group	Bacillota	plasmid	11676	NA	NA	Unannotated	Lactococcus	2250427	0.0051883487000467	3571	0.305841041452552
GCF_000312685.1_ASM31268v1	NC_019436.1	38673	31993	0.827269671346935	39	31998	0.827398960515088	0	0	0	0	0	0	0	0	0	0	0	0	019436.1	Lactococcus cremoris subsp. cremoris UC509.9	UC509.9	Terrabacteria group	Bacillota	plasmid	38673	NA	NA	Unannotated	Lactococcus	2250427	0.0171847387184743	6680	0.172730328653065
GCF_000312685.1_ASM31268v1	NC_019431.1	53051	41870	0.789240542119847	62	41938	0.790522327571582	0	0	0	0	0	0	0	0	0	0	0	0	019431.1	Lactococcus cremoris subsp. cremoris UC509.9	UC509.9	Terrabacteria group	Bacillota	plasmid	53051	NA	NA	Unannotated	Lactococcus	2250427	0.0235737484486277	11181	0.210759457880153
GCF_000312685.1_ASM31268v1	NC_019430.1	80592	65530	0.813108000794123	94	65642	0.814497716894977	0	0	0	0	0	0	0	0	0	0	0	0	019430.1	Lactococcus cremoris subsp. cremoris UC509.9	UC509.9	Terrabacteria group	Bacillota	plasmid	80592	NA	NA	Unannotated	Lactococcus	2250427	0.0358118703694899	15062	0.186891999205877
GCF_000496285.1_ASM49628v1	NC_022781.1	4940474	4149571	0.83991353866046	4954	4154248	0.840860208959707	12	1392	0.000281754341789877	12	18623	0.00376947637008109	12	35064	0.00709729471301741	36	55079	0.0111485254248884	022781.1	Bacillus toyonensis BCT-7112	BCT-7112T	Terrabacteria group	Bacillota	chromosome	4940474	NA	soil	Earth	Bacillus	4940474	1	790903	0.16008646133954
GCF_000496285.1_ASM49628v1	NC_022783.1	7971	4500	0.564546480993602	9	4500	0.564546480993602	0	0	0	0	0	0	0	0	0	0	0	0	022783.1	Bacillus toyonensis BCT-7112	BCT-7112T	Terrabacteria group	Bacillota	plasmid	7971	NA	soil	Earth	Bacillus	4940474	0.00161340794425798	3471	0.435453519006398
GCF_000496285.1_ASM49628v1	NC_022782.1	76974	58730	0.762984903993556	91	58824	0.764206095564736	0	0	0	0	0	0	0	0	0	0	0	0	022782.1	Bacillus toyonensis BCT-7112	BCT-7112T	Terrabacteria group	Bacillota	plasmid	76974	NA	soil	Earth	Bacillus	4940474	0.0155802864259583	18244	0.237015096006444
GCF_024585745.1_ASM2458574v1	NZ_CP073996.1	4651255	4106997	0.882986849785703	4433	4113680	0.884423666300816	8	928	0.000199516044594416	7	10794	0.00232066399283634	7	20321	0.00436892838599475	22	32043	0.0068891084234255	CP073996.1	Escherichia coli	PM7	Pseudomonadota	Gammaproteobacteria	chromosome	4651255	Pig	Rectal Swab	Livestock	Escherichia	4651255	1	544258	0.117013150214297
GCF_024585745.1_ASM2458574v1	NZ_CP073997.1	112588	96841	0.860136071339752	119	96987	0.861432834760365	0	0	0	0	0	0	0	0	0	0	0	0	CP073997.1	Escherichia coli	PM7	Pseudomonadota	Gammaproteobacteria	plasmid	112588	Pig	Rectal Swab	Livestock	Escherichia	4651255	0.0242059401172372	15747	0.139863928660248
GCF_024585745.1_ASM2458574v1	NZ_CP073998.1	42865	36409	0.849387612271084	51	36552	0.852723667327657	0	0	0	0	0	0	0	0	0	0	0	0	CP073998.1	Escherichia coli	PM7	Pseudomonadota	Gammaproteobacteria	plasmid	42865	Pig	Rectal Swab	Livestock	Escherichia	4651255	0.00921579229691771	6456	0.150612387728916
GCF_024585745.1_ASM2458574v1	NZ_CP073999.1	4145	2274	0.548612786489747	6	2278	0.549577804583836	0	0	0	0	0	0	0	0	0	0	0	0	CP073999.1	Escherichia coli	PM7	Pseudomonadota	Gammaproteobacteria	plasmid	4145	Pig	Rectal Swab	Livestock	Escherichia	4651255	0.000891157332805877	1871	0.451387213510253
GCF_024585745.1_ASM2458574v1	NZ_CP074000.1	4088	2133	0.521771037181996	3	2133	0.521771037181996	0	0	0	0	0	0	0	0	0	0	0	0	CP074000.1	Escherichia coli	PM7	Pseudomonadota	Gammaproteobacteria	plasmid	4088	Pig	Rectal Swab	Livestock	Escherichia	4651255	0.000878902575756436	1955	0.478228962818004
GCF_025398055.1_ASM2539805v1	NZ_CP104559.1	2830479	2393919	0.84576462146513	2754	2398000	0.847206426898062	7	805	0.000284404159154687	6	9312	0.00328990252179931	6	17539	0.00619647769865101	19	27656	0.00977078437960501	CP104559.1	Staphylococcus aureus	SA2107	Terrabacteria group	Bacillota	chromosome	2830479	Homo sapiens	sputum	Humans	Staphylococcus	2830479	1	436560	0.15423537853487
GCF_025398055.1_ASM2539805v1	NZ_CP104560.1	30064	20397	0.678452634379989	27	20397	0.678452634379989	0	0	0	0	0	0	0	0	0	0	0	0	CP104560.1	Staphylococcus aureus	SA2107	Terrabacteria group	Bacillota	plasmid	30064	Homo sapiens	sputum	Humans	Staphylococcus	2830479	0.0106215237774242	9667	0.321547365620011
GCF_025398055.1_ASM2539805v1	NZ_CP104561.1	8033	5192	0.646333872774804	12	5211	0.648699116145898	0	0	0	0	0	0	0	0	0	0	0	0	CP104561.1	Staphylococcus aureus	SA2107	Terrabacteria group	Bacillota	plasmid	8033	Homo sapiens	sputum	Humans	Staphylococcus	2830479	0.00283803554098087	2841	0.353666127225196
GCF_003864095.1_ASM386409v1	NZ_CP034213.1	4551125	3983671	0.875315663709522	4541	3999209	0.878729764618638	8	928	0.000203905627729408	7	10794	0.00237172127770606	7	20314	0.00446351176906809	22	32036	0.00703913867450356	CP034213.1	Escherichia albertii	NCTC 9362	Pseudomonadota	Gammaproteobacteria	chromosome	4551125	NA	NA	Unannotated	Escherichia	4551125	1	567454	0.124684336290478
GCF_003864095.1_ASM386409v1	NZ_CP034214.1	40180	36713	0.913713290194126	49	36871	0.917645594823295	0	0	0	0	0	0	0	0	0	0	0	0	CP034214.1	Escherichia albertii	NCTC 9362	Pseudomonadota	Gammaproteobacteria	plasmid	40180	NA	NA	Unannotated	Escherichia	4551125	0.00882858633854267	3467	0.0862867098058736
GCF_013177415.1_ASM1317741v1	NZ_CP053630.1	2953956	2637155	0.892753649681986	2883	2640389	0.893848452718998	6	696	0.000235616238021149	6	9300	0.00314832042183431	6	17592	0.0059554035334311	18	27588	0.00933934019328656	CP053630.1	Listeria monocytogenes	OB040119	Terrabacteria group	Bacillota	chromosome	2953956	NA	food	Food	Listeria	2953956	1	316801	0.107246350318014
GCF_013177415.1_ASM1317741v1	NZ_CP053631.1	55803	47966	0.859559521889504	67	48157	0.862982276938516	0	0	0	0	0	0	0	0	0	0	0	0	CP053631.1	Listeria monocytogenes	OB040119	Terrabacteria group	Bacillota	plasmid	55803	NA	food	Food	Listeria	2953956	0.0188909381182387	7837	0.140440478110496
GCF_009708715.1_ASM970871v1	NZ_CP038918.1	3195621	2662688	0.833230223483949	3229	2668719	0.835117493595142	6	690	0.000215920473673192	6	9270	0.00290084462456593	6	17358	0.005431808089883	18	27318	0.00854857318812212	CP038918.1	Piscirickettsia salmonis	Psal-010b	Pseudomonadota	Gammaproteobacteria	chromosome	3195621	Oncorhynchus kisutch	NA	Animals	Piscirickettsia	3195621	1	532933	0.166769776516051
GCF_009708715.1_ASM970871v1	NZ_CP038919.1	176541	140101	0.793589024645833	236	140482	0.795747163548411	0	0	0	0	0	0	0	0	0	0	0	0	CP038919.1	Piscirickettsia salmonis	Psal-010b	Pseudomonadota	Gammaproteobacteria	plasmid	176541	Oncorhynchus kisutch	NA	Animals	Piscirickettsia	3195621	0.0552446613662884	36440	0.206410975354167
GCF_009708715.1_ASM970871v1	NZ_CP038920.1	57431	49794	0.867023036339259	62	49887	0.868642370845014	0	0	0	0	0	0	0	0	0	0	0	0	CP038920.1	Piscirickettsia salmonis	Psal-010b	Pseudomonadota	Gammaproteobacteria	plasmid	57431	Oncorhynchus kisutch	NA	Animals	Piscirickettsia	3195621	0.017971780758732	7637	0.132976963660741
GCF_009708715.1_ASM970871v1	NZ_CP038921.1	49554	41601	0.839508415062356	58	41751	0.842535415909916	0	0	0	0	0	0	0	0	0	0	0	0	CP038921.1	Piscirickettsia salmonis	Psal-010b	Pseudomonadota	Gammaproteobacteria	plasmid	49554	Oncorhynchus kisutch	NA	Animals	Piscirickettsia	3195621	0.0155068451484078	7953	0.160491584937644
GCF_009708715.1_ASM970871v1	NZ_CP038922.1	33497	27847	0.831328178642864	49	27900	0.832910409887453	0	0	0	0	0	0	0	0	0	0	0	0	CP038922.1	Piscirickettsia salmonis	Psal-010b	Pseudomonadota	Gammaproteobacteria	plasmid	33497	Oncorhynchus kisutch	NA	Animals	Piscirickettsia	3195621	0.0104821566762767	5650	0.168671821357136
GCF_032594455.1_ASM3259445v1	NZ_CP135132.1	2628698	2121239	0.806954241225124	2304	2125691	0.808647855326097	2	228	8.67349539581953e-05	2	3090	0.00117548687601238	2	5766	0.00219348133562699	6	9084	0.00345570316559757	CP135132.1	Xylella fastidiosa	CO33	Pseudomonadota	Gammaproteobacteria	chromosome	2628698	Coffea arabica	leaves	Plants	Xylella	2628698	1	507459	0.193045758774876
GCF_032594455.1_ASM3259445v1	NZ_CP135133.1	47863	43278	0.904205753922654	57	43522	0.909303637465265	0	0	0	0	0	0	0	0	0	0	0	0	CP135133.1	Xylella fastidiosa	CO33	Pseudomonadota	Gammaproteobacteria	plasmid	47863	Coffea arabica	leaves	Plants	Xylella	2628698	0.0182078732513206	4585	0.0957942460773458
GCF_016598635.1_ASM1659863v1	NZ_CP066806.1	4994807	4417362	0.884390928418255	4686	4423956	0.88571109954799	8	928	0.000185792964573006	7	10794	0.00216104446077696	7	20332	0.00407062775398529	22	32054	0.00641746517933526	CP066806.1	Escherichia coli	TCM3e1	Pseudomonadota	Gammaproteobacteria	chromosome	4994807	Homo sapiens	NA	Humans	Escherichia	4994807	1	577445	0.115609071581745
GCF_016598635.1_ASM1659863v1	NZ_CP066807.1	131861	111436	0.845102039268624	159	111969	0.84914417454744	0	0	0	0	0	0	0	0	0	0	0	0	CP066807.1	Escherichia coli	TCM3e1	Pseudomonadota	Gammaproteobacteria	plasmid	131861	Homo sapiens	NA	Humans	Escherichia	4994807	0.0263996186439236	20425	0.154897960731376
GCF_016598635.1_ASM1659863v1	NZ_CP066808.1	191962	165613	0.862738458653275	243	166026	0.864889926131214	0	0	0	0	0	0	0	0	0	0	0	0	CP066808.1	Escherichia coli	TCM3e1	Pseudomonadota	Gammaproteobacteria	plasmid	191962	Homo sapiens	NA	Humans	Escherichia	4994807	0.0384323158031932	26349	0.137261541346725
GCF_027945055.1_ASM2794505v1	NZ_CP116197.1	4897706	4328851	0.88385276698928	4550	4335342	0.885178081330321	8	928	0.000189476461020731	7	10794	0.00220388892269156	7	20323	0.00414949366090982	22	32045	0.00654285904462211	CP116197.1	Escherichia coli	DETEC-C31	Pseudomonadota	Gammaproteobacteria	chromosome	4897706	NA	human clinical specimen	Humans	Escherichia	4897706	1	568855	0.11614723301072
GCF_027945055.1_ASM2794505v1	NZ_CP116198.1	113249	96708	0.853941315155101	124	96928	0.855883937165008	0	0	0	0	0	0	0	0	0	0	0	0	CP116198.1	Escherichia coli	DETEC-C31	Pseudomonadota	Gammaproteobacteria	plasmid	113249	NA	human clinical specimen	Humans	Escherichia	4897706	0.0231228660928198	16541	0.146058684844899
GCF_027945055.1_ASM2794505v1	NZ_CP116199.1	111058	93997	0.846377568477732	133	94365	0.849691152370833	0	0	0	0	0	0	0	0	0	0	0	0	CP116199.1	Escherichia coli	DETEC-C31	Pseudomonadota	Gammaproteobacteria	plasmid	111058	NA	human clinical specimen	Humans	Escherichia	4897706	0.0226755138017676	17061	0.153622431522268
GCF_027945055.1_ASM2794505v1	NZ_CP116200.1	86715	72896	0.840638874473851	99	73255	0.844778873320648	0	0	0	0	0	0	0	0	0	0	0	0	CP116200.1	Escherichia coli	DETEC-C31	Pseudomonadota	Gammaproteobacteria	plasmid	86715	NA	human clinical specimen	Humans	Escherichia	4897706	0.0177052277127292	13819	0.159361125526149
GCF_027945055.1_ASM2794505v1	NZ_CP116201.1	3537	2045	0.578173593440769	3	2046	0.578456318914334	0	0	0	0	0	0	0	0	0	0	0	0	CP116201.1	Escherichia coli	DETEC-C31	Pseudomonadota	Gammaproteobacteria	plasmid	3537	NA	human clinical specimen	Humans	Escherichia	4897706	0.000722174830420609	1492	0.421826406559231
GCF_016925535.1_ASM1692553v1	NZ_CP070496.1	3937850	3203471	0.813507624719073	3302	3207834	0.814615589725358	3	351	8.91349340376094e-05	3	4611	0.00117094353517783	3	9382	0.00238251837931866	9	14344	0.0036425968485341	CP070496.1	Natronoglycomyces albus	DSM 106290	Terrabacteria group	Actinomycetota	chromosome	3937850	NA	soda solonchak soil	Earth	Natronoglycomyces	3937850	1	734379	0.186492375280927
GCF_016925535.1_ASM1692553v1	NZ_CP070498.1	59773	50972	0.8527596071805	63	51078	0.854532983119469	0	0	0	0	0	0	0	0	0	0	0	0	CP070498.1	Natronoglycomyces albus	DSM 106290	Terrabacteria group	Actinomycetota	plasmid	59773	NA	soda solonchak soil	Earth	Natronoglycomyces	3937850	0.0151790951915385	8801	0.1472403928195
GCF_016925535.1_ASM1692553v1	NZ_CP070497.1	14756	11014	0.746408240715641	17	11022	0.74695039306045	0	0	0	0	0	0	0	0	0	0	0	0	CP070497.1	Natronoglycomyces albus	DSM 106290	Terrabacteria group	Actinomycetota	plasmid	14756	NA	soda solonchak soil	Earth	Natronoglycomyces	3937850	0.00374722246911386	3742	0.253591759284359
GCF_008065435.1_ASM806543v1	NZ_CP042298.1	5270611	4661689	0.884468423110717	5173	4670604	0.886159877858563	8	928	0.000176070668087628	7	10794	0.00204795990445889	7	20328	0.00385685834147123	22	32050	0.00608088891401775	CP042298.1	Escherichia coli	RM9088	Pseudomonadota	Gammaproteobacteria	chromosome	5270611	crow	cloacal swab	Animals	Escherichia	5270611	1	608922	0.115531576889283
GCF_008065435.1_ASM806543v1	NZ_CP042296.1	167256	138689	0.829201941933324	187	138842	0.830116707322906	0	0	0	0	0	0	0	0	0	0	0	0	CP042296.1	Escherichia coli	RM9088	Pseudomonadota	Gammaproteobacteria	plasmid	167256	crow	cloacal swab	Animals	Escherichia	5270611	0.031733702221621	28567	0.170798058066676
GCF_008065435.1_ASM806543v1	NZ_CP042297.1	86529	72718	0.840388771394561	104	72959	0.843173964797929	0	0	0	0	0	0	0	0	0	0	0	0	CP042297.1	Escherichia coli	RM9088	Pseudomonadota	Gammaproteobacteria	plasmid	86529	crow	cloacal swab	Animals	Escherichia	5270611	0.0164172616799077	13811	0.159611228605439
GCF_000801185.2_ASM80118v2	NZ_CP009106.2	4884464	4304003	0.88116178151789	4627	4311008	0.882595920453094	8	928	0.000189990140166864	7	10794	0.00220986376396673	7	20328	0.00416176677727587	22	32050	0.00656162068140947	CP009106.2	Escherichia coli	94-3024	Pseudomonadota	Gammaproteobacteria	chromosome	4884464	NA	human stool	Humans	Escherichia	4884464	1	580461	0.11883821848211
GCF_000801185.2_ASM80118v2	NZ_CP009107.1	161447	138649	0.858789571809944	168	139143	0.861849399493332	0	0	0	0	0	0	0	0	0	0	0	0	CP009107.1	Escherichia coli	94-3024	Pseudomonadota	Gammaproteobacteria	plasmid	161447	NA	human stool	Humans	Escherichia	4884464	0.033053166120172	22798	0.141210428190056
GCF_018861215.2_ASM1886121v2	NZ_CP076406.1	4367913	3732738	0.854581581638645	3898	3737112	0.855582975210358	8	928	0.000212458444112783	7	10779	0.00246776893221088	7	22204	0.00508343458306061	22	33911	0.00776366195938426	CP076406.1	Providencia rettgeri	PreM15793	Pseudomonadota	Gammaproteobacteria	chromosome	4367913	Homo sapiens	screening	Humans	Providencia	4367913	1	635175	0.145418418361355
GCF_018861215.2_ASM1886121v2	NZ_CP123366.1	224540	188999	0.841716397969181	238	189192	0.842575933018616	0	0	0	0	0	0	0	0	0	0	0	0	CP123366.1	Providencia rettgeri	PreM15793	Pseudomonadota	Gammaproteobacteria	plasmid	224540	Homo sapiens	screening	Humans	Providencia	4367913	0.0514067015528927	35541	0.158283602030819
GCF_018861215.2_ASM1886121v2	NZ_CP123367.1	69153	59937	0.866730293696586	74	60048	0.868335430133183	0	0	0	0	0	0	0	0	0	0	0	0	CP123367.1	Providencia rettgeri	PreM15793	Pseudomonadota	Gammaproteobacteria	plasmid	69153	Homo sapiens	screening	Humans	Providencia	4367913	0.0158320461053139	9216	0.133269706303414
GCF_018861215.2_ASM1886121v2	NZ_CP123368.1	57581	49425	0.858356054948681	88	49587	0.86116948298918	0	0	0	0	0	0	0	0	0	0	0	0	CP123368.1	Providencia rettgeri	PreM15793	Pseudomonadota	Gammaproteobacteria	plasmid	57581	Homo sapiens	screening	Humans	Providencia	4367913	0.0131827259379937	8156	0.141643945051319
GCF_019048365.1_ASM1904836v1	NZ_CP077363.1	4342599	3777560	0.869884601364298	3855	3781412	0.870771627774059	11	1265	0.00029130020985129	10	15450	0.00355777726656318	10	28890	0.00665269807320455	31	45605	0.010501775549619	CP077363.1	Aeromonas sp. FDAARGOS 1415	FDAARGOS 1415	Pseudomonadota	Gammaproteobacteria	chromosome	4342599	NA	NA	Unannotated	Aeromonas	4342599	1	565039	0.130115398635702
GCF_019048365.1_ASM1904836v1	NZ_CP077364.1	3830	2215	0.578328981723238	6	2223	0.580417754569191	0	0	0	0	0	0	0	0	0	0	0	0	CP077364.1	Aeromonas sp. FDAARGOS 1415	FDAARGOS 1415	Pseudomonadota	Gammaproteobacteria	plasmid	3830	NA	NA	Unannotated	Aeromonas	4342599	0.000881960319154497	1615	0.421671018276762
GCF_008000895.1_ASM800089v1	NZ_CP042823.1	6215463	5222661	0.84026901937957	5997	5229639	0.841391703240772	5	580	9.33156548434123e-05	5	7420	0.00119379682575538	5	14037	0.00225839973627065	15	22037	0.00354551221686944	CP042823.1	Methylobacterium sp. WL1	WL1	Pseudomonadota	Alphaproteobacteria	chromosome	6215463	Wheat	leaves	Plants	Methylobacterium	6215463	1	992802	0.15973098062043
GCF_008000895.1_ASM800089v1	NZ_CP042822.1	35731	24223	0.677926730290224	50	24324	0.680753407405334	0	0	0	0	0	0	0	0	0	0	0	0	CP042822.1	Methylobacterium sp. WL1	WL1	Pseudomonadota	Alphaproteobacteria	plasmid	35731	Wheat	leaves	Plants	Methylobacterium	6215463	0.00574872700553442	11508	0.322073269709776
GCF_008973485.1_ASM897348v1	NZ_CP031223.1	4332095	3466173	0.800114725092594	4068	3470865	0.801197803833942	11	1276	0.000294545710562672	11	17094	0.0039458968466758	11	32207	0.00743450916935109	33	50577	0.0116749517265896	CP031223.1	Psychrobacillus glaciei	PB01	Terrabacteria group	Bacillota	chromosome	4332095	NA	Antarctic iceberg	Water	Psychrobacillus	4332095	1	865922	0.199885274907406
GCF_008973485.1_ASM897348v1	NZ_CP031224.1	19243	14377	0.747128826066622	23	14385	0.747544561658785	0	0	0	0	0	0	0	0	0	0	0	0	CP031224.1	Psychrobacillus glaciei	PB01	Terrabacteria group	Bacillota	plasmid	19243	NA	Antarctic iceberg	Water	Psychrobacillus	4332095	0.00444196168366576	4866	0.252871173933378
GCF_030292075.1_ASM3029207v1	NZ_CP128118.1	5513809	4414170	0.800566359843078	5287	4420248	0.801668683119056	12	1392	0.000252457058269519	12	18612	0.00337552497737952	12	35196	0.00638324613710776	36	55200	0.0100112281727568	CP128118.1	Peribacillus frigoritolerans	LN4	Terrabacteria group	Bacillota	chromosome	5513809	NA	rhizosphere soil	Earth	Peribacillus	5513809	1	1099639	0.199433640156922
GCF_030292075.1_ASM3029207v1	NZ_CP128117.1	11426	8347	0.730526868545423	13	8367	0.732277262384036	0	0	0	0	0	0	0	0	0	0	0	0	CP128117.1	Peribacillus frigoritolerans	LN4	Terrabacteria group	Bacillota	plasmid	11426	NA	rhizosphere soil	Earth	Peribacillus	5513809	0.00207225168662897	3079	0.269473131454577
GCF_027886705.1_ASM2788670v1	NZ_CP115659.1	5118956	4530765	0.885095515569972	4819	4538830	0.886671032140147	8	928	0.000181286965545318	7	10787	0.00210726562213076	7	20353	0.00397600604498261	22	32068	0.00626455863265869	CP115659.1	Kosakonia oryzendophytica	FY-07	Pseudomonadota	Gammaproteobacteria	chromosome	5118956	NA	oilfield	Human-impacted	Kosakonia	5118956	1	588191	0.114904484430028
GCF_027886705.1_ASM2788670v1	NZ_CP115660.1	13963	10447	0.74819164935902	15	10470	0.749838859843873	0	0	0	0	0	0	0	0	0	0	0	0	CP115660.1	Kosakonia oryzendophytica	FY-07	Pseudomonadota	Gammaproteobacteria	plasmid	13963	NA	oilfield	Human-impacted	Kosakonia	5118956	0.00272770463352293	3516	0.25180835064098
GCF_037575275.1_ASM3757527v1	NZ_CP148466.1	5486274	4826653	0.879768855875591	5444	4835899	0.881454152672652	8	928	0.000169149408141117	7	10794	0.00196745550805519	7	20342	0.00370779877198988	22	32064	0.00584440368818619	CP148466.1	Escherichia coli	-	Pseudomonadota	Gammaproteobacteria	chromosome	5486274	Chicken	NA	Livestock	Escherichia	5486274	1	659621	0.120231144124409
GCF_037575275.1_ASM3757527v1	NZ_CP148467.1	106456	93998	0.8829751258736	121	94295	0.885765010896521	0	0	0	0	0	0	0	0	0	0	0	0	CP148467.1	Escherichia coli	-	Pseudomonadota	Gammaproteobacteria	plasmid	106456	Chicken	NA	Livestock	Escherichia	5486274	0.0194040618459814	12458	0.1170248741264
GCF_037575275.1_ASM3757527v1	NZ_CP148468.1	98504	83961	0.852361325428409	125	84346	0.85626979615041	0	0	0	0	0	0	0	0	0	0	0	0	CP148468.1	Escherichia coli	-	Pseudomonadota	Gammaproteobacteria	plasmid	98504	Chicken	NA	Livestock	Escherichia	5486274	0.0179546264003584	14543	0.147638674571591
GCF_037575275.1_ASM3757527v1	NZ_CP148469.1	8214	6624	0.806428049671293	11	6687	0.814097881665449	0	0	0	0	0	0	0	0	0	0	0	0	CP148469.1	Escherichia coli	-	Pseudomonadota	Gammaproteobacteria	plasmid	8214	Chicken	NA	Livestock	Escherichia	5486274	0.00149719098973183	1590	0.193571950328707
GCF_037575275.1_ASM3757527v1	NZ_CP148470.1	4237	2897	0.683738494217607	5	2901	0.684682558413972	0	0	0	0	0	0	0	0	0	0	0	0	CP148470.1	Escherichia coli	-	Pseudomonadota	Gammaproteobacteria	plasmid	4237	Chicken	NA	Livestock	Escherichia	5486274	0.0007722909938512	1340	0.316261505782393
GCF_037575275.1_ASM3757527v1	NZ_CP148471.1	3282	1194	0.363802559414991	3	1194	0.363802559414991	0	0	0	0	0	0	0	0	0	0	0	0	CP148471.1	Escherichia coli	-	Pseudomonadota	Gammaproteobacteria	plasmid	3282	Chicken	NA	Livestock	Escherichia	5486274	0.000598220212843908	2088	0.636197440585009
GCF_037575275.1_ASM3757527v1	NZ_CP148472.1	3126	1530	0.489443378119002	5	1530	0.489443378119002	0	0	0	0	0	0	0	0	0	0	0	0	CP148472.1	Escherichia coli	-	Pseudomonadota	Gammaproteobacteria	plasmid	3126	Chicken	NA	Livestock	Escherichia	5486274	0.000569785614061565	1596	0.510556621880998
GCF_037575275.1_ASM3757527v1	NZ_CP148473.1	1902	969	0.509463722397476	3	969	0.509463722397476	0	0	0	0	0	0	0	0	0	0	0	0	CP148473.1	Escherichia coli	-	Pseudomonadota	Gammaproteobacteria	plasmid	1902	Chicken	NA	Livestock	Escherichia	5486274	0.000346683377461643	933	0.490536277602524
GCF_013801845.1_ASM1380184v1	NZ_CP056968.1	4690654	4164798	0.887892818357525	4459	4171947	0.889416912865455	8	928	0.000197840215884608	7	10794	0.00230117164898541	7	20321	0.00433223171011974	22	32043	0.00683124357498976	CP056968.1	Escherichia fergusonii	RHB41-C15	Pseudomonadota	Gammaproteobacteria	chromosome	4690654	NA	Pooled pig faecal samples collected from floor of farm	Livestock	Escherichia	4690654	1	525856	0.112107181642475
GCF_013801845.1_ASM1380184v1	NZ_CP056969.1	106982	92890	0.868276906395468	120	93105	0.870286590267522	0	0	0	0	0	0	0	0	0	0	0	0	CP056969.1	Escherichia fergusonii	RHB41-C15	Pseudomonadota	Gammaproteobacteria	plasmid	106982	NA	Pooled pig faecal samples collected from floor of farm	Livestock	Escherichia	4690654	0.0228074805773353	14092	0.131723093604532
GCF_013801845.1_ASM1380184v1	NZ_CP056970.1	98816	87711	0.887619413860104	112	87959	0.89012912888601	0	0	0	0	0	0	0	0	0	0	0	0	CP056970.1	Escherichia fergusonii	RHB41-C15	Pseudomonadota	Gammaproteobacteria	plasmid	98816	NA	Pooled pig faecal samples collected from floor of farm	Livestock	Escherichia	4690654	0.0210665719535058	11105	0.112380586139896
GCF_013801845.1_ASM1380184v1	NZ_CP056971.1	7424	5849	0.787850215517241	11	5865	0.790005387931034	0	0	0	0	0	0	0	0	0	0	0	0	CP056971.1	Escherichia fergusonii	RHB41-C15	Pseudomonadota	Gammaproteobacteria	plasmid	7424	NA	Pooled pig faecal samples collected from floor of farm	Livestock	Escherichia	4690654	0.00158272172707686	1575	0.212149784482759
GCF_013801845.1_ASM1380184v1	NZ_CP056972.1	3830	2445	0.638381201044386	4	2445	0.638381201044386	0	0	0	0	0	0	0	0	0	0	0	0	CP056972.1	Escherichia fergusonii	RHB41-C15	Pseudomonadota	Gammaproteobacteria	plasmid	3830	NA	Pooled pig faecal samples collected from floor of farm	Livestock	Escherichia	4690654	0.000816517270299621	1385	0.361618798955614
GCF_013801845.1_ASM1380184v1	NZ_CP056973.1	1553	477	0.307147456535737	1	477	0.307147456535737	0	0	0	0	0	0	0	0	0	0	0	0	CP056973.1	Escherichia fergusonii	RHB41-C15	Pseudomonadota	Gammaproteobacteria	plasmid	1553	NA	Pooled pig faecal samples collected from floor of farm	Livestock	Escherichia	4690654	0.000331083895763789	1076	0.692852543464263
GCF_019375055.2_ASM1937505v2	NZ_CP089142.1	4834621	4259486	0.881038244776581	4604	4266337	0.88245531552525	8	928	0.000191948862175546	7	10794	0.00223264657146858	7	20314	0.0042017771403384	22	32036	0.00662637257398253	CP089142.1	Escherichia coli	XD35	Pseudomonadota	Gammaproteobacteria	chromosome	4834621	NA	NA	Unannotated	Escherichia	4834621	1	575135	0.118961755223419
GCF_019375055.2_ASM1937505v2	NZ_CP089134.1	244138	201373	0.824832676600939	262	201924	0.827089596867346	0	0	0	0	0	0	0	0	0	0	0	0	CP089134.1	Escherichia coli	XD35	Pseudomonadota	Gammaproteobacteria	plasmid	244138	NA	NA	Unannotated	Escherichia	4834621	0.0504978570191955	42765	0.175167323399061
GCF_019375055.2_ASM1937505v2	NZ_CP089135.1	129210	107646	0.83310889250058	151	108011	0.835933751257643	0	0	0	0	0	0	0	0	0	0	0	0	CP089135.1	Escherichia coli	XD35	Pseudomonadota	Gammaproteobacteria	plasmid	129210	NA	NA	Unannotated	Escherichia	4834621	0.0267259832776964	21564	0.16689110749942
GCF_019375055.2_ASM1937505v2	NZ_CP089136.1	91079	78796	0.865139055106007	105	79000	0.867378868894037	0	0	0	0	0	0	0	0	0	0	0	0	CP089136.1	Escherichia coli	XD35	Pseudomonadota	Gammaproteobacteria	plasmid	91079	NA	NA	Unannotated	Escherichia	4834621	0.0188389120884553	12283	0.134860944893993
GCF_019375055.2_ASM1937505v2	NZ_CP089137.1	85891	73830	0.859577837025998	111	74184	0.863699339860987	0	0	0	0	0	0	0	0	0	0	0	0	CP089137.1	Escherichia coli	XD35	Pseudomonadota	Gammaproteobacteria	plasmid	85891	NA	NA	Unannotated	Escherichia	4834621	0.0177658186649998	12061	0.140422162974002
GCF_019375055.2_ASM1937505v2	NZ_CP089138.1	33309	26789	0.804257107688613	39	26859	0.80635864180852	0	0	0	0	0	0	0	0	0	0	0	0	CP089138.1	Escherichia coli	XD35	Pseudomonadota	Gammaproteobacteria	plasmid	33309	NA	NA	Unannotated	Escherichia	4834621	0.00688968173513498	6520	0.195742892311387
GCF_019375055.2_ASM1937505v2	NZ_CP089139.1	9988	8364	0.837404885863036	9	8376	0.838606327593112	0	0	0	0	0	0	0	0	0	0	0	0	CP089139.1	Escherichia coli	XD35	Pseudomonadota	Gammaproteobacteria	plasmid	9988	NA	NA	Unannotated	Escherichia	4834621	0.00206593236574284	1624	0.162595114136964
GCF_019375055.2_ASM1937505v2	NZ_CP089140.1	3397	1446	0.425669708566382	4	1446	0.425669708566382	0	0	0	0	0	0	0	0	0	0	0	0	CP089140.1	Escherichia coli	XD35	Pseudomonadota	Gammaproteobacteria	plasmid	3397	NA	NA	Unannotated	Escherichia	4834621	0.000702640393114579	1951	0.574330291433618
GCF_019375055.2_ASM1937505v2	NZ_CP089141.1	3066	1860	0.60665362035225	3	1860	0.60665362035225	0	0	0	0	0	0	0	0	0	0	0	0	CP089141.1	Escherichia coli	XD35	Pseudomonadota	Gammaproteobacteria	plasmid	3066	NA	NA	Unannotated	Escherichia	4834621	0.000634175874386017	1206	0.39334637964775
GCF_004124175.2_ASM412417v2	NZ_CP033352.2	4999270	4386994	0.877526918930164	4786	4395796	0.879287575986094	8	928	0.000185627101556827	7	10794	0.0021591152308237	7	20969	0.00419441238420809	22	32691	0.00653915471658862	CP033352.2	Salmonella enterica subsp. enterica	CFSA629	Pseudomonadota	Gammaproteobacteria	chromosome	4999270	NA	food	Food	Salmonella	4999270	1	612276	0.122473081069836
GCF_004124175.2_ASM412417v2	NZ_CP033351.2	210674	171678	0.814898848457807	220	171956	0.816218422776422	0	0	0	0	0	0	0	0	0	0	0	0	CP033351.2	Salmonella enterica subsp. enterica	CFSA629	Pseudomonadota	Gammaproteobacteria	plasmid	210674	NA	food	Food	Salmonella	4999270	0.0421409525790765	38996	0.185101151542193
GCF_001693315.1_ASM169331v1	NZ_CP016497.1	5178720	4566476	0.881776964191924	4901	4574039	0.883237363672877	8	928	0.000179194858961288	7	10794	0.00208429882287515	7	20328	0.00392529428121235	22	32050	0.00618878796304878	CP016497.1	Escherichia coli	UPEC 26-1	Pseudomonadota	Gammaproteobacteria	chromosome	5178720	Homo sapiens	Urine	Humans	Escherichia	5178720	1	612244	0.118223035808076
GCF_001693315.1_ASM169331v1	NZ_CP016498.1	151033	127641	0.845119940675217	180	128195	0.848788013215655	0	0	0	0	0	0	0	0	0	0	0	0	CP016498.1	Escherichia coli	UPEC 26-1	Pseudomonadota	Gammaproteobacteria	plasmid	151033	Homo sapiens	Urine	Humans	Escherichia	5178720	0.0291641563938579	23392	0.154880059324783
GCF_000765415.1_ASM76541v1	NZ_CP007634.1	3043139	2663524	0.87525545168985	2647	2667020	0.876404265464049	10	1160	0.000381185348418196	9	13888	0.00456370872313095	9	25983	0.0085382231965086	28	41031	0.0134831172680578	CP007634.1	Vibrio cholerae	2012EL-2176	Pseudomonadota	Gammaproteobacteria	chromosome	3043139	Homo sapiens	NA	Humans	Vibrio	3043139	1	379615	0.124744548310149
GCF_000765415.1_ASM76541v1	NZ_CP007635.1	1047617	891387	0.850871072157096	971	892384	0.851822755835386	0	0	0	0	0	0	0	0	0	0	0	0	CP007635.1	Vibrio cholerae	2012EL-2176	Pseudomonadota	Gammaproteobacteria	chromosome	1047617	Homo sapiens	NA	Humans	Vibrio	3043139	0.344255388925711	156230	0.149128927842904
GCF_000765415.1_ASM76541v1	NZ_CP007636.1	167267	145868	0.872066815331177	195	146241	0.874296782987678	0	0	0	0	0	0	0	0	0	0	0	0	CP007636.1	Vibrio cholerae	2012EL-2176	Pseudomonadota	Gammaproteobacteria	plasmid	167267	Homo sapiens	NA	Humans	Vibrio	3043139	0.0549652842016089	21399	0.127933184668823
GCF_002967885.2_ASM296788v2	NZ_CP086336.1	4808263	4245557	0.882971043805216	4551	4252371	0.884388187584581	8	928	0.000193001089998613	7	10794	0.00224488552310887	7	20335	0.0042291779796571	22	32057	0.00666706459276458	CP086336.1	Escherichia coli	EBJ001	Pseudomonadota	Gammaproteobacteria	chromosome	4808263	Homo sapiens	urine	Humans	Escherichia	4808263	1	562706	0.117028956194784
GCF_002967885.2_ASM296788v2	NZ_CP086337.1	46161	39786	0.861896406057061	61	39849	0.86326119451485	0	0	0	0	0	0	0	0	0	0	0	0	CP086337.1	Escherichia coli	EBJ001	Pseudomonadota	Gammaproteobacteria	plasmid	46161	Homo sapiens	urine	Humans	Escherichia	4808263	0.0096003484002435	6375	0.138103593942939
GCF_003006175.1_ASM300617v1	NZ_CP024429.1	5394870	4764158	0.88309041737799	5160	4773175	0.88476182002532	9	1044	0.00019351717464925	8	12320	0.00228365094988387	8	23219	0.00430390352316182	25	36583	0.00678107164769494	CP024429.1	Klebsiella pneumoniae	DA48896	Pseudomonadota	Gammaproteobacteria	chromosome	5394870	Homo sapiens	Trachaeal secretion	Humans	Klebsiella	5394870	1	630712	0.116909582622009
GCF_003006175.1_ASM300617v1	NZ_CP024430.1	131243	111089	0.84643752428701	157	111610	0.850407259815762	0	0	0	0	0	0	0	0	0	0	0	0	CP024430.1	Klebsiella pneumoniae	DA48896	Pseudomonadota	Gammaproteobacteria	plasmid	131243	Homo sapiens	Trachaeal secretion	Humans	Klebsiella	5394870	0.0243273702610072	20154	0.15356247571299
GCF_003006175.1_ASM300617v1	NZ_CP024431.1	114815	94969	0.827148020728999	125	95087	0.828175761006837	0	0	0	0	0	0	0	0	0	0	0	0	CP024431.1	Klebsiella pneumoniae	DA48896	Pseudomonadota	Gammaproteobacteria	plasmid	114815	Homo sapiens	Trachaeal secretion	Humans	Klebsiella	5394870	0.0212822551794575	19846	0.172851979271001
GCF_003006175.1_ASM300617v1	NZ_CP024432.1	45291	39482	0.871740522399594	65	39603	0.874412134861231	0	0	0	0	0	0	0	0	0	0	0	0	CP024432.1	Klebsiella pneumoniae	DA48896	Pseudomonadota	Gammaproteobacteria	plasmid	45291	Homo sapiens	Trachaeal secretion	Humans	Klebsiella	5394870	0.00839519765999922	5809	0.128259477600406
GCF_003006175.1_ASM300617v1	NZ_CP024433.1	55118	50136	0.909612104938496	55	50331	0.913149969157081	0	0	0	0	0	0	0	0	0	0	0	0	CP024433.1	Klebsiella pneumoniae	DA48896	Pseudomonadota	Gammaproteobacteria	plasmid	55118	Homo sapiens	Trachaeal secretion	Humans	Klebsiella	5394870	0.0102167429428327	4982	0.0903878950615044
GCF_003006175.1_ASM300617v1	NZ_CP024434.1	4715	2766	0.586638388123012	5	2802	0.594273594909862	0	0	0	0	0	0	0	0	0	0	0	0	CP024434.1	Klebsiella pneumoniae	DA48896	Pseudomonadota	Gammaproteobacteria	plasmid	4715	Homo sapiens	Trachaeal secretion	Humans	Klebsiella	5394870	0.00087397842765442	1949	0.413361611876988
GCF_003006175.1_ASM300617v1	NZ_CP024435.1	4167	2698	0.647468202543796	6	2700	0.647948164146868	0	0	0	0	0	0	0	0	0	0	0	0	CP024435.1	Klebsiella pneumoniae	DA48896	Pseudomonadota	Gammaproteobacteria	plasmid	4167	Homo sapiens	Trachaeal secretion	Humans	Klebsiella	5394870	0.000772400447091404	1469	0.352531797456203
GCF_003006175.1_ASM300617v1	NZ_CP024436.1	2056	1182	0.574902723735409	2	1182	0.574902723735409	0	0	0	0	0	0	0	0	0	0	0	0	CP024436.1	Klebsiella pneumoniae	DA48896	Pseudomonadota	Gammaproteobacteria	plasmid	2056	Homo sapiens	Trachaeal secretion	Humans	Klebsiella	5394870	0.000381102788389711	874	0.425097276264591
GCF_013167395.1_ASM1316739v1	NZ_CP038319.1	5452405	4803822	0.881046437306106	5300	4812770	0.88268754797195	8	928	0.000170200122698149	7	10794	0.00197967685819377	7	20333	0.00372918005907485	22	32055	0.00587905703996677	CP038319.1	Escherichia coli O157:H7	NE122	Pseudomonadota	Gammaproteobacteria	chromosome	5452405	bovine	NA	Livestock	Escherichia	5452405	1	648583	0.118953562693894
GCF_013167395.1_ASM1316739v1	NZ_CP038320.1	95338	81997	0.860066290461306	102	82339	0.863653527449705	0	0	0	0	0	0	0	0	0	0	0	0	CP038320.1	Escherichia coli O157:H7	NE122	Pseudomonadota	Gammaproteobacteria	plasmid	95338	bovine	NA	Livestock	Escherichia	5452405	0.0174854949329699	13341	0.139933709538694
GCF_023362255.1_ASM2336225v1	NZ_CP096766.1	4049238	3556412	0.878291668704087	3837	3559892	0.879151089661808	6	690	0.000170402431272254	6	9222	0.00227746553796048	6	17346	0.00428376894615728	18	27258	0.00673163691539001	CP096766.1	Acinetobacter baumannii	5626	Pseudomonadota	Gammaproteobacteria	chromosome	4049238	Homo sapiens	sputum	Humans	Acinetobacter	4049238	1	492826	0.121708331295913
GCF_023362255.1_ASM2336225v1	NZ_CP096767.1	110967	97556	0.87914425009237	119	97766	0.881036704605874	0	0	0	0	0	0	0	0	0	0	0	0	CP096767.1	Acinetobacter baumannii	5626	Pseudomonadota	Gammaproteobacteria	plasmid	110967	Homo sapiens	sputum	Humans	Acinetobacter	4049238	0.0274044153492583	13411	0.12085574990763
GCF_005944305.1_ASM594430v1	NZ_CP040724.1	5433031	4806750	0.884727144019609	5225	4816086	0.886445521845909	9	1044	0.000192157931732766	8	12320	0.0022676108419039	8	23208	0.00427164873530079	25	36572	0.00673141750893746	CP040724.1	Klebsiella pneumoniae	KpvST147B_SE1_1_NDM	Pseudomonadota	Gammaproteobacteria	chromosome	5433031	Homo sapiens	rectal swab	Humans	Klebsiella	5433031	1	626281	0.115272855980391
GCF_005944305.1_ASM594430v1	NZ_CP040730.1	79244	60493	0.76337640704659	96	60661	0.765496441370956	0	0	0	0	0	0	0	0	0	0	0	0	CP040730.1	Klebsiella pneumoniae	KpvST147B_SE1_1_NDM	Pseudomonadota	Gammaproteobacteria	plasmid	79244	Homo sapiens	rectal swab	Humans	Klebsiella	5433031	0.0145855968795319	18751	0.23662359295341
GCF_005944305.1_ASM594430v1	NZ_CP040731.1	56271	42117	0.748467238897478	63	42155	0.749142542339749	0	0	0	0	0	0	0	0	0	0	0	0	CP040731.1	Klebsiella pneumoniae	KpvST147B_SE1_1_NDM	Pseudomonadota	Gammaproteobacteria	plasmid	56271	Homo sapiens	rectal swab	Humans	Klebsiella	5433031	0.0103572020848031	14154	0.251532761102522
GCF_005944305.1_ASM594430v1	NZ_CP040725.1	31607	26117	0.82630429968045	42	26198	0.828867023127788	0	0	0	0	0	0	0	0	0	0	0	0	CP040725.1	Klebsiella pneumoniae	KpvST147B_SE1_1_NDM	Pseudomonadota	Gammaproteobacteria	plasmid	31607	Homo sapiens	rectal swab	Humans	Klebsiella	5433031	0.00581756297727732	5490	0.173695700319549
GCF_005944305.1_ASM594430v1	NZ_CP040727.1	3843	2584	0.672391360915951	5	2586	0.672911787665886	0	0	0	0	0	0	0	0	0	0	0	0	CP040727.1	Klebsiella pneumoniae	KpvST147B_SE1_1_NDM	Pseudomonadota	Gammaproteobacteria	plasmid	3843	Homo sapiens	rectal swab	Humans	Klebsiella	5433031	0.000707339972843888	1259	0.327608639084049
GCF_005944305.1_ASM594430v1	NZ_CP040729.1	112707	98380	0.872882784565289	117	98462	0.873610334761816	0	0	0	0	0	0	0	0	0	0	0	0	CP040729.1	Klebsiella pneumoniae	KpvST147B_SE1_1_NDM	Pseudomonadota	Gammaproteobacteria	plasmid	112707	Homo sapiens	rectal swab	Humans	Klebsiella	5433031	0.0207447739576675	14327	0.127117215434711
GCF_005944305.1_ASM594430v1	NZ_CP040728.1	53955	44575	0.826151422481698	64	44601	0.826633305532388	0	0	0	0	0	0	0	0	0	0	0	0	CP040728.1	Klebsiella pneumoniae	KpvST147B_SE1_1_NDM	Pseudomonadota	Gammaproteobacteria	plasmid	53955	Homo sapiens	rectal swab	Humans	Klebsiella	5433031	0.00993092069601664	9380	0.173848577518302
GCF_005944305.1_ASM594430v1	NZ_CP040726.1	339117	274873	0.81055505916837	364	275592	0.81267527136652	0	0	0	0	0	0	0	0	0	0	0	0	CP040726.1	Klebsiella pneumoniae	KpvST147B_SE1_1_NDM	Pseudomonadota	Gammaproteobacteria	plasmid	339117	Homo sapiens	rectal swab	Humans	Klebsiella	5433031	0.0624176449572992	64244	0.18944494083163
GCF_037413555.1_ASM3741355v1	NZ_CP147865.1	7668262	6778383	0.883952973959419	6970	6788092	0.885219101799078	6	702	9.15461678278598e-05	6	9164	0.00119505567232836	6	18739	0.00244370888735935	18	28605	0.00373031072751557	CP147865.1	Streptomyces nigra	-	Terrabacteria group	Actinomycetota	chromosome	7668262	NA	ENVO:09200008	Earth	Streptomyces	7668262	1	889879	0.116047026040581
GCF_037413555.1_ASM3741355v1	NZ_CP147866.1	22791	17130	0.751612478609978	28	17161	0.752972664648326	0	0	0	0	0	0	0	0	0	0	0	0	CP147866.1	Streptomyces nigra	-	Terrabacteria group	Actinomycetota	plasmid	22791	NA	ENVO:09200008	Earth	Streptomyces	7668262	0.00297212067088996	5661	0.248387521390022
GCF_017088305.1_ASM1708830v1	NZ_CP070986.1	2779154	2334747	0.840092704470497	2644	2338367	0.841395259132815	6	690	0.000248276993646268	6	9309	0.00334958048384508	6	17536	0.00630983385591443	18	27535	0.00990769133340578	CP070986.1	Staphylococcus aureus	WBG8287	Terrabacteria group	Bacillota	chromosome	2779154	NA	NA	Unannotated	Staphylococcus	2779154	1	444407	0.159907295529503
GCF_017088305.1_ASM1708830v1	NZ_CP070987.1	19830	15553	0.784316691880988	22	15601	0.786737266767524	0	0	0	0	0	0	0	0	0	0	0	0	CP070987.1	Staphylococcus aureus	WBG8287	Terrabacteria group	Bacillota	plasmid	19830	NA	NA	Unannotated	Staphylococcus	2779154	0.00713526490435579	4277	0.215683308119012
GCF_017088305.1_ASM1708830v1	NZ_CP070988.1	2473	1272	0.514355034371209	3	1272	0.514355034371209	0	0	0	0	0	0	0	0	0	0	0	0	CP070988.1	Staphylococcus aureus	WBG8287	Terrabacteria group	Bacillota	plasmid	2473	NA	NA	Unannotated	Staphylococcus	2779154	0.000889839138097421	1201	0.485644965628791
GCF_964048515.1_30602_6_35	NZ_OZ040091.1	5000132	4421441	0.884264855407817	4777	4428978	0.885772215613508	8	928	0.000185595100289352	7	10794	0.00215874300918456	7	20328	0.00406549267099349	22	32050	0.0064098307804674	OZ040091.1	Escherichia coli	-	Pseudomonadota	Gammaproteobacteria	chromosome	5000132	NA	NA	Unannotated	Escherichia	5000132	1	578691	0.115735144592183
GCF_964048515.1_30602_6_35	NZ_OZ040092.1	153880	129480	0.841434884325448	190	130066	0.845243046529763	0	0	0	0	0	0	0	0	0	0	0	0	OZ040092.1	Escherichia coli	-	Pseudomonadota	Gammaproteobacteria	plasmid	153880	NA	NA	Unannotated	Escherichia	5000132	0.0307751875350491	24400	0.158565115674552
GCF_032917985.1_ASM3291798v1	NZ_CP136626.1	7897608	6645595	0.841469341096697	7553	6655430	0.842714654867651	1	115	1.4561370987266e-05	1	1489	0.000188538099130775	1	2846	0.000360362276780514	3	4450	0.000563461746898555	CP136626.1	Bradyrhizobium sp. BWA-3-5	BWA-3-5	Pseudomonadota	Alphaproteobacteria	chromosome	7897608	Arachis hypogaea	NA	Plants	Bradyrhizobium	7897608	1	1252013	0.158530658903303
GCF_032917985.1_ASM3291798v1	NZ_CP136627.1	143517	101482	0.707107868754224	152	101917	0.710138868566093	0	0	0	0	0	0	0	0	0	0	0	0	CP136627.1	Bradyrhizobium sp. BWA-3-5	BWA-3-5	Pseudomonadota	Alphaproteobacteria	plasmid	143517	Arachis hypogaea	NA	Plants	Bradyrhizobium	7897608	0.0181722111302561	42035	0.292892131245776
GCF_009363455.1_ASM936345v1	NZ_CP045355.1	3539493	3090975	0.8732818513838	3162	3094418	0.874254589569749	12	1393	0.000393559190539436	11	17083	0.00482639745296855	11	31779	0.00897840453420871	34	50255	0.0141983611777167	CP045355.1	Vibrio sp. THAF64	THAF64	Pseudomonadota	Gammaproteobacteria	chromosome	3539493	NA	Surface of a sandy sediment particle present in tank 6 of a marine aquarium containing stony-coral fragments and water maintained at 26 degree C	Earth	Vibrio	3539493	1	448518	0.1267181486162
GCF_009363455.1_ASM936345v1	NZ_CP045356.1	1848699	1649768	0.892394056577085	1634	1651642	0.893407742417776	0	0	0	0	0	0	0	0	0	0	0	0	CP045356.1	Vibrio sp. THAF64	THAF64	Pseudomonadota	Gammaproteobacteria	megaplasmid	1848699	NA	Surface of a sandy sediment particle present in tank 6 of a marine aquarium containing stony-coral fragments and water maintained at 26 degree C	Earth	Vibrio	3539493	0.522306160797606	198931	0.107605943422915
GCF_009363455.1_ASM936345v1	NZ_CP045357.1	396761	327132	0.82450644090523	381	327522	0.8254894004199	0	0	0	0	0	0	0	0	0	0	0	0	CP045357.1	Vibrio sp. THAF64	THAF64	Pseudomonadota	Gammaproteobacteria	plasmid	396761	NA	Surface of a sandy sediment particle present in tank 6 of a marine aquarium containing stony-coral fragments and water maintained at 26 degree C	Earth	Vibrio	3539493	0.112095432876969	69629	0.17549355909477
GCF_009363455.1_ASM936345v1	NZ_CP045358.1	95651	86746	0.906901130150234	119	87099	0.910591629988186	0	0	0	0	0	0	0	0	0	0	0	0	CP045358.1	Vibrio sp. THAF64	THAF64	Pseudomonadota	Gammaproteobacteria	plasmid	95651	NA	Surface of a sandy sediment particle present in tank 6 of a marine aquarium containing stony-coral fragments and water maintained at 26 degree C	Earth	Vibrio	3539493	0.0270239268731426	8905	0.0930988698497663
GCF_023572965.1_ASM2357296v1	NZ_CP097626.1	5465659	4838878	0.885323800844509	5296	4848689	0.887118826842289	9	1044	0.000191010818640534	8	12320	0.0022540740284017	8	23216	0.00424761222754658	25	36580	0.00669269707458881	CP097626.1	Klebsiella pneumoniae	140253	Pseudomonadota	Gammaproteobacteria	chromosome	5465659	Homo sapiens	rectal swab	Humans	Klebsiella	5465659	1	626781	0.114676199155491
GCF_023572965.1_ASM2357296v1	NZ_CP097628.1	205645	174081	0.846512193342897	228	174488	0.848491332150064	0	0	0	0	0	0	0	0	0	0	0	0	CP097628.1	Klebsiella pneumoniae	140253	Pseudomonadota	Gammaproteobacteria	plasmid	205645	Homo sapiens	rectal swab	Humans	Klebsiella	5465659	0.0376249231794373	31564	0.153487806657103
GCF_023572965.1_ASM2357296v1	NZ_CP097629.1	41429	34991	0.844601607569577	53	35199	0.849622245287118	0	0	0	0	0	0	0	0	0	0	0	0	CP097629.1	Klebsiella pneumoniae	140253	Pseudomonadota	Gammaproteobacteria	plasmid	41429	Homo sapiens	rectal swab	Humans	Klebsiella	5465659	0.00757987280216347	6438	0.155398392430423
GCF_023572965.1_ASM2357296v1	NZ_CP097627.1	155793	127772	0.820139544138697	206	128258	0.823259068122445	0	0	0	0	0	0	0	0	0	0	0	0	CP097627.1	Klebsiella pneumoniae	140253	Pseudomonadota	Gammaproteobacteria	plasmid	155793	Homo sapiens	rectal swab	Humans	Klebsiella	5465659	0.0285039736287976	28021	0.179860455861303
GCF_023572965.1_ASM2357296v1	NZ_CP097630.1	10060	7491	0.744632206759443	13	7509	0.746421471172962	0	0	0	0	0	0	0	0	0	0	0	0	CP097630.1	Klebsiella pneumoniae	140253	Pseudomonadota	Gammaproteobacteria	plasmid	10060	Homo sapiens	rectal swab	Humans	Klebsiella	5465659	0.00184058317578905	2569	0.255367793240557
GCF_023572965.1_ASM2357296v1	NZ_CP097631.1	5595	3735	0.667560321715818	11	3825	0.683646112600536	0	0	0	0	0	0	0	0	0	0	0	0	CP097631.1	Klebsiella pneumoniae	140253	Pseudomonadota	Gammaproteobacteria	plasmid	5595	Homo sapiens	rectal swab	Humans	Klebsiella	5465659	0.00102366430104769	1860	0.332439678284182
GCF_030643885.1_ASM3064388v1	NZ_CP119971.1	3159388	2763867	0.874810881094693	3054	2767590	0.875989273872028	2	230	7.27989091558238e-05	2	2970	0.000940055479099117	2	5600	0.00177249517944615	6	8800	0.00278534956770109	CP119971.1	Agrobacterium leguminum	AT13	Pseudomonadota	Alphaproteobacteria	chromosome	3159388	NA	soil	Earth	Agrobacterium	3159388	1	395521	0.125189118905307
GCF_030643885.1_ASM3064388v1	NZ_CP119972.1	2140931	1924775	0.899036447227865	1883	1927220	0.900178473757445	2	230	0.000107429898488088	2	2970	0.00138724695004183	2	5600	0.00261568448492735	6	8800	0.00411036133345727	CP119972.1	Agrobacterium leguminum	AT13	Pseudomonadota	Alphaproteobacteria	chromosome	2140931	NA	soil	Earth	Agrobacterium	3159388	0.677641049469074	216156	0.100963552772135
GCF_030643885.1_ASM3064388v1	NZ_CP119973.1	449449	395755	0.880533720177373	455	396729	0.882700818112845	0	0	0	0	0	0	0	0	0	0	0	0	CP119973.1	Agrobacterium leguminum	AT13	Pseudomonadota	Alphaproteobacteria	plasmid	449449	NA	soil	Earth	Agrobacterium	3159388	0.142258247483373	53694	0.119466279822627
GCF_030643885.1_ASM3064388v1	NZ_CP119974.1	107677	93235	0.86587664960948	113	93587	0.869145685708183	0	0	0	0	0	0	0	0	0	0	0	0	CP119974.1	Agrobacterium leguminum	AT13	Pseudomonadota	Alphaproteobacteria	plasmid	107677	NA	soil	Earth	Agrobacterium	3159388	0.0340816006137898	14442	0.13412335039052
GCF_030643885.1_ASM3064388v1	NZ_CP119975.1	96511	86101	0.892136647636021	99	86199	0.893152075929169	0	0	0	0	0	0	0	0	0	0	0	0	CP119975.1	Agrobacterium leguminum	AT13	Pseudomonadota	Alphaproteobacteria	plasmid	96511	NA	soil	Earth	Agrobacterium	3159388	0.0305473718327727	10410	0.107863352363979
GCF_030643885.1_ASM3064388v1	NZ_CP119976.1	81039	74516	0.919507891262232	66	74590	0.920421031848863	0	0	0	0	0	0	0	0	0	0	0	0	CP119976.1	Agrobacterium leguminum	AT13	Pseudomonadota	Alphaproteobacteria	plasmid	81039	NA	soil	Earth	Agrobacterium	3159388	0.02565022086556	6523	0.0804921087377682
GCF_037201985.1_DCHS_PB2	NZ_CP147511.1	2143014	1835250	0.856387312448729	1882	1836753	0.857088661110007	3	342	0.000159588318135113	3	4593	0.00214324311460401	3	9485	0.00442600934944895	9	14420	0.00672884078218808	CP147511.1	Moraxella lincolnii	-	Pseudomonadota	Gammaproteobacteria	chromosome	2143014	Homo sapiens	nasopharyngeal swab	Humans	Moraxella	2143014	1	307764	0.143612687551271
GCF_037201985.1_DCHS_PB2	NZ_CP147512.1	29173	27161	0.931032118739931	33	27210	0.932711754019127	0	0	0	0	0	0	0	0	0	0	0	0	CP147512.1	Moraxella lincolnii	-	Pseudomonadota	Gammaproteobacteria	plasmid	29173	Homo sapiens	nasopharyngeal swab	Humans	Moraxella	2143014	0.0136130701899288	2012	0.0689678812600692
GCF_037201985.1_DCHS_PB2	NZ_CP147513.1	30016	27899	0.929470948827292	29	27996	0.932702558635394	0	0	0	0	0	0	0	0	0	0	0	0	CP147513.1	Moraxella lincolnii	-	Pseudomonadota	Gammaproteobacteria	plasmid	30016	Homo sapiens	nasopharyngeal swab	Humans	Moraxella	2143014	0.0140064413951565	2117	0.0705290511727079
GCF_027286345.1_ASM2728634v1	NZ_CP114590.1	2842530	2482240	0.87325023834401	2481	2484819	0.874157528680436	10	1160	0.00040808716178897	9	14124	0.00496881299405811	9	26688	0.00938881911536554	28	41972	0.0147657192712126	CP114590.1	Salinivibrio kushneri	TGB19	Pseudomonadota	Gammaproteobacteria	chromosome	2842530	NA	salt water	Water	Salinivibrio	2842530	1	360290	0.12674976165599
GCF_027286345.1_ASM2728634v1	NZ_CP114591.1	607073	526958	0.868030698120325	541	527874	0.869539577612577	0	0	0	0	0	0	0	0	0	0	0	0	CP114591.1	Salinivibrio kushneri	TGB19	Pseudomonadota	Gammaproteobacteria	megaplasmid	607073	NA	salt water	Water	Salinivibrio	2842530	0.213567842731651	80115	0.131969301879675
GCF_022494745.1_ASM2249474v1	NZ_CP091682.1	4956558	4383860	0.8844565119585	4733	4391126	0.885922448602437	8	928	0.000187226700464314	7	10794	0.00217772091035755	7	20335	0.00410264542450628	22	32057	0.00646759303532814	CP091682.1	Escherichia coli	KKo003	Pseudomonadota	Gammaproteobacteria	chromosome	4956558	NA	river water	Water	Escherichia	4956558	1	572698	0.1155434880415
GCF_022494745.1_ASM2249474v1	NZ_CP091684.1	100833	86410	0.856961510616564	119	86729	0.860125157438537	0	0	0	0	0	0	0	0	0	0	0	0	CP091684.1	Escherichia coli	KKo003	Pseudomonadota	Gammaproteobacteria	plasmid	100833	NA	river water	Water	Escherichia	4956558	0.0203433511723256	14423	0.143038489383436
GCF_022494745.1_ASM2249474v1	NZ_CP091685.1	86532	69069	0.79819026487311	102	69389	0.801888318772246	0	0	0	0	0	0	0	0	0	0	0	0	CP091685.1	Escherichia coli	KKo003	Pseudomonadota	Gammaproteobacteria	plasmid	86532	NA	river water	Water	Escherichia	4956558	0.0174580828066574	17463	0.201809735126889
GCF_022494745.1_ASM2249474v1	NZ_CP091686.1	5755	3596	0.624847958297133	10	3600	0.625543006081668	0	0	0	0	0	0	0	0	0	0	0	0	CP091686.1	Escherichia coli	KKo003	Pseudomonadota	Gammaproteobacteria	plasmid	5755	NA	river water	Water	Escherichia	4956558	0.00116108799695272	2159	0.375152041702867
GCF_022494745.1_ASM2249474v1	NZ_CP091687.1	5166	2985	0.577816492450639	5	2985	0.577816492450639	0	0	0	0	0	0	0	0	0	0	0	0	CP091687.1	Escherichia coli	KKo003	Pseudomonadota	Gammaproteobacteria	plasmid	5166	NA	river water	Water	Escherichia	4956558	0.00104225553297268	2181	0.422183507549361
GCF_022494745.1_ASM2249474v1	NZ_CP091689.1	4077	3123	0.766004415011038	3	3123	0.766004415011038	0	0	0	0	0	0	0	0	0	0	0	0	CP091689.1	Escherichia coli	KKo003	Pseudomonadota	Gammaproteobacteria	plasmid	4077	NA	river water	Water	Escherichia	4956558	0.000822546614001087	954	0.233995584988962
GCF_022494745.1_ASM2249474v1	NZ_CP091683.1	4074	3108	0.762886597938144	3	3108	0.762886597938144	0	0	0	0	0	0	0	0	0	0	0	0	CP091683.1	Escherichia coli	KKo003	Pseudomonadota	Gammaproteobacteria	plasmid	4074	NA	river water	Water	Escherichia	4956558	0.000821941355271138	966	0.237113402061856
GCF_022494745.1_ASM2249474v1	NZ_CP091688.1	3172	1643	0.51796973518285	6	1680	0.529634300126103	0	0	0	0	0	0	0	0	0	0	0	0	CP091688.1	Escherichia coli	KKo003	Pseudomonadota	Gammaproteobacteria	plasmid	3172	NA	river water	Water	Escherichia	4956558	0.000639960230466384	1529	0.48203026481715
GCF_022494745.1_ASM2249474v1	NZ_CP091690.1	2101	1233	0.586863398381723	2	1233	0.586863398381723	0	0	0	0	0	0	0	0	0	0	0	0	CP091690.1	Escherichia coli	KKo003	Pseudomonadota	Gammaproteobacteria	plasmid	2101	NA	river water	Water	Escherichia	4956558	0.000423882863874487	868	0.413136601618277
GCF_022936265.1_ASM2293626v1	NZ_CP090007.1	2096969	1835095	0.875117848666337	1862	1837559	0.876292877958616	6	696	0.000331907624766985	6	9288	0.00442925002706287	6	17400	0.00829769061917463	18	27384	0.0130588482710045	CP090007.1	Streptococcus salivarius	SALI-10	Terrabacteria group	Bacillota	chromosome	2096969	Homo sapiens	Human oral cavity	Humans	Streptococcus	2096969	1	261874	0.124882151333663
GCF_022936265.1_ASM2293626v1	NZ_CP090008.1	164439	136593	0.830660609709375	170	136740	0.831554558225238	0	0	0	0	0	0	0	0	0	0	0	0	CP090008.1	Streptococcus salivarius	SALI-10	Terrabacteria group	Bacillota	plasmid	164439	Homo sapiens	Human oral cavity	Humans	Streptococcus	2096969	0.0784174682601412	27846	0.169339390290624
GCF_000774075.2_ASM77407v2	NZ_CP013000.1	5308217	4445738	0.837520018492085	5352	4450671	0.83844933242179	6	696	0.000131117473155299	5	7779	0.00146546382711935	6	17574	0.00331071619717129	17	26049	0.00490729749744594	CP013000.1	Bacillus thuringiensis	XL6	Terrabacteria group	Bacillota	chromosome	5308217	NA	soil sample	Earth	Bacillus	5308217	1	862479	0.162479981507915
GCF_000774075.2_ASM77407v2	NZ_CP013001.1	393620	286882	0.728829835882323	354	287095	0.729370966922412	0	0	0	0	0	0	0	0	0	0	0	0	CP013001.1	Bacillus thuringiensis	XL6	Terrabacteria group	Bacillota	plasmid	393620	NA	soil sample	Earth	Bacillus	5308217	0.0741529594588917	106738	0.271170164117677
GCF_014169415.1_ASM1416941v1	NZ_AP022161.1	5189151	4593476	0.885207618741486	4918	4601432	0.886740817524871	8	928	0.000178834649444582	7	10794	0.0020801090583026	7	20330	0.00391778924914692	22	32052	0.0061767329568941	AP022161.1	Escherichia coli	WP5-S18-ESBL-08	Pseudomonadota	Gammaproteobacteria	chromosome	5189151	NA	wastewater	Human-impacted	Escherichia	5189151	1	595675	0.114792381258514
GCF_014169415.1_ASM1416941v1	NZ_AP022162.1	147186	125653	0.853702118408001	179	126222	0.857567975215034	0	0	0	0	0	0	0	0	0	0	0	0	AP022162.1	Escherichia coli	WP5-S18-ESBL-08	Pseudomonadota	Gammaproteobacteria	plasmid	147186	NA	wastewater	Human-impacted	Escherichia	5189151	0.0283641774926187	21533	0.146297881591999
GCF_014169415.1_ASM1416941v1	NZ_AP022163.1	97833	86471	0.883863318103298	102	86585	0.885028569092229	0	0	0	0	0	0	0	0	0	0	0	0	AP022163.1	Escherichia coli	WP5-S18-ESBL-08	Pseudomonadota	Gammaproteobacteria	plasmid	97833	NA	wastewater	Human-impacted	Escherichia	5189151	0.0188533731240428	11362	0.116136681896702
GCF_014169415.1_ASM1416941v1	NZ_AP022164.1	47454	40517	0.853816327390736	67	40665	0.856935137185485	0	0	0	0	0	0	0	0	0	0	0	0	AP022164.1	Escherichia coli	WP5-S18-ESBL-08	Pseudomonadota	Gammaproteobacteria	plasmid	47454	NA	wastewater	Human-impacted	Escherichia	5189151	0.0091448485503698	6937	0.146183672609264
GCF_014169415.1_ASM1416941v1	NZ_AP022165.1	6647	4719	0.709944335790582	10	4782	0.719422295772529	0	0	0	0	0	0	0	0	0	0	0	0	AP022165.1	Escherichia coli	WP5-S18-ESBL-08	Pseudomonadota	Gammaproteobacteria	plasmid	6647	NA	wastewater	Human-impacted	Escherichia	5189151	0.00128094171859713	1928	0.290055664209418
GCF_014169415.1_ASM1416941v1	NZ_AP022166.1	5277	3063	0.580443433769187	7	3063	0.580443433769187	0	0	0	0	0	0	0	0	0	0	0	0	AP022166.1	Escherichia coli	WP5-S18-ESBL-08	Pseudomonadota	Gammaproteobacteria	plasmid	5277	NA	wastewater	Human-impacted	Escherichia	5189151	0.0010169293589645	2214	0.419556566230813
GCF_014169415.1_ASM1416941v1	NZ_AP022167.1	5167	3294	0.637507257596284	6	3294	0.637507257596284	0	0	0	0	0	0	0	0	0	0	0	0	AP022167.1	Escherichia coli	WP5-S18-ESBL-08	Pseudomonadota	Gammaproteobacteria	plasmid	5167	NA	wastewater	Human-impacted	Escherichia	5189151	0.000995731286293268	1873	0.362492742403716
GCF_014169415.1_ASM1416941v1	NZ_AP022168.1	4082	3117	0.76359627633513	3	3117	0.76359627633513	0	0	0	0	0	0	0	0	0	0	0	0	AP022168.1	Escherichia coli	WP5-S18-ESBL-08	Pseudomonadota	Gammaproteobacteria	plasmid	4082	NA	wastewater	Human-impacted	Escherichia	5189151	0.000786641205854291	965	0.23640372366487
GCF_014169415.1_ASM1416941v1	NZ_AP022169.1	4062	3105	0.764401772525849	3	3105	0.764401772525849	0	0	0	0	0	0	0	0	0	0	0	0	AP022169.1	Escherichia coli	WP5-S18-ESBL-08	Pseudomonadota	Gammaproteobacteria	plasmid	4062	NA	wastewater	Human-impacted	Escherichia	5189151	0.000782787010823158	957	0.235598227474151
GCF_014169415.1_ASM1416941v1	NZ_AP022170.1	2088	1233	0.59051724137931	2	1233	0.59051724137931	0	0	0	0	0	0	0	0	0	0	0	0	AP022170.1	Escherichia coli	WP5-S18-ESBL-08	Pseudomonadota	Gammaproteobacteria	plasmid	2088	NA	wastewater	Human-impacted	Escherichia	5189151	0.000402377961250309	855	0.40948275862069
GCF_030389165.1_ASM3038916v1	NZ_CP128875.1	4987300	4419938	0.88623864616125	4579	4426803	0.887615142461853	8	928	0.000186072624466144	7	10794	0.00216429731518056	7	20328	0.00407595292041786	22	32050	0.00642632286006456	CP128875.1	Escherichia coli	TUM14771	Pseudomonadota	Gammaproteobacteria	chromosome	4987300	Homo sapiens	feces	Humans	Escherichia	4987300	1	567362	0.11376135383875
GCF_030389165.1_ASM3038916v1	NZ_CP128876.1	103545	83255	0.804046549809262	136	83489	0.806306436814911	0	0	0	0	0	0	0	0	0	0	0	0	CP128876.1	Escherichia coli	TUM14771	Pseudomonadota	Gammaproteobacteria	plasmid	103545	Homo sapiens	feces	Humans	Escherichia	4987300	0.0207617348064083	20290	0.195953450190738
GCF_001858005.1_ASM185800v1	NZ_CP017831.1	3143784	2862686	0.910586096245798	2783	2866065	0.911660915635425	4	472	0.000150137541256015	4	6182	0.00196642008484043	4	11447	0.0036411534634695	12	18101	0.00575771108956595	CP017831.1	Butyrivibrio hungatei	MB2003	Terrabacteria group	Bacillota	chromosome	3143784	Bovine	Bovine rumen	Livestock	Butyrivibrio	3143784	1	281098	0.0894139037542019
GCF_001858005.1_ASM185800v1	NZ_CP017830.1	91776	80771	0.880088476290098	89	80886	0.881341527196653	0	0	0	0	0	0	0	0	0	0	0	0	CP017830.1	Butyrivibrio hungatei	MB2003	Terrabacteria group	Bacillota	chromosome	91776	Bovine	Bovine rumen	Livestock	Butyrivibrio	3143784	0.0291928453099831	11005	0.119911523709902
GCF_001858005.1_ASM185800v1	NZ_CP017833.1	6284	4777	0.760184595798854	6	4851	0.77196053469128	0	0	0	0	0	0	0	0	0	0	0	0	CP017833.1	Butyrivibrio hungatei	MB2003	Terrabacteria group	Bacillota	plasmid	6284	Bovine	Bovine rumen	Livestock	Butyrivibrio	3143784	0.00199886506197627	1507	0.239815404201146
GCF_001858005.1_ASM185800v1	NZ_CP017832.1	144470	116293	0.804962968090261	150	116460	0.806118917422302	0	0	0	0	0	0	0	0	0	0	0	0	CP017832.1	Butyrivibrio hungatei	MB2003	Terrabacteria group	Bacillota	plasmid	144470	Bovine	Bovine rumen	Livestock	Butyrivibrio	3143784	0.0459541749687638	28177	0.195037031909739
GCF_034333585.1_ASM3433358v1	NZ_CP139651.1	3033092	2549841	0.840673807454571	2806	2552983	0.841709714047579	6	702	0.000231446985452469	5	7835	0.00258317255131068	5	14605	0.00481521826571696	16	23142	0.00762983780248011	CP139651.1	Lactiplantibacillus plantarum	cqf-43	Terrabacteria group	Bacillota	chromosome	3033092	sow feces	NA	Livestock	Lactiplantibacillus	3033092	1	483251	0.159326192545429
GCF_034333585.1_ASM3433358v1	NZ_CP139652.1	43944	35730	0.813080283997815	50	35823	0.815196613872201	0	0	0	0	0	0	0	0	0	0	0	0	CP139652.1	Lactiplantibacillus plantarum	cqf-43	Terrabacteria group	Bacillota	plasmid	43944	sow feces	NA	Livestock	Lactiplantibacillus	3033092	0.014488185653452	8214	0.186919716002185
GCF_034333585.1_ASM3433358v1	NZ_CP139653.1	43736	34954	0.799204316809951	41	34981	0.799821657216023	0	0	0	0	0	0	0	0	0	0	0	0	CP139653.1	Lactiplantibacillus plantarum	cqf-43	Terrabacteria group	Bacillota	plasmid	43736	sow feces	NA	Livestock	Lactiplantibacillus	3033092	0.0144196087688735	8782	0.200795683190049
GCF_034333585.1_ASM3433358v1	NZ_CP139654.1	38627	28180	0.729541512413597	37	28198	0.730007507701867	0	0	0	0	0	0	0	0	0	0	0	0	CP139654.1	Lactiplantibacillus plantarum	cqf-43	Terrabacteria group	Bacillota	plasmid	38627	sow feces	NA	Livestock	Lactiplantibacillus	3033092	0.0127351890414138	10447	0.270458487586403
GCF_034333585.1_ASM3433358v1	NZ_CP139655.1	6286	3489	0.555042952593064	8	3489	0.555042952593064	0	0	0	0	0	0	0	0	0	0	0	0	CP139655.1	Lactiplantibacillus plantarum	cqf-43	Terrabacteria group	Bacillota	plasmid	6286	sow feces	NA	Livestock	Lactiplantibacillus	3033092	0.00207247257913707	2797	0.444957047406936
GCF_034333585.1_ASM3433358v1	NZ_CP139656.1	3516	2553	0.726109215017065	3	2553	0.726109215017065	0	0	0	0	0	0	0	0	0	0	0	0	CP139656.1	Lactiplantibacillus plantarum	cqf-43	Terrabacteria group	Bacillota	plasmid	3516	sow feces	NA	Livestock	Lactiplantibacillus	3033092	0.00115921310662519	963	0.273890784982935
GCF_001806265.1_ASM180626v1	NZ_CP017249.1	5467107	4819176	0.881485582777143	5332	4828337	0.883161240487885	8	928	0.000169742425015644	7	10793	0.00197417025128647	7	20315	0.00371585922865603	22	32036	0.00585977190495814	CP017249.1	Escherichia coli	NADC 5570/86-24/6565	Pseudomonadota	Gammaproteobacteria	chromosome	5467107	NA	NA	Unannotated	Escherichia	5467107	1	647931	0.118514417222857
GCF_001806265.1_ASM180626v1	NZ_CP017250.1	92690	78745	0.849552271010897	96	79062	0.852972273168627	0	0	0	0	0	0	0	0	0	0	0	0	CP017250.1	Escherichia coli	NADC 5570/86-24/6565	Pseudomonadota	Gammaproteobacteria	plasmid	92690	NA	NA	Unannotated	Escherichia	5467107	0.0169541221710129	13945	0.150447728989103
GCF_025143325.1_ASM2514332v1	NZ_CP081266.1	3786607	3338008	0.881530087489935	3547	3341752	0.882518835464045	4	460	0.000121480787417337	4	5856	0.00154650324155636	4	11312	0.00298737101579329	12	17628	0.00465535504476699	CP081266.1	Phaeobacter inhibens	M644	Pseudomonadota	Alphaproteobacteria	chromosome	3786607	NA	ENVO:00002034	Unannotated	Phaeobacter	3786607	1	448599	0.118469912510065
GCF_025143325.1_ASM2514332v1	NZ_CP081267.1	111859	94027	0.840585022215468	114	94164	0.841809778381713	0	0	0	0	0	0	0	0	0	0	0	0	CP081267.1	Phaeobacter inhibens	M644	Pseudomonadota	Alphaproteobacteria	plasmid	111859	NA	ENVO:00002034	Unannotated	Phaeobacter	3786607	0.0295406943472085	17832	0.159414977784532
GCF_025143325.1_ASM2514332v1	NZ_CP081268.1	237671	216107	0.909269536460065	217	216557	0.911162910073168	0	0	0	0	0	0	0	0	0	0	0	0	CP081268.1	Phaeobacter inhibens	M644	Pseudomonadota	Alphaproteobacteria	plasmid	237671	NA	ENVO:00002034	Unannotated	Phaeobacter	3786607	0.0627662178831867	21564	0.0907304635399355
GCF_025143325.1_ASM2514332v1	NZ_CP081269.1	70200	59605	0.849074074074074	53	59690	0.8502849002849	0	0	0	0	0	0	0	0	0	0	0	0	CP081269.1	Phaeobacter inhibens	M644	Pseudomonadota	Alphaproteobacteria	plasmid	70200	NA	ENVO:00002034	Unannotated	Phaeobacter	3786607	0.0185390245145588	10595	0.150925925925926
GCF_025143325.1_ASM2514332v1	NZ_CP081270.1	78181	70428	0.90083268313273	64	70545	0.90232921042197	0	0	0	0	0	0	0	0	0	0	0	0	CP081270.1	Phaeobacter inhibens	M644	Pseudomonadota	Alphaproteobacteria	plasmid	78181	NA	ENVO:00002034	Unannotated	Phaeobacter	3786607	0.0206467161762496	7753	0.0991673168672695
GCF_900166955.1_E._coli_KV7	NZ_LT795502.1	4997480	4410468	0.882538399353274	4655	4417373	0.883920095728247	8	928	0.000185693589569143	7	10794	0.00215988858384626	7	20323	0.00406664959139406	22	32045	0.00641223176480946	LT795502.1	Escherichia coli	KV7	Pseudomonadota	Gammaproteobacteria	chromosome	4997480	Sus scrofa domestica	pig feces	Livestock	Escherichia	4997480	1	587012	0.117461600646726
GCF_900166955.1_E._coli_KV7	NZ_LT795503.1	223020	185344	0.831064478522106	234	185665	0.832503811317371	0	0	0	0	0	0	0	0	0	0	0	0	LT795503.1	Escherichia coli	KV7	Pseudomonadota	Gammaproteobacteria	plasmid	223020	Sus scrofa domestica	pig feces	Livestock	Escherichia	4997480	0.0446264917518429	37676	0.168935521477894
GCF_900166955.1_E._coli_KV7	NZ_LT795504.1	111093	96155	0.865536082381428	133	96327	0.867084334746564	0	0	0	0	0	0	0	0	0	0	0	0	LT795504.1	Escherichia coli	KV7	Pseudomonadota	Gammaproteobacteria	plasmid	111093	Sus scrofa domestica	pig feces	Livestock	Escherichia	4997480	0.0222298038211258	14938	0.134463917618572
GCF_900166955.1_E._coli_KV7	NZ_LT795505.1	71544	61171	0.855012300123001	96	61638	0.861539751761154	0	0	0	0	0	0	0	0	0	0	0	0	LT795505.1	Escherichia coli	KV7	Pseudomonadota	Gammaproteobacteria	plasmid	71544	Sus scrofa domestica	pig feces	Livestock	Escherichia	4997480	0.0143160152716969	10373	0.144987699876999
GCF_900166955.1_E._coli_KV7	NZ_LT795506.1	56568	47336	0.83679818978928	73	47458	0.838954886154716	0	0	0	0	0	0	0	0	0	0	0	0	LT795506.1	Escherichia coli	KV7	Pseudomonadota	Gammaproteobacteria	plasmid	56568	Sus scrofa domestica	pig feces	Livestock	Escherichia	4997480	0.0113193049296846	9232	0.16320181021072
GCF_900166955.1_E._coli_KV7	NZ_LT795507.1	32709	26617	0.813751566847045	45	26690	0.815983368491852	0	0	0	0	0	0	0	0	0	0	0	0	LT795507.1	Escherichia coli	KV7	Pseudomonadota	Gammaproteobacteria	plasmid	32709	Sus scrofa domestica	pig feces	Livestock	Escherichia	4997480	0.0065450987297598	6092	0.186248433152955
GCF_900166955.1_E._coli_KV7	NZ_LT795508.1	39744	32022	0.80570652173913	49	32188	0.809883252818035	0	0	0	0	0	0	0	0	0	0	0	0	LT795508.1	Escherichia coli	KV7	Pseudomonadota	Gammaproteobacteria	plasmid	39744	Sus scrofa domestica	pig feces	Livestock	Escherichia	4997480	0.00795280821534053	7722	0.19429347826087
GCF_029720005.1_ASM2972000v1	NZ_CP099338.1	4495859	3986631	0.886733992324937	4241	3993511	0.888264289427226	8	928	0.000206412167285495	7	10794	0.0024008760061203	7	20335	0.0045230511010243	22	32057	0.00713033927443009	CP099338.1	Escherichia fergusonii	RHB44-C01	Pseudomonadota	Gammaproteobacteria	chromosome	4495859	NA	Pooled faeces sample collected from floor of poultry farm	Livestock	Escherichia	4495859	1	509228	0.113266007675063
GCF_029720005.1_ASM2972000v1	NZ_CP099339.1	108225	91049	0.841293601293601	125	91285	0.843474243474243	0	0	0	0	0	0	0	0	0	0	0	0	CP099339.1	Escherichia fergusonii	RHB44-C01	Pseudomonadota	Gammaproteobacteria	plasmid	108225	NA	Pooled faeces sample collected from floor of poultry farm	Livestock	Escherichia	4495859	0.0240721517289577	17176	0.158706398706399
GCF_029720005.1_ASM2972000v1	NZ_CP099340.1	99935	87845	0.879021363886526	105	88030	0.88087256716866	0	0	0	0	0	0	0	0	0	0	0	0	CP099340.1	Escherichia fergusonii	RHB44-C01	Pseudomonadota	Gammaproteobacteria	plasmid	99935	NA	Pooled faeces sample collected from floor of poultry farm	Livestock	Escherichia	4495859	0.0222282326914612	12090	0.120978636113474
GCF_029720005.1_ASM2972000v1	NZ_CP099341.1	87118	73795	0.847069491953442	99	73921	0.848515806147983	0	0	0	0	0	0	0	0	0	0	0	0	CP099341.1	Escherichia fergusonii	RHB44-C01	Pseudomonadota	Gammaproteobacteria	plasmid	87118	NA	Pooled faeces sample collected from floor of poultry farm	Livestock	Escherichia	4495859	0.0193773870577347	13323	0.152930508046558
GCF_029720005.1_ASM2972000v1	NZ_CP099342.1	45944	32778	0.713433745429218	48	32875	0.715545011318126	0	0	0	0	0	0	0	0	0	0	0	0	CP099342.1	Escherichia fergusonii	RHB44-C01	Pseudomonadota	Gammaproteobacteria	plasmid	45944	NA	Pooled faeces sample collected from floor of poultry farm	Livestock	Escherichia	4495859	0.0102191816958672	13166	0.286566254570782
GCF_029720005.1_ASM2972000v1	NZ_CP099343.1	1549	603	0.389283408650742	2	603	0.389283408650742	0	0	0	0	0	0	0	0	0	0	0	0	CP099343.1	Escherichia fergusonii	RHB44-C01	Pseudomonadota	Gammaproteobacteria	plasmid	1549	NA	Pooled faeces sample collected from floor of poultry farm	Livestock	Escherichia	4495859	0.000344539274919431	946	0.610716591349258
GCF_015694085.1_ASM1569408v1	NZ_CP065167.1	5356183	4734953	0.884016285477923	5108	4743532	0.885617985793241	9	1044	0.00019491492355657	8	12320	0.00230014545806221	8	23216	0.00433442994759514	25	36580	0.00682949032921392	CP065167.1	Klebsiella pneumoniae	KPN114	Pseudomonadota	Gammaproteobacteria	chromosome	5356183	Homo sapiens	urine	Humans	Klebsiella	5356183	1	621230	0.115983714522077
GCF_015694085.1_ASM1569408v1	NZ_CP065168.1	236645	201894	0.853151344841429	248	202420	0.85537408354286	0	0	0	0	0	0	0	0	0	0	0	0	CP065168.1	Klebsiella pneumoniae	KPN114	Pseudomonadota	Gammaproteobacteria	plasmid	236645	Homo sapiens	urine	Humans	Klebsiella	5356183	0.0441816495067476	34751	0.146848655158571
GCF_015694085.1_ASM1569408v1	NZ_CP065169.1	3514	1465	0.416903813318156	5	1476	0.420034149117815	0	0	0	0	0	0	0	0	0	0	0	0	CP065169.1	Klebsiella pneumoniae	KPN114	Pseudomonadota	Gammaproteobacteria	plasmid	3514	Homo sapiens	urine	Humans	Klebsiella	5356183	0.000656064215879106	2049	0.583096186681844
GCF_015694085.1_ASM1569408v1	NZ_CP065170.1	3223	1359	0.421656841452063	4	1359	0.421656841452063	0	0	0	0	0	0	0	0	0	0	0	0	CP065170.1	Klebsiella pneumoniae	KPN114	Pseudomonadota	Gammaproteobacteria	plasmid	3223	Homo sapiens	urine	Humans	Klebsiella	5356183	0.000601734481439488	1864	0.578343158547937
GCF_015694085.1_ASM1569408v1	NZ_CP065171.1	2723	1914	0.702901211898641	3	1914	0.702901211898641	0	0	0	0	0	0	0	0	0	0	0	0	CP065171.1	Klebsiella pneumoniae	KPN114	Pseudomonadota	Gammaproteobacteria	plasmid	2723	Homo sapiens	urine	Humans	Klebsiella	5356183	0.000508384422264885	809	0.297098788101359
GCF_020827595.1_ASM2082759v1	NZ_CP083492.1	4877488	4303415	0.882301504380944	4616	4310386	0.883730723683995	8	928	0.000190261872504863	7	10794	0.00221302440928609	7	20336	0.00416935930954623	22	32058	0.00657264559133718	CP083492.1	Escherichia coli	elppa8	Pseudomonadota	Gammaproteobacteria	chromosome	4877488	Homo sapiens	blood	Humans	Escherichia	4877488	1	574073	0.117698495619056
GCF_020827595.1_ASM2082759v1	NZ_CP083491.1	6200	4001	0.645322580645161	8	4002	0.645483870967742	0	0	0	0	0	0	0	0	0	0	0	0	CP083491.1	Escherichia coli	elppa8	Pseudomonadota	Gammaproteobacteria	plasmid	6200	Homo sapiens	blood	Humans	Escherichia	4877488	0.00127114613095922	2199	0.354677419354839
GCF_020827595.1_ASM2082759v1	NZ_CP083493.1	96208	78482	0.81575336770331	113	78909	0.820191668052553	0	0	0	0	0	0	0	0	0	0	0	0	CP083493.1	Escherichia coli	elppa8	Pseudomonadota	Gammaproteobacteria	plasmid	96208	Homo sapiens	blood	Humans	Escherichia	4877488	0.0197249075753749	17726	0.18424663229669
GCF_020827595.1_ASM2082759v1	NZ_CP083494.1	137552	121781	0.885345178550657	169	122089	0.887584331743631	0	0	0	0	0	0	0	0	0	0	0	0	CP083494.1	Escherichia coli	elppa8	Pseudomonadota	Gammaproteobacteria	plasmid	137552	Homo sapiens	blood	Humans	Escherichia	4877488	0.0282014020331777	15771	0.114654821449343
GCF_020827595.1_ASM2082759v1	NZ_CP083495.1	63040	50857	0.806741751269036	81	51066	0.810057106598985	0	0	0	0	0	0	0	0	0	0	0	0	CP083495.1	Escherichia coli	elppa8	Pseudomonadota	Gammaproteobacteria	plasmid	63040	Homo sapiens	blood	Humans	Escherichia	4877488	0.0129246858218821	12183	0.193258248730964
GCF_020827595.1_ASM2082759v1	NZ_CP083496.1	110410	97832	0.886079159496422	121	98253	0.889892219907617	0	0	0	0	0	0	0	0	0	0	0	0	CP083496.1	Escherichia coli	elppa8	Pseudomonadota	Gammaproteobacteria	plasmid	110410	Homo sapiens	blood	Humans	Escherichia	4877488	0.0226366523095495	12578	0.113920840503578
GCF_035191405.1_ASM3519140v1	NZ_CP045247.1	4661147	4022875	0.86306546435888	4387	4029300	0.864443880444019	8	928	0.000199092626771908	7	10794	0.00231573902303446	7	20342	0.00436416186831267	22	32064	0.00687899351811904	CP045247.1	Pantoea sp. JZ2	JZ2	Pseudomonadota	Gammaproteobacteria	chromosome	4661147	Tribulus terrestris	plant	Plants	Pantoea	4661147	1	638272	0.13693453564112
GCF_035191405.1_ASM3519140v1	NZ_CP045248.1	284318	233126	0.819948086297737	258	233505	0.821281100739313	0	0	0	0	0	0	0	0	0	0	0	0	CP045248.1	Pantoea sp. JZ2	JZ2	Pseudomonadota	Gammaproteobacteria	plasmid	284318	Tribulus terrestris	plant	Plants	Pantoea	4661147	0.0609974326061804	51192	0.180051913702263
GCF_035191405.1_ASM3519140v1	NZ_CP045249.1	220571	175425	0.795322141169963	220	175804	0.797040408757271	0	0	0	0	0	0	0	0	0	0	0	0	CP045249.1	Pantoea sp. JZ2	JZ2	Pseudomonadota	Gammaproteobacteria	plasmid	220571	Tribulus terrestris	plant	Plants	Pantoea	4661147	0.0473211851074424	45146	0.204677858830037
GCF_035191405.1_ASM3519140v1	NZ_CP045251.1	99017	83782	0.84613753193896	113	84099	0.849339002393528	0	0	0	0	0	0	0	0	0	0	0	0	CP045251.1	Pantoea sp. JZ2	JZ2	Pseudomonadota	Gammaproteobacteria	plasmid	99017	Tribulus terrestris	plant	Plants	Pantoea	4661147	0.0212430545528815	15235	0.15386246806104
GCF_035191405.1_ASM3519140v1	NZ_CP045250.1	29602	21602	0.729747990000676	45	21884	0.739274373353152	0	0	0	0	0	0	0	0	0	0	0	0	CP045250.1	Pantoea sp. JZ2	JZ2	Pseudomonadota	Gammaproteobacteria	plasmid	29602	Tribulus terrestris	plant	Plants	Pantoea	4661147	0.00635079734666167	8000	0.270252009999324
GCF_035191405.1_ASM3519140v1	NZ_CP045252.1	20100	18175	0.904228855721393	26	18342	0.912537313432836	0	0	0	0	0	0	0	0	0	0	0	0	CP045252.1	Pantoea sp. JZ2	JZ2	Pseudomonadota	Gammaproteobacteria	plasmid	20100	Tribulus terrestris	plant	Plants	Pantoea	4661147	0.00431224331693465	1925	0.095771144278607
GCF_001587015.1_ASM158701v1	NZ_CP014744.1	1672837	1573784	0.940787416825429	1719	1579867	0.944423754376547	3	351	0.000209823192576443	3	4539	0.00271335461853127	3	8697	0.00519895243828299	9	13587	0.00812213024939071	CP014744.1	Campylobacter jejuni	OD267	Campylobacterota	Epsilonproteobacteria	chromosome	1672837	chicken	liver	Livestock	Campylobacter	1672837	1	99053	0.0592125831745711
GCF_001587015.1_ASM158701v1	NZ_CP014745.1	116883	101108	0.865035976147087	117	101331	0.866943866943867	0	0	0	0	0	0	0	0	0	0	0	0	CP014745.1	Campylobacter jejuni	OD267	Campylobacterota	Epsilonproteobacteria	plasmid	116883	chicken	liver	Livestock	Campylobacter	1672837	0.0698711231279557	15775	0.134964023852913
GCF_001587015.1_ASM158701v1	NZ_CP014746.1	36602	31229	0.853204742910224	47	31281	0.854625430304355	0	0	0	0	0	0	0	0	0	0	0	0	CP014746.1	Campylobacter jejuni	OD267	Campylobacterota	Epsilonproteobacteria	plasmid	36602	chicken	liver	Livestock	Campylobacter	1672837	0.021880195141547	5373	0.146795257089777
GCF_001865615.1_ASM186561v1	NZ_CP007751.1	1677212	1577793	0.940723653300835	1688	1583516	0.944135863564058	3	351	0.000209275869717126	3	4548	0.00271164289308686	3	9060	0.00540182159440786	9	13959	0.00832274035721185	CP007751.1	Campylobacter jejuni subsp. jejuni D42a	D42a	Campylobacterota	Epsilonproteobacteria	chromosome	1677212	NA	Chicken cecum	Livestock	Campylobacter	1677212	1	99419	0.059276346699165
GCF_001865615.1_ASM186561v1	NZ_CP007752.1	46761	42845	0.916254998823806	55	43100	0.921708261157802	0	0	0	0	0	0	0	0	0	0	0	0	CP007752.1	Campylobacter jejuni subsp. jejuni D42a	D42a	Campylobacterota	Epsilonproteobacteria	plasmid	46761	NA	Chicken cecum	Livestock	Campylobacter	1677212	0.0278801964212038	3916	0.0837450011761938
GCF_036689605.1_ASM3668960v1	NZ_CP144764.1	2975538	2625431	0.882338252779833	2848	2629192	0.883602225883185	4	464	0.000155938186640534	4	6244	0.00209844404608511	4	11656	0.0039172747919872	12	18364	0.00617165702471284	CP144764.1	Enterococcus faecalis	-	Terrabacteria group	Bacillota	chromosome	2975538	Homo sapiens	Infected Human Urine	Humans	Enterococcus	2975538	1	350107	0.117661747220167
GCF_036689605.1_ASM3668960v1	NZ_CP144765.1	47823	42148	0.881333249691571	47	42273	0.883947054764444	0	0	0	0	0	0	0	0	0	0	0	0	CP144765.1	Enterococcus faecalis	-	Terrabacteria group	Bacillota	plasmid	47823	Homo sapiens	Infected Human Urine	Humans	Enterococcus	2975538	0.0160720515079962	5675	0.118666750308429
GCF_036689605.1_ASM3668960v1	NZ_CP144766.1	64713	53325	0.824022993834315	78	53567	0.827762582479564	0	0	0	0	0	0	0	0	0	0	0	0	CP144766.1	Enterococcus faecalis	-	Terrabacteria group	Bacillota	plasmid	64713	Homo sapiens	Infected Human Urine	Humans	Enterococcus	2975538	0.0217483359311829	11388	0.175977006165685
GCF_006352025.1_ASM635202v1	NZ_CP040936.1	4731053	4073865	0.861090543690802	4023	4076674	0.861684280433975	3	336	7.10201301908899e-05	3	4545	0.00096067408249284	3	8718	0.00184271873513148	9	13599	0.00287441294781521	CP040936.1	Hymenobacter sp. DG01	DG01	FCB group	Bacteroidota/Chlorobiota group	chromosome	4731053	NA	water	Water	Hymenobacter	4731053	1	657188	0.138909456309198
GCF_006352025.1_ASM635202v1	NZ_CP040937.1	306172	257618	0.84141593614047	294	257812	0.842049566910103	0	0	0	0	0	0	0	0	0	0	0	0	CP040937.1	Hymenobacter sp. DG01	DG01	FCB group	Bacteroidota/Chlorobiota group	plasmid	306172	NA	water	Water	Hymenobacter	4731053	0.0647154026809676	48554	0.15858406385953
GCF_005979285.1_ASM597928v1	NZ_CP030042.1	2825273	2497201	0.883879540136475	2647	2500529	0.885057479401106	4	464	0.000164231916703271	4	6244	0.00221005191356729	4	11652	0.00412420321859162	12	18360	0.00649848704886218	CP030042.1	Enterococcus faecalis	C25	Terrabacteria group	Bacillota	chromosome	2825273	Pig	faecal swab	Livestock	Enterococcus	2825273	1	328072	0.116120459863525
GCF_005979285.1_ASM597928v1	NZ_CP030043.1	45581	36555	0.801978894714903	57	36655	0.804172791294618	0	0	0	0	0	0	0	0	0	0	0	0	CP030043.1	Enterococcus faecalis	C25	Terrabacteria group	Bacillota	plasmid	45581	Pig	faecal swab	Livestock	Enterococcus	2825273	0.016133308179422	9026	0.198021105285097
GCF_005979285.1_ASM597928v1	NZ_CP030044.1	87767	74751	0.851698246493557	90	75004	0.854580878918044	0	0	0	0	0	0	0	0	0	0	0	0	CP030044.1	Enterococcus faecalis	C25	Terrabacteria group	Bacillota	plasmid	87767	Pig	faecal swab	Livestock	Enterococcus	2825273	0.0310649625717586	13016	0.148301753506443
GCF_030996645.1_ASM3099664v1	NZ_CP115376.1	5199531	4585762	0.881956853416202	4939	4593715	0.883486414447765	8	928	0.00017847763577138	7	10794	0.00207595646607357	7	20329	0.0039097757086168	22	32051	0.00616420981046175	CP115376.1	Escherichia coli	CUVET20-PYO4	Pseudomonadota	Gammaproteobacteria	chromosome	5199531	dog	Endometrium	Livestock	Escherichia	5199531	1	613769	0.118043146583798
GCF_030996645.1_ASM3099664v1	NZ_CP115377.1	127633	105956	0.830161478614465	155	106347	0.833224949660354	0	0	0	0	0	0	0	0	0	0	0	0	CP115377.1	Escherichia coli	CUVET20-PYO4	Pseudomonadota	Gammaproteobacteria	plasmid	127633	dog	Endometrium	Livestock	Escherichia	5199531	0.0245470216448368	21677	0.169838521385535
GCF_030996645.1_ASM3099664v1	NZ_CP115378.1	111925	96687	0.863855260218897	128	96872	0.86550815278088	0	0	0	0	0	0	0	0	0	0	0	0	CP115378.1	Escherichia coli	CUVET20-PYO4	Pseudomonadota	Gammaproteobacteria	plasmid	111925	dog	Endometrium	Livestock	Escherichia	5199531	0.0215259799393445	15238	0.136144739781103
GCF_030996645.1_ASM3099664v1	NZ_CP115379.1	89033	76786	0.862444262239844	112	76949	0.864275044084778	0	0	0	0	0	0	0	0	0	0	0	0	CP115379.1	Escherichia coli	CUVET20-PYO4	Pseudomonadota	Gammaproteobacteria	plasmid	89033	dog	Endometrium	Livestock	Escherichia	5199531	0.0171232751569324	12247	0.137555737760156
GCF_030996645.1_ASM3099664v1	NZ_CP115380.1	4082	3117	0.76359627633513	3	3117	0.76359627633513	0	0	0	0	0	0	0	0	0	0	0	0	CP115380.1	Escherichia coli	CUVET20-PYO4	Pseudomonadota	Gammaproteobacteria	plasmid	4082	dog	Endometrium	Livestock	Escherichia	5199531	0.000785070807347817	965	0.23640372366487
GCF_023516035.1_ASM2351603v1	NZ_CP080056.1	4836940	4278027	0.884449052500134	4504	4284478	0.885782746943315	8	928	0.000191856835106493	7	10794	0.00223157616178824	7	20339	0.00420493121684371	22	32061	0.00662836421373844	CP080056.1	Escherichia coli	18SZHZ655Rt	Pseudomonadota	Gammaproteobacteria	chromosome	4836940	Homo sapiens	Human feces	Humans	Escherichia	4836940	1	558913	0.115550947499866
GCF_023516035.1_ASM2351603v1	NZ_CP080065.1	1718	642	0.373690337601863	2	642	0.373690337601863	0	0	0	0	0	0	0	0	0	0	0	0	CP080065.1	Escherichia coli	18SZHZ655Rt	Pseudomonadota	Gammaproteobacteria	plasmid	1718	Homo sapiens	Human feces	Humans	Escherichia	4836940	0.000355183235682063	1076	0.626309662398137
GCF_023516035.1_ASM2351603v1	NZ_CP080060.1	6647	4763	0.716563863397021	11	4767	0.71716563863397	0	0	0	0	0	0	0	0	0	0	0	0	CP080060.1	Escherichia coli	18SZHZ655Rt	Pseudomonadota	Gammaproteobacteria	plasmid	6647	Homo sapiens	Human feces	Humans	Escherichia	4836940	0.0013742159299061	1884	0.283436136602979
GCF_023516035.1_ASM2351603v1	NZ_CP080062.1	4593	2301	0.500979751796212	6	2301	0.500979751796212	0	0	0	0	0	0	0	0	0	0	0	0	CP080062.1	Escherichia coli	18SZHZ655Rt	Pseudomonadota	Gammaproteobacteria	plasmid	4593	Homo sapiens	Human feces	Humans	Escherichia	4836940	0.000949567288409614	2292	0.499020248203788
GCF_023516035.1_ASM2351603v1	NZ_CP080063.1	4073	3105	0.762337343481463	3	3105	0.762337343481463	0	0	0	0	0	0	0	0	0	0	0	0	CP080063.1	Escherichia coli	18SZHZ655Rt	Pseudomonadota	Gammaproteobacteria	plasmid	4073	Homo sapiens	Human feces	Humans	Escherichia	4836940	0.000842061303220631	968	0.237662656518537
GCF_023516035.1_ASM2351603v1	NZ_CP080064.1	1943	114	0.0586721564590839	1	114	0.0586721564590839	0	0	0	0	0	0	0	0	0	0	0	0	CP080064.1	Escherichia coli	18SZHZ655Rt	Pseudomonadota	Gammaproteobacteria	plasmid	1943	Homo sapiens	Human feces	Humans	Escherichia	4836940	0.00040170024850422	1829	0.941327843540916
GCF_023516035.1_ASM2351603v1	NZ_CP080057.1	108275	92930	0.8582775340568	119	93197	0.860743477256985	0	0	0	0	0	0	0	0	0	0	0	0	CP080057.1	Escherichia coli	18SZHZ655Rt	Pseudomonadota	Gammaproteobacteria	plasmid	108275	Homo sapiens	Human feces	Humans	Escherichia	4836940	0.0223850202814176	15345	0.1417224659432
GCF_023516035.1_ASM2351603v1	NZ_CP080058.1	104551	83035	0.794205698654245	115	83179	0.795583016900843	0	0	0	0	0	0	0	0	0	0	0	0	CP080058.1	Escherichia coli	18SZHZ655Rt	Pseudomonadota	Gammaproteobacteria	plasmid	104551	Homo sapiens	Human feces	Humans	Escherichia	4836940	0.0216151120336411	21516	0.205794301345755
GCF_023516035.1_ASM2351603v1	NZ_CP080059.1	94084	84201	0.894955571616853	94	84300	0.89600782279665	0	0	0	0	0	0	0	0	0	0	0	0	CP080059.1	Escherichia coli	18SZHZ655Rt	Pseudomonadota	Gammaproteobacteria	plasmid	94084	Homo sapiens	Human feces	Humans	Escherichia	4836940	0.0194511405971544	9883	0.105044428383147
GCF_023516035.1_ASM2351603v1	NZ_CP080061.1	4607	3487	0.756891686563924	3	3498	0.759279357499457	0	0	0	0	0	0	0	0	0	0	0	0	CP080061.1	Escherichia coli	18SZHZ655Rt	Pseudomonadota	Gammaproteobacteria	plasmid	4607	Homo sapiens	Human feces	Humans	Escherichia	4836940	0.000952461680318548	1120	0.243108313436076
GCF_005886545.1_ASM588654v1	NZ_CP035648.1	2824869	2413383	0.85433448418316	2656	2416853	0.855562859729071	6	696	0.000246383106614855	6	9363	0.00331448998165933	6	17498	0.00619426953957865	18	27557	0.00975514262785283	CP035648.1	Enterococcus faecium	UAMSEF_01	Terrabacteria group	Bacillota	chromosome	2824869	Homo sapiens	NA	Humans	Enterococcus	2824869	1	411486	0.14566551581684
GCF_005886545.1_ASM588654v1	NZ_CP035649.1	257028	218299	0.849319918452464	294	218518	0.850171965700235	0	0	0	0	0	0	0	0	0	0	0	0	CP035649.1	Enterococcus faecium	UAMSEF_01	Terrabacteria group	Bacillota	plasmid	257028	Homo sapiens	NA	Humans	Enterococcus	2824869	0.0909875820790274	38729	0.150680081547536
GCF_005886545.1_ASM588654v1	NZ_CP035644.1	37314	28334	0.759339658037198	43	28435	0.762046416894463	0	0	0	0	0	0	0	0	0	0	0	0	CP035644.1	Enterococcus faecium	UAMSEF_01	Terrabacteria group	Bacillota	plasmid	37314	Homo sapiens	NA	Humans	Enterococcus	2824869	0.013209108103774	8980	0.240660341962802
GCF_005886545.1_ASM588654v1	NZ_CP035645.1	6303	4448	0.705695700460098	9	4467	0.70871013802951	0	0	0	0	0	0	0	0	0	0	0	0	CP035645.1	Enterococcus faecium	UAMSEF_01	Terrabacteria group	Bacillota	plasmid	6303	Homo sapiens	NA	Humans	Enterococcus	2824869	0.00223125390947332	1855	0.294304299539902
GCF_005886545.1_ASM588654v1	NZ_CP035646.1	4316	3485	0.807460611677479	5	3489	0.808387395736793	0	0	0	0	0	0	0	0	0	0	0	0	CP035646.1	Enterococcus faecium	UAMSEF_01	Terrabacteria group	Bacillota	plasmid	4316	Homo sapiens	NA	Humans	Enterococcus	2824869	0.00152785845998522	831	0.192539388322521
GCF_005886545.1_ASM588654v1	NZ_CP035647.1	3030	1509	0.498019801980198	4	1509	0.498019801980198	0	0	0	0	0	0	0	0	0	0	0	0	CP035647.1	Enterococcus faecium	UAMSEF_01	Terrabacteria group	Bacillota	plasmid	3030	Homo sapiens	NA	Humans	Enterococcus	2824869	0.00107261611069398	1521	0.501980198019802
GCF_013349025.1_ASM1334902v1	NZ_CP054750.1	5450212	4824216	0.885142816462919	5284	4834383	0.887008248486481	9	1044	0.000191552181823386	8	12320	0.00226046252879704	8	23216	0.00425965081725261	25	36580	0.00671166552787304	CP054750.1	Klebsiella pneumoniae	KP20194c3	Pseudomonadota	Gammaproteobacteria	chromosome	5450212	Homo sapiens	bed sheets	Humans	Klebsiella	5450212	1	625996	0.114857183537081
GCF_013349025.1_ASM1334902v1	NZ_CP054751.1	195028	163367	0.837659207908608	220	163893	0.840356256537523	0	0	0	0	0	0	0	0	0	0	0	0	CP054751.1	Klebsiella pneumoniae	KP20194c3	Pseudomonadota	Gammaproteobacteria	plasmid	195028	Homo sapiens	bed sheets	Humans	Klebsiella	5450212	0.0357835621807005	31661	0.162340792091392
GCF_013349025.1_ASM1334902v1	NZ_CP054752.1	133772	106190	0.793813354065126	173	106463	0.795854139879795	0	0	0	0	0	0	0	0	0	0	0	0	CP054752.1	Klebsiella pneumoniae	KP20194c3	Pseudomonadota	Gammaproteobacteria	plasmid	133772	Homo sapiens	bed sheets	Humans	Klebsiella	5450212	0.0245443663475843	27582	0.206186645934874
GCF_013349025.1_ASM1334902v1	NZ_CP054753.1	87095	73615	0.845226476835639	96	73703	0.846236867788048	0	0	0	0	0	0	0	0	0	0	0	0	CP054753.1	Klebsiella pneumoniae	KP20194c3	Pseudomonadota	Gammaproteobacteria	plasmid	87095	Homo sapiens	bed sheets	Humans	Klebsiella	5450212	0.015980112333245	13480	0.154773523164361
GCF_013349025.1_ASM1334902v1	NZ_CP054754.1	11970	8979	0.750125313283208	14	8997	0.751629072681704	0	0	0	0	0	0	0	0	0	0	0	0	CP054754.1	Klebsiella pneumoniae	KP20194c3	Pseudomonadota	Gammaproteobacteria	plasmid	11970	Homo sapiens	bed sheets	Humans	Klebsiella	5450212	0.00219624484331986	2991	0.249874686716792
GCF_013349025.1_ASM1334902v1	NZ_CP054755.1	5596	3527	0.630271622587563	11	3555	0.635275196568978	0	0	0	0	0	0	0	0	0	0	0	0	CP054755.1	Klebsiella pneumoniae	KP20194c3	Pseudomonadota	Gammaproteobacteria	plasmid	5596	Homo sapiens	bed sheets	Humans	Klebsiella	5450212	0.00102674905122957	2069	0.369728377412437
GCF_025200635.1_ASM2520063v1	NZ_CP104117.1	4922028	4352793	0.88434949984031	4686	4360106	0.885835269527114	8	928	0.00018854017084015	7	10794	0.002192998495742	7	20338	0.00413203663205492	22	32060	0.00651357529863707	CP104117.1	Escherichia coli	USDA-ARS-USMARC-50748	Pseudomonadota	Gammaproteobacteria	chromosome	4922028	Bos taurus	feedlot	Livestock	Escherichia	4922028	1	569235	0.11565050015969
GCF_025200635.1_ASM2520063v1	NZ_CP104118.1	126915	108502	0.8549186463381	141	108773	0.857053933735177	0	0	0	0	0	0	0	0	0	0	0	0	CP104118.1	Escherichia coli	USDA-ARS-USMARC-50748	Pseudomonadota	Gammaproteobacteria	plasmid	126915	Bos taurus	feedlot	Livestock	Escherichia	4922028	0.0257851032135534	18413	0.1450813536619
GCF_025200635.1_ASM2520063v1	NZ_CP104119.1	74189	63219	0.852134413457521	101	63613	0.857445173812829	0	0	0	0	0	0	0	0	0	0	0	0	CP104119.1	Escherichia coli	USDA-ARS-USMARC-50748	Pseudomonadota	Gammaproteobacteria	plasmid	74189	Bos taurus	feedlot	Livestock	Escherichia	4922028	0.0150728520845473	10970	0.147865586542479
GCF_025200635.1_ASM2520063v1	NZ_CP104120.1	48650	40586	0.834244604316547	58	40661	0.835786228160329	0	0	0	0	0	0	0	0	0	0	0	0	CP104120.1	Escherichia coli	USDA-ARS-USMARC-50748	Pseudomonadota	Gammaproteobacteria	plasmid	48650	Bos taurus	feedlot	Livestock	Escherichia	4922028	0.00988413718897983	8064	0.165755395683453
GCF_003491425.1_ASM349142v1	NZ_CP030364.1	3507364	2982881	0.850462341519158	2897	2984214	0.850842399021031	1	112	3.19328133606891e-05	1	1540	0.000439076183709475	1	2943	0.000839091693933108	3	4595	0.00131010069100327	CP030364.1	Salinibacter ruber	M1	FCB group	Bacteroidota/Chlorobiota group	chromosome	3507364	NA	ENVO:00002006	Water	Salinibacter	3507364	1	524483	0.149537658480842
GCF_003491425.1_ASM349142v1	NZ_CP030368.1	10454	5628	0.538358523053377	9	5628	0.538358523053377	0	0	0	0	0	0	0	0	0	0	0	0	CP030368.1	Salinibacter ruber	M1	FCB group	Bacteroidota/Chlorobiota group	plasmid	10454	NA	ENVO:00002006	Water	Salinibacter	3507364	0.00298058598993432	4826	0.461641476946623
GCF_003491425.1_ASM349142v1	NZ_CP030367.1	61537	46658	0.758210507499553	53	46796	0.760453060760193	0	0	0	0	0	0	0	0	0	0	0	0	CP030367.1	Salinibacter ruber	M1	FCB group	Bacteroidota/Chlorobiota group	plasmid	61537	NA	ENVO:00002006	Water	Salinibacter	3507364	0.0175450851408636	14879	0.241789492500447
GCF_003491425.1_ASM349142v1	NZ_CP030366.1	66674	38802	0.581965983741788	42	38814	0.582145963943966	0	0	0	0	0	0	0	0	0	0	0	0	CP030366.1	Salinibacter ruber	M1	FCB group	Bacteroidota/Chlorobiota group	plasmid	66674	NA	ENVO:00002006	Water	Salinibacter	3507364	0.0190097178393802	27872	0.418034016258212
GCF_003491425.1_ASM349142v1	NZ_CP030365.1	116866	92006	0.787277736895247	72	92016	0.787363304981774	0	0	0	0	0	0	0	0	0	0	0	0	CP030365.1	Salinibacter ruber	M1	FCB group	Bacteroidota/Chlorobiota group	plasmid	116866	NA	ENVO:00002006	Water	Salinibacter	3507364	0.033320180055449	24860	0.212722263104752
GCF_030845695.1_ASM3084569v1	NZ_CP132660.1	5336117	4719674	0.884477233164115	5097	4728747	0.886177533213758	9	1044	0.000195647884032528	8	12320	0.00230879495333404	8	23219	0.00435129139784604	25	36583	0.00685573423521261	CP132660.1	Klebsiella pneumoniae	489775	Pseudomonadota	Gammaproteobacteria	chromosome	5336117	Homo sapiens	wound	Humans	Klebsiella	5336117	1	616443	0.115522766835885
GCF_030845695.1_ASM3084569v1	NZ_CP132661.1	305455	249486	0.816768427427935	328	249987	0.818408603558626	0	0	0	0	0	0	0	0	0	0	0	0	CP132661.1	Klebsiella pneumoniae	489775	Pseudomonadota	Gammaproteobacteria	plasmid	305455	Homo sapiens	wound	Humans	Klebsiella	5336117	0.0572429352654749	55969	0.183231572572065
GCF_030845695.1_ASM3084569v1	NZ_CP132662.1	149780	125041	0.834831085592202	168	125242	0.836173053812258	0	0	0	0	0	0	0	0	0	0	0	0	CP132662.1	Klebsiella pneumoniae	489775	Pseudomonadota	Gammaproteobacteria	plasmid	149780	Homo sapiens	wound	Humans	Klebsiella	5336117	0.0280690996842835	24739	0.165168914407798
GCF_030845695.1_ASM3084569v1	NZ_CP132663.1	65499	57298	0.87479198155697	84	57471	0.877433243255622	0	0	0	0	0	0	0	0	0	0	0	0	CP132663.1	Klebsiella pneumoniae	489775	Pseudomonadota	Gammaproteobacteria	plasmid	65499	Homo sapiens	wound	Humans	Klebsiella	5336117	0.0122746558967879	8201	0.12520801844303
GCF_003010655.1_ASM301065v1	NZ_CP027607.1	3944627	3461622	0.877553695190952	3698	3464700	0.87833399710543	6	690	0.000174921481802969	6	9222	0.00233786363070577	6	17355	0.00439965553143555	18	27267	0.00691244064394428	CP027607.1	Acinetobacter baumannii	AR_0102	Pseudomonadota	Gammaproteobacteria	chromosome	3944627	NA	NA	Unannotated	Acinetobacter	3944627	1	483005	0.122446304809048
GCF_003010655.1_ASM301065v1	NZ_CP027608.1	106967	93820	0.877092935204315	121	94032	0.87907485486178	0	0	0	0	0	0	0	0	0	0	0	0	CP027608.1	Acinetobacter baumannii	AR_0102	Pseudomonadota	Gammaproteobacteria	plasmid	106967	NA	NA	Unannotated	Acinetobacter	3944627	0.0271171393391568	13147	0.122907064795685
GCF_003010655.1_ASM301065v1	NZ_CP027609.1	8731	6145	0.70381399610583	10	6160	0.705532012369717	0	0	0	0	0	0	0	0	0	0	0	0	CP027609.1	Acinetobacter baumannii	AR_0102	Pseudomonadota	Gammaproteobacteria	plasmid	8731	NA	NA	Unannotated	Acinetobacter	3944627	0.00221339051829235	2586	0.29618600389417
GCF_003071665.1_ASM307166v1	NZ_CP026265.1	5301880	4693384	0.885230144778833	5237	4700936	0.8866545451802	2	230	4.33808384950244e-05	2	2970	0.000560178653609663	2	5628	0.00106151025673912	6	8828	0.00166506974884381	CP026265.1	Aminobacter sp. MSH1	MSH1	Pseudomonadota	Alphaproteobacteria	chromosome	5301880	NA	soil from courtyard of a former plant nursery located above a BAM-contaminated aquifer	Human-impacted	Aminobacter	5301880	1	608496	0.114769855221167
GCF_003071665.1_ASM307166v1	NZ_CP026266.1	367312	336223	0.91536078320338	324	336692	0.916637626867622	0	0	0	0	0	0	0	0	0	0	0	0	CP026266.1	Aminobacter sp. MSH1	MSH1	Pseudomonadota	Alphaproteobacteria	plasmid	367312	NA	soil from courtyard of a former plant nursery located above a BAM-contaminated aquifer	Human-impacted	Aminobacter	5301880	0.0692795763012365	31089	0.0846392167966198
GCF_003071665.1_ASM307166v1	NZ_CP026268.1	40564	35605	0.877748742727542	41	35643	0.878685533971009	0	0	0	0	0	0	0	0	0	0	0	0	CP026268.1	Aminobacter sp. MSH1	MSH1	Pseudomonadota	Alphaproteobacteria	plasmid	40564	NA	soil from courtyard of a former plant nursery located above a BAM-contaminated aquifer	Human-impacted	Aminobacter	5301880	0.00765087101179204	4959	0.122251257272458
GCF_003071665.1_ASM307166v1	NZ_CP026267.1	53893	48456	0.899114912882935	61	48737	0.904328948100866	0	0	0	0	0	0	0	0	0	0	0	0	CP026267.1	Aminobacter sp. MSH1	MSH1	Pseudomonadota	Alphaproteobacteria	plasmid	53893	NA	soil from courtyard of a former plant nursery located above a BAM-contaminated aquifer	Human-impacted	Aminobacter	5301880	0.0101648849087493	5437	0.100885087117065
GCF_021137855.1_ASM2113785v1	NZ_CP083036.1	5481132	4847902	0.884470945052956	5294	4857568	0.886234449380164	9	1044	0.000190471603311141	8	12320	0.00224771087432304	8	23216	0.00423562140083472	25	36580	0.0066738038784689	CP083036.1	Klebsiella pneumoniae	4906.28	Pseudomonadota	Gammaproteobacteria	chromosome	5481132	Homo sapiens	Tracheobronchial	Humans	Klebsiella	5481132	1	633230	0.115529054947044
GCF_021137855.1_ASM2113785v1	NZ_CP083037.1	194848	163653	0.839900845787486	217	164025	0.841810026276893	0	0	0	0	0	0	0	0	0	0	0	0	CP083037.1	Klebsiella pneumoniae	4906.28	Pseudomonadota	Gammaproteobacteria	plasmid	194848	Homo sapiens	Tracheobronchial	Humans	Klebsiella	5481132	0.0355488610746831	31195	0.160099154212514
GCF_021137855.1_ASM2113785v1	NZ_CP083038.1	63589	55783	0.877242919372847	83	55956	0.879963515702401	0	0	0	0	0	0	0	0	0	0	0	0	CP083038.1	Klebsiella pneumoniae	4906.28	Pseudomonadota	Gammaproteobacteria	plasmid	63589	Homo sapiens	Tracheobronchial	Humans	Klebsiella	5481132	0.0116014356158545	7806	0.122757080627153
GCF_021137855.1_ASM2113785v1	NZ_CP083039.1	45991	42147	0.916418429692766	42	42258	0.918831945380618	0	0	0	0	0	0	0	0	0	0	0	0	CP083039.1	Klebsiella pneumoniae	4906.28	Pseudomonadota	Gammaproteobacteria	plasmid	45991	Homo sapiens	Tracheobronchial	Humans	Klebsiella	5481132	0.00839078496923628	3844	0.083581570307234
GCF_021137855.1_ASM2113785v1	NZ_CP083040.1	3541	2022	0.571025134142897	5	2040	0.576108443942389	0	0	0	0	0	0	0	0	0	0	0	0	CP083040.1	Klebsiella pneumoniae	4906.28	Pseudomonadota	Gammaproteobacteria	plasmid	3541	Homo sapiens	Tracheobronchial	Humans	Klebsiella	5481132	0.0006460344323034	1519	0.428974865857103
GCF_021137855.1_ASM2113785v1	NZ_CP083041.1	2880	867	0.301041666666667	2	867	0.301041666666667	0	0	0	0	0	0	0	0	0	0	0	0	CP083041.1	Klebsiella pneumoniae	4906.28	Pseudomonadota	Gammaproteobacteria	plasmid	2880	Homo sapiens	Tracheobronchial	Humans	Klebsiella	5481132	0.000525438905685906	2013	0.698958333333333
GCF_021137855.1_ASM2113785v1	NZ_CP083042.1	2299	1182	0.514136581122227	2	1182	0.514136581122227	0	0	0	0	0	0	0	0	0	0	0	0	CP083042.1	Klebsiella pneumoniae	4906.28	Pseudomonadota	Gammaproteobacteria	plasmid	2299	Homo sapiens	Tracheobronchial	Humans	Klebsiella	5481132	0.000419438904226353	1117	0.485863418877773
GCF_017161865.1_ASM1716186v1	NZ_CP071023.1	4705129	4196028	0.89179871582692	4390	4203712	0.893431827267648	9	1044	0.000221885521098359	8	12336	0.00262181972056452	8	23248	0.00494099099089525	25	36628	0.00778469623255813	CP071023.1	Enterobacter hormaechei	RIVM_C012369	Pseudomonadota	Gammaproteobacteria	chromosome	4705129	Homo sapiens	NA	Humans	Enterobacter	4705129	1	509101	0.10820128417308
GCF_017161865.1_ASM1716186v1	NZ_CP071024.1	316078	264247	0.836018324590766	328	264809	0.837796366719607	0	0	0	0	0	0	0	0	0	0	0	0	CP071024.1	Enterobacter hormaechei	RIVM_C012369	Pseudomonadota	Gammaproteobacteria	plasmid	316078	Homo sapiens	NA	Humans	Enterobacter	4705129	0.0671773292506964	51831	0.163981675409234
GCF_030518615.1_ASM3051861v1	NZ_CP130335.1	5548786	4632763	0.834914700260561	5578	4637823	0.835826611442575	14	1624	0.000292676632330027	14	21728	0.00391581149462243	14	40910	0.00737278388461909	42	64262	0.0115812720115715	CP130335.1	Bacillus cereus	DW444	Terrabacteria group	Bacillota	chromosome	5548786	NA	Wenzhou; China	Unannotated	Bacillus	5548786	1	916023	0.165085299739439
GCF_030518615.1_ASM3051861v1	NZ_CP130336.1	290265	217459	0.749174030627185	276	217665	0.749883726939176	0	0	0	0	0	0	0	0	0	0	0	0	CP130336.1	Bacillus cereus	DW444	Terrabacteria group	Bacillota	plasmid	290265	NA	Wenzhou; China	Unannotated	Bacillus	5548786	0.0523114425389626	72806	0.250825969372814
GCF_030518615.1_ASM3051861v1	NZ_CP130337.1	67560	54143	0.801406157489639	73	54237	0.802797513321492	0	0	0	0	0	0	0	0	0	0	0	0	CP130337.1	Bacillus cereus	DW444	Terrabacteria group	Bacillota	plasmid	67560	NA	Wenzhou; China	Unannotated	Bacillus	5548786	0.012175636256291	13417	0.198593842510361
GCF_030518615.1_ASM3051861v1	NZ_CP130338.1	77364	63222	0.81720179928649	95	63267	0.817783465177602	0	0	0	0	0	0	0	0	0	0	0	0	CP130338.1	Bacillus cereus	DW444	Terrabacteria group	Bacillota	plasmid	77364	NA	Wenzhou; China	Unannotated	Bacillus	5548786	0.0139425092263425	14142	0.18279820071351
GCF_002173555.1_ASM217355v1	NZ_CP021479.1	2411324	2071428	0.85904175465429	2355	2073926	0.860077700051922	5	585	0.000242605307291762	5	7830	0.00324717872836666	5	14596	0.0060531060944112	15	23011	0.00954289013006962	CP021479.1	Levilactobacillus brevis	SRCM101174	Terrabacteria group	Bacillota	chromosome	2411324	NA	food	Food	Levilactobacillus	2411324	1	339896	0.14095824534571
GCF_002173555.1_ASM217355v1	NZ_CP021478.1	35931	27101	0.754251203695973	33	27121	0.754807826111157	0	0	0	0	0	0	0	0	0	0	0	0	CP021478.1	Levilactobacillus brevis	SRCM101174	Terrabacteria group	Bacillota	plasmid	35931	NA	food	Food	Levilactobacillus	2411324	0.0149009423868381	8830	0.245748796304027
GCF_002173555.1_ASM217355v1	NZ_CP021480.1	50390	39378	0.781464576304822	60	39540	0.784679499900774	0	0	0	0	0	0	0	0	0	0	0	0	CP021480.1	Levilactobacillus brevis	SRCM101174	Terrabacteria group	Bacillota	plasmid	50390	NA	food	Food	Levilactobacillus	2411324	0.0208972332212511	11012	0.218535423695178
GCF_002173555.1_ASM217355v1	NZ_CP021481.1	34853	27962	0.802283878001894	48	27998	0.803316787650991	0	0	0	0	0	0	0	0	0	0	0	0	CP021481.1	Levilactobacillus brevis	SRCM101174	Terrabacteria group	Bacillota	plasmid	34853	NA	food	Food	Levilactobacillus	2411324	0.0144538850855381	6891	0.197716121998106
GCF_002173555.1_ASM217355v1	NZ_CP021482.1	29400	20790	0.707142857142857	33	20825	0.708333333333333	0	0	0	0	0	0	0	0	0	0	0	0	CP021482.1	Levilactobacillus brevis	SRCM101174	Terrabacteria group	Bacillota	plasmid	29400	NA	food	Food	Levilactobacillus	2411324	0.0121924718536373	8610	0.292857142857143
GCF_002173555.1_ASM217355v1	NZ_CP021483.1	9351	5949	0.63618864292589	13	5966	0.638006630306919	0	0	0	0	0	0	0	0	0	0	0	0	CP021483.1	Levilactobacillus brevis	SRCM101174	Terrabacteria group	Bacillota	plasmid	9351	NA	food	Food	Levilactobacillus	2411324	0.00387795252732524	3402	0.36381135707411
GCF_016903235.1_ASM1690323v1	NZ_CP069853.1	5361696	4744201	0.884832150125632	5165	4753220	0.886514267127416	9	1044	0.000194714508245152	8	12320	0.00229778040381252	8	23216	0.00432997320250906	25	36580	0.00682246811456674	CP069853.1	Klebsiella pneumoniae	FDAARGOS_1324	Pseudomonadota	Gammaproteobacteria	chromosome	5361696	Homo sapiens	NA	Humans	Klebsiella	5361696	1	617495	0.115167849874368
GCF_016903235.1_ASM1690323v1	NZ_CP069854.1	137344	113841	0.828874941752097	161	114143	0.831073800093197	0	0	0	0	0	0	0	0	0	0	0	0	CP069854.1	Klebsiella pneumoniae	FDAARGOS_1324	Pseudomonadota	Gammaproteobacteria	plasmid	137344	Homo sapiens	NA	Humans	Klebsiella	5361696	0.0256157753069178	23503	0.171125058247903
GCF_016903235.1_ASM1690323v1	NZ_CP069855.1	104812	91374	0.871789489753082	108	91483	0.872829447009884	0	0	0	0	0	0	0	0	0	0	0	0	CP069855.1	Klebsiella pneumoniae	FDAARGOS_1324	Pseudomonadota	Gammaproteobacteria	plasmid	104812	Homo sapiens	NA	Humans	Klebsiella	5361696	0.0195482921821752	13438	0.128210510246918
GCF_016903235.1_ASM1690323v1	NZ_CP069860.1	18968	17741	0.935312104597216	26	17793	0.93805356389709	0	0	0	0	0	0	0	0	0	0	0	0	CP069860.1	Klebsiella pneumoniae	FDAARGOS_1324	Pseudomonadota	Gammaproteobacteria	plasmid	18968	Homo sapiens	NA	Humans	Klebsiella	5361696	0.00353768658275292	1227	0.0646878954027836
GCF_016903235.1_ASM1690323v1	NZ_CP069856.1	17733	14796	0.834376586026053	25	14874	0.83877516494671	0	0	0	0	0	0	0	0	0	0	0	0	CP069856.1	Klebsiella pneumoniae	FDAARGOS_1324	Pseudomonadota	Gammaproteobacteria	plasmid	17733	Homo sapiens	NA	Humans	Klebsiella	5361696	0.00330734901792269	2937	0.165623413973947
GCF_016903235.1_ASM1690323v1	NZ_CP069857.1	5430	4501	0.828913443830571	7	4514	0.831307550644567	0	0	0	0	0	0	0	0	0	0	0	0	CP069857.1	Klebsiella pneumoniae	FDAARGOS_1324	Pseudomonadota	Gammaproteobacteria	plasmid	5430	Homo sapiens	NA	Humans	Klebsiella	5361696	0.00101273925265438	929	0.171086556169429
GCF_016903235.1_ASM1690323v1	NZ_CP069858.1	3005	813	0.270549084858569	3	813	0.270549084858569	0	0	0	0	0	0	0	0	0	0	0	0	CP069858.1	Klebsiella pneumoniae	FDAARGOS_1324	Pseudomonadota	Gammaproteobacteria	plasmid	3005	Homo sapiens	NA	Humans	Klebsiella	5361696	0.000560456989728623	2192	0.729450915141431
GCF_016903235.1_ASM1690323v1	NZ_CP069859.1	1270	800	0.62992125984252	3	801	0.630708661417323	0	0	0	0	0	0	0	0	0	0	0	0	CP069859.1	Klebsiella pneumoniae	FDAARGOS_1324	Pseudomonadota	Gammaproteobacteria	plasmid	1270	Homo sapiens	NA	Humans	Klebsiella	5361696	0.000236865350068337	470	0.37007874015748
GCF_020904995.2_ASM2090499v2	NZ_CP106769.1	2207788	1882127	0.852494442401173	2261	1885165	0.853870480317857	4	456	0.000206541570114522	4	6164	0.00279193473286384	4	11568	0.00523963351553682	12	18188	0.00823810981851518	CP106769.1	Neisseria gonorrhoeae	10524	Pseudomonadota	Betaproteobacteria	chromosome	2207788	Homo sapiens	urethal swab	Humans	Neisseria	2207788	1	325661	0.147505557598827
GCF_020904995.2_ASM2090499v2	NZ_CP106770.1	4207	3913	0.930116472545757	10	3957	0.940575231756596	0	0	0	0	0	0	0	0	0	0	0	0	CP106770.1	Neisseria gonorrhoeae	10524	Pseudomonadota	Betaproteobacteria	plasmid	4207	Homo sapiens	urethal swab	Humans	Neisseria	2207788	0.00190552716112235	294	0.0698835274542429
GCF_029854985.1_ASM2985498v1	NZ_CP123209.1	6108757	5374001	0.879720866290802	5455	5380579	0.880797681099445	6	696	0.000113934798846967	5	7695	0.00125966706483823	5	14465	0.00236791216281807	16	22856	0.00374151402650326	CP123209.1	Pseudomonas amygdali pv. aesculi	1804	Pseudomonadota	Gammaproteobacteria	chromosome	6108757	Aesculus hippocastanum	NA	Plants	Pseudomonas	6108757	1	734756	0.120279133709198
GCF_029854985.1_ASM2985498v1	NZ_CP123214.1	114960	96949	0.843328114126653	120	97236	0.845824634655532	0	0	0	0	0	0	0	0	0	0	0	0	CP123214.1	Pseudomonas amygdali pv. aesculi	1804	Pseudomonadota	Gammaproteobacteria	plasmid	114960	Aesculus hippocastanum	NA	Plants	Pseudomonas	6108757	0.0188188857405852	18011	0.156671885873347
GCF_029854985.1_ASM2985498v1	NZ_CP123212.1	58465	50919	0.870931326434619	66	51036	0.872932523732147	0	0	0	0	0	0	0	0	0	0	0	0	CP123212.1	Pseudomonas amygdali pv. aesculi	1804	Pseudomonadota	Gammaproteobacteria	plasmid	58465	Aesculus hippocastanum	NA	Plants	Pseudomonas	6108757	0.00957068680256884	7546	0.129068673565381
GCF_029854985.1_ASM2985498v1	NZ_CP123211.1	70047	55892	0.79792139563436	73	55996	0.799406113038388	0	0	0	0	0	0	0	0	0	0	0	0	CP123211.1	Pseudomonas amygdali pv. aesculi	1804	Pseudomonadota	Gammaproteobacteria	plasmid	70047	Aesculus hippocastanum	NA	Plants	Pseudomonas	6108757	0.0114666535270596	14155	0.20207860436564
GCF_029854985.1_ASM2985498v1	NZ_CP123210.1	49732	38645	0.7770650687686	54	38685	0.777869379876136	0	0	0	0	0	0	0	0	0	0	0	0	CP123210.1	Pseudomonas amygdali pv. aesculi	1804	Pseudomonadota	Gammaproteobacteria	plasmid	49732	Aesculus hippocastanum	NA	Plants	Pseudomonas	6108757	0.00814109973600194	11087	0.2229349312314
GCF_029854985.1_ASM2985498v1	NZ_CP123213.1	136841	118739	0.867715085391074	158	119020	0.869768563515321	0	0	0	0	0	0	0	0	0	0	0	0	CP123213.1	Pseudomonas amygdali pv. aesculi	1804	Pseudomonadota	Gammaproteobacteria	plasmid	136841	Aesculus hippocastanum	NA	Plants	Pseudomonas	6108757	0.0224007928290485	18102	0.132284914608926
GCF_009709335.1_ASM970933v1	NZ_CP039186.1	3052697	2565240	0.840319232468863	3092	2571329	0.842313862135679	6	690	0.000226029638709639	6	9270	0.00303665905918602	6	17358	0.00568611951988684	18	27318	0.0089488082177825	CP039186.1	Piscirickettsia salmonis	Psal-159	Pseudomonadota	Gammaproteobacteria	chromosome	3052697	Salmo salar	NA	Animals	Piscirickettsia	3052697	1	487457	0.159680767531137
GCF_009709335.1_ASM970933v1	NZ_CP039187.1	158207	125553	0.793599524673371	208	126204	0.797714386847611	0	0	0	0	0	0	0	0	0	0	0	0	CP039187.1	Piscirickettsia salmonis	Psal-159	Pseudomonadota	Gammaproteobacteria	plasmid	158207	Salmo salar	NA	Animals	Piscirickettsia	3052697	0.051825320364255	32654	0.206400475326629
GCF_009709335.1_ASM970933v1	NZ_CP039188.1	82130	72248	0.879678558383051	88	72402	0.881553634481919	0	0	0	0	0	0	0	0	0	0	0	0	CP039188.1	Piscirickettsia salmonis	Psal-159	Pseudomonadota	Gammaproteobacteria	plasmid	82130	Salmo salar	NA	Animals	Piscirickettsia	3052697	0.0269040785901778	9882	0.120321441616949
GCF_009709335.1_ASM970933v1	NZ_CP039189.1	32167	25560	0.794603164734044	47	25713	0.799359592128579	0	0	0	0	0	0	0	0	0	0	0	0	CP039189.1	Piscirickettsia salmonis	Psal-159	Pseudomonadota	Gammaproteobacteria	plasmid	32167	Salmo salar	NA	Animals	Piscirickettsia	3052697	0.0105372396932942	6607	0.205396835265956
GCF_005222005.1_ASM522200v1	NZ_CP028654.1	5454175	4803850	0.880765652000532	5310	4812779	0.882402746519868	8	928	0.000170144889007045	7	10794	0.00197903440942031	7	20329	0.00372723647481058	22	32051	0.00587641577323793	CP028654.1	Escherichia coli	122	Pseudomonadota	Gammaproteobacteria	chromosome	5454175	NA	cattle	Livestock	Escherichia	5454175	1	650325	0.119234347999468
GCF_005222005.1_ASM522200v1	NZ_CP028655.1	92732	79118	0.853189837380839	96	79444	0.856705344433421	0	0	0	0	0	0	0	0	0	0	0	0	CP028655.1	Escherichia coli	122	Pseudomonadota	Gammaproteobacteria	plasmid	92732	NA	cattle	Livestock	Escherichia	5454175	0.0170020213872859	13614	0.146810162619161
GCF_009696665.2_ASM969666v2	NZ_CP102352.1	2655986	2436584	0.917393389874796	2679	2441945	0.919411849309447	2	230	8.65968420014262e-05	2	2928	0.00110241544947903	2	5672	0.00213555342535691	6	8830	0.00332456571683736	CP102352.1	Paracoccus sp. SMMA_5	SMMA_5	Pseudomonadota	Alphaproteobacteria	chromosome	2655986	NA	Lotus pond; a sulfur-borax hot spring	Earth	Paracoccus	2655986	1	219402	0.082606610125204
GCF_009696665.2_ASM969666v2	NZ_CP102353.1	325864	297045	0.911561264822134	291	297650	0.913417867576658	1	115	0.000352907961603614	1	1464	0.00449267178945818	1	2836	0.00870301720963347	3	4415	0.0135485969606953	CP102353.1	Paracoccus sp. SMMA_5	SMMA_5	Pseudomonadota	Alphaproteobacteria	plasmid	325864	NA	Lotus pond; a sulfur-borax hot spring	Earth	Paracoccus	2655986	0.122690405747621	28819	0.0884387351778656
GCF_009696665.2_ASM969666v2	NZ_CP102354.1	141151	132176	0.936415611649935	127	132516	0.938824379565146	0	0	0	0	0	0	0	0	0	0	0	0	CP102354.1	Paracoccus sp. SMMA_5	SMMA_5	Pseudomonadota	Alphaproteobacteria	plasmid	141151	NA	Lotus pond; a sulfur-borax hot spring	Earth	Paracoccus	2655986	0.0531444819362753	8975	0.0635843883500648
GCF_013625435.1_ASM1362543v1	NZ_CP058157.1	4806389	4280309	0.890545688249536	4497	4288339	0.892216381154334	9	1044	0.000217210883263922	8	12336	0.00256658377006106	8	23240	0.0048352307730398	25	36620	0.00761902542636478	CP058157.1	Enterobacter hormaechei	RHBSTW-00086	Pseudomonadota	Gammaproteobacteria	chromosome	4806389	NA	Wastewater effluent sample	Human-impacted	Enterobacter	4806389	1	526080	0.109454311750464
GCF_013625435.1_ASM1362543v1	NZ_CP058158.1	113610	97305	0.856482703987325	123	97563	0.858753630842355	0	0	0	0	0	0	0	0	0	0	0	0	CP058158.1	Enterobacter hormaechei	RHBSTW-00086	Pseudomonadota	Gammaproteobacteria	plasmid	113610	NA	Wastewater effluent sample	Human-impacted	Enterobacter	4806389	0.0236372877850711	16305	0.143517296012675
GCF_013625435.1_ASM1362543v1	NZ_CP058159.1	2495	633	0.253707414829659	3	633	0.253707414829659	0	0	0	0	0	0	0	0	0	0	0	0	CP058159.1	Enterobacter hormaechei	RHBSTW-00086	Pseudomonadota	Gammaproteobacteria	plasmid	2495	NA	Wastewater effluent sample	Human-impacted	Enterobacter	4806389	0.000519100721976519	1862	0.746292585170341
GCF_017724035.1_ASM1772403v1	NZ_CP072268.1	5091595	4387324	0.861679689763227	4225	4393197	0.862833159353798	2	230	4.51724852428365e-05	2	3094	0.000607668127571026	2	5762	0.00113166895638793	6	9086	0.00178450956920179	CP072268.1	Xanthomonas euvesicatoria pv. alfalfae	CFBP3836	Pseudomonadota	Gammaproteobacteria	chromosome	5091595	Medicago sativa	NA	Plants	Xanthomonas	5091595	1	704271	0.138320310236773
GCF_017724035.1_ASM1772403v1	NZ_CP072269.1	28841	24642	0.854408654346243	37	24678	0.855656877362089	0	0	0	0	0	0	0	0	0	0	0	0	CP072269.1	Xanthomonas euvesicatoria pv. alfalfae	CFBP3836	Pseudomonadota	Gammaproteobacteria	plasmid	28841	Medicago sativa	NA	Plants	Xanthomonas	5091595	0.00566443324734194	4199	0.145591345653757
GCF_000770565.1_ASM77056v1	NZ_CP009157.1	4228716	3622537	0.856651759068237	3893	3630411	0.858513790001504	3	342	8.08756133067342e-05	3	4593	0.00108614529800535	3	8646	0.0020445922592106	9	13581	0.00321161317052268	CP009157.1	Burkholderia pseudomallei	TSV202	Pseudomonadota	Betaproteobacteria	chromosome	4228716	NA	environmental sample	Earth	Burkholderia	4228716	1	606179	0.143348240931763
GCF_000770565.1_ASM77056v1	NZ_CP009156.1	3267160	2790585	0.854131722964287	2766	2796993	0.856093059415517	1	114	3.48926896754368e-05	1	1531	0.000468602700816611	1	2881	0.000881805604867836	3	4526	0.00138530099535988	CP009156.1	Burkholderia pseudomallei	TSV202	Pseudomonadota	Betaproteobacteria	chromosome	3267160	NA	environmental sample	Earth	Burkholderia	4228716	0.772612774184883	476575	0.145868277035713
GCF_000770565.1_ASM77056v1	NZ_CP009155.1	271168	227512	0.839007552513571	282	228258	0.841758614585792	0	0	0	0	0	0	0	0	0	0	0	0	CP009155.1	Burkholderia pseudomallei	TSV202	Pseudomonadota	Betaproteobacteria	plasmid	271168	NA	environmental sample	Earth	Burkholderia	4228716	0.064125375172984	43656	0.160992447486429
GCF_000770565.1_ASM77056v1	NZ_CP009154.1	47098	39685	0.842604781519385	60	39783	0.844685549280224	0	0	0	0	0	0	0	0	0	0	0	0	CP009154.1	Burkholderia pseudomallei	TSV202	Pseudomonadota	Betaproteobacteria	plasmid	47098	NA	environmental sample	Earth	Burkholderia	4228716	0.0111376597529841	7413	0.157395218480615
GCF_016921055.1_ASM1692105v1	NZ_CP032435.1	2250588	1932471	0.858651605713707	2201	1935469	0.859983702036979	7	812	0.0003607946012331	6	9282	0.00412425552788871	6	17406	0.00773397885352628	19	27500	0.0122190289826481	CP032435.1	Lactococcus cremoris	B26	Terrabacteria group	Bacillota	chromosome	2250588	NA	Dairy Fermentation	Food	Lactococcus	2250588	1	318117	0.141348394286293
GCF_016921055.1_ASM1692105v1	NZ_CP032436.1	75104	58378	0.77729548359608	88	58414	0.777774818917767	0	0	0	0	0	0	0	0	0	0	0	0	CP032436.1	Lactococcus cremoris	B26	Terrabacteria group	Bacillota	plasmid	75104	NA	Dairy Fermentation	Food	Lactococcus	2250588	0.0333708346441019	16726	0.22270451640392
GCF_016921055.1_ASM1692105v1	NZ_CP032437.1	57984	48090	0.829366721854305	62	48161	0.830591197571744	0	0	0	0	0	0	0	0	0	0	0	0	CP032437.1	Lactococcus cremoris	B26	Terrabacteria group	Bacillota	plasmid	57984	NA	Dairy Fermentation	Food	Lactococcus	2250588	0.0257639336919952	9894	0.170633278145695
GCF_016921055.1_ASM1692105v1	NZ_CP032438.1	50159	42009	0.837516696903846	58	42048	0.838294224366514	0	0	0	0	0	0	0	0	0	0	0	0	CP032438.1	Lactococcus cremoris	B26	Terrabacteria group	Bacillota	plasmid	50159	NA	Dairy Fermentation	Food	Lactococcus	2250588	0.0222870645360235	8150	0.162483303096154
GCF_016921055.1_ASM1692105v1	NZ_CP032439.1	33280	27351	0.821844951923077	30	27355	0.821965144230769	0	0	0	0	0	0	0	0	0	0	0	0	CP032439.1	Lactococcus cremoris	B26	Terrabacteria group	Bacillota	plasmid	33280	NA	Dairy Fermentation	Food	Lactococcus	2250588	0.0147872467106374	5929	0.178155048076923
GCF_016921055.1_ASM1692105v1	NZ_CP032440.1	11693	8119	0.694347045240742	13	8123	0.694689130248867	0	0	0	0	0	0	0	0	0	0	0	0	CP032440.1	Lactococcus cremoris	B26	Terrabacteria group	Bacillota	plasmid	11693	NA	Dairy Fermentation	Food	Lactococcus	2250588	0.00519553112342197	3574	0.305652954759258
GCF_016921055.1_ASM1692105v1	NZ_CP032441.1	5458	3570	0.654085745694394	8	3591	0.65793330890436	0	0	0	0	0	0	0	0	0	0	0	0	CP032441.1	Lactococcus cremoris	B26	Terrabacteria group	Bacillota	plasmid	5458	NA	Dairy Fermentation	Food	Lactococcus	2250588	0.00242514400681066	1888	0.345914254305606
GCF_016921055.1_ASM1692105v1	NZ_CP032442.1	6159	4381	0.71131677220328	6	4402	0.714726416626076	0	0	0	0	0	0	0	0	0	0	0	0	CP032442.1	Lactococcus cremoris	B26	Terrabacteria group	Bacillota	plasmid	6159	NA	Dairy Fermentation	Food	Lactococcus	2250588	0.00273661816378653	1778	0.28868322779672
GCF_016921055.1_ASM1692105v1	NZ_CP032443.1	2065	1007	0.487651331719128	3	1011	0.489588377723971	0	0	0	0	0	0	0	0	0	0	0	0	CP032443.1	Lactococcus cremoris	B26	Terrabacteria group	Bacillota	plasmid	2065	NA	Dairy Fermentation	Food	Lactococcus	2250588	0.000917537994515211	1058	0.512348668280872
GCF_001750065.2_ASM175006v2	NZ_CP012885.2	5852822	5312812	0.907735106244475	5441	5322077	0.909318103301279	1	113	1.93069257872527e-05	1	1531	0.000261583215754725	1	3109	0.000531196745774944	3	4753	0.000812086887316922	CP012885.2	Mycobacterium intracellulare subsp. chimaera	AH16	Terrabacteria group	Actinomycetota	chromosome	5852822	NA	Sputum	Humans	Mycobacterium	5852822	1	540010	0.0922648937555251
GCF_001750065.2_ASM175006v2	NZ_CP012886.2	437571	348262	0.795898265652888	482	348937	0.797440872452699	0	0	0	0	0	0	0	0	0	0	0	0	CP012886.2	Mycobacterium intracellulare subsp. chimaera	AH16	Terrabacteria group	Actinomycetota	plasmid	437571	NA	Sputum	Humans	Mycobacterium	5852822	0.074762396669504	89309	0.204101734347112
GCF_001750065.2_ASM175006v2	NZ_CP012887.2	25131	19189	0.763558951096256	30	19197	0.763877283036887	0	0	0	0	0	0	0	0	0	0	0	0	CP012887.2	Mycobacterium intracellulare subsp. chimaera	AH16	Terrabacteria group	Actinomycetota	plasmid	25131	NA	Sputum	Humans	Mycobacterium	5852822	0.00429382612353494	5942	0.236441048903744
GCF_001750065.2_ASM175006v2	NZ_CP012888.2	14512	10993	0.757511025358324	18	11049	0.761369900771775	0	0	0	0	0	0	0	0	0	0	0	0	CP012888.2	Mycobacterium intracellulare subsp. chimaera	AH16	Terrabacteria group	Actinomycetota	plasmid	14512	NA	Sputum	Humans	Mycobacterium	5852822	0.00247948767278417	3519	0.242488974641676
GCF_039619525.1_ASM3961952v1	NZ_CP154908.1	3844206	3364122	0.875114913196639	3846	3369314	0.876465517196529	8	928	0.000241402255758406	8	12392	0.0032235525359463	8	23448	0.00609956906575766	24	36768	0.00956452385746237	CP154908.1	Bacillus pumilus	-	Terrabacteria group	Bacillota	chromosome	3844206	NA	malted oats	Food	Bacillus	3844206	1	480084	0.124885086803361
GCF_039619525.1_ASM3961952v1	NZ_CP154907.1	124561	107558	0.863496600059409	167	107725	0.864837308627901	0	0	0	0	0	0	0	0	0	0	0	0	CP154907.1	Bacillus pumilus	-	Terrabacteria group	Bacillota	plasmid	124561	NA	malted oats	Food	Bacillus	3844206	0.0324022698055203	17003	0.136503399940591
GCF_028891465.1_ASM2889146v1	NZ_CP118545.1	5163608	4296252	0.832025204082107	5187	4300256	0.832800630876705	14	1624	0.000314508769836905	13	20176	0.00390734540654519	13	38168	0.00739173074330972	40	59968	0.0116135849196918	CP118545.1	Priestia aryabhattai	G5.MM8	Terrabacteria group	Bacillota	chromosome	5163608	NA	soil	Earth	Priestia	5163608	1	867356	0.167974795917893
GCF_028891465.1_ASM2889146v1	NZ_CP118546.1	49852	25703	0.51558613495948	38	25714	0.515806788092755	1	116	0.00232688758725828	1	1552	0.0311321511674557	1	2936	0.0588943272085373	3	4604	0.0923533659632512	CP118546.1	Priestia aryabhattai	G5.MM8	Terrabacteria group	Bacillota	plasmid	49852	NA	soil	Earth	Priestia	5163608	0.00965448965142203	24149	0.48441386504052
GCF_023299585.1_ASM2329958v1	NZ_CP097069.1	2741631	2425525	0.884701478791274	2567	2428815	0.88590149440242	4	464	0.000169242323273993	4	6244	0.00227747643647157	4	11652	0.00425002489394087	12	18360	0.00669674365368644	CP097069.1	Enterococcus faecalis	AT40a	Terrabacteria group	Bacillota	chromosome	2741631	NA	pet food (BARF)	Food	Enterococcus	2741631	1	316106	0.115298521208726
GCF_023299585.1_ASM2329958v1	NZ_CP097070.1	79433	68142	0.857855047650221	88	68275	0.859529414726877	0	0	0	0	0	0	0	0	0	0	0	0	CP097070.1	Enterococcus faecalis	AT40a	Terrabacteria group	Bacillota	plasmid	79433	NA	pet food (BARF)	Food	Enterococcus	2741631	0.0289728997082394	11291	0.142144952349779
GCF_023299585.1_ASM2329958v1	NZ_CP097071.1	76993	63865	0.829490992687647	86	64053	0.831932773109244	0	0	0	0	0	0	0	0	0	0	0	0	CP097071.1	Enterococcus faecalis	AT40a	Terrabacteria group	Bacillota	plasmid	76993	NA	pet food (BARF)	Food	Enterococcus	2741631	0.0280829185255054	13128	0.170509007312353
GCF_018204675.1_ASM1820467v1	NZ_CP073377.1	5497091	4870393	0.885994610604045	5353	4880698	0.887869238475405	9	1044	0.00018991863150892	8	12320	0.00224118538332365	8	23216	0.00422332466389951	25	36580	0.00665442867873208	CP073377.1	Klebsiella sp. P1927	P1927	Pseudomonadota	Gammaproteobacteria	chromosome	5497091	Homo sapiens	NA	Humans	Klebsiella	5497091	1	626698	0.114005389395955
GCF_018204675.1_ASM1820467v1	NZ_CP073378.1	299258	247544	0.827192589671788	313	248148	0.829210914996425	0	0	0	0	0	0	0	0	0	0	0	0	CP073378.1	Klebsiella sp. P1927	P1927	Pseudomonadota	Gammaproteobacteria	plasmid	299258	Homo sapiens	NA	Humans	Klebsiella	5497091	0.0544393389158011	51714	0.172807410328212
GCF_018204675.1_ASM1820467v1	NZ_CP073379.1	213917	179724	0.840157631230804	234	180091	0.841873249905337	0	0	0	0	0	0	0	0	0	0	0	0	CP073379.1	Klebsiella sp. P1927	P1927	Pseudomonadota	Gammaproteobacteria	plasmid	213917	Homo sapiens	NA	Humans	Klebsiella	5497091	0.0389145822763349	34193	0.159842368769196
GCF_018204675.1_ASM1820467v1	NZ_CP073380.1	162093	128498	0.792742437983133	236	129022	0.795975150068171	0	0	0	0	0	0	0	0	0	0	0	0	CP073380.1	Klebsiella sp. P1927	P1927	Pseudomonadota	Gammaproteobacteria	plasmid	162093	Homo sapiens	NA	Humans	Klebsiella	5497091	0.0294870505145358	33595	0.207257562016867
GCF_003431385.1_ASM343138v1	NZ_CP022283.1	4159217	3658706	0.879662205650727	3894	3662218	0.880506595351962	6	690	0.000165896609866713	6	9217	0.00221604210600216	6	17347	0.00417073694399691	18	27254	0.00655267565986579	CP022283.1	Acinetobacter baumannii	7804	Pseudomonadota	Gammaproteobacteria	chromosome	4159217	Homo sapiens	bronchoalveolar lavage fluid	Humans	Acinetobacter	4159217	1	500511	0.120337794349273
GCF_003431385.1_ASM343138v1	NZ_CP022284.1	12381	8227	0.664485905823439	17	8247	0.66610128422583	0	0	0	0	0	0	0	0	0	0	0	0	CP022284.1	Acinetobacter baumannii	7804	Pseudomonadota	Gammaproteobacteria	plasmid	12381	Homo sapiens	bronchoalveolar lavage fluid	Humans	Acinetobacter	4159217	0.00297676221269532	4154	0.335514094176561
GCF_003431385.1_ASM343138v1	NZ_CP022285.1	170420	149127	0.875055744630912	165	149244	0.875742283769511	0	0	0	0	0	0	0	0	0	0	0	0	CP022285.1	Acinetobacter baumannii	7804	Pseudomonadota	Gammaproteobacteria	plasmid	170420	Homo sapiens	bronchoalveolar lavage fluid	Humans	Acinetobacter	4159217	0.0409740583383844	21293	0.124944255369088
GCF_018638795.1_ASM1863879v1	NZ_CP071063.1	4772939	4276273	0.89594126386279	4398	4283650	0.897486852440394	9	1044	0.000218733153723523	8	12329	0.00258310445618517	8	23256	0.00487246956225504	25	36629	0.00767430717216373	CP071063.1	Enterobacter mori	08-091	Pseudomonadota	Gammaproteobacteria	chromosome	4772939	Homo sapiens	ascites	Humans	Enterobacter	4772939	1	496666	0.10405873613721
GCF_018638795.1_ASM1863879v1	NZ_CP071064.1	213374	168508	0.789730707583867	182	168717	0.79071020836653	0	0	0	0	0	0	0	0	0	0	0	0	CP071064.1	Enterobacter mori	08-091	Pseudomonadota	Gammaproteobacteria	plasmid	213374	Homo sapiens	ascites	Humans	Enterobacter	4772939	0.044704950136593	44866	0.210269292416133
GCF_018326305.1_ASM1832630v1	NZ_AP023415.1	1501009	1304226	0.868899520256041	1398	1307257	0.870918828601294	2	232	0.000154562697492154	2	3063	0.00204062733801063	2	5687	0.00378878474412878	6	8982	0.00598397477963157	AP023415.1	Vescimonas fastidiosa	MM35	Terrabacteria group	Bacillota	chromosome	1501009	Homo sapiens	feces	Humans	Vescimonas	1501009	1	196783	0.131100479743959
GCF_018326305.1_ASM1832630v1	NZ_AP023416.1	860917	724570	0.841625847787882	833	726530	0.843902490019363	1	116	0.000134740050434595	1	1534	0.00178182101178162	1	2845	0.00330461589212433	3	4495	0.00522117695434055	AP023416.1	Vescimonas fastidiosa	MM35	Terrabacteria group	Bacillota	megaplasmid	860917	Homo sapiens	feces	Humans	Vescimonas	1501009	0.573558852745053	136347	0.158374152212118
GCF_018326305.1_ASM1832630v1	NZ_AP023417.1	142480	126551	0.888201852891634	134	126823	0.890110892756878	0	0	0	0	0	0	0	0	0	0	0	0	AP023417.1	Vescimonas fastidiosa	MM35	Terrabacteria group	Bacillota	plasmid	142480	Homo sapiens	feces	Humans	Vescimonas	1501009	0.0949228152529399	15929	0.111798147108366
GCF_013791265.1_ASM1379126v1	NZ_CP056830.1	5345158	4724007	0.883791835526658	5094	4732725	0.885422844376162	9	1044	0.000195316957889739	8	12320	0.00230488977126588	8	23216	0.0043433702053335	25	36580	0.00684357693448912	CP056830.1	Klebsiella pneumoniae	RHBSTW-00128	Pseudomonadota	Gammaproteobacteria	chromosome	5345158	NA	Wastewater influent sample	Human-impacted	Klebsiella	5345158	1	621151	0.116208164473342
GCF_013791265.1_ASM1379126v1	NZ_CP056831.1	152250	123944	0.81408210180624	167	124201	0.815770114942529	0	0	0	0	0	0	0	0	0	0	0	0	CP056831.1	Klebsiella pneumoniae	RHBSTW-00128	Pseudomonadota	Gammaproteobacteria	plasmid	152250	NA	Wastewater influent sample	Human-impacted	Klebsiella	5345158	0.0284837230255869	28306	0.18591789819376
GCF_013791265.1_ASM1379126v1	NZ_CP056832.1	5733	3362	0.586429443572301	7	3366	0.58712715855573	0	0	0	0	0	0	0	0	0	0	0	0	CP056832.1	Klebsiella pneumoniae	RHBSTW-00128	Pseudomonadota	Gammaproteobacteria	plasmid	5733	NA	Wastewater influent sample	Human-impacted	Klebsiella	5345158	0.0010725595015152	2371	0.413570556427699
GCF_013791265.1_ASM1379126v1	NZ_CP056833.1	3980	3283	0.824874371859296	6	3291	0.826884422110553	0	0	0	0	0	0	0	0	0	0	0	0	CP056833.1	Klebsiella pneumoniae	RHBSTW-00128	Pseudomonadota	Gammaproteobacteria	plasmid	3980	NA	Wastewater influent sample	Human-impacted	Klebsiella	5345158	0.000744599130652452	697	0.175125628140704
GCF_005144435.2_ASM514443v2	NZ_CP120211.1	3034963	2655124	0.874845591198311	2857	2658239	0.875871962854242	2	230	7.57834609515833e-05	2	2970	0.00097859512620088	2	5594	0.0018431855676659	6	8794	0.00289756415481836	CP120211.1	Agrobacterium leguminum	CFBP4996	Pseudomonadota	Alphaproteobacteria	chromosome	3034963	NA	NA	Unannotated	Agrobacterium	3034963	1	379839	0.125154408801689
GCF_005144435.2_ASM514443v2	NZ_CP120212.1	2422846	2181775	0.900500898530076	2176	2184803	0.901750668428782	2	230	9.49296818699992e-05	2	2970	0.00122583110936477	2	5594	0.00230885495817728	6	8794	0.00362961574941206	CP120212.1	Agrobacterium leguminum	CFBP4996	Pseudomonadota	Alphaproteobacteria	chromosome	2422846	NA	NA	Unannotated	Agrobacterium	3034963	0.798311544489999	241071	0.0994991014699242
GCF_005144435.2_ASM514443v2	NZ_CP120213.1	132201	120273	0.909773753602469	121	120608	0.912307773768731	0	0	0	0	0	0	0	0	0	0	0	0	CP120213.1	Agrobacterium leguminum	CFBP4996	Pseudomonadota	Alphaproteobacteria	plasmid	132201	NA	NA	Unannotated	Agrobacterium	3034963	0.0435593448750446	11928	0.090226246397531
GCF_005144435.2_ASM514443v2	NZ_CP120214.1	71874	58784	0.817875726966636	83	58956	0.820268803739878	0	0	0	0	0	0	0	0	0	0	0	0	CP120214.1	Agrobacterium leguminum	CFBP4996	Pseudomonadota	Alphaproteobacteria	plasmid	71874	NA	NA	Unannotated	Agrobacterium	3034963	0.0236820020540613	13090	0.182124273033364
GCF_005144435.2_ASM514443v2	NZ_CP120215.1	9262	7663	0.827359101705895	14	7668	0.827898941913194	0	0	0	0	0	0	0	0	0	0	0	0	CP120215.1	Agrobacterium leguminum	CFBP4996	Pseudomonadota	Alphaproteobacteria	plasmid	9262	NA	NA	Unannotated	Agrobacterium	3034963	0.00305176702318941	1599	0.172640898294105
GCF_005144435.2_ASM514443v2	NZ_CP120216.1	605495	517053	0.853934384264114	566	517948	0.855412513728437	0	0	0	0	0	0	0	0	0	0	0	0	CP120216.1	Agrobacterium leguminum	CFBP4996	Pseudomonadota	Alphaproteobacteria	megaplasmid	605495	NA	NA	Unannotated	Agrobacterium	3034963	0.199506550821213	88442	0.146065615735886
GCF_035594185.1_ASM3559418v1	NZ_CP141537.1	4871279	4364682	0.896003287842885	4593	4372638	0.897636534470721	9	1044	0.000214317430802054	8	12336	0.00253239446970703	8	23241	0.00477102625409056	25	36621	0.00751773815459964	CP141537.1	Enterobacter hormaechei	EB3_SW1_43.22_ST134	Pseudomonadota	Gammaproteobacteria	chromosome	4871279	Homo sapiens	feces	Humans	Enterobacter	4871279	1	506597	0.103996712157115
GCF_035594185.1_ASM3559418v1	NZ_CP141538.1	360600	307574	0.852950637825846	377	308072	0.854331669439823	0	0	0	0	0	0	0	0	0	0	0	0	CP141538.1	Enterobacter hormaechei	EB3_SW1_43.22_ST134	Pseudomonadota	Gammaproteobacteria	plasmid	360600	Homo sapiens	feces	Humans	Enterobacter	4871279	0.0740257332827785	53026	0.147049362174154
GCF_014656585.1_ASM1465658v1	NZ_CP061341.1	2149348	1897992	0.883054768236693	2049	1900951	0.884431464797697	5	585	0.00027217556207743	5	7820	0.00363831264178718	5	14515	0.00675321074111777	15	22920	0.0106636989449824	CP061341.1	Lactobacillus kefiranofaciens	1207	Terrabacteria group	Bacillota	chromosome	2149348	NA	Kefir	Food	Lactobacillus	2149348	1	251356	0.116945231763307
GCF_014656585.1_ASM1465658v1	NZ_CP061343.1	19814	14709	0.742353891188049	22	14739	0.74386797214091	0	0	0	0	0	0	0	0	0	0	0	0	CP061343.1	Lactobacillus kefiranofaciens	1207	Terrabacteria group	Bacillota	plasmid	19814	NA	Kefir	Food	Lactobacillus	2149348	0.00921860955043111	5105	0.257646108811951
GCF_014656585.1_ASM1465658v1	NZ_CP061342.1	4472	3766	0.842128801431127	5	3777	0.8445885509839	0	0	0	0	0	0	0	0	0	0	0	0	CP061342.1	Lactobacillus kefiranofaciens	1207	Terrabacteria group	Bacillota	plasmid	4472	NA	Kefir	Food	Lactobacillus	2149348	0.00208063096343635	706	0.157871198568873
GCF_030412635.1_ASM3041263v1	NZ_CP127857.1	3815108	3403842	0.892200692614731	3443	3408232	0.89335138087834	3	351	9.20026379331856e-05	3	4576	0.00119944179824005	3	9382	0.00245917022532521	9	14309	0.00375061466149844	CP127857.1	Kocuria rosea	13	Terrabacteria group	Actinomycetota	chromosome	3815108	NA	deep sea	Water	Kocuria	3815108	1	411266	0.107799307385269
GCF_030412635.1_ASM3041263v1	NZ_CP127858.1	143092	114839	0.802553601878512	137	115020	0.803818522349258	0	0	0	0	0	0	0	0	0	0	0	0	CP127858.1	Kocuria rosea	13	Terrabacteria group	Actinomycetota	plasmid	143092	NA	deep sea	Water	Kocuria	3815108	0.0375066708465396	28253	0.197446398121488
GCF_030412635.1_ASM3041263v1	NZ_CP127859.1	123456	102193	0.827768597719025	115	102402	0.829461508553655	0	0	0	0	0	0	0	0	0	0	0	0	CP127859.1	Kocuria rosea	13	Terrabacteria group	Actinomycetota	plasmid	123456	NA	deep sea	Water	Kocuria	3815108	0.032359765437833	21263	0.172231402280975
GCF_030412635.1_ASM3041263v1	NZ_CP127860.1	109780	87557	0.797567862998725	110	87682	0.798706503916925	0	0	0	0	0	0	0	0	0	0	0	0	CP127860.1	Kocuria rosea	13	Terrabacteria group	Actinomycetota	plasmid	109780	NA	deep sea	Water	Kocuria	3815108	0.0287750700635473	22223	0.202432137001275
GCF_030064585.1_ASM3006458v1	NZ_CP120365.1	3634833	3145403	0.865350072479258	3403	3148780	0.866279138546393	3	345	9.49149520762027e-05	3	4455	0.00122564090289705	3	8418	0.00231592483065935	9	13218	0.0036364806856326	CP120365.1	Sinorhizobium kummerowiae	CCBAU 71714	Pseudomonadota	Alphaproteobacteria	chromosome	3634833	Kummerowia stipulacea	NA	Plants	Sinorhizobium	3634833	1	489430	0.134649927520742
GCF_030064585.1_ASM3006458v1	NZ_CP120366.1	1418903	1167819	0.823043576622221	1402	1170238	0.824748414796501	0	0	0	0	0	0	0	0	0	0	0	0	CP120366.1	Sinorhizobium kummerowiae	CCBAU 71714	Pseudomonadota	Alphaproteobacteria	megaplasmid	1418903	Kummerowia stipulacea	NA	Plants	Sinorhizobium	3634833	0.390362638393566	251084	0.176956423377778
GCF_030064585.1_ASM3006458v1	NZ_CP120364.1	1543136	1375243	0.891200127532505	1417	1376777	0.892194207121083	0	0	0	0	0	0	0	0	0	0	0	0	CP120364.1	Sinorhizobium kummerowiae	CCBAU 71714	Pseudomonadota	Alphaproteobacteria	megaplasmid	1543136	Kummerowia stipulacea	NA	Plants	Sinorhizobium	3634833	0.424541099962502	167893	0.108799872467495
GCF_022559245.1_ASM2255924v1	NZ_CP060953.1	5045517	4462633	0.884474871455195	4838	4470061	0.885947069447987	8	928	0.000183925651226624	7	10794	0.00213932486997864	7	20335	0.00403031047165236	22	32057	0.00635356099285762	CP060953.1	Escherichia coli	EC8	Pseudomonadota	Gammaproteobacteria	chromosome	5045517	Homo sapiens	urine	Humans	Escherichia	5045517	1	582884	0.115525128544805
GCF_022559245.1_ASM2255924v1	NZ_CP060962.1	1458	1026	0.703703703703704	2	1026	0.703703703703704	0	0	0	0	0	0	0	0	0	0	0	0	CP060962.1	Escherichia coli	EC8	Pseudomonadota	Gammaproteobacteria	plasmid	1458	Homo sapiens	urine	Humans	Escherichia	5045517	0.00028896939600045	432	0.296296296296296
GCF_022559245.1_ASM2255924v1	NZ_CP060955.1	97755	78997	0.808112117027262	115	79293	0.811140095135799	0	0	0	0	0	0	0	0	0	0	0	0	CP060955.1	Escherichia coli	EC8	Pseudomonadota	Gammaproteobacteria	plasmid	97755	Homo sapiens	urine	Humans	Escherichia	5045517	0.0193746250384252	18758	0.191887882972738
GCF_022559245.1_ASM2255924v1	NZ_CP060956.1	11534	9091	0.788191434021155	15	9126	0.79122594069707	0	0	0	0	0	0	0	0	0	0	0	0	CP060956.1	Escherichia coli	EC8	Pseudomonadota	Gammaproteobacteria	plasmid	11534	Homo sapiens	urine	Humans	Escherichia	5045517	0.00228598972117228	2443	0.211808565978845
GCF_022559245.1_ASM2255924v1	NZ_CP060957.1	5165	2985	0.577928363988383	5	2985	0.577928363988383	0	0	0	0	0	0	0	0	0	0	0	0	CP060957.1	Escherichia coli	EC8	Pseudomonadota	Gammaproteobacteria	plasmid	5165	Homo sapiens	urine	Humans	Escherichia	5045517	0.00102368102218266	2180	0.422071636011617
GCF_022559245.1_ASM2255924v1	NZ_CP060958.1	4087	3123	0.764130168827991	3	3123	0.764130168827991	0	0	0	0	0	0	0	0	0	0	0	0	CP060958.1	Escherichia coli	EC8	Pseudomonadota	Gammaproteobacteria	plasmid	4087	Homo sapiens	urine	Humans	Escherichia	5045517	0.000810026009227597	964	0.235869831172009
GCF_022559245.1_ASM2255924v1	NZ_CP060959.1	4072	3108	0.763261296660118	3	3108	0.763261296660118	0	0	0	0	0	0	0	0	0	0	0	0	CP060959.1	Escherichia coli	EC8	Pseudomonadota	Gammaproteobacteria	plasmid	4072	Homo sapiens	urine	Humans	Escherichia	5045517	0.000807053073054753	964	0.236738703339882
GCF_022559245.1_ASM2255924v1	NZ_CP060960.1	2113	1233	0.583530525319451	2	1233	0.583530525319451	0	0	0	0	0	0	0	0	0	0	0	0	CP060960.1	Escherichia coli	EC8	Pseudomonadota	Gammaproteobacteria	plasmid	2113	Homo sapiens	urine	Humans	Escherichia	5045517	0.00041878760888131	880	0.416469474680549
GCF_022559245.1_ASM2255924v1	NZ_CP060961.1	1552	1062	0.684278350515464	2	1062	0.684278350515464	0	0	0	0	0	0	0	0	0	0	0	0	CP060961.1	Escherichia coli	EC8	Pseudomonadota	Gammaproteobacteria	plasmid	1552	Homo sapiens	urine	Humans	Escherichia	5045517	0.000307599796016939	490	0.315721649484536
GCF_022559245.1_ASM2255924v1	NZ_CP060954.1	168756	147659	0.874985185711915	203	148019	0.877118443196094	0	0	0	0	0	0	0	0	0	0	0	0	CP060954.1	Escherichia coli	EC8	Pseudomonadota	Gammaproteobacteria	plasmid	168756	Homo sapiens	urine	Humans	Escherichia	5045517	0.0334467211189656	21097	0.125014814288085
GCF_018289355.1_ASM1828935v1	NZ_CP072234.1	5298614	4709717	0.88885829388591	4323	4714902	0.889836851674796	8	886	0.000167213539238752	7	10696	0.00201864110123893	7	20216	0.00381533736935734	22	31798	0.00600119200983502	CP072234.1	Phocaeicola vulgatus	CL06T03C24	FCB group	Bacteroidota/Chlorobiota group	chromosome	5298614	Homo sapiens	feces	Humans	Phocaeicola	5298614	1	588897	0.111141706114089
GCF_018289355.1_ASM1828935v1	NZ_CP072235.1	7417	6121	0.825266280167184	11	6126	0.825940407172711	0	0	0	0	0	0	0	0	0	0	0	0	CP072235.1	Phocaeicola vulgatus	CL06T03C24	FCB group	Bacteroidota/Chlorobiota group	plasmid	7417	Homo sapiens	feces	Humans	Phocaeicola	5298614	0.00139980002317587	1296	0.174733719832816
GCF_016454585.1_ASM1645458v1	NZ_CP051402.1	4891101	4290413	0.877187569833459	4657	4298732	0.878888413876548	8	928	0.000189732332249937	7	10792	0.00220645617418246	7	20613	0.00421438853951288	22	32333	0.00661057704594528	CP051402.1	Salmonella enterica subsp. enterica serovar Agona	CVM 21974	Pseudomonadota	Gammaproteobacteria	chromosome	4891101	NA	bovine	Livestock	Salmonella	4891101	1	600688	0.122812430166541
GCF_016454585.1_ASM1645458v1	NZ_CP051403.1	102040	89643	0.878508428067425	129	89877	0.880801646413171	0	0	0	0	0	0	0	0	0	0	0	0	CP051403.1	Salmonella enterica subsp. enterica serovar Agona	CVM 21974	Pseudomonadota	Gammaproteobacteria	plasmid	102040	NA	bovine	Livestock	Salmonella	4891101	0.0208623784297237	12397	0.121491571932575
GCF_009806735.1_ASM980673v1	NZ_CP047115.1	5013113	4400713	0.877840375830347	4819	4409885	0.879669977516964	8	928	0.000185114518663353	7	10794	0.00215315314057353	7	21052	0.00419938668847082	22	32774	0.0065376543477077	CP047115.1	Salmonella enterica subsp. enterica	SCSM4.1	Pseudomonadota	Gammaproteobacteria	chromosome	5013113	chicken	feces from Chicken intestine	Livestock	Salmonella	5013113	1	612400	0.122159624169653
GCF_009806735.1_ASM980673v1	NZ_CP047116.1	190174	158479	0.833336838894907	199	158686	0.834425315763459	0	0	0	0	0	0	0	0	0	0	0	0	CP047116.1	Salmonella enterica subsp. enterica	SCSM4.1	Pseudomonadota	Gammaproteobacteria	plasmid	190174	chicken	feces from Chicken intestine	Livestock	Salmonella	5013113	0.0379353108537549	31695	0.166663161105093
GCF_030292225.1_ASM3029222v1	NZ_CP128149.1	5407614	4522339	0.836291014854241	5426	4527652	0.837273518413112	14	1624	0.000300317293357107	14	21728	0.00401803826974337	14	40908	0.00756488906197817	42	64260	0.0118832446250786	CP128149.1	Bacillus mycoides	SIN3.2	Terrabacteria group	Bacillota	chromosome	5407614	NA	field soil	Earth	Bacillus	5407614	1	885275	0.163708985145759
GCF_030292225.1_ASM3029222v1	NZ_CP128143.1	435352	318317	0.731171557728	435	318640	0.731913486098605	0	0	0	0	0	0	0	0	0	0	0	0	CP128143.1	Bacillus mycoides	SIN3.2	Terrabacteria group	Bacillota	plasmid	435352	NA	field soil	Earth	Bacillus	5407614	0.0805072255527114	117035	0.268828442272001
GCF_030292225.1_ASM3029222v1	NZ_CP128144.1	252909	178258	0.704830591240328	259	178514	0.705842813027611	0	0	0	0	0	0	0	0	0	0	0	0	CP128144.1	Bacillus mycoides	SIN3.2	Terrabacteria group	Bacillota	plasmid	252909	NA	field soil	Earth	Bacillus	5407614	0.0467690556315595	74651	0.295169408759672
GCF_030292225.1_ASM3029222v1	NZ_CP128145.1	12807	7170	0.559850081986414	14	7170	0.559850081986414	0	0	0	0	0	0	0	0	0	0	0	0	CP128145.1	Bacillus mycoides	SIN3.2	Terrabacteria group	Bacillota	plasmid	12807	NA	field soil	Earth	Bacillus	5407614	0.00236832732513822	5637	0.440149918013586
GCF_030292225.1_ASM3029222v1	NZ_CP128146.1	12252	9187	0.749836761345086	11	9195	0.75048971596474	0	0	0	0	0	0	0	0	0	0	0	0	CP128146.1	Bacillus mycoides	SIN3.2	Terrabacteria group	Bacillota	plasmid	12252	NA	field soil	Earth	Bacillus	5407614	0.00226569425998231	3065	0.250163238654913
GCF_030292225.1_ASM3029222v1	NZ_CP128147.1	10340	5487	0.530657640232108	10	5487	0.530657640232108	0	0	0	0	0	0	0	0	0	0	0	0	CP128147.1	Bacillus mycoides	SIN3.2	Terrabacteria group	Bacillota	plasmid	10340	NA	field soil	Earth	Bacillus	5407614	0.00191211872740917	4853	0.469342359767892
GCF_030292225.1_ASM3029222v1	NZ_CP128148.1	7723	4316	0.558850187750874	11	4320	0.559368121196426	0	0	0	0	0	0	0	0	0	0	0	0	CP128148.1	Bacillus mycoides	SIN3.2	Terrabacteria group	Bacillota	plasmid	7723	NA	field soil	Earth	Bacillus	5407614	0.00142817146342176	3407	0.441149812249126
GCF_018448495.1_ASM1844849v1	NZ_CP049902.1	3458001	2767597	0.800345922398519	3467	2779622	0.803823365001919	6	688	0.000198958878265217	6	9224	0.00266743705395111	6	17143	0.0049574884449137	18	27055	0.00782388437713002	CP049902.1	Psychrobacter sp. WY6	WY6	Pseudomonadota	Gammaproteobacteria	chromosome	3458001	Euphausia superba	NA	Animals	Psychrobacter	3458001	1	690404	0.199654077601481
GCF_018448495.1_ASM1844849v1	NZ_CP049903.1	31994	23090	0.721697818340939	33	23247	0.726604988435332	0	0	0	0	0	0	0	0	0	0	0	0	CP049903.1	Psychrobacter sp. WY6	WY6	Pseudomonadota	Gammaproteobacteria	plasmid	31994	Euphausia superba	NA	Animals	Psychrobacter	3458001	0.00925216620816477	8904	0.278302181659061
GCF_014334195.1_ASM1433419v1	NZ_CP060512.1	4686427	4109915	0.876982613833524	4428	4117578	0.878617761463051	8	928	0.000198018661124989	7	10790	0.00230239369993387	7	20618	0.00439951374469292	22	32336	0.00689992610575178	CP060512.1	Salmonella enterica	SLR1_7966	Pseudomonadota	Gammaproteobacteria	chromosome	4686427	NA	NA	Unannotated	Salmonella	4686427	1	576512	0.123017386166476
GCF_014334195.1_ASM1433419v1	NZ_CP060513.1	254662	200154	0.785959428575916	247	200642	0.787875694057221	0	0	0	0	0	0	0	0	0	0	0	0	CP060513.1	Salmonella enterica	SLR1_7966	Pseudomonadota	Gammaproteobacteria	plasmid	254662	NA	NA	Unannotated	Salmonella	4686427	0.0543403321976423	54508	0.214040571424084
GCF_014334195.1_ASM1433419v1	NZ_CP060514.1	41605	37724	0.906717942554981	59	37815	0.908905179665906	0	0	0	0	0	0	0	0	0	0	0	0	CP060514.1	Salmonella enterica	SLR1_7966	Pseudomonadota	Gammaproteobacteria	plasmid	41605	NA	NA	Unannotated	Salmonella	4686427	0.00887776551304437	3881	0.0932820574450186
GCF_019355495.1_ASM1935549v1	NZ_CP059130.1	5216726	4618687	0.885361239980785	5038	4626658	0.886889209822406	8	928	0.000177889350523681	7	10794	0.00206911384650066	7	20328	0.00389669689379891	22	32050	0.00614370009082325	CP059130.1	Escherichia coli	Ec55	Pseudomonadota	Gammaproteobacteria	chromosome	5216726	Homo sapiens	NA	Humans	Escherichia	5216726	1	598039	0.114638760019215
GCF_019355495.1_ASM1935549v1	NZ_CP059131.1	167739	140672	0.838636214595294	199	141289	0.842314548196901	0	0	0	0	0	0	0	0	0	0	0	0	CP059131.1	Escherichia coli	Ec55	Pseudomonadota	Gammaproteobacteria	plasmid	167739	Homo sapiens	NA	Humans	Escherichia	5216726	0.0321540751804868	27067	0.161363785404706
GCF_019355495.1_ASM1935549v1	NZ_CP059132.1	4073	3105	0.762337343481463	3	3105	0.762337343481463	0	0	0	0	0	0	0	0	0	0	0	0	CP059132.1	Escherichia coli	Ec55	Pseudomonadota	Gammaproteobacteria	plasmid	4073	Homo sapiens	NA	Humans	Escherichia	5216726	0.00078075789297732	968	0.237662656518537
GCF_019355495.1_ASM1935549v1	NZ_CP059133.1	2101	1233	0.586863398381723	2	1233	0.586863398381723	0	0	0	0	0	0	0	0	0	0	0	0	CP059133.1	Escherichia coli	Ec55	Pseudomonadota	Gammaproteobacteria	plasmid	2101	Homo sapiens	NA	Humans	Escherichia	5216726	0.000402743023114497	868	0.413136601618277
GCF_019355495.1_ASM1935549v1	NZ_CP059134.1	1459	441	0.302261823166552	1	441	0.302261823166552	0	0	0	0	0	0	0	0	0	0	0	0	CP059134.1	Escherichia coli	Ec55	Pseudomonadota	Gammaproteobacteria	plasmid	1459	Homo sapiens	NA	Humans	Escherichia	5216726	0.000279677330187554	1018	0.697738176833448
GCF_003692595.1_ASM369259v1	NZ_CP024058.1	3241428	2711785	0.836601954447238	2986	2715333	0.83769653374994	6	702	0.000216571214908985	5	7835	0.00241714454246709	5	14605	0.00450573019052097	16	23142	0.00713944594789704	CP024058.1	Lactiplantibacillus plantarum	KACC 92189	Terrabacteria group	Bacillota	chromosome	3241428	NA	NA	Unannotated	Lactiplantibacillus	3241428	1	529643	0.163398045552763
GCF_003692595.1_ASM369259v1	NZ_CP024059.1	65826	51368	0.780360343937046	68	51439	0.781438945097682	0	0	0	0	0	0	0	0	0	0	0	0	CP024059.1	Lactiplantibacillus plantarum	KACC 92189	Terrabacteria group	Bacillota	plasmid	65826	NA	NA	Unannotated	Lactiplantibacillus	3241428	0.0203077162287732	14458	0.219639656062954
GCF_003692595.1_ASM369259v1	NZ_CP024060.1	74727	61825	0.827344868655238	87	61943	0.828923949844099	0	0	0	0	0	0	0	0	0	0	0	0	CP024060.1	Lactiplantibacillus plantarum	KACC 92189	Terrabacteria group	Bacillota	plasmid	74727	NA	NA	Unannotated	Lactiplantibacillus	3241428	0.0230537281716577	12902	0.172655131344762
GCF_003692595.1_ASM369259v1	NZ_CP024061.1	55963	47911	0.856119221628576	59	48022	0.858102674981684	0	0	0	0	0	0	0	0	0	0	0	0	CP024061.1	Lactiplantibacillus plantarum	KACC 92189	Terrabacteria group	Bacillota	plasmid	55963	NA	NA	Unannotated	Lactiplantibacillus	3241428	0.0172649215099024	8052	0.143880778371424
GCF_003692595.1_ASM369259v1	NZ_CP024062.1	22350	14421	0.645234899328859	18	14445	0.646308724832215	0	0	0	0	0	0	0	0	0	0	0	0	CP024062.1	Lactiplantibacillus plantarum	KACC 92189	Terrabacteria group	Bacillota	plasmid	22350	NA	NA	Unannotated	Lactiplantibacillus	3241428	0.00689510919261511	7929	0.354765100671141
GCF_017347585.1_ASM1734758v1	NZ_AP024480.1	2592764	2325387	0.896875689418705	2392	2329823	0.898586604874181	3	352	0.000135762452733839	3	4635	0.00178766752392428	3	8916	0.00343880121754236	9	13903	0.00536223119420047	AP024480.1	Caldicellulosiruptor diazotrophicus	YA01	Terrabacteria group	Bacillota	chromosome	2592764	NA	biofilm material	Earth	Caldicellulosiruptor	2592764	1	267377	0.103124310581295
GCF_017347585.1_ASM1734758v1	NZ_AP024481.1	3514	1959	0.557484348321002	4	1986	0.565167899829254	0	0	0	0	0	0	0	0	0	0	0	0	AP024481.1	Caldicellulosiruptor diazotrophicus	YA01	Terrabacteria group	Bacillota	plasmid	3514	NA	biofilm material	Earth	Caldicellulosiruptor	2592764	0.00135531039462134	1555	0.442515651678998
GCF_017347585.1_ASM1734758v1	NZ_AP024482.1	1547	1174	0.758888170652877	3	1191	0.769877181641888	0	0	0	0	0	0	0	0	0	0	0	0	AP024482.1	Caldicellulosiruptor diazotrophicus	YA01	Terrabacteria group	Bacillota	plasmid	1547	NA	biofilm material	Earth	Caldicellulosiruptor	2592764	0.000596660552213776	373	0.241111829347123
GCF_036289205.1_ASM3628920v1	NZ_CP137201.1	5135854	4537024	0.883402059326453	4858	4544288	0.884816429750534	9	1044	0.000203276806544734	8	12336	0.00240193743825272	8	23256	0.00452816610441029	25	36636	0.00713338034920775	CP137201.1	Citrobacter freundii	F3221	Pseudomonadota	Gammaproteobacteria	chromosome	5135854	Homo sapiens	sputum	Humans	Citrobacter	5135854	1	598830	0.116597940673547
GCF_036289205.1_ASM3628920v1	NZ_CP137200.1	113821	98496	0.8653587650785	139	98723	0.86735312464308	0	0	0	0	0	0	0	0	0	0	0	0	CP137200.1	Citrobacter freundii	F3221	Pseudomonadota	Gammaproteobacteria	plasmid	113821	Homo sapiens	sputum	Humans	Citrobacter	5135854	0.0221620396529964	15325	0.1346412349215
GCF_036289205.1_ASM3628920v1	NZ_CP137199.1	71155	60456	0.84963811397653	83	60665	0.852575363642752	0	0	0	0	0	0	0	0	0	0	0	0	CP137199.1	Citrobacter freundii	F3221	Pseudomonadota	Gammaproteobacteria	plasmid	71155	Homo sapiens	sputum	Humans	Citrobacter	5135854	0.0138545605073664	10699	0.15036188602347
GCF_036289205.1_ASM3628920v1	NZ_CP137202.1	333190	273088	0.819616435067079	369	273541	0.820976019688466	0	0	0	0	0	0	0	0	0	0	0	0	CP137202.1	Citrobacter freundii	F3221	Pseudomonadota	Gammaproteobacteria	plasmid	333190	Homo sapiens	sputum	Humans	Citrobacter	5135854	0.0648752865638314	60102	0.180383564932921
GCF_016756115.1_ASM1675611v1	NZ_AP024248.1	5825436	5321576	0.913506903174286	5443	5330977	0.91512068796224	1	113	1.93976897179885e-05	1	1531	0.000262812946533101	1	3109	0.000533693958701117	3	4753	0.000815904594952206	AP024248.1	Mycobacterium intracellulare	M008	Terrabacteria group	Actinomycetota	chromosome	5825436	Homo sapiens	sputum	Humans	Mycobacterium	5825436	1	503860	0.086493096825714
GCF_016756115.1_ASM1675611v1	NZ_AP024249.1	24567	20636	0.83998860259698	22	20658	0.84088411283429	0	0	0	0	0	0	0	0	0	0	0	0	AP024249.1	Mycobacterium intracellulare	M008	Terrabacteria group	Actinomycetota	plasmid	24567	Homo sapiens	sputum	Humans	Mycobacterium	5825436	0.00421719507346746	3931	0.16001139740302
GCF_028609705.1_ASM2860970v1	NZ_CP047995.1	3355242	2875231	0.856936995900743	2952	2878122	0.857798632706672	12	1393	0.000415171245472011	11	17080	0.00509054190427993	11	31798	0.00947711074193754	34	50271	0.0149828238916895	CP047995.1	Vibrio parahaemolyticus	20150710009	Pseudomonadota	Gammaproteobacteria	chromosome	3355242	NA	sediment	Earth	Vibrio	3355242	1	480011	0.143063004099257
GCF_028609705.1_ASM2860970v1	NZ_CP047996.1	1865420	1626164	0.871741484491428	1684	1628224	0.872845793440619	1	116	6.21843874301766e-05	1	1553	0.000832520290336761	1	2891	0.00154978503500552	3	4560	0.00244448971277246	CP047996.1	Vibrio parahaemolyticus	20150710009	Pseudomonadota	Gammaproteobacteria	chromosome	1865420	NA	sediment	Earth	Vibrio	3355242	0.555971819618376	239256	0.128258515508572
GCF_028609705.1_ASM2860970v1	NZ_CP047997.1	1995	1006	0.504260651629073	3	1044	0.523308270676692	0	0	0	0	0	0	0	0	0	0	0	0	CP047997.1	Vibrio parahaemolyticus	20150710009	Pseudomonadota	Gammaproteobacteria	plasmid	1995	NA	sediment	Earth	Vibrio	3355242	0.000594591984721221	989	0.495739348370927
GCF_028609705.1_ASM2860970v1	NZ_CP047998.1	71782	59126	0.823688389847037	79	59198	0.824691426820094	0	0	0	0	0	0	0	0	0	0	0	0	CP047998.1	Vibrio parahaemolyticus	20150710009	Pseudomonadota	Gammaproteobacteria	plasmid	71782	NA	sediment	Earth	Vibrio	3355242	0.0213939858883502	12656	0.176311610152963
GCF_028609705.1_ASM2860970v1	NZ_CP047999.1	87552	73034	0.834178545321637	99	73186	0.835914656432749	0	0	0	0	0	0	0	0	0	0	0	0	CP047999.1	Vibrio parahaemolyticus	20150710009	Pseudomonadota	Gammaproteobacteria	plasmid	87552	NA	sediment	Earth	Vibrio	3355242	0.0260940939580513	14518	0.165821454678363
GCF_030162155.2_ASM3016215v2	NZ_AP027963.1	4573484	4056298	0.886916407710183	4344	4062710	0.888318402338349	8	928	0.000202908767145572	7	10794	0.00236012632819968	7	20333	0.00444584478703763	22	32055	0.00700887988238288	AP027963.1	Escherichia coli	VE-T9	Pseudomonadota	Gammaproteobacteria	chromosome	4573484	NA	NA	Unannotated	Escherichia	4573484	1	517186	0.113083592289817
GCF_030162155.2_ASM3016215v2	NZ_AP027964.1	102149	83600	0.818412319259122	111	83678	0.819175909700535	0	0	0	0	0	0	0	0	0	0	0	0	AP027964.1	Escherichia coli	VE-T9	Pseudomonadota	Gammaproteobacteria	plasmid	102149	NA	NA	Unannotated	Escherichia	4573484	0.0223350513525356	18549	0.181587680740879
GCF_030162155.2_ASM3016215v2	NZ_AP027965.1	86870	75428	0.868285944514792	104	75934	0.874110740186486	0	0	0	0	0	0	0	0	0	0	0	0	AP027965.1	Escherichia coli	VE-T9	Pseudomonadota	Gammaproteobacteria	plasmid	86870	NA	NA	Unannotated	Escherichia	4573484	0.0189942722003619	11442	0.131714055485208
GCF_030162155.2_ASM3016215v2	NZ_AP027966.1	24433	17540	0.717881553636475	37	17562	0.718781975197479	0	0	0	0	0	0	0	0	0	0	0	0	AP027966.1	Escherichia coli	VE-T9	Pseudomonadota	Gammaproteobacteria	plasmid	24433	NA	NA	Unannotated	Escherichia	4573484	0.00534231671084888	6893	0.282118446363525
GCF_030162155.2_ASM3016215v2	NZ_AP027967.1	4286	2582	0.602426504899673	4	2586	0.603359776014932	0	0	0	0	0	0	0	0	0	0	0	0	AP027967.1	Escherichia coli	VE-T9	Pseudomonadota	Gammaproteobacteria	plasmid	4286	NA	NA	Unannotated	Escherichia	4573484	0.000937141137915865	1704	0.397573495100327
GCF_030162155.2_ASM3016215v2	NZ_AP027968.1	3627	1170	0.32258064516129	3	1170	0.32258064516129	0	0	0	0	0	0	0	0	0	0	0	0	AP027968.1	Escherichia coli	VE-T9	Pseudomonadota	Gammaproteobacteria	plasmid	3627	NA	NA	Unannotated	Escherichia	4573484	0.00079304967503986	2457	0.67741935483871
GCF_030162155.2_ASM3016215v2	NZ_AP027969.1	2059	837	0.406508013598834	2	837	0.406508013598834	0	0	0	0	0	0	0	0	0	0	0	0	AP027969.1	Escherichia coli	VE-T9	Pseudomonadota	Gammaproteobacteria	plasmid	2059	NA	NA	Unannotated	Escherichia	4573484	0.000450203827104238	1222	0.593491986401166
GCF_030162155.2_ASM3016215v2	NZ_AP027970.1	2043	1404	0.687224669603524	2	1404	0.687224669603524	0	0	0	0	0	0	0	0	0	0	0	0	AP027970.1	Escherichia coli	VE-T9	Pseudomonadota	Gammaproteobacteria	plasmid	2043	NA	NA	Unannotated	Escherichia	4573484	0.000446705400084487	639	0.312775330396476
GCF_002370375.1_ASM237037v1	NZ_AP017931.1	1950487	1706549	0.874934823969604	1923	1708762	0.876069412408286	5	585	0.000299925095629963	5	7880	0.00404001667275916	5	14595	0.00748274661661421	15	23060	0.0118226883850033	AP017931.1	Latilactobacillus sakei	LK-145	Terrabacteria group	Bacillota	chromosome	1950487	NA	microbial mat material	Earth	Latilactobacillus	1950487	1	243938	0.125065176030397
GCF_002370375.1_ASM237037v1	NZ_AP017932.1	33266	28911	0.86908555281669	40	29008	0.872001442914688	0	0	0	0	0	0	0	0	0	0	0	0	AP017932.1	Latilactobacillus sakei	LK-145	Terrabacteria group	Bacillota	plasmid	33266	NA	microbial mat material	Earth	Latilactobacillus	1950487	0.0170552277456861	4355	0.13091444718331
GCF_002370375.1_ASM237037v1	NZ_AP017933.1	6196	4040	0.65203357004519	9	4048	0.653324725629438	0	0	0	0	0	0	0	0	0	0	0	0	AP017933.1	Latilactobacillus sakei	LK-145	Terrabacteria group	Bacillota	plasmid	6196	NA	microbial mat material	Earth	Latilactobacillus	1950487	0.0031766425513218	2156	0.34796642995481
GCF_002370375.1_ASM237037v1	NZ_AP017934.1	4315	2144	0.496871378910776	5	2148	0.497798377752028	0	0	0	0	0	0	0	0	0	0	0	0	AP017934.1	Latilactobacillus sakei	LK-145	Terrabacteria group	Bacillota	plasmid	4315	NA	microbial mat material	Earth	Latilactobacillus	1950487	0.00221226801306545	2171	0.503128621089224
GCF_026016725.1_ASM2601672v1	NZ_CP086104.1	3841171	3387402	0.881867013991306	3566	3391310	0.882884412071215	3	339	8.82543370237878e-05	3	4608	0.00119963417405786	3	8637	0.00224853306452642	9	13584	0.00353642157560806	CP086104.1	Ralstonia sp. RS650	RS650	Pseudomonadota	Betaproteobacteria	chromosome	3841171	sunflower	NA	Plants	Ralstonia	3841171	1	453769	0.118132986008694
GCF_026016725.1_ASM2601672v1	NZ_CP086105.1	2073962	1813771	0.874543988751964	1659	1816254	0.875741214159179	1	113	5.44850869977367e-05	1	1536	0.000740611448040032	1	2879	0.00138816429616357	3	4528	0.00218326083120134	CP086105.1	Ralstonia sp. RS650	RS650	Pseudomonadota	Betaproteobacteria	megaplasmid	2073962	sunflower	NA	Plants	Ralstonia	3841171	0.539929620420439	260191	0.125456011248036
GCF_003999485.1_ASM399948v1	NZ_CP012053.1	5312763	4585978	0.863200184160295	4501	4592528	0.864433064301946	2	230	4.32919744396654e-05	2	3094	0.000582371169201412	2	5762	0.00108455807270153	6	9086	0.00171022121634261	CP012053.1	Xanthomonas citri pv. fuscans	ISO118C1	Pseudomonadota	Gammaproteobacteria	chromosome	5312763	common bean	leaves of Phaseolus vulgaris	Plants	Xanthomonas	5312763	1	726785	0.136799815839705
GCF_003999485.1_ASM399948v1	NZ_CP012054.1	44848	34806	0.776088119871566	44	34828	0.776578665715305	0	0	0	0	0	0	0	0	0	0	0	0	CP012054.1	Xanthomonas citri pv. fuscans	ISO118C1	Pseudomonadota	Gammaproteobacteria	plasmid	44848	common bean	leaves of Phaseolus vulgaris	Plants	Xanthomonas	5312763	0.0084415585637831	10042	0.223911880128434
GCF_002148215.1_ASM214821v1	NZ_CP020604.1	2428349	2099344	0.864514944103998	2398	2102682	0.8658895405891	7	812	0.000334383566777263	6	9282	0.00382235008229871	6	17406	0.0071678329597599	19	27500	0.0113245666088359	CP020604.1	Lactococcus lactis subsp. lactis bv. diacetylactis	FM03	Terrabacteria group	Bacillota	chromosome	2428349	NA	10 weeks old Samso 45+ cheese	Food	Lactococcus	2428349	1	329005	0.135485055896002
GCF_002148215.1_ASM214821v1	NZ_CP020605.1	8277	6076	0.734082397003745	13	6135	0.741210583544763	0	0	0	0	0	0	0	0	0	0	0	0	CP020605.1	Lactococcus lactis subsp. lactis bv. diacetylactis	FM03	Terrabacteria group	Bacillota	plasmid	8277	NA	10 weeks old Samso 45+ cheese	Food	Lactococcus	2428349	0.00340848864804853	2201	0.265917602996255
GCF_002148215.1_ASM214821v1	NZ_CP020606.1	15218	11687	0.767972138257327	19	11757	0.772571954264687	0	0	0	0	0	0	0	0	0	0	0	0	CP020606.1	Lactococcus lactis subsp. lactis bv. diacetylactis	FM03	Terrabacteria group	Bacillota	plasmid	15218	NA	10 weeks old Samso 45+ cheese	Food	Lactococcus	2428349	0.00626680926011871	3531	0.232027861742673
GCF_002148215.1_ASM214821v1	NZ_CP020607.1	4242	3450	0.813295615275813	2	3450	0.813295615275813	0	0	0	0	0	0	0	0	0	0	0	0	CP020607.1	Lactococcus lactis subsp. lactis bv. diacetylactis	FM03	Terrabacteria group	Bacillota	plasmid	4242	NA	10 weeks old Samso 45+ cheese	Food	Lactococcus	2428349	0.0017468658747157	792	0.186704384724187
GCF_002148215.1_ASM214821v1	NZ_CP020608.1	12005	9575	0.797584339858392	12	9583	0.798250728862974	0	0	0	0	0	0	0	0	0	0	0	0	CP020608.1	Lactococcus lactis subsp. lactis bv. diacetylactis	FM03	Terrabacteria group	Bacillota	plasmid	12005	NA	10 weeks old Samso 45+ cheese	Food	Lactococcus	2428349	0.00494368807778454	2430	0.202415660141608
GCF_002148215.1_ASM214821v1	NZ_CP020609.1	7521	5235	0.696051057040287	6	5256	0.698843238930993	0	0	0	0	0	0	0	0	0	0	0	0	CP020609.1	Lactococcus lactis subsp. lactis bv. diacetylactis	FM03	Terrabacteria group	Bacillota	plasmid	7521	NA	10 weeks old Samso 45+ cheese	Food	Lactococcus	2428349	0.00309716601691108	2286	0.303948942959713
GCF_002148215.1_ASM214821v1	NZ_CP020610.1	3363	2361	0.702051739518287	2	2361	0.702051739518287	0	0	0	0	0	0	0	0	0	0	0	0	CP020610.1	Lactococcus lactis subsp. lactis bv. diacetylactis	FM03	Terrabacteria group	Bacillota	plasmid	3363	NA	10 weeks old Samso 45+ cheese	Food	Lactococcus	2428349	0.00138489154565509	1002	0.297948260481713
GCF_002148215.1_ASM214821v1	NZ_CP020611.1	30274	25830	0.853207372663011	33	25905	0.855684745986655	0	0	0	0	0	0	0	0	0	0	0	0	CP020611.1	Lactococcus lactis subsp. lactis bv. diacetylactis	FM03	Terrabacteria group	Bacillota	plasmid	30274	NA	10 weeks old Samso 45+ cheese	Food	Lactococcus	2428349	0.0124669065278508	4444	0.146792627336989
GCF_016811995.1_ASM1681199v1	NZ_CP069159.1	4652769	4093670	0.879835212107027	4294	4099783	0.881149053391647	9	1044	0.00022438251286492	8	12336	0.00265132440488664	8	23280	0.00500347212595338	25	36660	0.00787917904370494	CP069159.1	Citrobacter sp. R56	R56	Pseudomonadota	Gammaproteobacteria	chromosome	4652769	NA	water	Water	Citrobacter	4652769	1	559099	0.120164787892973
GCF_016811995.1_ASM1681199v1	NZ_CP069160.1	57699	50883	0.881869703114439	68	51115	0.88589057002721	0	0	0	0	0	0	0	0	0	0	0	0	CP069160.1	Citrobacter sp. R56	R56	Pseudomonadota	Gammaproteobacteria	plasmid	57699	NA	water	Water	Citrobacter	4652769	0.0124010024998017	6816	0.118130296885561
GCF_000019765.1_ASM1976v1	NC_010577.1	2535690	2040677	0.804781735937753	2223	2044517	0.806296116638864	2	228	8.99163541284621e-05	2	3089	0.00121820885045096	2	5766	0.0022739372715119	6	9083	0.00358206247609132	010577.1	Xylella fastidiosa M23	M23	Pseudomonadota	Gammaproteobacteria	chromosome	2535690	NA	NA	Unannotated	Xylella	2535690	1	495013	0.195218264062247
GCF_000019765.1_ASM1976v1	NC_010579.1	38297	34519	0.901349975193879	41	34557	0.902342220017234	0	0	0	0	0	0	0	0	0	0	0	0	010579.1	Xylella fastidiosa M23	M23	Pseudomonadota	Gammaproteobacteria	plasmid	38297	NA	NA	Unannotated	Xylella	2535690	0.0151031869037619	3778	0.0986500248061206
GCF_009650395.1_ASM965039v1	NZ_CP045063.1	4930420	4324375	0.877080451563964	4713	4332635	0.878755765228926	8	928	0.000188219259211183	7	10791	0.0021886573557628	7	20597	0.00417753457109131	22	32316	0.00655441118606528	CP045063.1	Salmonella enterica subsp. enterica serovar Muenchen	LG26	Pseudomonadota	Gammaproteobacteria	chromosome	4930420	NA	almond drupe	Plants	Salmonella	4930420	1	606045	0.122919548436036
GCF_009650395.1_ASM965039v1	NZ_CP045060.1	26056	21986	0.843797973595333	36	22071	0.847060178077986	0	0	0	0	0	0	0	0	0	0	0	0	CP045060.1	Salmonella enterica subsp. enterica serovar Muenchen	LG26	Pseudomonadota	Gammaproteobacteria	plasmid	26056	NA	almond drupe	Plants	Salmonella	4930420	0.00528474247630019	4070	0.156202026404667
GCF_009650395.1_ASM965039v1	NZ_CP045061.1	270863	224669	0.829456219564872	306	225436	0.832287909385926	0	0	0	0	0	0	0	0	0	0	0	0	CP045061.1	Salmonella enterica subsp. enterica serovar Muenchen	LG26	Pseudomonadota	Gammaproteobacteria	plasmid	270863	NA	almond drupe	Plants	Salmonella	4930420	0.0549371047496968	46194	0.170543780435128
GCF_009650395.1_ASM965039v1	NZ_CP045062.1	40385	34096	0.844273864058438	52	34164	0.845957657546119	0	0	0	0	0	0	0	0	0	0	0	0	CP045062.1	Salmonella enterica subsp. enterica serovar Muenchen	LG26	Pseudomonadota	Gammaproteobacteria	plasmid	40385	NA	almond drupe	Plants	Salmonella	4930420	0.00819098575780562	6289	0.155726135941562
GCF_026016545.1_ASM2601654v1	NZ_CP104084.1	3206682	2695508	0.84059099093705	2975	2699019	0.841685892146462	6	702	0.000218917872118283	5	7835	0.0024433355100381	5	14605	0.0045545520260506	16	23142	0.00721680540820699	CP104084.1	Lactiplantibacillus plantarum	VHProbi P06	Terrabacteria group	Bacillota	chromosome	3206682	Homo sapiens	NA	Humans	Lactiplantibacillus	3206682	1	511174	0.15940900906295
GCF_026016545.1_ASM2601654v1	NZ_CP104085.1	63957	50738	0.793314258017105	70	50808	0.794408743374455	0	0	0	0	0	0	0	0	0	0	0	0	CP104085.1	Lactiplantibacillus plantarum	VHProbi P06	Terrabacteria group	Bacillota	plasmid	63957	Homo sapiens	NA	Humans	Lactiplantibacillus	3206682	0.0199449150243149	13219	0.206685741982895
GCF_026016545.1_ASM2601654v1	NZ_CP104086.1	35676	31466	0.881993497028815	37	31545	0.884207870837538	0	0	0	0	0	0	0	0	0	0	0	0	CP104086.1	Lactiplantibacillus plantarum	VHProbi P06	Terrabacteria group	Bacillota	plasmid	35676	Homo sapiens	NA	Humans	Lactiplantibacillus	3206682	0.0111255185266266	4210	0.118006502971185
GCF_026016545.1_ASM2601654v1	NZ_CP104087.1	33304	29678	0.891124189286572	40	29770	0.893886620225799	0	0	0	0	0	0	0	0	0	0	0	0	CP104087.1	Lactiplantibacillus plantarum	VHProbi P06	Terrabacteria group	Bacillota	plasmid	33304	Homo sapiens	NA	Humans	Lactiplantibacillus	3206682	0.0103858131239705	3626	0.108875810713428
GCF_026016545.1_ASM2601654v1	NZ_CP104088.1	29305	22505	0.767957686401638	32	22608	0.77147244497526	0	0	0	0	0	0	0	0	0	0	0	0	CP104088.1	Lactiplantibacillus plantarum	VHProbi P06	Terrabacteria group	Bacillota	plasmid	29305	Homo sapiens	NA	Humans	Lactiplantibacillus	3206682	0.00913872969006593	6800	0.232042313598362
GCF_026016545.1_ASM2601654v1	NZ_CP104089.1	25244	18235	0.72234986531453	30	18333	0.726231975915069	0	0	0	0	0	0	0	0	0	0	0	0	CP104089.1	Lactiplantibacillus plantarum	VHProbi P06	Terrabacteria group	Bacillota	plasmid	25244	Homo sapiens	NA	Humans	Lactiplantibacillus	3206682	0.00787231162927911	7009	0.27765013468547
GCF_026016545.1_ASM2601654v1	NZ_CP104090.1	14030	9675	0.689593727726301	18	9684	0.690235210263721	0	0	0	0	0	0	0	0	0	0	0	0	CP104090.1	Lactiplantibacillus plantarum	VHProbi P06	Terrabacteria group	Bacillota	plasmid	14030	Homo sapiens	NA	Humans	Lactiplantibacillus	3206682	0.00437523895415885	4355	0.310406272273699
GCF_026016545.1_ASM2601654v1	NZ_CP104091.1	2630	1635	0.621673003802281	3	1635	0.621673003802281	0	0	0	0	0	0	0	0	0	0	0	0	CP104091.1	Lactiplantibacillus plantarum	VHProbi P06	Terrabacteria group	Bacillota	plasmid	2630	Homo sapiens	NA	Humans	Lactiplantibacillus	3206682	0.000820162398391858	995	0.378326996197719
GCF_003860385.1_ASM386038v1	NZ_CP034166.1	4623903	4046161	0.875053174774644	4412	4053152	0.876565100954756	8	928	0.000200696251629846	7	10793	0.00233417526275962	7	20333	0.00439736733231644	22	32054	0.00693223884670591	CP034166.1	Escherichia albertii	2014C-4015	Pseudomonadota	Gammaproteobacteria	chromosome	4623903	NA	NA	Unannotated	Escherichia	4623903	1	577742	0.124946825225356
GCF_003860385.1_ASM386038v1	NZ_CP034165.1	63807	51318	0.804269124077296	80	51451	0.806353534878618	0	0	0	0	0	0	0	0	0	0	0	0	CP034165.1	Escherichia albertii	2014C-4015	Pseudomonadota	Gammaproteobacteria	plasmid	63807	NA	NA	Unannotated	Escherichia	4623903	0.0137993811721396	12489	0.195730875922704
GCF_003860385.1_ASM386038v1	NZ_CP034164.1	96264	82339	0.85534571594781	105	82618	0.858243995678551	0	0	0	0	0	0	0	0	0	0	0	0	CP034164.1	Escherichia albertii	2014C-4015	Pseudomonadota	Gammaproteobacteria	plasmid	96264	NA	NA	Unannotated	Escherichia	4623903	0.020818775826396	13925	0.14465428405219
GCF_003860385.1_ASM386038v1	NZ_CP034167.1	136645	109812	0.803629843755717	143	110170	0.806249771305207	0	0	0	0	0	0	0	0	0	0	0	0	CP034167.1	Escherichia albertii	2014C-4015	Pseudomonadota	Gammaproteobacteria	plasmid	136645	NA	NA	Unannotated	Escherichia	4623903	0.0295518742499572	26833	0.196370156244283
GCF_024732305.1_ASM2473230v1	NZ_CP097831.1	4517796	3983550	0.881746320550994	4433	3990923	0.883378311017142	8	928	0.000205409894559205	7	10793	0.00238899675859645	7	20328	0.00449953915581846	22	32049	0.00709394580897411	CP097831.1	Shigella flexneri	D	Pseudomonadota	Gammaproteobacteria	chromosome	4517796	Homo sapiens	stool	Humans	Shigella	4517796	1	534246	0.118253679449006
GCF_024732305.1_ASM2473230v1	NZ_CP097833.1	75783	63835	0.842339310927253	79	63935	0.843658868083871	0	0	0	0	0	0	0	0	0	0	0	0	CP097833.1	Shigella flexneri	D	Pseudomonadota	Gammaproteobacteria	plasmid	75783	Homo sapiens	stool	Humans	Shigella	4517796	0.0167743297838149	11948	0.157660689072747
GCF_024732305.1_ASM2473230v1	NZ_CP097832.1	217681	181942	0.835819387084771	262	182461	0.838203609869488	0	0	0	0	0	0	0	0	0	0	0	0	CP097832.1	Shigella flexneri	D	Pseudomonadota	Gammaproteobacteria	plasmid	217681	Homo sapiens	stool	Humans	Shigella	4517796	0.0481830078206276	35739	0.164180612915229
GCF_004087995.1_ASM408799v1	NZ_CP035113.1	3105560	2604193	0.838558263243988	2868	2607423	0.839598333311867	6	702	0.000226046188127101	5	7835	0.002522894421618	5	14605	0.00470285552364147	16	23142	0.00745179613338657	CP035113.1	Lactiplantibacillus plantarum	SRCM103295	Terrabacteria group	Bacillota	chromosome	3105560	NA	food	Food	Lactiplantibacillus	3105560	1	501367	0.161441736756012
GCF_004087995.1_ASM408799v1	NZ_CP035114.1	86361	71910	0.832667523534929	88	72058	0.834381260059518	0	0	0	0	0	0	0	0	0	0	0	0	CP035114.1	Lactiplantibacillus plantarum	SRCM103295	Terrabacteria group	Bacillota	plasmid	86361	NA	food	Food	Lactiplantibacillus	3105560	0.0278085111863883	14451	0.167332476465071
GCF_004087995.1_ASM408799v1	NZ_CP035115.1	66225	54926	0.829384673461684	67	54978	0.830169875424689	0	0	0	0	0	0	0	0	0	0	0	0	CP035115.1	Lactiplantibacillus plantarum	SRCM103295	Terrabacteria group	Bacillota	plasmid	66225	NA	food	Food	Lactiplantibacillus	3105560	0.0213246564226742	11299	0.170615326538316
GCF_004087995.1_ASM408799v1	NZ_CP035116.1	148378	118517	0.798750488616911	158	118857	0.801041933440267	0	0	0	0	0	0	0	0	0	0	0	0	CP035116.1	Lactiplantibacillus plantarum	SRCM103295	Terrabacteria group	Bacillota	plasmid	148378	NA	food	Food	Lactiplantibacillus	3105560	0.0477781784927678	29861	0.201249511383089
GCF_004087995.1_ASM408799v1	NZ_CP035117.1	31502	25328	0.804012443654371	36	25379	0.805631388483271	0	0	0	0	0	0	0	0	0	0	0	0	CP035117.1	Lactiplantibacillus plantarum	SRCM103295	Terrabacteria group	Bacillota	plasmid	31502	NA	food	Food	Lactiplantibacillus	3105560	0.0101437421914244	6174	0.195987556345629
GCF_004087995.1_ASM408799v1	NZ_CP035118.1	10287	8064	0.783902012248469	12	8096	0.787012734519296	0	0	0	0	0	0	0	0	0	0	0	0	CP035118.1	Lactiplantibacillus plantarum	SRCM103295	Terrabacteria group	Bacillota	plasmid	10287	NA	food	Food	Lactiplantibacillus	3105560	0.0033124460644779	2223	0.216097987751531
GCF_028994095.1_ASM2899409v1	NZ_CP118699.1	5170966	4509144	0.872011921950367	4679	4514036	0.872957973423148	11	1265	0.000244635141673722	10	15450	0.00298783631530356	10	28890	0.005586963828422	31	45605	0.00881943528539928	CP118699.1	Aeromonas hydrophila	K522	Pseudomonadota	Gammaproteobacteria	chromosome	5170966	Homo sapiens	NA	Humans	Aeromonas	5170966	1	661822	0.127988078049633
GCF_028994095.1_ASM2899409v1	NZ_CP118700.1	39080	32996	0.84431934493347	49	33078	0.846417604912999	0	0	0	0	0	0	0	0	0	0	0	0	CP118700.1	Aeromonas hydrophila	K522	Pseudomonadota	Gammaproteobacteria	plasmid	39080	Homo sapiens	NA	Humans	Aeromonas	5170966	0.00755758208427594	6084	0.15568065506653
GCF_028994095.1_ASM2899409v1	NZ_CP118703.1	9512	6898	0.725189234650967	13	6906	0.726030277544155	0	0	0	0	0	0	0	0	0	0	0	0	CP118703.1	Aeromonas hydrophila	K522	Pseudomonadota	Gammaproteobacteria	plasmid	9512	Homo sapiens	NA	Humans	Aeromonas	5170966	0.00183950155541537	2614	0.274810765349033
GCF_028994095.1_ASM2899409v1	NZ_CP118701.1	176681	141960	0.803481981650545	175	142302	0.805417673660439	0	0	0	0	0	0	0	0	0	0	0	0	CP118701.1	Aeromonas hydrophila	K522	Pseudomonadota	Gammaproteobacteria	plasmid	176681	Homo sapiens	NA	Humans	Aeromonas	5170966	0.0341678904869999	34721	0.196518018349455
GCF_028994095.1_ASM2899409v1	NZ_CP118702.1	4673	2520	0.539268136101006	7	2520	0.539268136101006	0	0	0	0	0	0	0	0	0	0	0	0	CP118702.1	Aeromonas hydrophila	K522	Pseudomonadota	Gammaproteobacteria	plasmid	4673	Homo sapiens	NA	Humans	Aeromonas	5170966	0.000903699618214469	2153	0.460731863898994
GCF_001806465.1_ASM180646v1	NZ_CP017654.1	3982361	3500790	0.879073996556314	3757	3503970	0.879872517835525	6	690	0.000173264051149557	6	9222	0.0023157117097119	6	17352	0.00435721422543059	18	27264	0.00684618998629205	CP017654.1	Acinetobacter baumannii	KAB07	Pseudomonadota	Gammaproteobacteria	chromosome	3982361	Homo sapiens	Sputum	Humans	Acinetobacter	3982361	1	481571	0.120926003443686
GCF_001806465.1_ASM180646v1	NZ_CP017655.1	72073	62655	0.869326932415745	94	62787	0.871158408835486	0	0	0	0	0	0	0	0	0	0	0	0	CP017655.1	Acinetobacter baumannii	KAB07	Pseudomonadota	Gammaproteobacteria	plasmid	72073	Homo sapiens	Sputum	Humans	Acinetobacter	3982361	0.0180980579108725	9418	0.130673067584255
GCF_003585765.1_ASM358576v1	NZ_CP021235.1	4770770	4080901	0.855396717930229	4098	4084648	0.856182125736516	5	560	0.000117381470915596	5	7610	0.00159513034583516	5	14458	0.00303053804731731	15	22628	0.00474304986406806	CP021235.1	Pontibacter actiniarum	DSM 19842	FCB group	Bacteroidota/Chlorobiota group	chromosome	4770770	NA	unidentified actinians	Animals	Pontibacter	4770770	1	689869	0.144603282069771
GCF_003585765.1_ASM358576v1	NZ_CP021236.1	204027	175669	0.861008592000078	191	175878	0.862032966225058	0	0	0	0	0	0	0	0	0	0	0	0	CP021236.1	Pontibacter actiniarum	DSM 19842	FCB group	Bacteroidota/Chlorobiota group	plasmid	204027	NA	unidentified actinians	Animals	Pontibacter	4770770	0.0427660524401721	28358	0.138991407999922
GCF_009708895.1_ASM970889v1	NZ_CP038967.1	3113959	2611917	0.838776939580772	3229	2618697	0.84095423221693	6	690	0.000221582878901103	6	9270	0.00297691780784525	6	17358	0.00557425451009471	18	27318	0.00877275519684106	CP038967.1	Piscirickettsia salmonis	Psal-068	Pseudomonadota	Gammaproteobacteria	chromosome	3113959	Salmo salar	NA	Animals	Piscirickettsia	3113959	1	502042	0.161223060419228
GCF_009708895.1_ASM970889v1	NZ_CP038968.1	150783	117903	0.781938282167088	205	118412	0.785313994283175	0	0	0	0	0	0	0	0	0	0	0	0	CP038968.1	Piscirickettsia salmonis	Psal-068	Pseudomonadota	Gammaproteobacteria	plasmid	150783	Salmo salar	NA	Animals	Piscirickettsia	3113959	0.0484216394628189	32880	0.218061717832912
GCF_009708895.1_ASM970889v1	NZ_CP038969.1	79943	68259	0.85384586517894	114	68577	0.857823699385812	0	0	0	0	0	0	0	0	0	0	0	0	CP038969.1	Piscirickettsia salmonis	Psal-068	Pseudomonadota	Gammaproteobacteria	plasmid	79943	Salmo salar	NA	Animals	Piscirickettsia	3113959	0.025672463895639	11684	0.14615413482106
GCF_009708895.1_ASM970889v1	NZ_CP038970.1	35101	27633	0.787242528702886	45	27768	0.791088572975129	0	0	0	0	0	0	0	0	0	0	0	0	CP038970.1	Piscirickettsia salmonis	Psal-068	Pseudomonadota	Gammaproteobacteria	plasmid	35101	Salmo salar	NA	Animals	Piscirickettsia	3113959	0.0112721458439241	7468	0.212757471297114
GCF_009708895.1_ASM970889v1	NZ_CP038971.1	23952	19683	0.821768537074148	35	19815	0.827279559118236	0	0	0	0	0	0	0	0	0	0	0	0	CP038971.1	Piscirickettsia salmonis	Psal-068	Pseudomonadota	Gammaproteobacteria	plasmid	23952	Salmo salar	NA	Animals	Piscirickettsia	3113959	0.0076918161093322	4269	0.178231462925852
GCF_024297065.1_ASM2429706v1	NZ_CP101114.1	2235184	1738340	0.777716733834888	2013	1742493	0.779574746419087	2	230	0.000102899806011496	2	2978	0.00133232879261842	2	5630	0.00251880829497706	6	8838	0.00395403689360697	CP101114.1	Bartonella harrusi	117A	Pseudomonadota	Alphaproteobacteria	chromosome	2235184	Thylamys macrura	blood	Humans	Bartonella	2235184	1	496844	0.222283266165112
GCF_024297065.1_ASM2429706v1	NZ_CP101113.1	29892	26272	0.878897363843169	34	26325	0.880670413488559	0	0	0	0	0	0	0	0	0	0	0	0	CP101113.1	Bartonella harrusi	117A	Pseudomonadota	Alphaproteobacteria	plasmid	29892	Thylamys macrura	blood	Humans	Bartonella	2235184	0.0133733956578071	3620	0.121102636156831
GCF_018289135.1_ASM1828913v1	NZ_CP072216.1	6425332	5743680	0.893911785414357	5149	5749974	0.894891345692332	5	555	8.6376859592625e-05	5	7645	0.00118982178664075	5	14400	0.00224112932997081	15	22600	0.00351732797620419	CP072216.1	Bacteroides xylanisolvens	CL11T00C03	FCB group	Bacteroidota/Chlorobiota group	chromosome	6425332	Homo sapiens	feces	Humans	Bacteroides	6425332	1	681652	0.106088214585643
GCF_018289135.1_ASM1828913v1	NZ_CP072217.1	30813	27029	0.877194690552689	34	27174	0.881900496543667	0	0	0	0	0	0	0	0	0	0	0	0	CP072217.1	Bacteroides xylanisolvens	CL11T00C03	FCB group	Bacteroidota/Chlorobiota group	plasmid	30813	Homo sapiens	feces	Humans	Bacteroides	6425332	0.00479554986419379	3784	0.122805309447311
GCF_018289135.1_ASM1828913v1	NZ_CP072218.1	4148	3479	0.838717454194793	8	3531	0.851253616200579	0	0	0	0	0	0	0	0	0	0	0	0	CP072218.1	Bacteroides xylanisolvens	CL11T00C03	FCB group	Bacteroidota/Chlorobiota group	plasmid	4148	Homo sapiens	feces	Humans	Bacteroides	6425332	0.000645569754216591	669	0.161282545805207
GCF_018289135.1_ASM1828913v1	NZ_CP072219.1	98230	83364	0.848661305100275	121	83558	0.85063626183447	0	0	0	0	0	0	0	0	0	0	0	0	CP072219.1	Bacteroides xylanisolvens	CL11T00C03	FCB group	Bacteroidota/Chlorobiota group	plasmid	98230	Homo sapiens	feces	Humans	Bacteroides	6425332	0.0152879259779884	14866	0.151338694899725
GCF_004324135.2_ASM432413v2	NZ_CP047553.1	4996725	4384120	0.877398696145976	4779	4392866	0.879149042622918	8	928	0.00018572164767923	7	10792	0.00215981467861449	7	20964	0.00419554808399502	22	32684	0.00654108441028874	CP047553.1	Salmonella enterica subsp. enterica serovar Typhimurium	SJTUF10231	Pseudomonadota	Gammaproteobacteria	chromosome	4996725	NA	feces	Humans	Salmonella	4996725	1	612605	0.122601303854024
GCF_004324135.2_ASM432413v2	NZ_CP047554.1	213570	174507	0.817095097626071	222	174792	0.818429554712741	0	0	0	0	0	0	0	0	0	0	0	0	CP047554.1	Salmonella enterica subsp. enterica serovar Typhimurium	SJTUF10231	Pseudomonadota	Gammaproteobacteria	plasmid	213570	NA	feces	Humans	Salmonella	4996725	0.0427419960073848	39063	0.182904902373929
GCF_036289065.1_ASM3628906v1	NZ_CP137170.1	4953365	4380470	0.884342260261459	4606	4387059	0.885672467100648	9	1044	0.000210765812735383	8	12336	0.00249042822404567	8	23264	0.00469660523704593	25	36644	0.00739779927382698	CP137170.1	Citrobacter portucalensis	F621	Pseudomonadota	Gammaproteobacteria	chromosome	4953365	Homo sapiens	urine	Humans	Citrobacter	4953365	1	572895	0.115657739738541
GCF_036289065.1_ASM3628906v1	NZ_CP137169.1	3665	1597	0.435743519781719	6	1598	0.436016371077763	0	0	0	0	0	0	0	0	0	0	0	0	CP137169.1	Citrobacter portucalensis	F621	Pseudomonadota	Gammaproteobacteria	plasmid	3665	Homo sapiens	urine	Humans	Citrobacter	4953365	0.000739901057160133	2068	0.564256480218281
GCF_036289065.1_ASM3628906v1	NZ_CP137172.1	52865	41105	0.777546580913648	67	41138	0.778170812446798	0	0	0	0	0	0	0	0	0	0	0	0	CP137172.1	Citrobacter portucalensis	F621	Pseudomonadota	Gammaproteobacteria	plasmid	52865	Homo sapiens	urine	Humans	Citrobacter	4953365	0.0106725428067586	11760	0.222453419086352
GCF_036289065.1_ASM3628906v1	NZ_CP137171.1	44962	38499	0.85625639428851	59	38551	0.857412926471242	0	0	0	0	0	0	0	0	0	0	0	0	CP137171.1	Citrobacter portucalensis	F621	Pseudomonadota	Gammaproteobacteria	plasmid	44962	Homo sapiens	urine	Humans	Citrobacter	4953365	0.00907706175498878	6463	0.14374360571149
GCF_030061665.1_ASM3006166v1	NZ_CP093465.1	5250844	4642727	0.8841868088254	5044	4651419	0.885842161755329	9	1044	0.000198825179342597	8	12320	0.00234628947270191	8	23109	0.00440100677148283	25	36473	0.00694612142352734	CP093465.1	Klebsiella pneumoniae	VA681	Pseudomonadota	Gammaproteobacteria	chromosome	5250844	Homo sapiens	Isolated from an abscess of an 32 years old female	Humans	Klebsiella	5250844	1	608117	0.1158131911746
GCF_030061665.1_ASM3006166v1	NZ_CP093469.1	14283	11497	0.80494293915844	14	11535	0.807603444654484	0	0	0	0	0	0	0	0	0	0	0	0	CP093469.1	Klebsiella pneumoniae	VA681	Pseudomonadota	Gammaproteobacteria	plasmid	14283	Homo sapiens	Isolated from an abscess of an 32 years old female	Humans	Klebsiella	5250844	0.00272013413462674	2786	0.19505706084156
GCF_030061665.1_ASM3006166v1	NZ_CP093466.1	190540	160003	0.839734438962947	209	160378	0.841702529652566	0	0	0	0	0	0	0	0	0	0	0	0	CP093466.1	Klebsiella pneumoniae	VA681	Pseudomonadota	Gammaproteobacteria	plasmid	190540	Homo sapiens	Isolated from an abscess of an 32 years old female	Humans	Klebsiella	5250844	0.0362874996857648	30537	0.160265561037053
GCF_030061665.1_ASM3006166v1	NZ_CP093468.1	36230	30281	0.835799061551201	51	30333	0.837234336185482	0	0	0	0	0	0	0	0	0	0	0	0	CP093468.1	Klebsiella pneumoniae	VA681	Pseudomonadota	Gammaproteobacteria	plasmid	36230	Homo sapiens	Isolated from an abscess of an 32 years old female	Humans	Klebsiella	5250844	0.00689984314902519	5949	0.164200938448799
GCF_030061665.1_ASM3006166v1	NZ_CP093470.1	4546	2786	0.612846458424989	7	2805	0.617025956885174	0	0	0	0	0	0	0	0	0	0	0	0	CP093470.1	Klebsiella pneumoniae	VA681	Pseudomonadota	Gammaproteobacteria	plasmid	4546	Homo sapiens	Isolated from an abscess of an 32 years old female	Humans	Klebsiella	5250844	0.000865765579781079	1760	0.387153541575011
GCF_030061665.1_ASM3006166v1	NZ_CP093467.1	58125	45822	0.788335483870968	70	45869	0.789144086021505	0	0	0	0	0	0	0	0	0	0	0	0	CP093467.1	Klebsiella pneumoniae	VA681	Pseudomonadota	Gammaproteobacteria	plasmid	58125	Homo sapiens	Isolated from an abscess of an 32 years old female	Humans	Klebsiella	5250844	0.0110696489935713	12303	0.211664516129032
GCF_964198855.1_Zagreb011_hybrid_assembly.fa.gz	NZ_OZ111346.1	5418871	4787236	0.88343789693462	5219	4796610	0.885167777568427	9	1044	0.000192660057786945	8	12320	0.00227353631411414	8	23216	0.00428428726205145	25	36580	0.00675048363395253	OZ111346.1	Klebsiella pneumoniae	-	Pseudomonadota	Gammaproteobacteria	chromosome	5418871	Homo sapiens	clinical material	Humans	Klebsiella	5418871	1	631635	0.11656210306538
GCF_964198855.1_Zagreb011_hybrid_assembly.fa.gz	NZ_OZ111347.1	160735	141778	0.882060534420008	188	142158	0.884424674153109	0	0	0	0	0	0	0	0	0	0	0	0	OZ111347.1	Klebsiella pneumoniae	-	Pseudomonadota	Gammaproteobacteria	plasmid	160735	Homo sapiens	clinical material	Humans	Klebsiella	5418871	0.0296620827474948	18957	0.117939465579992
GCF_964198855.1_Zagreb011_hybrid_assembly.fa.gz	NZ_OZ111348.1	84911	68563	0.807468996949747	115	68738	0.809529978448022	0	0	0	0	0	0	0	0	0	0	0	0	OZ111348.1	Klebsiella pneumoniae	-	Pseudomonadota	Gammaproteobacteria	plasmid	84911	Homo sapiens	clinical material	Humans	Klebsiella	5418871	0.0156695001597196	16348	0.192531003050253
GCF_964198855.1_Zagreb011_hybrid_assembly.fa.gz	NZ_OZ111349.1	11162	8344	0.747536283820104	12	8375	0.750313563877441	0	0	0	0	0	0	0	0	0	0	0	0	OZ111349.1	Klebsiella pneumoniae	-	Pseudomonadota	Gammaproteobacteria	plasmid	11162	Homo sapiens	clinical material	Humans	Klebsiella	5418871	0.00205983866381023	2818	0.252463716179896
GCF_964198855.1_Zagreb011_hybrid_assembly.fa.gz	NZ_OZ111350.1	5137	2808	0.546622542339887	7	2808	0.546622542339887	0	0	0	0	0	0	0	0	0	0	0	0	OZ111350.1	Klebsiella pneumoniae	-	Pseudomonadota	Gammaproteobacteria	plasmid	5137	Homo sapiens	clinical material	Humans	Klebsiella	5418871	0.000947983445260092	2329	0.453377457660113
GCF_964198855.1_Zagreb011_hybrid_assembly.fa.gz	NZ_OZ111351.1	3319	1995	0.601084664055438	5	2013	0.60650798433263	0	0	0	0	0	0	0	0	0	0	0	0	OZ111351.1	Klebsiella pneumoniae	-	Pseudomonadota	Gammaproteobacteria	plasmid	3319	Homo sapiens	clinical material	Humans	Klebsiella	5418871	0.000612489206700067	1324	0.398915335944562
GCF_009363255.1_ASM936325v1	NZ_CP045318.1	3794303	3397603	0.895448518476252	3601	3402966	0.896861953302095	2	230	6.0617193724381e-05	2	2924	0.000770629019348218	2	7002	0.00184539821938311	6	10156	0.00267664443245571	CP045318.1	Roseivivax sp. THAF197b	THAF197b	Pseudomonadota	Alphaproteobacteria	chromosome	3794303	NA	Surface of a polyethylene microplastic particle present in tank 6 of a marine aquarium containing stony-coral fragments and water maintained at 26 degree C	Human-impacted	Roseivivax	3794303	1	396700	0.104551481523748
GCF_009363255.1_ASM936325v1	NZ_CP045319.1	234384	211699	0.90321438323435	217	212117	0.904997781418527	0	0	0	0	0	0	0	0	0	0	0	0	CP045319.1	Roseivivax sp. THAF197b	THAF197b	Pseudomonadota	Alphaproteobacteria	plasmid	234384	NA	Surface of a polyethylene microplastic particle present in tank 6 of a marine aquarium containing stony-coral fragments and water maintained at 26 degree C	Human-impacted	Roseivivax	3794303	0.0617726101473709	22685	0.0967856167656495
GCF_009363255.1_ASM936325v1	NZ_CP045320.1	91442	82638	0.903720391067562	94	82896	0.906541851665537	0	0	0	0	0	0	0	0	0	0	0	0	CP045320.1	Roseivivax sp. THAF197b	THAF197b	Pseudomonadota	Alphaproteobacteria	plasmid	91442	NA	Surface of a polyethylene microplastic particle present in tank 6 of a marine aquarium containing stony-coral fragments and water maintained at 26 degree C	Human-impacted	Roseivivax	3794303	0.0240998149067167	8804	0.096279608932438
GCF_009363255.1_ASM936325v1	NZ_CP045321.1	84228	72696	0.863085909673743	79	72862	0.865056750724225	0	0	0	0	0	0	0	0	0	0	0	0	CP045321.1	Roseivivax sp. THAF197b	THAF197b	Pseudomonadota	Alphaproteobacteria	plasmid	84228	NA	Surface of a polyethylene microplastic particle present in tank 6 of a marine aquarium containing stony-coral fragments and water maintained at 26 degree C	Human-impacted	Roseivivax	3794303	0.0221985434479007	11532	0.136914090326257
GCF_009363255.1_ASM936325v1	NZ_CP045322.1	30727	24397	0.793992254369122	32	24441	0.795424219741595	0	0	0	0	0	0	0	0	0	0	0	0	CP045322.1	Roseivivax sp. THAF197b	THAF197b	Pseudomonadota	Alphaproteobacteria	plasmid	30727	NA	Surface of a polyethylene microplastic particle present in tank 6 of a marine aquarium containing stony-coral fragments and water maintained at 26 degree C	Human-impacted	Roseivivax	3794303	0.00809819352856111	6330	0.206007745630878
GCF_009363255.1_ASM936325v1	NZ_CP045323.1	4597	3760	0.817924733521862	6	3774	0.820970197955188	0	0	0	0	0	0	0	0	0	0	0	0	CP045323.1	Roseivivax sp. THAF197b	THAF197b	Pseudomonadota	Alphaproteobacteria	plasmid	4597	NA	Surface of a polyethylene microplastic particle present in tank 6 of a marine aquarium containing stony-coral fragments and water maintained at 26 degree C	Human-impacted	Roseivivax	3794303	0.00121155321543904	837	0.182075266478138
GCF_000439435.1_ASM43943v1	NC_021846.1	1075140	956793	0.889924102907528	1102	959141	0.892108004538944	1	106	9.85918112989936e-05	1	1521	0.00141469948099782	1	2912	0.00270848447644028	3	4539	0.0042217757687371	021846.1	Spiroplasma taiwanense CT-1	CT-1	Terrabacteria group	Mycoplasmatota	chromosome	1075140	NA	NA	Unannotated	Spiroplasma	1075140	1	118347	0.110075897092472
GCF_000439435.1_ASM43943v1	NC_021832.1	11138	7944	0.713233973783444	16	7944	0.713233973783444	0	0	0	0	0	0	0	0	0	0	0	0	021832.1	Spiroplasma taiwanense CT-1	CT-1	Terrabacteria group	Mycoplasmatota	plasmid	11138	NA	NA	Unannotated	Spiroplasma	1075140	0.0103595810778131	3194	0.286766026216556
GCF_000008505.1_ASM850v1	NC_005957.1	5237682	4415701	0.843063973719672	5307	4420321	0.843946043306944	14	1624	0.000310060824616691	14	21725	0.0041478272258606	14	40912	0.00781108895118108	42	64261	0.0122689770016584	005957.1	[Bacillus thuringiensis] serovar konkukian str. 97-27	97-27	Terrabacteria group	Bacillota	chromosome	5237682	NA	NA	Unannotated	[Bacillus	5237682	1	821981	0.156936026280328
GCF_000008505.1_ASM850v1	NC_006578.1	77112	63205	0.819651934848013	86	63297	0.820845004668534	0	0	0	0	0	0	0	0	0	0	0	0	006578.1	[Bacillus thuringiensis] serovar konkukian str. 97-27	97-27	Terrabacteria group	Bacillota	plasmid	77112	NA	NA	Unannotated	[Bacillus	5237682	0.0147225432930063	13907	0.180348065151987
GCF_009734325.1_ASM973432v1	NZ_CP046411.1	3577848	3050990	0.852744443028323	3203	3054448	0.853710945797586	12	1393	0.00038934018437899	11	17081	0.00477409884377425	11	31801	0.00888830380720478	34	50275	0.014051742835358	CP046411.1	Vibrio parahaemolyticus	19-021-D1	Pseudomonadota	Gammaproteobacteria	chromosome	3577848	Penaeus vannamei	hepatopancreas	Animals	Vibrio	3577848	1	526858	0.147255556971677
GCF_009734325.1_ASM973432v1	NZ_CP046412.1	1814246	1577946	0.86975305443694	1631	1579792	0.870770557024792	1	116	6.39384074706517e-05	1	1553	0.000856002989671742	1	2891	0.00159349944825564	3	4560	0.00251344084539803	CP046412.1	Vibrio parahaemolyticus	19-021-D1	Pseudomonadota	Gammaproteobacteria	chromosome	1814246	Penaeus vannamei	hepatopancreas	Animals	Vibrio	3577848	0.507077438728532	236300	0.13024694556306
GCF_009734325.1_ASM973432v1	NZ_CP046413.1	118438	91237	0.77033553420355	123	91463	0.77224370556747	0	0	0	0	0	0	0	0	0	0	0	0	CP046413.1	Vibrio parahaemolyticus	19-021-D1	Pseudomonadota	Gammaproteobacteria	plasmid	118438	Penaeus vannamei	hepatopancreas	Animals	Vibrio	3577848	0.0331031390936675	27201	0.22966446579645
GCF_009734325.1_ASM973432v1	NZ_CP046414.1	68848	55818	0.81074250522891	78	56049	0.814097722519173	0	0	0	0	0	0	0	0	0	0	0	0	CP046414.1	Vibrio parahaemolyticus	19-021-D1	Pseudomonadota	Gammaproteobacteria	plasmid	68848	Penaeus vannamei	hepatopancreas	Animals	Vibrio	3577848	0.0192428521278713	13030	0.18925749477109
GCF_027912835.1_ASM2791283v1	NZ_CP115768.1	3175232	2902498	0.914105803922359	3060	2907626	0.915720804023139	2	230	7.24356519460625e-05	2	2926	0.000921507467800778	2	5674	0.00178695603974765	6	8830	0.00278089915949449	CP115768.1	Paracoccus sediminicola	SCSIO 76264	Pseudomonadota	Alphaproteobacteria	chromosome	3175232	NA	sediment	Earth	Paracoccus	3175232	1	272734	0.0858941960776409
GCF_027912835.1_ASM2791283v1	NZ_CP115769.1	146119	124146	0.84962256790698	165	124534	0.852277937845181	0	0	0	0	0	0	0	0	0	0	0	0	CP115769.1	Paracoccus sediminicola	SCSIO 76264	Pseudomonadota	Alphaproteobacteria	plasmid	146119	NA	sediment	Earth	Paracoccus	3175232	0.0460183696813335	21973	0.15037743209302
GCF_027912835.1_ASM2791283v1	NZ_CP115770.1	117306	105148	0.89635653760251	113	105360	0.898163776788911	0	0	0	0	0	0	0	0	0	0	0	0	CP115770.1	Paracoccus sediminicola	SCSIO 76264	Pseudomonadota	Alphaproteobacteria	plasmid	117306	NA	sediment	Earth	Paracoccus	3175232	0.0369440721181948	12158	0.10364346239749
GCF_027912835.1_ASM2791283v1	NZ_CP115771.1	29546	25604	0.866580924659852	38	25697	0.869728558857375	0	0	0	0	0	0	0	0	0	0	0	0	CP115771.1	Paracoccus sediminicola	SCSIO 76264	Pseudomonadota	Alphaproteobacteria	plasmid	29546	NA	sediment	Earth	Paracoccus	3175232	0.00930514683651462	3942	0.133419075340148
GCF_027912835.1_ASM2791283v1	NZ_CP115772.1	24739	21875	0.884231375560855	23	21882	0.884514329601035	0	0	0	0	0	0	0	0	0	0	0	0	CP115772.1	Paracoccus sediminicola	SCSIO 76264	Pseudomonadota	Alphaproteobacteria	plasmid	24739	NA	sediment	Earth	Paracoccus	3175232	0.00779124171084192	2864	0.115768624439145
GCF_027912835.1_ASM2791283v1	NZ_CP115773.1	24265	21440	0.883577168761591	28	21503	0.886173500927261	0	0	0	0	0	0	0	0	0	0	0	0	CP115773.1	Paracoccus sediminicola	SCSIO 76264	Pseudomonadota	Alphaproteobacteria	plasmid	24265	NA	sediment	Earth	Paracoccus	3175232	0.0076419612803096	2825	0.116422831238409
GCF_027912835.1_ASM2791283v1	NZ_CP115774.1	16817	13875	0.825057977047036	17	13890	0.825949931616816	0	0	0	0	0	0	0	0	0	0	0	0	CP115774.1	Paracoccus sediminicola	SCSIO 76264	Pseudomonadota	Alphaproteobacteria	plasmid	16817	NA	sediment	Earth	Paracoccus	3175232	0.0052963059077258	2942	0.174942022952964
GCF_002949615.1_ASM294961v1	NZ_CP026819.1	4744419	4196993	0.884616851926442	4807	4205245	0.886356158678228	8	928	0.000195598238688446	7	10794	0.00227509416853781	7	20320	0.00428292695059184	22	32042	0.0067536193578181	CP026819.1	Shigella dysenteriae	96-265	Pseudomonadota	Gammaproteobacteria	chromosome	4744419	NA	NA	Unannotated	Shigella	4744419	1	547426	0.115383148073558
GCF_002949615.1_ASM294961v1	NZ_CP026818.1	80213	70154	0.874596387119295	98	70386	0.877488686372533	0	0	0	0	0	0	0	0	0	0	0	0	CP026818.1	Shigella dysenteriae	96-265	Pseudomonadota	Gammaproteobacteria	plasmid	80213	NA	NA	Unannotated	Shigella	4744419	0.0169068119826685	10059	0.125403612880705
GCF_002949615.1_ASM294961v1	NZ_CP026820.1	195489	162913	0.83336146790868	245	163363	0.835663387709794	0	0	0	0	0	0	0	0	0	0	0	0	CP026820.1	Shigella dysenteriae	96-265	Pseudomonadota	Gammaproteobacteria	plasmid	195489	NA	NA	Unannotated	Shigella	4744419	0.041203991468713	32576	0.16663853209132
GCF_022559025.1_ASM2255902v1	NZ_CP043284.1	4800279	4224584	0.880070512568124	4582	4231712	0.881555426257515	8	928	0.000193322096486475	7	10794	0.00224861929900325	7	20328	0.00423475385493218	22	32050	0.0066766952504219	CP043284.1	Escherichia coli	WCHEC025985	Pseudomonadota	Gammaproteobacteria	chromosome	4800279	Homo sapiens	NA	Humans	Escherichia	4800279	1	575695	0.119929487431876
GCF_022559025.1_ASM2255902v1	NZ_CP043288.1	86177	74625	0.865950311568052	101	74915	0.869315478607981	0	0	0	0	0	0	0	0	0	0	0	0	CP043288.1	Escherichia coli	WCHEC025985	Pseudomonadota	Gammaproteobacteria	plasmid	86177	Homo sapiens	NA	Humans	Escherichia	4800279	0.0179524981777101	11552	0.134049688431948
GCF_022559025.1_ASM2255902v1	NZ_CP043289.1	72276	61915	0.856646743040567	94	62334	0.862443964801594	0	0	0	0	0	0	0	0	0	0	0	0	CP043289.1	Escherichia coli	WCHEC025985	Pseudomonadota	Gammaproteobacteria	plasmid	72276	Homo sapiens	NA	Humans	Escherichia	4800279	0.0150566248336815	10361	0.143353256959433
GCF_022559025.1_ASM2255902v1	NZ_CP043290.1	5847	3282	0.561313494099538	5	3282	0.561313494099538	0	0	0	0	0	0	0	0	0	0	0	0	CP043290.1	Escherichia coli	WCHEC025985	Pseudomonadota	Gammaproteobacteria	plasmid	5847	Homo sapiens	NA	Humans	Escherichia	4800279	0.00121805420059959	2565	0.438686505900462
GCF_022559025.1_ASM2255902v1	NZ_CP043291.1	3372	1749	0.518683274021352	5	1749	0.518683274021352	0	0	0	0	0	0	0	0	0	0	0	0	CP043291.1	Escherichia coli	WCHEC025985	Pseudomonadota	Gammaproteobacteria	plasmid	3372	Homo sapiens	NA	Humans	Escherichia	4800279	0.000702459169560769	1623	0.481316725978648
GCF_022559025.1_ASM2255902v1	NZ_CP043292.1	2255	1305	0.578713968957871	3	1305	0.578713968957871	0	0	0	0	0	0	0	0	0	0	0	0	CP043292.1	Escherichia coli	WCHEC025985	Pseudomonadota	Gammaproteobacteria	plasmid	2255	Homo sapiens	NA	Humans	Escherichia	4800279	0.000469764361613148	950	0.421286031042129
GCF_022559025.1_ASM2255902v1	NZ_CP043287.1	46161	39974	0.865969108121574	62	40080	0.868265418860077	0	0	0	0	0	0	0	0	0	0	0	0	CP043287.1	Escherichia coli	WCHEC025985	Pseudomonadota	Gammaproteobacteria	plasmid	46161	Homo sapiens	NA	Humans	Escherichia	4800279	0.0096163160516295	6187	0.134030891878426
GCF_022559025.1_ASM2255902v1	NZ_CP043293.1	2028	1410	0.695266272189349	2	1410	0.695266272189349	0	0	0	0	0	0	0	0	0	0	0	0	CP043293.1	Escherichia coli	WCHEC025985	Pseudomonadota	Gammaproteobacteria	plasmid	2028	Homo sapiens	NA	Humans	Escherichia	4800279	0.00042247544361484	618	0.304733727810651
GCF_022559025.1_ASM2255902v1	NZ_CP043294.1	1308	537	0.410550458715596	1	537	0.410550458715596	0	0	0	0	0	0	0	0	0	0	0	0	CP043294.1	Escherichia coli	WCHEC025985	Pseudomonadota	Gammaproteobacteria	plasmid	1308	Homo sapiens	NA	Humans	Escherichia	4800279	0.000272484161858092	771	0.589449541284404
GCF_022559025.1_ASM2255902v1	NZ_CP043286.1	111058	92273	0.830854148282879	133	92493	0.832835095175494	0	0	0	0	0	0	0	0	0	0	0	0	CP043286.1	Escherichia coli	WCHEC025985	Pseudomonadota	Gammaproteobacteria	plasmid	111058	Homo sapiens	NA	Humans	Escherichia	4800279	0.023135738568529	18785	0.169145851717121
GCF_022559025.1_ASM2255902v1	NZ_CP043285.1	99721	83275	0.835079872845238	120	83664	0.838980756310105	0	0	0	0	0	0	0	0	0	0	0	0	CP043285.1	Escherichia coli	WCHEC025985	Pseudomonadota	Gammaproteobacteria	plasmid	99721	Homo sapiens	NA	Humans	Escherichia	4800279	0.0207740008445342	16446	0.164920127154762
GCF_029990605.1_ASM2999060v1	NZ_CP124398.1	5097505	4504911	0.883748225847743	4859	4512455	0.885228165543732	8	928	0.00018204984595405	7	10794	0.00211750650563364	7	20328	0.00398783326352794	22	32050	0.00628738961511563	CP124398.1	Escherichia coli	AVS0967	Pseudomonadota	Gammaproteobacteria	chromosome	5097505	NA	wastewater efflux	Human-impacted	Escherichia	5097505	1	592594	0.116251774152257
GCF_029990605.1_ASM2999060v1	NZ_CP124399.1	84202	67984	0.807391748414527	105	68120	0.809006911949835	0	0	0	0	0	0	0	0	0	0	0	0	CP124399.1	Escherichia coli	AVS0967	Pseudomonadota	Gammaproteobacteria	plasmid	84202	NA	wastewater efflux	Human-impacted	Escherichia	5097505	0.0165182770786885	16218	0.192608251585473
GCF_002812365.1_ASM281236v1	NZ_CP025005.1	5414861	4794935	0.88551395871473	5283	4804239	0.88723219303321	9	1044	0.00019280273307108	8	12314	0.00227411193011233	8	23200	0.00428450517935733	25	36558	0.00675141984254074	CP025005.1	Klebsiella pneumoniae	AUSMDU00003562	Pseudomonadota	Gammaproteobacteria	chromosome	5414861	Homo sapiens	Sacral swab	Humans	Klebsiella	5414861	1	619926	0.11448604128527
GCF_002812365.1_ASM281236v1	NZ_CP025006.1	167373	139358	0.832619359155897	185	139617	0.834166801096951	0	0	0	0	0	0	0	0	0	0	0	0	CP025006.1	Klebsiella pneumoniae	AUSMDU00003562	Pseudomonadota	Gammaproteobacteria	plasmid	167373	Homo sapiens	Sacral swab	Humans	Klebsiella	5414861	0.0309099347148523	28015	0.167380640844103
GCF_002812365.1_ASM281236v1	NZ_CP025007.1	51423	44687	0.869008031425627	64	44762	0.870466522762188	0	0	0	0	0	0	0	0	0	0	0	0	CP025007.1	Klebsiella pneumoniae	AUSMDU00003562	Pseudomonadota	Gammaproteobacteria	plasmid	51423	Homo sapiens	Sacral swab	Humans	Klebsiella	5414861	0.009496642665435	6736	0.130991968574373
GCF_020871915.1_ASM2087191v1	NZ_CP067071.1	4005874	3504754	0.874903703910807	3882	3508714	0.875892252227604	3	345	8.61235275997198e-05	3	4443	0.00110912125543639	3	8397	0.00209617177175318	9	13185	0.00329141655478929	CP067071.1	Rhizobium sp. AB2/73	AB2/73	Pseudomonadota	Alphaproteobacteria	chromosome	4005874	Phyla canescens	NA	Plants	Rhizobium	4005874	1	501120	0.125096296089193
GCF_020871915.1_ASM2087191v1	NZ_CP067077.1	39441	30745	0.779518774878933	42	30806	0.7810653888086	0	0	0	0	0	0	0	0	0	0	0	0	CP067077.1	Rhizobium sp. AB2/73	AB2/73	Pseudomonadota	Alphaproteobacteria	plasmid	39441	Phyla canescens	NA	Plants	Rhizobium	4005874	0.00984579145524797	8696	0.220481225121067
GCF_020871915.1_ASM2087191v1	NZ_CP067076.1	56335	46494	0.825312860566255	66	46572	0.82669743498713	0	0	0	0	0	0	0	0	0	0	0	0	CP067076.1	Rhizobium sp. AB2/73	AB2/73	Pseudomonadota	Alphaproteobacteria	plasmid	56335	Phyla canescens	NA	Plants	Rhizobium	4005874	0.0140630983400876	9841	0.174687139433745
GCF_020871915.1_ASM2087191v1	NZ_CP067075.1	158599	137733	0.868435488243936	166	138138	0.870989098291919	0	0	0	0	0	0	0	0	0	0	0	0	CP067075.1	Rhizobium sp. AB2/73	AB2/73	Pseudomonadota	Alphaproteobacteria	plasmid	158599	Phyla canescens	NA	Plants	Rhizobium	4005874	0.0395916097211245	20866	0.131564511756064
GCF_020871915.1_ASM2087191v1	NZ_CP067074.1	605540	518524	0.85630016183902	583	519510	0.85792846054761	0	0	0	0	0	0	0	0	0	0	0	0	CP067074.1	Rhizobium sp. AB2/73	AB2/73	Pseudomonadota	Alphaproteobacteria	megaplasmid	605540	Phyla canescens	NA	Plants	Rhizobium	4005874	0.151163017109375	87016	0.14369983816098
GCF_020871915.1_ASM2087191v1	NZ_CP067073.1	1068678	927791	0.868167025053384	1019	929347	0.869623029574858	0	0	0	0	0	0	0	0	0	0	0	0	CP067073.1	Rhizobium sp. AB2/73	AB2/73	Pseudomonadota	Alphaproteobacteria	megaplasmid	1068678	Phyla canescens	NA	Plants	Rhizobium	4005874	0.266777736893372	140887	0.131832974946616
GCF_020871915.1_ASM2087191v1	NZ_CP067072.1	1332287	1186943	0.890906388788602	1238	1188396	0.891996994641545	0	0	0	0	0	0	0	0	0	0	0	0	CP067072.1	Rhizobium sp. AB2/73	AB2/73	Pseudomonadota	Alphaproteobacteria	megaplasmid	1332287	Phyla canescens	NA	Plants	Rhizobium	4005874	0.332583351348545	145344	0.109093611211398
GCF_010196425.1_ASM1019642v1	NZ_CP046058.1	4997809	4124380	0.8252376191247	4742	4130953	0.82655279543496	2	236	4.72206921072814e-05	2	2978	0.000595861106336797	2	7188	0.00143823023248788	6	10402	0.00208131203093195	CP046058.1	Microcystis aeruginosa NIES-298	NIES-298	Terrabacteria group	Cyanobacteriota/Melainabacteria group	chromosome	4997809	NA	freshwater	Water	Microcystis	4997809	1	873429	0.1747623808753
GCF_010196425.1_ASM1019642v1	NZ_CP046059.1	17272	14453	0.8367878647522	29	14559	0.842924965261695	0	0	0	0	0	0	0	0	0	0	0	0	CP046059.1	Microcystis aeruginosa NIES-298	NIES-298	Terrabacteria group	Cyanobacteriota/Melainabacteria group	plasmid	17272	NA	freshwater	Water	Microcystis	4997809	0.00345591438168205	2819	0.1632121352478
GCF_033251225.1_ASM3325122v1	NZ_CP137379.1	5393100	4773066	0.885031985314569	5171	4782301	0.886744358532199	9	1044	0.000193580686432664	8	12320	0.00228440043759619	8	23221	0.00430568689621924	25	36585	0.0067836680202481	CP137379.1	Klebsiella pneumoniae	KP51_L9_46.22_ST147_NDM1_OXA48	Pseudomonadota	Gammaproteobacteria	chromosome	5393100	Homo sapiens	feces	Humans	Klebsiella	5393100	1	620034	0.114968014685431
GCF_033251225.1_ASM3325122v1	NZ_CP137384.1	8334	5396	0.647468202543796	12	5400	0.647948164146868	0	0	0	0	0	0	0	0	0	0	0	0	CP137384.1	Klebsiella pneumoniae	KP51_L9_46.22_ST147_NDM1_OXA48	Pseudomonadota	Gammaproteobacteria	plasmid	8334	Homo sapiens	feces	Humans	Klebsiella	5393100	0.00154530789341937	2938	0.352531797456203
GCF_033251225.1_ASM3325122v1	NZ_CP137380.1	112870	98196	0.86999202622486	117	98278	0.870718525737574	0	0	0	0	0	0	0	0	0	0	0	0	CP137380.1	Klebsiella pneumoniae	KP51_L9_46.22_ST147_NDM1_OXA48	Pseudomonadota	Gammaproteobacteria	plasmid	112870	Homo sapiens	feces	Humans	Klebsiella	5393100	0.0209285939441138	14674	0.13000797377514
GCF_033251225.1_ASM3325122v1	NZ_CP137385.1	39711	31272	0.787489612449951	42	31308	0.788396162272418	0	0	0	0	0	0	0	0	0	0	0	0	CP137385.1	Klebsiella pneumoniae	KP51_L9_46.22_ST147_NDM1_OXA48	Pseudomonadota	Gammaproteobacteria	plasmid	39711	Homo sapiens	feces	Humans	Klebsiella	5393100	0.00736329754686544	8439	0.212510387550049
GCF_033251225.1_ASM3325122v1	NZ_CP137381.1	54064	45122	0.834603432968334	66	45148	0.835084344480616	0	0	0	0	0	0	0	0	0	0	0	0	CP137381.1	Klebsiella pneumoniae	KP51_L9_46.22_ST147_NDM1_OXA48	Pseudomonadota	Gammaproteobacteria	plasmid	54064	Homo sapiens	feces	Humans	Klebsiella	5393100	0.0100246611410877	8942	0.165396567031666
GCF_033251225.1_ASM3325122v1	NZ_CP137383.1	64455	56579	0.877806221394771	85	56793	0.881126367232953	0	0	0	0	0	0	0	0	0	0	0	0	CP137383.1	Klebsiella pneumoniae	KP51_L9_46.22_ST147_NDM1_OXA48	Pseudomonadota	Gammaproteobacteria	plasmid	64455	Homo sapiens	feces	Humans	Klebsiella	5393100	0.0119513823218557	7876	0.122193778605228
GCF_033251225.1_ASM3325122v1	NZ_CP137382.1	332962	270535	0.812510136291829	351	271151	0.814360197259747	0	0	0	0	0	0	0	0	0	0	0	0	CP137382.1	Klebsiella pneumoniae	KP51_L9_46.22_ST147_NDM1_OXA48	Pseudomonadota	Gammaproteobacteria	plasmid	332962	Homo sapiens	feces	Humans	Klebsiella	5393100	0.0617385177356252	62427	0.187489863708171
GCF_020080045.1_ASM2008004v1	NZ_CP083451.1	4422796	3867378	0.874419258767531	3979	3871282	0.875301958308726	3	339	7.6648346430629e-05	3	4589	0.0010375789432748	3	8616	0.00194808894644926	9	13544	0.00306231623615469	CP083451.1	Comamonas odontotermitis	WLL	Pseudomonadota	Betaproteobacteria	chromosome	4422796	NA	cucumber rhizosphere	Earth	Comamonas	4422796	1	555418	0.125580741232469
GCF_020080045.1_ASM2008004v1	NZ_CP083452.1	372730	319310	0.856679097470018	332	319473	0.857116411343332	3	339	0.000909505540203364	3	4592	0.0123199098543181	3	8629	0.0231508062136131	9	13560	0.0363802216081346	CP083452.1	Comamonas odontotermitis	WLL	Pseudomonadota	Betaproteobacteria	plasmid	372730	NA	cucumber rhizosphere	Earth	Comamonas	4422796	0.0842747438498181	53420	0.143320902529981
GCF_020080045.1_ASM2008004v1	NZ_CP083453.1	36925	34431	0.932457684495599	51	34638	0.938063642518619	0	0	0	0	0	0	0	0	0	0	0	0	CP083453.1	Comamonas odontotermitis	WLL	Pseudomonadota	Betaproteobacteria	plasmid	36925	NA	cucumber rhizosphere	Earth	Comamonas	4422796	0.00834879112669904	2494	0.0675423155044008
GCF_039634395.1_ASM3963439v1	NZ_CP155122.1	5073031	4494964	0.886050962432518	4851	4502667	0.887569384062506	9	1044	0.000205794129781584	8	12336	0.00243168236109734	8	23256	0.00458424164961736	25	36636	0.00722171814049628	CP155122.1	Citrobacter freundii	-	Pseudomonadota	Gammaproteobacteria	chromosome	5073031	Homo sapiens	BALF	Humans	Citrobacter	5073031	1	578067	0.113949037567482
GCF_039634395.1_ASM3963439v1	NZ_CP155123.1	54035	46739	0.864976404182474	71	46845	0.866938095678727	0	0	0	0	0	0	0	0	0	0	0	0	CP155123.1	Citrobacter freundii	-	Pseudomonadota	Gammaproteobacteria	plasmid	54035	Homo sapiens	BALF	Humans	Citrobacter	5073031	0.0106514231827087	7296	0.135023595817526
GCF_009867015.2_ASM986701v2	NZ_CP026935.2	5133979	4531174	0.882585222884628	5007	4539765	0.884258583839163	8	928	0.00018075648536934	7	10794	0.00210246282659123	7	20323	0.00395852807344946	22	32045	0.00624174738541003	CP026935.2	Escherichia coli	CFS3292	Pseudomonadota	Gammaproteobacteria	chromosome	5133979	Bos taurus	Bovine adult	Livestock	Escherichia	5133979	1	602805	0.117414777115372
GCF_009867015.2_ASM986701v2	NZ_CP026936.2	192449	156537	0.813394717561536	204	156830	0.814917198842291	0	0	0	0	0	0	0	0	0	0	0	0	CP026936.2	Escherichia coli	CFS3292	Pseudomonadota	Gammaproteobacteria	plasmid	192449	Bos taurus	Bovine adult	Livestock	Escherichia	5133979	0.0374853500569441	35912	0.186605282438464
GCF_009867015.2_ASM986701v2	NZ_CP026937.1	131954	116119	0.879996059232763	151	116433	0.882375676372069	0	0	0	0	0	0	0	0	0	0	0	0	CP026937.1	Escherichia coli	CFS3292	Pseudomonadota	Gammaproteobacteria	plasmid	131954	Bos taurus	Bovine adult	Livestock	Escherichia	5133979	0.0257020918862348	15835	0.120003940767237
GCF_009867015.2_ASM986701v2	NZ_CP026938.2	99789	88558	0.887452524827386	103	88783	0.889707282365792	0	0	0	0	0	0	0	0	0	0	0	0	CP026938.2	Escherichia coli	CFS3292	Pseudomonadota	Gammaproteobacteria	plasmid	99789	Bos taurus	Bovine adult	Livestock	Escherichia	5133979	0.0194369708173719	11231	0.112547475172614
GCF_018987265.1_ASM1898726v1	NZ_CP076853.1	4350227	3829387	0.880272914493887	4273	3833358	0.881185740422281	3	345	7.93062063198081e-05	3	4443	0.00102132601356205	3	8661	0.00199093058821988	9	13449	0.00309156280810174	CP076853.1	Rhizobium sp. WYJ-E13	WYJ-E13	Pseudomonadota	Alphaproteobacteria	chromosome	4350227	Curcuma wenyujin Y.H. Chen et C. Ling	root	Plants	Rhizobium	4350227	1	520840	0.119727085506113
GCF_018987265.1_ASM1898726v1	NZ_CP076854.1	2149667	1931321	0.898427989079239	2005	1934143	0.899740750544154	0	0	0	0	0	0	0	0	0	0	0	0	CP076854.1	Rhizobium sp. WYJ-E13	WYJ-E13	Pseudomonadota	Alphaproteobacteria	megaplasmid	2149667	Curcuma wenyujin Y.H. Chen et C. Ling	root	Plants	Rhizobium	4350227	0.494150535132994	218346	0.101572010920761
GCF_018987265.1_ASM1898726v1	NZ_CP076855.1	406180	325575	0.801553498448964	376	326094	0.802831257078143	0	0	0	0	0	0	0	0	0	0	0	0	CP076855.1	Rhizobium sp. WYJ-E13	WYJ-E13	Pseudomonadota	Alphaproteobacteria	plasmid	406180	Curcuma wenyujin Y.H. Chen et C. Ling	root	Plants	Rhizobium	4350227	0.0933698402405208	80605	0.198446501551036
GCF_001753085.1_ASM175308v1	NZ_CP015941.1	3397139	3002952	0.883965007025029	2971	3008030	0.885459794256285	3	348	0.000102439140700454	3	4631	0.00136320592121782	3	8678	0.00255450247988086	9	13657	0.00402014754179914	CP015941.1	Legionella pneumophila	C9_S	Pseudomonadota	Gammaproteobacteria	chromosome	3397139	NA	Clinical	Humans	Legionella	3397139	1	394187	0.116034992974971
GCF_001753085.1_ASM175308v1	NZ_CP015942.1	33359	30946	0.927665697412992	37	31024	0.93000389699931	0	0	0	0	0	0	0	0	0	0	0	0	CP015942.1	Legionella pneumophila	C9_S	Pseudomonadota	Gammaproteobacteria	plasmid	33359	NA	Clinical	Humans	Legionella	3397139	0.00981973360524842	2413	0.072334302587008
GCF_001753085.1_ASM175308v1	NZ_CP015943.1	73576	64801	0.880735565945417	78	64972	0.883059693378276	0	0	0	0	0	0	0	0	0	0	0	0	CP015943.1	Legionella pneumophila	C9_S	Pseudomonadota	Gammaproteobacteria	plasmid	73576	NA	Clinical	Humans	Legionella	3397139	0.0216582247591282	8775	0.119264434054583
GCF_001939885.2_ASM193988v2	NZ_CP019160.1	5390233	4774206	0.885714216806583	5134	4783091	0.88736256855687	9	1044	0.000193683649667834	8	12320	0.00228561548267023	8	23216	0.00430704943552533	25	36580	0.00678634856786339	CP019160.1	Klebsiella pneumoniae	GN-2	Pseudomonadota	Gammaproteobacteria	chromosome	5390233	Homo sapiens	drainage samples from liver abscess	Humans	Klebsiella	5390233	1	616027	0.114285783193417
GCF_001939885.2_ASM193988v2	NZ_CP019161.1	261986	217675	0.830865008053865	262	218108	0.832517768125014	0	0	0	0	0	0	0	0	0	0	0	0	CP019161.1	Klebsiella pneumoniae	GN-2	Pseudomonadota	Gammaproteobacteria	plasmid	261986	Homo sapiens	drainage samples from liver abscess	Humans	Klebsiella	5390233	0.0486038358638671	44311	0.169134991946135
GCF_002903085.1_ASM290308v1	NZ_CP026197.1	5904433	5159207	0.873785340607642	5609	5167709	0.875225275653056	8	928	0.000157170044947584	7	10854	0.00183827981450547	7	20461	0.00346536238111263	22	32243	0.00546081224056569	CP026197.1	Enterobacteriaceae bacterium ENNIH3	ENNIH3	Pseudomonadota	Gammaproteobacteria	chromosome	5904433	NA	NA	Unannotated	Enterobacteriaceae	5904433	1	745226	0.126214659392358
GCF_002903085.1_ASM290308v1	NZ_CP026198.1	174695	141710	0.811185208506254	201	141890	0.81221557571768	0	0	0	0	0	0	0	0	0	0	0	0	CP026198.1	Enterobacteriaceae bacterium ENNIH3	ENNIH3	Pseudomonadota	Gammaproteobacteria	plasmid	174695	NA	NA	Unannotated	Enterobacteriaceae	5904433	0.0295870915971102	32985	0.188814791493746
GCF_022699245.1_ASM2269924v1	NZ_CP093930.1	2840066	2401784	0.845678938447205	2773	2405970	0.847152847856353	7	805	0.000283444117143756	6	9312	0.00327879704204057	6	17538	0.00617520860430708	19	27655	0.00973744976349141	CP093930.1	Staphylococcus aureus	WA121-2010_15611	Terrabacteria group	Bacillota	chromosome	2840066	Homo sapiens	skin	Humans	Staphylococcus	2840066	1	438282	0.154321061552795
GCF_022699245.1_ASM2269924v1	NZ_CP093931.1	36923	31881	0.863445548844893	42	31905	0.864095550199063	0	0	0	0	0	0	0	0	0	0	0	0	CP093931.1	Staphylococcus aureus	WA121-2010_15611	Terrabacteria group	Bacillota	plasmid	36923	Homo sapiens	skin	Humans	Staphylococcus	2840066	0.0130007542078247	5042	0.136554451155107
GCF_022699245.1_ASM2269924v1	NZ_CP093932.1	34990	25270	0.722206344669906	46	25282	0.722549299799943	0	0	0	0	0	0	0	0	0	0	0	0	CP093932.1	Staphylococcus aureus	WA121-2010_15611	Terrabacteria group	Bacillota	plasmid	34990	Homo sapiens	skin	Humans	Staphylococcus	2840066	0.0123201362221864	9720	0.277793655330094
GCF_000298535.2_ASM29853v2	NC_018625.1	1168150	1053991	0.902273680606087	985	1057108	0.904942002311347	1	115	9.84462611822112e-05	1	1553	0.00132945255318238	1	2946	0.00252193639515473	3	4614	0.00394983520951933	018625.1	Chlamydia psittaci CP3	CP3	PVC group	Chlamydiota	chromosome	1168150	Columba livia	urban pigeon	Animals	Chlamydia	1168150	1	114159	0.0977263193939134
GCF_000298535.2_ASM29853v2	NC_018634.1	7552	6967	0.922537076271186	8	6978	0.923993644067797	0	0	0	0	0	0	0	0	0	0	0	0	018634.1	Chlamydia psittaci CP3	CP3	PVC group	Chlamydiota	plasmid	7552	Columba livia	urban pigeon	Animals	Chlamydia	1168150	0.00646492316911356	585	0.0774629237288136
GCF_026873405.1_ASM2687340v1	NZ_CP091622.1	4659429	4075133	0.874599226643436	4363	4081988	0.876070436956975	8	928	0.000199166035151517	7	10794	0.00231659287007056	7	20528	0.00440569005343788	22	32250	0.00692144895865996	CP091622.1	Salmonella enterica	1419	Pseudomonadota	Gammaproteobacteria	chromosome	4659429	Homo sapiens	feces	Humans	Salmonella	4659429	1	584296	0.125400773356564
GCF_026873405.1_ASM2687340v1	NZ_CP091623.1	4267	2663	0.624091867822826	5	2671	0.625966721349895	0	0	0	0	0	0	0	0	0	0	0	0	CP091623.1	Salmonella enterica	1419	Pseudomonadota	Gammaproteobacteria	plasmid	4267	Homo sapiens	feces	Humans	Salmonella	4659429	0.00091577744826673	1604	0.375908132177174
GCF_002754815.1_ASM275481v1	NZ_CP024588.1	4180106	3673445	0.87879230813764	3729	3677649	0.879798024260629	5	575	0.000137556320342116	5	7445	0.00178105531295139	5	13799	0.00330111245982757	15	21819	0.00521972409312108	CP024588.1	Roseomonas sp. FDAARGOS_362	FDAARGOS_362	Pseudomonadota	Alphaproteobacteria	chromosome	4180106	Homo sapiens	Peripheral Blood	Humans	Roseomonas	4180106	1	506661	0.121207691862359
GCF_002754815.1_ASM275481v1	NZ_CP024584.1	127617	103375	0.810040982000831	147	103849	0.813755220699437	0	0	0	0	0	0	0	0	0	0	0	0	CP024584.1	Roseomonas sp. FDAARGOS_362	FDAARGOS_362	Pseudomonadota	Alphaproteobacteria	plasmid	127617	Homo sapiens	Peripheral Blood	Humans	Roseomonas	4180106	0.030529608579304	24242	0.189959017999169
GCF_002754815.1_ASM275481v1	NZ_CP024585.1	9720	7264	0.747325102880658	12	7272	0.748148148148148	0	0	0	0	0	0	0	0	0	0	0	0	CP024585.1	Roseomonas sp. FDAARGOS_362	FDAARGOS_362	Pseudomonadota	Alphaproteobacteria	plasmid	9720	Homo sapiens	Peripheral Blood	Humans	Roseomonas	4180106	0.00232529988473976	2456	0.252674897119342
GCF_002754815.1_ASM275481v1	NZ_CP024582.1	382413	345529	0.903549304024706	357	346349	0.905693582592642	0	0	0	0	0	0	0	0	0	0	0	0	CP024582.1	Roseomonas sp. FDAARGOS_362	FDAARGOS_362	Pseudomonadota	Alphaproteobacteria	plasmid	382413	Homo sapiens	Peripheral Blood	Humans	Roseomonas	4180106	0.0914840437060687	36884	0.0964506959752937
GCF_002754815.1_ASM275481v1	NZ_CP024583.1	256041	223826	0.874180307060197	263	224366	0.876289344284704	0	0	0	0	0	0	0	0	0	0	0	0	CP024583.1	Roseomonas sp. FDAARGOS_362	FDAARGOS_362	Pseudomonadota	Alphaproteobacteria	plasmid	256041	Homo sapiens	Peripheral Blood	Humans	Roseomonas	4180106	0.0612522744638533	32215	0.125819692939803
GCF_002754815.1_ASM275481v1	NZ_CP024587.1	143864	124611	0.866172218206083	154	124809	0.86754851804482	0	0	0	0	0	0	0	0	0	0	0	0	CP024587.1	Roseomonas sp. FDAARGOS_362	FDAARGOS_362	Pseudomonadota	Alphaproteobacteria	plasmid	143864	Homo sapiens	Peripheral Blood	Humans	Roseomonas	4180106	0.0344163521212142	19253	0.133827781793916
GCF_002754815.1_ASM275481v1	NZ_CP024586.1	62676	52443	0.836731763354394	59	52640	0.839874912247112	0	0	0	0	0	0	0	0	0	0	0	0	CP024586.1	Roseomonas sp. FDAARGOS_362	FDAARGOS_362	Pseudomonadota	Alphaproteobacteria	plasmid	62676	Homo sapiens	Peripheral Blood	Humans	Roseomonas	4180106	0.0149938781456738	10233	0.163268236645606
GCF_002754815.1_ASM275481v1	NZ_CP024589.1	11772	10348	0.879034998301053	12	10356	0.879714576962283	0	0	0	0	0	0	0	0	0	0	0	0	CP024589.1	Roseomonas sp. FDAARGOS_362	FDAARGOS_362	Pseudomonadota	Alphaproteobacteria	plasmid	11772	Homo sapiens	Peripheral Blood	Humans	Roseomonas	4180106	0.00281619652707372	1424	0.120965001698947
GCF_033378915.2_ASM3337891v2	NZ_CP157866.1	4033245	3543038	0.878458412518952	3819	3546562	0.879332150662804	6	690	0.000171078126917656	6	9217	0.00228525666057976	6	17354	0.00430273886163623	18	27261	0.00675907364913364	CP157866.1	Acinetobacter baumannii	-	Pseudomonadota	Gammaproteobacteria	chromosome	4033245	Homo sapiens	cerebrospinal fluid	Humans	Acinetobacter	4033245	1	490207	0.121541587481048
GCF_033378915.2_ASM3337891v2	NZ_CP157867.1	11194	8304	0.741825978202609	13	8334	0.744505985349294	0	0	0	0	0	0	0	0	0	0	0	0	CP157867.1	Acinetobacter baumannii	-	Pseudomonadota	Gammaproteobacteria	plasmid	11194	Homo sapiens	cerebrospinal fluid	Humans	Acinetobacter	4033245	0.002775432685096	2890	0.258174021797391
GCF_001975045.1_ASM197504v1	NZ_CP018768.1	2835307	2391187	0.84336087767568	2740	2395280	0.844804460328282	7	805	0.00028391987181635	6	9312	0.00328430043025323	6	17539	0.00618592625066704	19	27656	0.00975414655273662	CP018768.1	Staphylococcus aureus	UCI 28	Terrabacteria group	Bacillota	chromosome	2835307	Homo sapiens	Human_no contact with swine	Humans	Staphylococcus	2835307	1	444120	0.15663912232432
GCF_001975045.1_ASM197504v1	NZ_CP018769.1	27270	17574	0.644444444444444	30	17585	0.644847818115145	0	0	0	0	0	0	0	0	0	0	0	0	CP018769.1	Staphylococcus aureus	UCI 28	Terrabacteria group	Bacillota	plasmid	27270	Homo sapiens	Human_no contact with swine	Humans	Staphylococcus	2835307	0.00961800609246194	9696	0.355555555555556
GCF_030271955.1_ASM3027195v1	NZ_CP110160.1	5455592	4830185	0.885364044818601	5261	4839528	0.887076599569763	9	1044	0.000191363283764622	8	12320	0.00225823338695416	8	23216	0.004255450187624	25	36580	0.00670504685834278	CP110160.1	Klebsiella pneumoniae	YZ22CS089	Pseudomonadota	Gammaproteobacteria	chromosome	5455592	chicken	chicken intestinal contents	Livestock	Klebsiella	5455592	1	625407	0.114635955181399
GCF_030271955.1_ASM3027195v1	NZ_CP110161.1	239545	200751	0.8380513056002	251	201231	0.840055104468889	0	0	0	0	0	0	0	0	0	0	0	0	CP110161.1	Klebsiella pneumoniae	YZ22CS089	Pseudomonadota	Gammaproteobacteria	plasmid	239545	chicken	chicken intestinal contents	Livestock	Klebsiella	5455592	0.0439081588212608	38794	0.1619486943998
GCF_030271955.1_ASM3027195v1	NZ_CP110162.1	60381	47929	0.793776187873669	71	48148	0.797403156622116	0	0	0	0	0	0	0	0	0	0	0	0	CP110162.1	Klebsiella pneumoniae	YZ22CS089	Pseudomonadota	Gammaproteobacteria	plasmid	60381	chicken	chicken intestinal contents	Livestock	Klebsiella	5455592	0.0110677264722142	12452	0.206223812126331
GCF_030271955.1_ASM3027195v1	NZ_CP110163.1	30049	22828	0.759692502246331	41	22942	0.763486305700689	0	0	0	0	0	0	0	0	0	0	0	0	CP110163.1	Klebsiella pneumoniae	YZ22CS089	Pseudomonadota	Gammaproteobacteria	plasmid	30049	chicken	chicken intestinal contents	Livestock	Klebsiella	5455592	0.00550792654582674	7221	0.240307497753669
GCF_030271955.1_ASM3027195v1	NZ_CP110164.1	5831	4879	0.836734693877551	8	4899	0.840164637283485	0	0	0	0	0	0	0	0	0	0	0	0	CP110164.1	Klebsiella pneumoniae	YZ22CS089	Pseudomonadota	Gammaproteobacteria	plasmid	5831	chicken	chicken intestinal contents	Livestock	Klebsiella	5455592	0.00106881159734819	952	0.163265306122449
GCF_030271955.1_ASM3027195v1	NZ_CP110165.1	3478	1346	0.387004025301898	5	1347	0.387291546866015	0	0	0	0	0	0	0	0	0	0	0	0	CP110165.1	Klebsiella pneumoniae	YZ22CS089	Pseudomonadota	Gammaproteobacteria	plasmid	3478	chicken	chicken intestinal contents	Livestock	Klebsiella	5455592	0.000637511016219688	2132	0.612995974698102
GCF_030271955.1_ASM3027195v1	NZ_CP110166.1	2058	1182	0.574344023323615	2	1182	0.574344023323615	0	0	0	0	0	0	0	0	0	0	0	0	CP110166.1	Klebsiella pneumoniae	YZ22CS089	Pseudomonadota	Gammaproteobacteria	plasmid	2058	chicken	chicken intestinal contents	Livestock	Klebsiella	5455592	0.000377227622593478	876	0.425655976676385
GCF_015168335.1_ASM1516833v1	NZ_CP063456.1	5824126	5112255	0.877772046827284	5273	5119033	0.878935826594411	8	928	0.000159337212141358	7	10759	0.00184731580326387	7	20244	0.00347588633899747	22	31931	0.0054825393544027	CP063456.1	Pseudomonas shirazica	A28	Pseudomonadota	Gammaproteobacteria	chromosome	5824126	NA	hospital sewage	Human-impacted	Pseudomonas	5824126	1	711871	0.122227953172716
GCF_015168335.1_ASM1516833v1	NZ_CP063457.1	199972	168640	0.843318064529034	220	168915	0.844693257055988	0	0	0	0	0	0	0	0	0	0	0	0	CP063457.1	Pseudomonas shirazica	A28	Pseudomonadota	Gammaproteobacteria	plasmid	199972	NA	hospital sewage	Human-impacted	Pseudomonas	5824126	0.0343351088214781	31332	0.156681935470966
GCF_039619745.1_ASM3961974v1	NZ_CP154913.1	3578882	3145343	0.878861890389233	3538	3150010	0.880165928912996	8	929	0.000259578270532529	8	12392	0.00346253383039731	8	23448	0.00655176672491577	24	36769	0.0102738788258456	CP154913.1	Bacillus pumilus	-	Terrabacteria group	Bacillota	chromosome	3578882	NA	malted oats	Food	Bacillus	3578882	1	433539	0.121138109610767
GCF_039619745.1_ASM3961974v1	NZ_CP154914.1	40533	36962	0.911898946537389	66	37203	0.917844719117756	0	0	0	0	0	0	0	0	0	0	0	0	CP154914.1	Bacillus pumilus	-	Terrabacteria group	Bacillota	plasmid	40533	NA	malted oats	Food	Bacillus	3578882	0.011325603917648	3571	0.0881010534626107
GCF_039619745.1_ASM3961974v1	NZ_CP154915.1	14576	8466	0.580817782656421	14	8466	0.580817782656421	0	0	0	0	0	0	0	0	0	0	0	0	CP154915.1	Bacillus pumilus	-	Terrabacteria group	Bacillota	plasmid	14576	NA	malted oats	Food	Bacillus	3578882	0.0040727802704867	6110	0.419182217343578
GCF_037757895.1_ASM3775789v1	NZ_CP148128.1	4215631	3725594	0.883757140983165	4317	3732312	0.885350733970786	10	1160	0.000275166398577105	10	15500	0.00367679239478028	10	29280	0.00694557943994624	30	45940	0.0108975382333036	CP148128.1	Bacillus subtilis	-	Terrabacteria group	Bacillota	chromosome	4215631	NA	NA	Unannotated	Bacillus	4215631	1	490037	0.116242859016835
GCF_037757895.1_ASM3775789v1	NZ_CP148129.1	84215	73207	0.869286944131093	99	73382	0.871364958736567	0	0	0	0	0	0	0	0	0	0	0	0	CP148129.1	Bacillus subtilis	-	Terrabacteria group	Bacillota	plasmid	84215	NA	NA	Unannotated	Bacillus	4215631	0.0199768433242853	11008	0.130713055868907
GCF_037757895.1_ASM3775789v1	NZ_CP148130.1	8824	5729	0.649252039891206	9	5730	0.649365367180417	0	0	0	0	0	0	0	0	0	0	0	0	CP148130.1	Bacillus subtilis	-	Terrabacteria group	Bacillota	plasmid	8824	NA	NA	Unannotated	Bacillus	4215631	0.00209316232848653	3095	0.350747960108794
GCF_002164645.3_ASM216464v3	NZ_CP028589.2	5099810	4499732	0.882333263396087	4835	4507021	0.883762532329636	8	928	0.000181967563497464	7	10794	0.00211654944007718	7	20335	0.00398740345228548	22	32057	0.00628592045586012	CP028589.2	Escherichia coli	WCHEC4533	Pseudomonadota	Gammaproteobacteria	chromosome	5099810	Homo sapiens	NA	Humans	Escherichia	5099810	1	600078	0.117666736603913
GCF_002164645.3_ASM216464v3	NZ_CP028585.2	92537	80598	0.870981337194852	119	80757	0.87269956882112	0	0	0	0	0	0	0	0	0	0	0	0	CP028585.2	Escherichia coli	WCHEC4533	Pseudomonadota	Gammaproteobacteria	plasmid	92537	Homo sapiens	NA	Humans	Escherichia	5099810	0.0181451858010396	11939	0.129018662805148
GCF_002164645.3_ASM216464v3	NZ_CP028586.1	5167	2985	0.577704664215212	5	2985	0.577704664215212	0	0	0	0	0	0	0	0	0	0	0	0	CP028586.1	Escherichia coli	WCHEC4533	Pseudomonadota	Gammaproteobacteria	plasmid	5167	Homo sapiens	NA	Humans	Escherichia	5099810	0.00101317500063728	2182	0.422295335784788
GCF_002164645.3_ASM216464v3	NZ_CP028588.1	42856	34796	0.811928318088482	49	34813	0.812324995333209	0	0	0	0	0	0	0	0	0	0	0	0	CP028588.1	Escherichia coli	WCHEC4533	Pseudomonadota	Gammaproteobacteria	plasmid	42856	Homo sapiens	NA	Humans	Escherichia	5099810	0.00840345032461994	8060	0.188071681911518
GCF_002164645.3_ASM216464v3	NZ_CP028587.1	150853	126038	0.835502111326921	183	126634	0.839452977401842	0	0	0	0	0	0	0	0	0	0	0	0	CP028587.1	Escherichia coli	WCHEC4533	Pseudomonadota	Gammaproteobacteria	plasmid	150853	Homo sapiens	NA	Humans	Escherichia	5099810	0.0295801216123738	24815	0.164497888673079
GCF_036785845.1_ASM3678584v1	NZ_CP145139.1	4978172	4409980	0.88586332493132	4786	4417550	0.887383963430753	8	928	0.000186413808120732	7	10794	0.00216826578109394	7	20328	0.00408342660719638	22	32050	0.00643810619641105	CP145139.1	Escherichia coli	-	Pseudomonadota	Gammaproteobacteria	chromosome	4978172	Homo sapiens	NA	Humans	Escherichia	4978172	1	568192	0.11413667506868
GCF_036785845.1_ASM3678584v1	NZ_CP145140.1	126126	104035	0.824849753421182	140	104355	0.82738689881547	0	0	0	0	0	0	0	0	0	0	0	0	CP145140.1	Escherichia coli	-	Pseudomonadota	Gammaproteobacteria	plasmid	126126	Homo sapiens	NA	Humans	Escherichia	4978172	0.0253358059946502	22091	0.175150246578818
GCF_036785845.1_ASM3678584v1	NZ_CP145144.1	33826	28237	0.834772068822799	44	28314	0.837048424289008	0	0	0	0	0	0	0	0	0	0	0	0	CP145144.1	Escherichia coli	-	Pseudomonadota	Gammaproteobacteria	plasmid	33826	Homo sapiens	NA	Humans	Escherichia	4978172	0.00679486365678004	5589	0.165227931177201
GCF_036785845.1_ASM3678584v1	NZ_CP145147.1	4087	3123	0.764130168827991	3	3123	0.764130168827991	0	0	0	0	0	0	0	0	0	0	0	0	CP145147.1	Escherichia coli	-	Pseudomonadota	Gammaproteobacteria	plasmid	4087	Homo sapiens	NA	Humans	Escherichia	4978172	0.000820984088135163	964	0.235869831172009
GCF_036785845.1_ASM3678584v1	NZ_CP145143.1	47626	43236	0.907823457775165	57	43374	0.91072103472893	0	0	0	0	0	0	0	0	0	0	0	0	CP145143.1	Escherichia coli	-	Pseudomonadota	Gammaproteobacteria	plasmid	47626	Homo sapiens	NA	Humans	Escherichia	4978172	0.0095669655447823	4390	0.0921765422248352
GCF_036785845.1_ASM3678584v1	NZ_CP145146.1	5716	4704	0.82295311406578	6	4704	0.82295311406578	0	0	0	0	0	0	0	0	0	0	0	0	CP145146.1	Escherichia coli	-	Pseudomonadota	Gammaproteobacteria	plasmid	5716	Homo sapiens	NA	Humans	Escherichia	4978172	0.00114821263708847	1012	0.17704688593422
GCF_036785845.1_ASM3678584v1	NZ_CP145145.1	5944	3683	0.619616419919246	6	3684	0.61978465679677	0	0	0	0	0	0	0	0	0	0	0	0	CP145145.1	Escherichia coli	-	Pseudomonadota	Gammaproteobacteria	plasmid	5944	Homo sapiens	NA	Humans	Escherichia	4978172	0.00119401258132503	2261	0.380383580080754
GCF_036785845.1_ASM3678584v1	NZ_CP145141.1	76846	66534	0.865809541160243	96	66946	0.871170913255082	0	0	0	0	0	0	0	0	0	0	0	0	CP145141.1	Escherichia coli	-	Pseudomonadota	Gammaproteobacteria	plasmid	76846	Homo sapiens	NA	Humans	Escherichia	4978172	0.0154365899772045	10312	0.134190458839757
GCF_036785845.1_ASM3678584v1	NZ_CP145142.1	72182	59007	0.817475270843147	82	59055	0.818140256573661	0	0	0	0	0	0	0	0	0	0	0	0	CP145142.1	Escherichia coli	-	Pseudomonadota	Gammaproteobacteria	plasmid	72182	Homo sapiens	NA	Humans	Escherichia	4978172	0.0144996998898391	13175	0.182524729156853
GCF_030644205.1_ASM3064420v1	NZ_CP128647.1	1737614	1544842	0.889059365313585	1605	1547255	0.890448051178225	2	234	0.000134667423259711	2	3034	0.00174607248790583	2	5784	0.00332870246211184	6	9052	0.00520944237327738	CP128647.1	Mogibacterium neglectum	ATCC 700924	Terrabacteria group	Bacillota	chromosome	1737614	Homo sapiens	human oral cavity	Humans	Mogibacterium	1737614	1	192772	0.110940634686415
GCF_030644205.1_ASM3064420v1	NZ_CP128648.1	5132	3712	0.723304754481684	7	3720	0.724863600935308	0	0	0	0	0	0	0	0	0	0	0	0	CP128648.1	Mogibacterium neglectum	ATCC 700924	Terrabacteria group	Bacillota	plasmid	5132	Homo sapiens	human oral cavity	Humans	Mogibacterium	1737614	0.00295347528277281	1420	0.276695245518316
GCF_030644205.1_ASM3064420v1	NZ_CP128649.1	4495	3135	0.697441601779755	4	3135	0.697441601779755	0	0	0	0	0	0	0	0	0	0	0	0	CP128649.1	Mogibacterium neglectum	ATCC 700924	Terrabacteria group	Bacillota	plasmid	4495	Homo sapiens	human oral cavity	Humans	Mogibacterium	1737614	0.00258688063056582	1360	0.302558398220245
GCF_005347505.1_ASM534750v1	NZ_CP034169.1	4794392	4134048	0.862267415764084	4697	4140104	0.863530558202166	6	696	0.000145169606490249	6	9354	0.00195102945274396	6	17472	0.00364425770775523	18	27522	0.00574045676698943	CP034169.1	Enterococcus avium	352	Terrabacteria group	Bacillota	chromosome	4794392	Homo sapiens	bile from holelithiasis patient	Humans	Enterococcus	4794392	1	660344	0.137732584235916
GCF_005347505.1_ASM534750v1	NZ_CP034168.1	87704	75997	0.866516920550944	98	76068	0.867326461734927	0	0	0	0	0	0	0	0	0	0	0	0	CP034168.1	Enterococcus avium	352	Terrabacteria group	Bacillota	plasmid	87704	Homo sapiens	bile from holelithiasis patient	Humans	Enterococcus	4794392	0.018293039033938	11707	0.133483079449056
GCF_000225265.1_ASM22526v1	NC_017138.1	4983975	4171930	0.837068805521697	5102	4176953	0.838076635617153	10	1160	0.000232745950772225	10	15525	0.00311498352218861	10	29373	0.00589348863106256	30	46058	0.0092412181040234	017138.1	Priestia megaterium WSH-002	WSH-002	Terrabacteria group	Bacillota	chromosome	4983975	NA	NA	Unannotated	Priestia	4983975	1	812045	0.162931194478303
GCF_000225265.1_ASM22526v1	NC_017139.1	74613	52093	0.698175921086138	63	52106	0.698350153458513	1	116	0.00155468886119041	1	1555	0.0208408722340611	1	2936	0.0393497111763366	3	4607	0.0617452722715881	017139.1	Priestia megaterium WSH-002	WSH-002	Terrabacteria group	Bacillota	plasmid	74613	NA	NA	Unannotated	Priestia	4983975	0.0149705807111793	22520	0.301824078913862
GCF_000225265.1_ASM22526v1	NC_017140.1	9699	7595	0.78307041963089	11	7637	0.787400762965254	0	0	0	0	0	0	0	0	0	0	0	0	017140.1	Priestia megaterium WSH-002	WSH-002	Terrabacteria group	Bacillota	plasmid	9699	NA	NA	Unannotated	Priestia	4983975	0.00194603704874122	2104	0.21692958036911
GCF_000225265.1_ASM22526v1	NC_017141.1	7006	4438	0.633457036825578	11	4446	0.63459891521553	0	0	0	0	0	0	0	0	0	0	0	0	017141.1	Priestia megaterium WSH-002	WSH-002	Terrabacteria group	Bacillota	plasmid	7006	NA	NA	Unannotated	Priestia	4983975	0.00140570528543983	2568	0.366542963174422
GCF_001641305.1_ASM164130v1	NZ_CP015516.1	2886481	2411254	0.835361119647072	2500	2414428	0.836460728478725	6	696	0.000241124053821937	6	9360	0.00324270279277778	6	17484	0.00605720252445798	18	27540	0.0095410293710577	CP015516.1	Enterococcus hirae	R17	Terrabacteria group	Bacillota	chromosome	2886481	NA	retail raw meat	Food	Enterococcus	2886481	1	475227	0.164638880352928
GCF_001641305.1_ASM164130v1	NZ_CP015517.1	73574	63923	0.86882594394759	81	63969	0.869451164813657	0	0	0	0	0	0	0	0	0	0	0	0	CP015517.1	Enterococcus hirae	R17	Terrabacteria group	Bacillota	plasmid	73574	NA	retail raw meat	Food	Enterococcus	2886481	0.0254891682987	9651	0.13117405605241
GCF_002848385.1_ASM284838v1	NZ_CP025425.1	2772425	2376209	0.857086846352922	2633	2379614	0.858315013030109	6	696	0.000251043761328079	6	9362	0.00337682714591017	6	17490	0.00630855658854613	18	27548	0.00993642749578438	CP025425.1	Enterococcus faecium	SC4	Terrabacteria group	Bacillota	chromosome	2772425	NA	fodder	Plants	Enterococcus	2772425	1	396216	0.142913153647078
GCF_002848385.1_ASM284838v1	NZ_CP025426.1	253120	212193	0.838309892541087	288	212565	0.839779551201011	0	0	0	0	0	0	0	0	0	0	0	0	CP025426.1	Enterococcus faecium	SC4	Terrabacteria group	Bacillota	plasmid	253120	NA	fodder	Plants	Enterococcus	2772425	0.0912991334301198	40927	0.161690107458913
GCF_002848385.1_ASM284838v1	NZ_CP025427.1	142988	115748	0.80949450303522	183	115955	0.810942176965899	0	0	0	0	0	0	0	0	0	0	0	0	CP025427.1	Enterococcus faecium	SC4	Terrabacteria group	Bacillota	plasmid	142988	NA	fodder	Plants	Enterococcus	2772425	0.0515750651505451	27240	0.19050549696478
GCF_009769125.1_ASM976912v1	NZ_CP043847.1	2503516	2088818	0.834353764865094	2314	2091733	0.835518127305757	7	805	0.000321547775208946	6	9306	0.00371717216906143	6	17532	0.00700295104964378	19	27643	0.0110416709939142	CP043847.1	Staphylococcus epidermidis	NCCP 16828	Terrabacteria group	Bacillota	chromosome	2503516	Homo sapiens	blood	Humans	Staphylococcus	2503516	1	414698	0.165646235134906
GCF_009769125.1_ASM976912v1	NZ_CP043848.1	54321	35800	0.659045304762431	72	35832	0.659634395537637	0	0	0	0	0	0	0	0	0	0	0	0	CP043848.1	Staphylococcus epidermidis	NCCP 16828	Terrabacteria group	Bacillota	plasmid	54321	Homo sapiens	blood	Humans	Staphylococcus	2503516	0.0216978840958077	18521	0.340954695237569
GCF_018279225.1_ASM1827922v1	NZ_CP059835.1	5081811	4494712	0.884470516514683	4900	4502857	0.886073291588373	8	928	0.000182612064872149	7	10797	0.0021246362763196	7	20348	0.00400408437070958	22	32073	0.00631133271190133	CP059835.1	Escherichia coli	tcmA_3	Pseudomonadota	Gammaproteobacteria	chromosome	5081811	swine	liver	Livestock	Escherichia	5081811	1	587099	0.115529483485317
GCF_018279225.1_ASM1827922v1	NZ_CP059839.1	82387	61248	0.743418257734837	79	61353	0.744692730649253	0	0	0	0	0	0	0	0	0	0	0	0	CP059839.1	Escherichia coli	tcmA_3	Pseudomonadota	Gammaproteobacteria	plasmid	82387	swine	liver	Livestock	Escherichia	5081811	0.0162121338239458	21139	0.256581742265163
GCF_018279225.1_ASM1827922v1	NZ_CP059837.1	133615	113829	0.85191782359765	153	114044	0.853526924372264	0	0	0	0	0	0	0	0	0	0	0	0	CP059837.1	Escherichia coli	tcmA_3	Pseudomonadota	Gammaproteobacteria	plasmid	133615	swine	liver	Livestock	Escherichia	5081811	0.02629279207747	19786	0.14808217640235
GCF_018279225.1_ASM1827922v1	NZ_CP059836.1	267184	220290	0.824487993293012	288	220662	0.825880292233068	0	0	0	0	0	0	0	0	0	0	0	0	CP059836.1	Escherichia coli	tcmA_3	Pseudomonadota	Gammaproteobacteria	plasmid	267184	swine	liver	Livestock	Escherichia	5081811	0.0525765322637934	46894	0.175512006706988
GCF_018279225.1_ASM1827922v1	NZ_CP059838.1	51601	42951	0.832367589775392	65	43147	0.836165965775857	0	0	0	0	0	0	0	0	0	0	0	0	CP059838.1	Escherichia coli	tcmA_3	Pseudomonadota	Gammaproteobacteria	plasmid	51601	swine	liver	Livestock	Escherichia	5081811	0.0101540572839092	8650	0.167632410224608
GCF_000009685.1_ASM968v1	NC_003366.1	3031430	2528551	0.834111623887076	2643	2530436	0.834733442632685	10	1182	0.00038991499061499	10	15134	0.00499236334007383	10	29027	0.00957534892773378	30	45343	0.0149576272584226	003366.1	Clostridium perfringens str. 13	13	Terrabacteria group	Bacillota	chromosome	3031430	NA	NA	Unannotated	Clostridium	3031430	1	502879	0.165888376112924
GCF_000009685.1_ASM968v1	NC_003042.1	54310	46037	0.847670778862088	58	46050	0.847910145461241	0	0	0	0	0	0	0	0	0	0	0	0	003042.1	Clostridium perfringens str. 13	13	Terrabacteria group	Bacillota	plasmid	54310	NA	NA	Unannotated	Clostridium	3031430	0.0179156371745348	8273	0.152329221137912
GCF_018449045.1_ASM1844904v1	NZ_CP075256.1	5365654	4740808	0.883547094165967	5150	4749899	0.885241389027321	9	1044	0.000194570876169056	8	12320	0.0022960854352517	8	23216	0.00432677917733794	25	36580	0.00681743548875869	CP075256.1	Klebsiella pneumoniae	SZP4-9-2	Pseudomonadota	Gammaproteobacteria	chromosome	5365654	NA	pork	Food	Klebsiella	5365654	1	624846	0.116452905834033
GCF_018449045.1_ASM1844904v1	NZ_CP075258.1	109666	94689	0.863430780734229	109	94762	0.86409643827622	0	0	0	0	0	0	0	0	0	0	0	0	CP075258.1	Klebsiella pneumoniae	SZP4-9-2	Pseudomonadota	Gammaproteobacteria	plasmid	109666	NA	pork	Food	Klebsiella	5365654	0.0204385150440189	14977	0.136569219265771
GCF_018449045.1_ASM1844904v1	NZ_CP075261.1	151651	123551	0.814706134479825	195	123872	0.816822836644664	0	0	0	0	0	0	0	0	0	0	0	0	CP075261.1	Klebsiella pneumoniae	SZP4-9-2	Pseudomonadota	Gammaproteobacteria	plasmid	151651	NA	pork	Food	Klebsiella	5365654	0.0282632834692658	28100	0.185293865520175
GCF_018449045.1_ASM1844904v1	NZ_CP075260.1	2937	1442	0.490977187606401	5	1443	0.491317671092952	0	0	0	0	0	0	0	0	0	0	0	0	CP075260.1	Klebsiella pneumoniae	SZP4-9-2	Pseudomonadota	Gammaproteobacteria	plasmid	2937	NA	pork	Food	Klebsiella	5365654	0.000547370367153752	1495	0.509022812393599
GCF_018449045.1_ASM1844904v1	NZ_CP075259.1	3364	1545	0.459274673008323	5	1545	0.459274673008323	0	0	0	0	0	0	0	0	0	0	0	0	CP075259.1	Klebsiella pneumoniae	SZP4-9-2	Pseudomonadota	Gammaproteobacteria	plasmid	3364	NA	pork	Food	Klebsiella	5365654	0.00062695060098918	1819	0.540725326991677
GCF_018449045.1_ASM1844904v1	NZ_CP075257.1	274231	224181	0.817489634651079	291	224853	0.819940123472547	0	0	0	0	0	0	0	0	0	0	0	0	CP075257.1	Klebsiella pneumoniae	SZP4-9-2	Pseudomonadota	Gammaproteobacteria	plasmid	274231	NA	pork	Food	Klebsiella	5365654	0.051108588067736	50050	0.182510365348921
GCF_037045985.2_BSN80_Closure	NZ_CP157310.1	2925870	2472390	0.845010202093736	2879	2476751	0.84650069893741	7	805	0.000275131841127596	6	9312	0.00318264311127972	6	17538	0.00599411457105066	19	27655	0.00945188952345798	CP157310.1	Staphylococcus aureus	-	Terrabacteria group	Bacillota	chromosome	2925870	Homo sapiens	blood	Humans	Staphylococcus	2925870	1	453480	0.154989797906264
GCF_037045985.2_BSN80_Closure	NZ_CP157311.1	2505	1248	0.498203592814371	2	1248	0.498203592814371	0	0	0	0	0	0	0	0	0	0	0	0	CP157311.1	Staphylococcus aureus	-	Terrabacteria group	Bacillota	plasmid	2505	Homo sapiens	blood	Humans	Staphylococcus	2925870	0.000856155604999539	1257	0.501796407185629
GCF_037045985.2_BSN80_Closure	NZ_CP157312.1	3125	1767	0.56544	3	1767	0.56544	0	0	0	0	0	0	0	0	0	0	0	0	CP157312.1	Staphylococcus aureus	-	Terrabacteria group	Bacillota	plasmid	3125	Homo sapiens	blood	Humans	Staphylococcus	2925870	0.00106805838947048	1358	0.43456
GCF_037045985.2_BSN80_Closure	NZ_CP157313.1	27069	20299	0.749898407772729	33	20326	0.75089585873139	0	0	0	0	0	0	0	0	0	0	0	0	CP157313.1	Staphylococcus aureus	-	Terrabacteria group	Bacillota	plasmid	27069	Homo sapiens	blood	Humans	Staphylococcus	2925870	0.00925160721426447	6770	0.250101592227271
GCF_022925855.1_ASM2292585v1	NZ_CP094168.1	1559683	1431769	0.917987180728392	1466	1434810	0.919936935903001	2	236	0.000151312798818734	2	3008	0.00192859702901166	2	5774	0.00370203432364141	6	9018	0.0057819441514718	CP094168.1	Helicobacter pylori	Hpfe0006	Campylobacterota	Epsilonproteobacteria	chromosome	1559683	Homo sapiens	gastric biopsy	Humans	Helicobacter	1559683	1	127914	0.0820128192716084
GCF_022925855.1_ASM2292585v1	NZ_CP094169.1	3465	2058	0.593939393939394	2	2058	0.593939393939394	0	0	0	0	0	0	0	0	0	0	0	0	CP094169.1	Helicobacter pylori	Hpfe0006	Campylobacterota	Epsilonproteobacteria	plasmid	3465	Homo sapiens	gastric biopsy	Humans	Helicobacter	1559683	0.00222160528774116	1407	0.406060606060606
GCF_000815185.1_ASM81518v1	NZ_CP010409.1	4497453	3890718	0.865093643001939	3738	3895811	0.866226061728716	2	230	5.11400563830239e-05	2	3090	0.000687055540102365	2	5758	0.00128028019414544	6	9078	0.00201847579063083	CP010409.1	Xanthomonas sacchari	R1	Pseudomonadota	Gammaproteobacteria	chromosome	4497453	rice	rice seeds	Plants	Xanthomonas	4497453	1	606735	0.134906356998061
GCF_000815185.1_ASM81518v1	NZ_CP010410.1	508653	439668	0.864377090079091	442	440298	0.865615655466497	0	0	0	0	0	0	0	0	0	0	0	0	CP010410.1	Xanthomonas sacchari	R1	Pseudomonadota	Gammaproteobacteria	megaplasmid	508653	rice	rice seeds	Plants	Xanthomonas	4497453	0.113098013475627	68985	0.135622909920909
GCF_000018825.1_ASM1882v1	NC_010184.1	5262775	4410631	0.838080860382593	5312	4415993	0.83909971450423	14	1624	0.000308582449373192	14	21728	0.00412862035713098	14	40908	0.00777308549196954	42	64260	0.0122102882984737	010184.1	Bacillus mycoides KBAB4	KBAB4	Terrabacteria group	Bacillota	chromosome	5262775	NA	NA	Unannotated	Bacillus	5262775	1	852144	0.161919139617407
GCF_000018825.1_ASM1882v1	NC_010180.1	417054	312028	0.748171699588063	344	312499	0.749301049744158	0	0	0	0	0	0	0	0	0	0	0	0	010180.1	Bacillus mycoides KBAB4	KBAB4	Terrabacteria group	Bacillota	plasmid	417054	NA	NA	Unannotated	Bacillus	5262775	0.0792460251483295	105026	0.251828300411937
GCF_000018825.1_ASM1882v1	NC_010181.1	75107	49583	0.66016483150705	83	49625	0.660724033711904	0	0	0	0	0	0	0	0	0	0	0	0	010181.1	Bacillus mycoides KBAB4	KBAB4	Terrabacteria group	Bacillota	plasmid	75107	NA	NA	Unannotated	Bacillus	5262775	0.0142713682420396	25524	0.33983516849295
GCF_000018825.1_ASM1882v1	NC_010182.1	64977	55794	0.858673068932084	86	55950	0.861073918463456	0	0	0	0	0	0	0	0	0	0	0	0	010182.1	Bacillus mycoides KBAB4	KBAB4	Terrabacteria group	Bacillota	plasmid	64977	NA	NA	Unannotated	Bacillus	5262775	0.0123465282099273	9183	0.141326931067916
GCF_000018825.1_ASM1882v1	NC_010183.1	52830	41074	0.777474919553284	67	41199	0.779840999432141	0	0	0	0	0	0	0	0	0	0	0	0	010183.1	Bacillus mycoides KBAB4	KBAB4	Terrabacteria group	Bacillota	plasmid	52830	NA	NA	Unannotated	Bacillus	5262775	0.010038430295804	11756	0.222525080446716
GCF_017100085.1_ASM1710008v1	NZ_CP063965.1	2838878	2441719	0.860100011342509	2592	2443958	0.86088870321303	11	1287	0.000453348118517245	11	16641	0.00586182287509361	11	31954	0.011255855306216	33	49882	0.0175710262998269	CP063965.1	Clostridium botulinum	BKT2873	Terrabacteria group	Bacillota	chromosome	2838878	Chicken	NR	Livestock	Clostridium	2838878	1	397159	0.139899988657491
GCF_017100085.1_ASM1710008v1	NZ_CP063966.1	202722	167282	0.825179309596393	223	167413	0.82582551474433	0	0	0	0	0	0	0	0	0	0	0	0	CP063966.1	Clostridium botulinum	BKT2873	Terrabacteria group	Bacillota	plasmid	202722	Chicken	NR	Livestock	Clostridium	2838878	0.0714091975773527	35440	0.174820690403607
GCF_017100085.1_ASM1710008v1	NZ_CP063967.1	95907	75498	0.787200100096969	97	75569	0.787940400596411	0	0	0	0	0	0	0	0	0	0	0	0	CP063967.1	Clostridium botulinum	BKT2873	Terrabacteria group	Bacillota	plasmid	95907	Chicken	NR	Livestock	Clostridium	2838878	0.0337834172514634	20409	0.212799899903031
GCF_022227035.1_ASM2222703v1	NZ_CP089965.1	3035272	2751573	0.906532594113476	3021	2756070	0.908014174676932	1	115	3.78878729814e-05	1	1467	0.000483317475336642	1	2921	0.00096235197372756	3	4503	0.0014835573220456	CP089965.1	Cereibacter azotoformans	ORIO	Pseudomonadota	Alphaproteobacteria	chromosome	3035272	NA	Owen's River	Water	Cereibacter	3035272	1	283699	0.0934674058865235
GCF_022227035.1_ASM2222703v1	NZ_CP089966.1	880743	768689	0.872773328882546	840	770427	0.874746662760874	2	230	0.000261143148455338	2	2934	0.00333127825029549	2	5840	0.00663076516077902	6	9004	0.0102231865595299	CP089966.1	Cereibacter azotoformans	ORIO	Pseudomonadota	Alphaproteobacteria	chromosome	880743	NA	Owen's River	Water	Cereibacter	3035272	0.29016938185441	112054	0.127226671117454
GCF_022227035.1_ASM2222703v1	NZ_CP089967.1	309984	254314	0.820410085681842	287	255014	0.822668266749252	1	115	0.000370986889645917	1	1467	0.00473250232270053	1	2923	0.00942951894291318	3	4505	0.0145330081552596	CP089967.1	Cereibacter azotoformans	ORIO	Pseudomonadota	Alphaproteobacteria	plasmid	309984	NA	Owen's River	Water	Cereibacter	3035272	0.102127255811011	55670	0.179589914318158
GCF_022227035.1_ASM2222703v1	NZ_CP089968.1	177689	151198	0.850913675016461	178	151743	0.853980831677819	0	0	0	0	0	0	0	0	0	0	0	0	CP089968.1	Cereibacter azotoformans	ORIO	Pseudomonadota	Alphaproteobacteria	plasmid	177689	NA	Owen's River	Water	Cereibacter	3035272	0.0585413761929738	26491	0.149086324983539
GCF_022227035.1_ASM2222703v1	NZ_CP089969.1	136759	113998	0.833568540278885	152	114537	0.837509779977917	0	0	0	0	0	0	0	0	0	0	0	0	CP089969.1	Cereibacter azotoformans	ORIO	Pseudomonadota	Alphaproteobacteria	plasmid	136759	NA	Owen's River	Water	Cereibacter	3035272	0.045056588009246	22761	0.166431459721115
GCF_022227035.1_ASM2222703v1	NZ_CP089970.1	121998	105605	0.865628944736799	117	105812	0.867325693863834	0	0	0	0	0	0	0	0	0	0	0	0	CP089970.1	Cereibacter azotoformans	ORIO	Pseudomonadota	Alphaproteobacteria	plasmid	121998	NA	Owen's River	Water	Cereibacter	3035272	0.0401934324172595	16393	0.134371055263201
GCF_022227035.1_ASM2222703v1	NZ_CP089971.1	104349	92014	0.88179091318556	99	92154	0.883132564758646	0	0	0	0	0	0	0	0	0	0	0	0	CP089971.1	Cereibacter azotoformans	ORIO	Pseudomonadota	Alphaproteobacteria	plasmid	104349	NA	Owen's River	Water	Cereibacter	3035272	0.0343787970237923	12335	0.11820908681444
GCF_022227035.1_ASM2222703v1	NZ_CP089972.1	36178	31890	0.881474929515175	39	31970	0.883686218143623	0	0	0	0	0	0	0	0	0	0	0	0	CP089972.1	Cereibacter azotoformans	ORIO	Pseudomonadota	Alphaproteobacteria	plasmid	36178	NA	Owen's River	Water	Cereibacter	3035272	0.0119191953801834	4288	0.118525070484825
GCF_010092405.1_ASM1009240v1	NZ_CP048025.1	4830815	4263378	0.882538039647554	4522	4269861	0.883880049225648	8	928	0.000192100090771433	7	10794	0.00223440558166686	7	20328	0.00420798560905354	22	32050	0.00663449128149184	CP048025.1	Escherichia coli	GZEC065	Pseudomonadota	Gammaproteobacteria	chromosome	4830815	Homo sapiens	blood	Humans	Escherichia	4830815	1	567437	0.117461960352446
GCF_010092405.1_ASM1009240v1	NZ_CP048026.1	142236	116415	0.818463680080992	156	116696	0.820439269945724	0	0	0	0	0	0	0	0	0	0	0	0	CP048026.1	Escherichia coli	GZEC065	Pseudomonadota	Gammaproteobacteria	plasmid	142236	Homo sapiens	blood	Humans	Escherichia	4830815	0.0294434789988853	25821	0.181536319919008
GCF_010092405.1_ASM1009240v1	NZ_CP048028.1	46161	39686	0.859730075171682	61	39753	0.861181516864886	0	0	0	0	0	0	0	0	0	0	0	0	CP048028.1	Escherichia coli	GZEC065	Pseudomonadota	Gammaproteobacteria	plasmid	46161	Homo sapiens	blood	Humans	Escherichia	4830815	0.00955553048502168	6475	0.140269924828318
GCF_010092405.1_ASM1009240v1	NZ_CP048027.1	88706	74578	0.840732306721079	113	74769	0.842885486889275	0	0	0	0	0	0	0	0	0	0	0	0	CP048027.1	Escherichia coli	GZEC065	Pseudomonadota	Gammaproteobacteria	plasmid	88706	Homo sapiens	blood	Humans	Escherichia	4830815	0.0183625330301409	14128	0.159267693278921
GCF_002313105.1_ASM231310v1	NZ_CP017177.1	4686230	4100624	0.875036863320836	4452	4108349	0.876685309939973	8	928	0.00019802698544459	7	10794	0.00230334405268201	7	20481	0.00437046410440802	22	32203	0.00687183514253462	CP017177.1	Salmonella enterica	FORC_056	Pseudomonadota	Gammaproteobacteria	chromosome	4686230	NA	fish	Animals	Salmonella	4686230	1	585606	0.124963136679164
GCF_002313105.1_ASM231310v1	NZ_CP017178.1	59371	48534	0.817469808492362	80	48957	0.824594498997827	0	0	0	0	0	0	0	0	0	0	0	0	CP017178.1	Salmonella enterica	FORC_056	Pseudomonadota	Gammaproteobacteria	plasmid	59371	NA	fish	Animals	Salmonella	4686230	0.0126692458543435	10837	0.182530191507638
GCF_013374115.1_ASM1337411v1	NZ_AP022673.1	3960455	3478815	0.87838771050296	3552	3484976	0.879943339843528	4	460	0.000116148270842618	4	5964	0.00150588758109864	4	11188	0.00282492794388524	12	17612	0.00444696379582649	AP022673.1	Sphingomonas sp. HMP9	HMP9	Pseudomonadota	Alphaproteobacteria	chromosome	3960455	NA	water	Water	Sphingomonas	3960455	1	481640	0.12161228949704
GCF_013374115.1_ASM1337411v1	NZ_AP022674.1	42963	38060	0.885878546656425	46	38286	0.891138886949235	0	0	0	0	0	0	0	0	0	0	0	0	AP022674.1	Sphingomonas sp. HMP9	HMP9	Pseudomonadota	Alphaproteobacteria	plasmid	42963	NA	water	Water	Sphingomonas	3960455	0.0108479960004595	4903	0.114121453343575
GCF_003627375.1_ASM362737v1	NZ_CP032659.1	3564833	2865811	0.803911711993241	3109	2869174	0.804855094193753	6	702	0.000196923670758209	5	7834	0.00219757839988577	5	14600	0.00409556352289153	16	23136	0.00649006559353552	CP032659.1	Lactiplantibacillus pentosus	ZFM94	Terrabacteria group	Bacillota	chromosome	3564833	Homo sapiens	healthy infant fecal samples	Humans	Lactiplantibacillus	3564833	1	699022	0.196088288006759
GCF_003627375.1_ASM362737v1	NZ_CP032660.1	84802	67203	0.792469517228367	90	67420	0.795028419141058	0	0	0	0	0	0	0	0	0	0	0	0	CP032660.1	Lactiplantibacillus pentosus	ZFM94	Terrabacteria group	Bacillota	plasmid	84802	Homo sapiens	healthy infant fecal samples	Humans	Lactiplantibacillus	3564833	0.0237884916348115	17599	0.207530482771633
GCF_003627375.1_ASM362737v1	NZ_CP032661.1	27706	16729	0.603804230130658	35	16767	0.605175774200534	0	0	0	0	0	0	0	0	0	0	0	0	CP032661.1	Lactiplantibacillus pentosus	ZFM94	Terrabacteria group	Bacillota	plasmid	27706	Homo sapiens	healthy infant fecal samples	Humans	Lactiplantibacillus	3564833	0.00777203307981047	10977	0.396195769869342
GCF_003627375.1_ASM362737v1	NZ_CP032662.1	9828	5427	0.552197802197802	12	5436	0.553113553113553	0	0	0	0	0	0	0	0	0	0	0	0	CP032662.1	Lactiplantibacillus pentosus	ZFM94	Terrabacteria group	Bacillota	plasmid	9828	Homo sapiens	healthy infant fecal samples	Humans	Lactiplantibacillus	3564833	0.00275693139061493	4401	0.447802197802198
GCF_026898115.1_ASM2689811v1	NZ_CP114036.1	9638869	8458992	0.877591758950142	7917	8470276	0.878762435717303	6	702	7.28301214592708e-05	6	9162	0.000950526456994073	6	18723	0.00194244781208252	18	28587	0.00296580439053586	CP114036.1	Streptomyces sp. S465	S465	Terrabacteria group	Actinomycetota	chromosome	9638869	plant	soil	Earth	Streptomyces	9638869	1	1179877	0.122408241049858
GCF_026898115.1_ASM2689811v1	NZ_CP114037.1	23331	21579	0.924906776391925	18	21595	0.925592559255926	0	0	0	0	0	0	0	0	0	0	0	0	CP114037.1	Streptomyces sp. S465	S465	Terrabacteria group	Actinomycetota	plasmid	23331	plant	soil	Earth	Streptomyces	9638869	0.00242051219909722	1752	0.0750932236080751
GCF_000816785.1_ASM81678v1	NZ_CP007766.1	1711369	1604959	0.93782170881908	1636	1610237	0.940905789458615	3	351	0.000205098958786796	3	4539	0.00265226260379848	3	8724	0.00509767326625643	9	13614	0.0079550348288417	CP007766.1	Campylobacter peloridis LMG 23910	LMG 23910	Campylobacterota	Epsilonproteobacteria	chromosome	1711369	NA	Shellfish	Animals	Campylobacter	1711369	1	106410	0.0621782911809201
GCF_000816785.1_ASM81678v1	NZ_CP007767.1	47803	43509	0.910173001694454	50	43623	0.912557789260088	0	0	0	0	0	0	0	0	0	0	0	0	CP007767.1	Campylobacter peloridis LMG 23910	LMG 23910	Campylobacterota	Epsilonproteobacteria	plasmid	47803	NA	Shellfish	Animals	Campylobacter	1711369	0.0279326083387043	4294	0.0898269983055457
GCF_000816785.1_ASM81678v1	NZ_CP007768.1	3621	2674	0.738470035901685	3	2691	0.743164871582436	0	0	0	0	0	0	0	0	0	0	0	0	CP007768.1	Campylobacter peloridis LMG 23910	LMG 23910	Campylobacterota	Epsilonproteobacteria	plasmid	3621	NA	Shellfish	Animals	Campylobacter	1711369	0.00211584994235609	947	0.261529964098315
GCF_003430825.1_ASM343082v1	NZ_CP024047.1	3521804	2973946	0.844438248125109	3459	2976138	0.845060656413588	4	488	0.000138565348895055	3	4416	0.00125390282934541	3	8760	0.00248736159082107	10	13664	0.00387982976906154	CP024047.1	Natrarchaeobaculum sulfurireducens	AArc1	Euryarchaeota	Stenosarchaea group	chromosome	3521804	NA	Kulunda Steppe hypersaline lake	Earth	Natrarchaeobaculum	3521804	1	547858	0.155561751874891
GCF_003430825.1_ASM343082v1	NZ_CP024045.1	101047	85319	0.844349659069542	77	85433	0.845477846942512	0	0	0	0	0	0	0	0	0	0	0	0	CP024045.1	Natrarchaeobaculum sulfurireducens	AArc1	Euryarchaeota	Stenosarchaea group	plasmid	101047	NA	Kulunda Steppe hypersaline lake	Earth	Natrarchaeobaculum	3521804	0.0286918295282758	15728	0.155650340930458
GCF_003430825.1_ASM343082v1	NZ_CP024046.1	166472	134536	0.808159930799173	138	134681	0.809030948147436	0	0	0	0	0	0	0	0	0	0	0	0	CP024046.1	Natrarchaeobaculum sulfurireducens	AArc1	Euryarchaeota	Stenosarchaea group	plasmid	166472	NA	Kulunda Steppe hypersaline lake	Earth	Natrarchaeobaculum	3521804	0.0472689564779869	31936	0.191840069200827
GCF_015767935.1_ASM1576793v1	NZ_CP065244.1	6862413	5817634	0.847753406855577	5565	5825647	0.848921071931987	6	702	0.000102296378839338	6	9168	0.00133597322108127	6	18756	0.0027331494038613	18	28626	0.00417141900378191	CP065244.1	Streptomyces clavuligerus	F1D28	Terrabacteria group	Actinomycetota	chromosome	6862413	NA	NA	Unannotated	Streptomyces	6862413	1	1044779	0.152246593144423
GCF_015767935.1_ASM1576793v1	NZ_CP065245.1	720761	601554	0.83460953075985	612	602160	0.835450308770869	0	0	0	0	0	0	0	0	0	0	0	0	CP065245.1	Streptomyces clavuligerus	F1D28	Terrabacteria group	Actinomycetota	megaplasmid	720761	NA	NA	Unannotated	Streptomyces	6862413	0.105030256849886	119207	0.16539046924015
GCF_018415995.1_ASM1841599v1	NZ_CP075062.1	4948775	4366882	0.882416759703159	4666	4373731	0.883800738566615	8	928	0.000187521154225035	7	10794	0.0021811458391218	7	20328	0.00410768321453289	22	32050	0.00647635020787973	CP075062.1	Escherichia coli	EC_J_9	Pseudomonadota	Gammaproteobacteria	chromosome	4948775	swine	intestine	Livestock	Escherichia	4948775	1	581893	0.117583240296841
GCF_018415995.1_ASM1841599v1	NZ_CP075064.1	101266	84824	0.837635534137815	127	85173	0.84108190310667	0	0	0	0	0	0	0	0	0	0	0	0	CP075064.1	Escherichia coli	EC_J_9	Pseudomonadota	Gammaproteobacteria	plasmid	101266	swine	intestine	Livestock	Escherichia	4948775	0.0204628418143884	16442	0.162364465862185
GCF_018415995.1_ASM1841599v1	NZ_CP075067.1	60959	51802	0.849784281238209	77	52027	0.853475286668088	0	0	0	0	0	0	0	0	0	0	0	0	CP075067.1	Escherichia coli	EC_J_9	Pseudomonadota	Gammaproteobacteria	plasmid	60959	swine	intestine	Livestock	Escherichia	4948775	0.0123179978883663	9157	0.150215718761791
GCF_018415995.1_ASM1841599v1	NZ_CP075063.1	140375	117024	0.833652715939448	156	117381	0.836195903829029	0	0	0	0	0	0	0	0	0	0	0	0	CP075063.1	Escherichia coli	EC_J_9	Pseudomonadota	Gammaproteobacteria	plasmid	140375	swine	intestine	Livestock	Escherichia	4948775	0.028365605629676	23351	0.166347284060552
GCF_018415995.1_ASM1841599v1	NZ_CP075065.1	5128	2244	0.437597503900156	5	2244	0.437597503900156	0	0	0	0	0	0	0	0	0	0	0	0	CP075065.1	Escherichia coli	EC_J_9	Pseudomonadota	Gammaproteobacteria	plasmid	5128	swine	intestine	Livestock	Escherichia	4948775	0.00103621603326076	2884	0.562402496099844
GCF_018415995.1_ASM1841599v1	NZ_CP075066.1	4609	2794	0.606205250596659	7	2853	0.619006292037318	0	0	0	0	0	0	0	0	0	0	0	0	CP075066.1	Escherichia coli	EC_J_9	Pseudomonadota	Gammaproteobacteria	plasmid	4609	swine	intestine	Livestock	Escherichia	4948775	0.000931341594637057	1815	0.393794749403341
GCF_006771025.1_ASM677102v1	NZ_CP025061.1	4231441	3725351	0.880397717940531	3778	3729821	0.881454095661502	5	575	0.00013588751444248	5	7445	0.00175944790439002	5	13800	0.00326130034661951	15	21820	0.005156635765452	CP025061.1	Roseomonas mucosa	HV2	Pseudomonadota	Alphaproteobacteria	chromosome	4231441	Homo sapiens	Clinical; healthy; human skin	Humans	Roseomonas	4231441	1	506090	0.119602282059469
GCF_006771025.1_ASM677102v1	NZ_CP025062.1	424198	383719	0.904575221948241	400	384610	0.906675656179426	0	0	0	0	0	0	0	0	0	0	0	0	CP025062.1	Roseomonas mucosa	HV2	Pseudomonadota	Alphaproteobacteria	plasmid	424198	Homo sapiens	Clinical; healthy; human skin	Humans	Roseomonas	4231441	0.100249064089515	40479	0.0954247780517588
GCF_006771025.1_ASM677102v1	NZ_CP025063.1	183675	156667	0.852957669797196	193	157099	0.85530965019736	0	0	0	0	0	0	0	0	0	0	0	0	CP025063.1	Roseomonas mucosa	HV2	Pseudomonadota	Alphaproteobacteria	plasmid	183675	Homo sapiens	Clinical; healthy; human skin	Humans	Roseomonas	4231441	0.0434071986351694	27008	0.147042330202804
GCF_006771025.1_ASM677102v1	NZ_CP025064.1	111031	93990	0.846520341165981	122	94158	0.848033432104547	0	0	0	0	0	0	0	0	0	0	0	0	CP025064.1	Roseomonas mucosa	HV2	Pseudomonadota	Alphaproteobacteria	plasmid	111031	Homo sapiens	Clinical; healthy; human skin	Humans	Roseomonas	4231441	0.0262395245496747	17041	0.153479658834019
GCF_006771025.1_ASM677102v1	NZ_CP025065.1	24356	18317	0.752052882246674	34	18362	0.753900476268681	0	0	0	0	0	0	0	0	0	0	0	0	CP025065.1	Roseomonas mucosa	HV2	Pseudomonadota	Alphaproteobacteria	plasmid	24356	Homo sapiens	Clinical; healthy; human skin	Humans	Roseomonas	4231441	0.00575595878567136	6039	0.247947117753326
GCF_024652825.1_ASM2465282v1	NZ_CP102438.1	5288825	4671966	0.883365586874211	5046	4680690	0.885015102598403	9	1044	0.000197397342509915	8	12309	0.00232736004689132	8	23200	0.00438660761133144	25	36553	0.00691136500073268	CP102438.1	Klebsiella pneumoniae	hvKP248	Pseudomonadota	Gammaproteobacteria	chromosome	5288825	Homo sapiens	NA	Humans	Klebsiella	5288825	1	616859	0.116634413125789
GCF_024652825.1_ASM2465282v1	NZ_CP102439.1	235915	194611	0.824919992370133	258	195033	0.826708772227285	0	0	0	0	0	0	0	0	0	0	0	0	CP102439.1	Klebsiella pneumoniae	hvKP248	Pseudomonadota	Gammaproteobacteria	plasmid	235915	Homo sapiens	NA	Humans	Klebsiella	5288825	0.0446063161477266	41304	0.175080007629867
GCF_024652825.1_ASM2465282v1	NZ_CP102440.1	69760	56737	0.813317087155963	81	56864	0.815137614678899	0	0	0	0	0	0	0	0	0	0	0	0	CP102440.1	Klebsiella pneumoniae	hvKP248	Pseudomonadota	Gammaproteobacteria	plasmid	69760	Homo sapiens	NA	Humans	Klebsiella	5288825	0.0131900753002794	13023	0.186682912844037
GCF_021513055.1_ASM2151305v1	NZ_CP090989.1	2502349	2084453	0.832998514595686	2311	2087240	0.834112268112881	7	805	0.000321697732810251	6	9306	0.00371890571618907	6	17532	0.00700621695854575	19	27643	0.0110468204075451	CP090989.1	Staphylococcus epidermidis	52B	Terrabacteria group	Bacillota	chromosome	2502349	Homo sapiens	NA	Humans	Staphylococcus	2502349	1	417896	0.167001485404314
GCF_021513055.1_ASM2151305v1	NZ_CP090990.1	21584	14433	0.668689770200148	26	14441	0.669060415122313	0	0	0	0	0	0	0	0	0	0	0	0	CP090990.1	Staphylococcus epidermidis	52B	Terrabacteria group	Bacillota	plasmid	21584	Homo sapiens	NA	Humans	Staphylococcus	2502349	0.00862549548444282	7151	0.331310229799852
GCF_021513055.1_ASM2151305v1	NZ_CP090991.1	6674	4659	0.698082109679353	8	4659	0.698082109679353	0	0	0	0	0	0	0	0	0	0	0	0	CP090991.1	Staphylococcus epidermidis	52B	Terrabacteria group	Bacillota	plasmid	6674	Homo sapiens	NA	Humans	Staphylococcus	2502349	0.00266709399847903	2015	0.301917890320647
GCF_021513055.1_ASM2151305v1	NZ_CP090992.1	2255	1227	0.544124168514412	2	1227	0.544124168514412	0	0	0	0	0	0	0	0	0	0	0	0	CP090992.1	Staphylococcus epidermidis	52B	Terrabacteria group	Bacillota	plasmid	2255	Homo sapiens	NA	Humans	Staphylococcus	2502349	0.000901153276381512	1028	0.455875831485588
GCF_019287095.1_ASM1928709v1	NZ_CP079179.1	5418499	4787916	0.883624044223317	5169	4796782	0.885260290718887	9	1044	0.000192673284612584	8	12319	0.00227350784783757	8	23214	0.00428421228831084	25	36577	0.00675039342076099	CP079179.1	Klebsiella pneumoniae subsp. pneumoniae	WRC13_AI2040PC	Pseudomonadota	Gammaproteobacteria	chromosome	5418499	Homo sapiens	urine	Humans	Klebsiella	5418499	1	630583	0.116375955776683
GCF_019287095.1_ASM1928709v1	NZ_CP079180.1	160795	134520	0.836593177648559	189	134955	0.83929848564943	0	0	0	0	0	0	0	0	0	0	0	0	CP079180.1	Klebsiella pneumoniae subsp. pneumoniae	WRC13_AI2040PC	Pseudomonadota	Gammaproteobacteria	plasmid	160795	Homo sapiens	urine	Humans	Klebsiella	5418499	0.0296751923364755	26275	0.163406822351441
GCF_019287095.1_ASM1928709v1	NZ_CP079181.1	71307	58694	0.823116945040459	78	58909	0.826132076794705	0	0	0	0	0	0	0	0	0	0	0	0	CP079181.1	Klebsiella pneumoniae subsp. pneumoniae	WRC13_AI2040PC	Pseudomonadota	Gammaproteobacteria	plasmid	71307	Homo sapiens	urine	Humans	Klebsiella	5418499	0.0131599175343578	12613	0.176883054959541
GCF_019287095.1_ASM1928709v1	NZ_CP079182.1	7819	5310	0.679114976339685	9	5324	0.68090548663512	0	0	0	0	0	0	0	0	0	0	0	0	CP079182.1	Klebsiella pneumoniae subsp. pneumoniae	WRC13_AI2040PC	Pseudomonadota	Gammaproteobacteria	plasmid	7819	Homo sapiens	urine	Humans	Klebsiella	5418499	0.00144301955209367	2509	0.320885023660315
GCF_019287095.1_ASM1928709v1	NZ_CP079183.1	6141	3927	0.639472398632145	9	3966	0.645823155837811	0	0	0	0	0	0	0	0	0	0	0	0	CP079183.1	Klebsiella pneumoniae subsp. pneumoniae	WRC13_AI2040PC	Pseudomonadota	Gammaproteobacteria	plasmid	6141	Homo sapiens	urine	Humans	Klebsiella	5418499	0.0011333396942585	2214	0.360527601367855
GCF_019287095.1_ASM1928709v1	NZ_CP079184.1	4991	2914	0.583850931677019	7	2915	0.584051292326187	0	0	0	0	0	0	0	0	0	0	0	0	CP079184.1	Klebsiella pneumoniae subsp. pneumoniae	WRC13_AI2040PC	Pseudomonadota	Gammaproteobacteria	plasmid	4991	Homo sapiens	urine	Humans	Klebsiella	5418499	0.000921103796457285	2077	0.416149068322981
GCF_019287095.1_ASM1928709v1	NZ_CP079185.1	4863	2396	0.492699979436562	5	2397	0.49290561381863	0	0	0	0	0	0	0	0	0	0	0	0	CP079185.1	Klebsiella pneumoniae subsp. pneumoniae	WRC13_AI2040PC	Pseudomonadota	Gammaproteobacteria	plasmid	4863	Homo sapiens	urine	Humans	Klebsiella	5418499	0.000897481018267236	2467	0.507300020563438
GCF_009432215.1_ASM943221v1	NZ_CP040307.1	5496151	4844296	0.88139790919136	5380	4853614	0.88309327745908	8	928	0.000168845433831785	7	10794	0.00196391984135807	7	20335	0.00369986195794111	22	32057	0.00583262723313097	CP040307.1	Escherichia coli	F1 E4	Pseudomonadota	Gammaproteobacteria	chromosome	5496151	NA	cattle	Livestock	Escherichia	5496151	1	651855	0.11860209080864
GCF_009432215.1_ASM943221v1	NZ_CP040308.1	95642	82380	0.8613370694883	101	82714	0.864829259112106	0	0	0	0	0	0	0	0	0	0	0	0	CP040308.1	Escherichia coli	F1 E4	Pseudomonadota	Gammaproteobacteria	plasmid	95642	NA	cattle	Livestock	Escherichia	5496151	0.0174016325242884	13262	0.1386629305117
GCF_030996425.1_ASM3099642v1	NZ_CP115343.1	5124677	4530882	0.884130258355795	4894	4538451	0.88560722948978	8	928	0.000181084583477164	7	10794	0.00210627908841865	7	20335	0.00396805496229323	22	32057	0.00625541863418904	CP115343.1	Escherichia coli	CUVET21-H2	Pseudomonadota	Gammaproteobacteria	chromosome	5124677	dog	blood	Livestock	Escherichia	5124677	1	593795	0.115869741644205
GCF_030996425.1_ASM3099642v1	NZ_CP115344.1	84550	67439	0.797622708456535	102	67778	0.801632170313424	0	0	0	0	0	0	0	0	0	0	0	0	CP115344.1	Escherichia coli	CUVET21-H2	Pseudomonadota	Gammaproteobacteria	plasmid	84550	dog	blood	Livestock	Escherichia	5124677	0.0164986007898644	17111	0.202377291543465
GCF_030996425.1_ASM3099642v1	NZ_CP115345.1	5570	3838	0.689048473967684	8	3897	0.699640933572711	0	0	0	0	0	0	0	0	0	0	0	0	CP115345.1	Escherichia coli	CUVET21-H2	Pseudomonadota	Gammaproteobacteria	plasmid	5570	dog	blood	Livestock	Escherichia	5124677	0.00108689776936185	1732	0.310951526032316
GCF_030996425.1_ASM3099642v1	NZ_CP115346.1	5165	2985	0.577928363988383	5	2985	0.577928363988383	0	0	0	0	0	0	0	0	0	0	0	0	CP115346.1	Escherichia coli	CUVET21-H2	Pseudomonadota	Gammaproteobacteria	plasmid	5165	dog	blood	Livestock	Escherichia	5124677	0.00100786839834003	2180	0.422071636011617
GCF_030996425.1_ASM3099642v1	NZ_CP115347.1	2113	1233	0.583530525319451	2	1233	0.583530525319451	0	0	0	0	0	0	0	0	0	0	0	0	CP115347.1	Escherichia coli	CUVET21-H2	Pseudomonadota	Gammaproteobacteria	plasmid	2113	dog	blood	Livestock	Escherichia	5124677	0.000412318669059533	880	0.416469474680549
GCF_030996425.1_ASM3099642v1	NZ_CP115348.1	1989	987	0.496229260935143	1	987	0.496229260935143	0	0	0	0	0	0	0	0	0	0	0	0	CP115348.1	Escherichia coli	CUVET21-H2	Pseudomonadota	Gammaproteobacteria	plasmid	1989	dog	blood	Livestock	Escherichia	5124677	0.000388122022129395	1002	0.503770739064857
GCF_030996425.1_ASM3099642v1	NZ_CP115349.1	1552	477	0.307345360824742	1	477	0.307345360824742	0	0	0	0	0	0	0	0	0	0	0	0	CP115349.1	Escherichia coli	CUVET21-H2	Pseudomonadota	Gammaproteobacteria	plasmid	1552	dog	blood	Livestock	Escherichia	5124677	0.000302848355125601	1075	0.692654639175258
GCF_030996425.1_ASM3099642v1	NZ_CP115350.1	1532	444	0.289817232375979	1	444	0.289817232375979	0	0	0	0	0	0	0	0	0	0	0	0	CP115350.1	Escherichia coli	CUVET21-H2	Pseudomonadota	Gammaproteobacteria	plasmid	1532	dog	blood	Livestock	Escherichia	5124677	0.000298945670136869	1088	0.710182767624021
GCF_016904715.2_ASM1690471v2	NZ_CP070284.2	4752866	4172921	0.877979938841112	4602	4180047	0.879479244733599	8	928	0.000195250612998557	7	10794	0.00227105077231296	7	20335	0.00427847113720437	22	32057	0.00674477252251589	CP070284.2	Escherichia albertii	Sample 169	Pseudomonadota	Gammaproteobacteria	chromosome	4752866	Yunnan	Bat	Animals	Escherichia	4752866	1	579945	0.122020061158888
GCF_016904715.2_ASM1690471v2	NZ_CP070285.2	120691	101402	0.840178638009462	149	102120	0.846127714576895	0	0	0	0	0	0	0	0	0	0	0	0	CP070285.2	Escherichia albertii	Sample 169	Pseudomonadota	Gammaproteobacteria	plasmid	120691	Yunnan	Bat	Animals	Escherichia	4752866	0.0253933100575526	19289	0.159821361990538
GCF_016904715.2_ASM1690471v2	NZ_CP070286.2	176494	138118	0.782564846397045	194	138683	0.78576608836561	0	0	0	0	0	0	0	0	0	0	0	0	CP070286.2	Escherichia albertii	Sample 169	Pseudomonadota	Gammaproteobacteria	plasmid	176494	Yunnan	Bat	Animals	Escherichia	4752866	0.0371342259596631	38376	0.217435153602955
GCF_032146325.1_ASM3214632v1	NZ_CP135068.1	5533843	4882679	0.882330597380518	5337	4892210	0.884052908620646	9	1044	0.000188657321864751	8	12320	0.00222630096300166	8	23232	0.0041981675302317	25	36596	0.00661312581509811	CP135068.1	Klebsiella variicola	4253	Pseudomonadota	Gammaproteobacteria	chromosome	5533843	Homo sapiens	stool	Humans	Klebsiella	5533843	1	651164	0.117669402619482
GCF_032146325.1_ASM3214632v1	NZ_CP135070.1	175117	146687	0.837651398779102	187	147072	0.839849928904675	0	0	0	0	0	0	0	0	0	0	0	0	CP135070.1	Klebsiella variicola	4253	Pseudomonadota	Gammaproteobacteria	plasmid	175117	Homo sapiens	stool	Humans	Klebsiella	5533843	0.031644735855354	28430	0.162348601220898
GCF_032146325.1_ASM3214632v1	NZ_CP135071.1	4655	2457	0.52781954887218	7	2466	0.529752953813104	0	0	0	0	0	0	0	0	0	0	0	0	CP135071.1	Klebsiella variicola	4253	Pseudomonadota	Gammaproteobacteria	plasmid	4655	Homo sapiens	stool	Humans	Klebsiella	5533843	0.000841187579770514	2198	0.47218045112782
GCF_032146325.1_ASM3214632v1	NZ_CP135069.1	334271	272792	0.816080365930637	361	273308	0.817624023621553	0	0	0	0	0	0	0	0	0	0	0	0	CP135069.1	Klebsiella variicola	4253	Pseudomonadota	Gammaproteobacteria	plasmid	334271	Homo sapiens	stool	Humans	Klebsiella	5533843	0.0604048578898968	61479	0.183919634069363
GCF_024585545.1_ASM2458554v1	NZ_CP073953.1	4834128	4268580	0.883009303849629	4535	4275045	0.884346670175055	9	1044	0.000215964492458619	7	10783	0.00223059877603572	7	20311	0.00420158506353162	23	32138	0.00664814833202596	CP073953.1	Escherichia coli	MB49	Pseudomonadota	Gammaproteobacteria	chromosome	4834128	Poultry	Cloacal sample	Livestock	Escherichia	4834128	1	565548	0.116990696150371
GCF_024585545.1_ASM2458554v1	NZ_CP073954.1	94480	79812	0.844750211685013	116	80173	0.848571126164268	0	0	0	0	0	0	0	0	0	0	0	0	CP073954.1	Escherichia coli	MB49	Pseudomonadota	Gammaproteobacteria	plasmid	94480	Poultry	Cloacal sample	Livestock	Escherichia	4834128	0.0195443728424237	14668	0.155249788314987
GCF_024585545.1_ASM2458554v1	NZ_CP073955.1	94013	81992	0.872134704774872	94	82182	0.874155701871018	0	0	0	0	0	0	0	0	0	0	0	0	CP073955.1	Escherichia coli	MB49	Pseudomonadota	Gammaproteobacteria	plasmid	94013	Poultry	Cloacal sample	Livestock	Escherichia	4834128	0.0194477680359312	12021	0.127865295225128
GCF_024585545.1_ASM2458554v1	NZ_CP073956.1	38404	31881	0.830147901260285	54	32037	0.834209978127278	0	0	0	0	0	0	0	0	0	0	0	0	CP073956.1	Escherichia coli	MB49	Pseudomonadota	Gammaproteobacteria	plasmid	38404	Poultry	Cloacal sample	Livestock	Escherichia	4834128	0.00794434901185902	6523	0.169852098739715
GCF_024585545.1_ASM2458554v1	NZ_CP073957.1	36963	29698	0.803452100749398	46	29827	0.806942077212347	0	0	0	0	0	0	0	0	0	0	0	0	CP073957.1	Escherichia coli	MB49	Pseudomonadota	Gammaproteobacteria	plasmid	36963	Poultry	Cloacal sample	Livestock	Escherichia	4834128	0.00764626009075473	7265	0.196547899250602
GCF_012871055.1_ASM1287105v1	NZ_AP013103.1	9548186	8054293	0.843541694726098	9117	8066177	0.844786329047214	1	115	1.2044172578959e-05	1	1489	0.000155945851913651	1	2846	0.000298067088345367	3	4450	0.000466057112837978	AP013103.1	Bradyrhizobium elkanii USDA 61	USDA 61	Pseudomonadota	Alphaproteobacteria	chromosome	9548186	NA	NA	Unannotated	Bradyrhizobium	9548186	1	1493893	0.156458305273902
GCF_012871055.1_ASM1287105v1	NZ_AP013104.1	101809	82193	0.807325482030076	100	82500	0.810340932530523	0	0	0	0	0	0	0	0	0	0	0	0	AP013104.1	Bradyrhizobium elkanii USDA 61	USDA 61	Pseudomonadota	Alphaproteobacteria	plasmid	101809	NA	NA	Unannotated	Bradyrhizobium	9548186	0.0106626536181846	19616	0.192674517969924
[truncated: 66,557 more rows]
