# Supplementary material for: Scaling laws of bacterial and archaeal plasmids
Source: Nat Commun. 2025 Jul 2;16:6023. doi: 10.1038/s41467-025-61205-2 (PMC12222811; doi:10.1038/s41467-025-61205-2)
Supplement: Supplementary file 8 — Source Data [file 41467_2025_61205_MOESM8_ESM.zip › 41467_2025_61205_MOESM8_ESM/Source-Data/Fig3-Source-Data.csv]

AnnotationAccession	SeqID	SeqType	replicon_length	protein_count	Plasmid	PredictedMobility	metabolic_protein_count	NCBI_Nucleotide_Accession	Organism	Strain	TaxonomicGroup	TaxonomicSubgroup	host	isolation_source	Annotation	Genus	SeqLength	CodingLength	coding_fraction	CDS_count	summed_CDS_length	summed_CDS_fraction	rRNA_5S_count	rRNA_5S_length	rRNA_5S_fraction	rRNA_16S_count	rRNA_16S_length	rRNA_16S_fraction	rRNA_23S_count	rRNA_23S_length	rRNA_23S_fraction	total_rRNA_count	total_rRNA_length	total_rRNA_fraction	max_replicon_length	normalized_replicon_length	log10_replicon_length	log10_metabolic_protein_count
GCF_028221105.1_ASM2822110v1	NZ_CP107404.1	plasmid	154719	179	CP107404.1	conjugative	1	CP107404.1	Klebsiella pneumoniae	CRKP_25	Pseudomonadota	Gammaproteobacteria	Homo sapiens	sputum	Humans	Klebsiella	154719	127752	0.825703371919415	209	128278	0.829103083654884	0	0	0	0	0	0	0	0	0	0	0	0	5465108	0.0283103279935182	5.18954364975932	0
GCF_028221105.1_ASM2822110v1	NZ_CP107405.1	plasmid	54515	53	CP107405.1	non-mobilizable	0	CP107405.1	Klebsiella pneumoniae	CRKP_25	Pseudomonadota	Gammaproteobacteria	Homo sapiens	sputum	Humans	Klebsiella	54515	48876	0.896560579656975	53	49059	0.899917453911767	0	0	0	0	0	0	0	0	0	0	0	0	5465108	0.00997510021759863	4.73651601642185	-Inf
GCF_028221105.1_ASM2822110v1	NZ_CP107406.1	plasmid	10060	13	CP107406.1	mobilizable	0	CP107406.1	Klebsiella pneumoniae	CRKP_25	Pseudomonadota	Gammaproteobacteria	Homo sapiens	sputum	Humans	Klebsiella	10060	7491	0.744632206759443	13	7509	0.746421471172962	0	0	0	0	0	0	0	0	0	0	0	0	5465108	0.00184076874601563	4.00259798071991	-Inf
GCF_028221105.1_ASM2822110v1	NZ_CP107407.1	plasmid	5596	10	CP107407.1	mobilizable	0	CP107407.1	Klebsiella pneumoniae	CRKP_25	Pseudomonadota	Gammaproteobacteria	Homo sapiens	sputum	Humans	Klebsiella	5596	3240	0.578984989278056	10	3279	0.585954253037884	0	0	0	0	0	0	0	0	0	0	0	0	5465108	0.00102395048734627	3.74787770581979	-Inf
GCF_019880485.1_ASM1988048v1	NZ_CP082263.1	plasmid	6990	10	CP082263.1	mobilizable	0	CP082263.1	Bacillus velezensis	BIM B-454D	Terrabacteria group	Bacillota	NA	soil	Earth	Bacillus	6990	4746	0.678969957081545	10	4746	0.678969957081545	0	0	0	0	0	0	0	0	0	0	0	0	4204088	0.00166266738469794	3.84447717574568	-Inf
GCF_019880485.1_ASM1988048v1	NZ_CP082264.1	plasmid	6587	10	CP082264.1	mobilizable	0	CP082264.1	Bacillus velezensis	BIM B-454D	Terrabacteria group	Bacillota	NA	soil	Earth	Bacillus	6587	5020	0.762107180810688	10	5025	0.76286625170791	0	0	0	0	0	0	0	0	0	0	0	0	4204088	0.00156680830658159	3.81868766344151	-Inf
GCF_019880485.1_ASM1988048v1	NZ_CP082265.1	plasmid	6117	6	CP082265.1	mobilizable	0	CP082265.1	Bacillus velezensis	BIM B-454D	Terrabacteria group	Bacillota	NA	soil	Earth	Bacillus	6117	4155	0.679254536537518	6	4155	0.679254536537518	0	0	0	0	0	0	0	0	0	0	0	0	4204088	0.00145501235939876	3.7865384804978	-Inf
GCF_013256425.1_ASM1325642v1	NZ_CP053905.1	plasmid	101478	134	CP053905.1	non-mobilizable	0	CP053905.1	Hymenobacter sp. BRD67	BRD67	FCB group	Bacteroidota/Chlorobiota group	NA	soil	Earth	Hymenobacter	101478	85998	0.847454620705966	134	86781	0.855170578844676	0	0	0	0	0	0	0	0	0	0	0	0	4413191	0.0229942461135265	5.00637189925207	-Inf
GCF_013256425.1_ASM1325642v1	NZ_CP053906.1	plasmid	93613	101	CP053906.1	mobilizable	0	CP053906.1	Hymenobacter sp. BRD67	BRD67	FCB group	Bacteroidota/Chlorobiota group	NA	soil	Earth	Hymenobacter	93613	74961	0.800754168758613	107	75705	0.808701782872037	0	0	0	0	0	0	0	0	0	0	0	0	4413191	0.0212120889397264	4.97133616322774	-Inf
GCF_013256425.1_ASM1325642v1	NZ_CP053907.1	plasmid	89411	93	CP053907.1	non-mobilizable	0	CP053907.1	Hymenobacter sp. BRD67	BRD67	FCB group	Bacteroidota/Chlorobiota group	NA	soil	Earth	Hymenobacter	89411	54356	0.607934146805203	100	54945	0.614521703146145	0	0	0	0	0	0	0	0	0	0	0	0	4413191	0.0202599434286891	4.95139095218991	-Inf
GCF_000835345.1_ASM83534v1	NZ_CP010073.1	plasmid	48872	53	CP010073.1	conjugative	0	CP010073.1	Campylobacter jejuni subsp. jejuni	01-1512	Campylobacterota	Epsilonproteobacteria	Homo sapiens	NA	Humans	Campylobacter	48872	44046	0.901252250777541	56	44297	0.906388115894582	0	0	0	0	0	0	0	0	0	0	0	0	1742364	0.028049248033132	4.68906011212395	-Inf
GCF_000835345.1_ASM83534v1	NZ_CP010074.1	plasmid	36604	47	CP010074.1	conjugative	0	CP010074.1	Campylobacter jejuni subsp. jejuni	01-1512	Campylobacterota	Epsilonproteobacteria	Homo sapiens	NA	Humans	Campylobacter	36604	31090	0.849360725603759	48	31131	0.850480821768113	0	0	0	0	0	0	0	0	0	0	0	0	1742364	0.0210082393805198	4.56352854667875	-Inf
GCF_003986655.1_ASM398665v1	NZ_CP028315.1	plasmid	98989	107	CP028315.1	conjugative	1	CP028315.1	Salmonella enterica subsp. enterica serovar Typhimurium var. 5-	CFSAN067217	Pseudomonadota	Gammaproteobacteria	Homo sapiens	NA	Humans	Salmonella	98989	83405	0.842568366182101	112	83601	0.844548384163897	0	0	0	0	0	0	0	0	0	0	0	0	4808419	0.0205866002941923	4.99558693697409	0
GCF_003986655.1_ASM398665v1	NZ_CP028316.1	plasmid	187594	181	CP028316.1	conjugative	4	CP028316.1	Salmonella enterica subsp. enterica serovar Typhimurium var. 5-	CFSAN067217	Pseudomonadota	Gammaproteobacteria	Homo sapiens	NA	Humans	Salmonella	187594	163277	0.870374319008071	202	163635	0.872282695608601	0	0	0	0	0	0	0	0	0	0	0	0	4808419	0.0390136550080182	5.27321894380551	0.602059991327962
GCF_003986655.1_ASM398665v1	NZ_CP028317.1	plasmid	2096	1	CP028317.1	mobilizable	0	CP028317.1	Salmonella enterica subsp. enterica serovar Typhimurium var. 5-	CFSAN067217	Pseudomonadota	Gammaproteobacteria	Homo sapiens	NA	Humans	Salmonella	2096	990	0.472328244274809	1	990	0.472328244274809	0	0	0	0	0	0	0	0	0	0	0	0	4808419	0.000435902112523888	3.32139127831169	-Inf
GCF_030388425.1_ASM3038842v1	NZ_CP118692.1	plasmid	268400	261	CP118692.1	conjugative	11	CP118692.1	Klebsiella pneumoniae	KPTCM2	Pseudomonadota	Gammaproteobacteria	Homo sapiens	Patient blood	Humans	Klebsiella	268400	224507	0.836464232488823	307	225011	0.838342026825633	0	0	0	0	0	0	0	0	0	0	0	0	5469488	0.0490722349148586	5.42878251149695	1.04139268515823
GCF_030388425.1_ASM3038842v1	NZ_CP118693.1	plasmid	134960	162	CP118693.1	conjugative	1	CP118693.1	Klebsiella pneumoniae	KPTCM2	Pseudomonadota	Gammaproteobacteria	Homo sapiens	Patient blood	Humans	Klebsiella	134960	110146	0.816138114997036	186	110641	0.819805868405453	0	0	0	0	0	0	0	0	0	0	0	0	5469488	0.0246750701345354	5.13020506958107	0
GCF_030388425.1_ASM3038842v1	NZ_CP118694.1	plasmid	87095	89	CP118694.1	conjugative	2	CP118694.1	Klebsiella pneumoniae	KPTCM2	Pseudomonadota	Gammaproteobacteria	Homo sapiens	Patient blood	Humans	Klebsiella	87095	73531	0.844262012744704	96	73619	0.845272403697112	0	0	0	0	0	0	0	0	0	0	0	0	5469488	0.0159237939638957	4.93999322349516	0.301029995663981
GCF_030388425.1_ASM3038842v1	NZ_CP118695.1	plasmid	41452	59	CP118695.1	non-mobilizable	0	CP118695.1	Klebsiella pneumoniae	KPTCM2	Pseudomonadota	Gammaproteobacteria	Homo sapiens	Patient blood	Humans	Klebsiella	41452	37816	0.912284087619415	59	38034	0.917543182476117	0	0	0	0	0	0	0	0	0	0	0	0	5469488	0.0075787715413216	4.61754548948242	-Inf
GCF_002240115.1_ASM224011v1	NZ_CP020343.1	plasmid	144194	92	CP020343.1	mobilizable	4	CP020343.1	Shigella flexneri 1a	0439	Pseudomonadota	Gammaproteobacteria	Homo sapiens	NA	Humans	Shigella	144194	118818	0.824014868857234	180	119042	0.825568331553324	0	0	0	0	0	0	0	0	0	0	0	0	4681581	0.0308002787947063	5.15894718950196	0.602059991327962
GCF_002240115.1_ASM224011v1	NZ_CP020344.1	plasmid	78308	69	CP020344.1	conjugative	4	CP020344.1	Shigella flexneri 1a	0439	Pseudomonadota	Gammaproteobacteria	Homo sapiens	NA	Humans	Shigella	78308	65235	0.833056648107473	81	65342	0.834423047453645	0	0	0	0	0	0	0	0	0	0	0	0	4681581	0.016726827966877	4.89380613215217	0.602059991327962
GCF_003956265.1_ASM395626v1	NZ_CP025852.1	plasmid	29775	27	CP025852.1	conjugative	0	CP025852.1	Escherichia coli	510016	Pseudomonadota	Gammaproteobacteria	Homo sapiens	stool	Humans	Escherichia	29775	25718	0.863744752308984	33	25772	0.865558354324097	0	0	0	0	0	0	0	0	0	0	0	0	4885058	0.00609511698735204	4.47385177015482	-Inf
GCF_003956265.1_ASM395626v1	NZ_CP025853.1	plasmid	36521	46	CP025853.1	conjugative	1	CP025853.1	Escherichia coli	510016	Pseudomonadota	Gammaproteobacteria	Homo sapiens	stool	Humans	Escherichia	36521	29539	0.808822321404124	48	29616	0.810930697406971	0	0	0	0	0	0	0	0	0	0	0	0	4885058	0.00747606272023792	4.56254266066226	0
GCF_003956265.1_ASM395626v1	NZ_CP025854.1	plasmid	80573	58	CP025854.1	non-mobilizable	1	CP025854.1	Escherichia coli	510016	Pseudomonadota	Gammaproteobacteria	Homo sapiens	stool	Humans	Escherichia	80573	66359	0.823588547031884	94	66618	0.826803023345289	0	0	0	0	0	0	0	0	0	0	0	0	4885058	0.016493765273616	4.90618953416893	0
GCF_003956265.1_ASM395626v1	NZ_CP025855.1	plasmid	84977	82	CP025855.1	non-mobilizable	3	CP025855.1	Escherichia coli	510016	Pseudomonadota	Gammaproteobacteria	Homo sapiens	stool	Humans	Escherichia	84977	70253	0.826729585652588	109	70382	0.82824764348	0	0	0	0	0	0	0	0	0	0	0	0	4885058	0.0173952898819216	4.92930139483488	0.477121254719662
GCF_017183955.1_ASM1718395v1	NZ_CP065270.1	plasmid	25000	28	CP065270.1	mobilizable	0	CP065270.1	Mycobacteroides abscessus subsp. abscessus	GD69A	Terrabacteria group	Actinomycetota	Homo sapiens	Clinical patient	Humans	Mycobacteroides	25000	20485	0.8194	30	20685	0.8274	0	0	0	0	0	0	0	0	0	0	0	0	5166737	0.00483864380942943	4.39794000867204	-Inf
GCF_017183955.1_ASM1718395v1	NZ_CP065271.1	plasmid	18611	17	CP065271.1	non-mobilizable	0	CP065271.1	Mycobacteroides abscessus subsp. abscessus	GD69A	Terrabacteria group	Actinomycetota	Homo sapiens	Clinical patient	Humans	Mycobacteroides	18611	14500	0.779109129009725	18	14508	0.779538982322282	0	0	0	0	0	0	0	0	0	0	0	0	5166737	0.00360207999749165	4.26976970912292	-Inf
GCF_904830975.1_L3_CS7_E2980	NZ_LR882979.1	plasmid	112055	101	LR882979.1	conjugative	0	LR882979.1	Escherichia coli	L3_CS7_E2980	Pseudomonadota	Gammaproteobacteria	NA	NA	Unannotated	Escherichia	112055	94375	0.842220338226764	134	94698	0.84510285127839	0	0	0	0	0	0	0	0	0	0	0	0	4992286	0.0224456291166011	5.04943123993366	-Inf
GCF_904830975.1_L3_CS7_E2980	NZ_LR882980.1	plasmid	72255	90	LR882980.1	conjugative	1	LR882980.1	Escherichia coli	L3_CS7_E2980	Pseudomonadota	Gammaproteobacteria	NA	NA	Unannotated	Escherichia	72255	62700	0.867760016607847	99	63186	0.874486194727009	0	0	0	0	0	0	0	0	0	0	0	0	4992286	0.0144733294526796	4.85886790537011	0
GCF_904830975.1_L3_CS7_E2980	NZ_LR882981.1	plasmid	48305	37	LR882981.1	non-mobilizable	0	LR882981.1	Escherichia coli	L3_CS7_E2980	Pseudomonadota	Gammaproteobacteria	NA	NA	Unannotated	Escherichia	48305	39220	0.81192423144602	51	39291	0.813394058586068	0	0	0	0	0	0	0	0	0	0	0	0	4992286	0.00967592802175196	4.68399208644555	-Inf
GCF_003267985.1_ASM326798v1	NZ_CP022612.1	plasmid	334957	334	CP022612.1	conjugative	9	CP022612.1	Klebsiella pneumoniae	CDC 0106	Pseudomonadota	Gammaproteobacteria	NA	NA	Unannotated	Klebsiella	334957	271048	0.809202375230253	368	271555	0.810716002352541	0	0	0	0	0	0	0	0	0	0	0	0	5356693	0.0625305575660207	5.524989058197	0.954242509439325
GCF_003267985.1_ASM326798v1	NZ_CP022613.1	plasmid	102915	91	CP022613.1	conjugative	0	CP022613.1	Klebsiella pneumoniae	CDC 0106	Pseudomonadota	Gammaproteobacteria	NA	NA	Unannotated	Klebsiella	102915	86061	0.836233785162513	104	86223	0.837807899723072	0	0	0	0	0	0	0	0	0	0	0	0	5356693	0.0192124133303887	5.01247867838209	-Inf
GCF_013372425.1_ASM1337242v1	NZ_CP054237.1	plasmid	131660	130	CP054237.1	conjugative	6	CP054237.1	Escherichia coli	EcPF5	Pseudomonadota	Gammaproteobacteria	Homo sapiens	urine	Humans	Escherichia	131660	111845	0.849498708795382	158	112461	0.85417742670515	0	0	0	0	0	0	0	0	0	0	0	0	5147412	0.0255779020602975	5.11945385075606	0.778151250383644
GCF_013372425.1_ASM1337242v1	NZ_CP054238.1	plasmid	1546	1	CP054238.1	mobilizable	0	CP054238.1	Escherichia coli	EcPF5	Pseudomonadota	Gammaproteobacteria	Homo sapiens	urine	Humans	Escherichia	1546	477	0.308538163001294	1	477	0.308538163001294	0	0	0	0	0	0	0	0	0	0	0	0	5147412	0.000300345105462706	3.18920948958231	-Inf
GCF_001511815.1_TUE45	NZ_LN997843.1	megaplasmid	812118	571	LN997843.1	non-mobilizable	0	LN997843.1	Streptomyces reticuli	TUE45	Terrabacteria group	Actinomycetota	NA	soil	Earth	Streptomyces	812118	695182	0.856011072282599	631	696417	0.857531787252591	0	0	0	0	0	0	0	0	0	0	0	0	8353915	0.0972140607128514	5.9096191364156	-Inf
GCF_001511815.1_TUE45	NZ_LN997844.1	plasmid	94102	96	LN997844.1	non-mobilizable	0	LN997844.1	Streptomyces reticuli	TUE45	Terrabacteria group	Actinomycetota	NA	soil	Earth	Streptomyces	94102	69741	0.74112133642218	108	69819	0.741950224224777	0	0	0	0	0	0	0	0	0	0	0	0	8353915	0.0112644191376139	4.97359885381762	-Inf
GCF_001511815.1_TUE45	NZ_LN997845.1	plasmid	76089	68	LN997845.1	mobilizable	0	LN997845.1	Streptomyces reticuli	TUE45	Terrabacteria group	Actinomycetota	NA	soil	Earth	Streptomyces	76089	63896	0.839753446621719	72	63934	0.840252861780284	0	0	0	0	0	0	0	0	0	0	0	0	8353915	0.00910818460566094	4.88132187642102	-Inf
GCF_003177055.1_ASM317705v1	NZ_CP029453.1	plasmid	401505	318	CP029453.1	conjugative	22	CP029453.1	Sinorhizobium fredii CCBAU 25509	CCBAU 25509	Pseudomonadota	Alphaproteobacteria	Glycine soja	plant root	Plants	Sinorhizobium	401505	320122	0.797305139412959	408	320692	0.798724797947722	0	0	0	0	0	0	0	0	0	0	0	0	4198614	0.0956279858067448	5.60369095798055	1.34242268082221
GCF_003177055.1_ASM317705v1	NZ_CP029452.1	megaplasmid	2210745	1950	CP029452.1	conjugative	308	CP029452.1	Sinorhizobium fredii CCBAU 25509	CCBAU 25509	Pseudomonadota	Alphaproteobacteria	Glycine soja	plant root	Plants	Sinorhizobium	2210745	1909786	0.86386534855897	2111	1912521	0.865102488075287	0	0	0	0	0	0	0	0	0	0	0	0	4198614	0.526541615876096	6.3445386514527	2.48855071650044
GCF_000270045.1_ASM27004v1	NC_017370.1	plasmid	2637	3	017370.1	non-mobilizable	0	017370.1	Helicobacter pylori F32	F32	Campylobacterota	Epsilonproteobacteria	NA	NA	Unannotated	Helicobacter	2637	1632	0.618885096700796	3	1632	0.618885096700796	0	0	0	0	0	0	0	0	0	0	0	0	1578824	0.00167023050067645	3.42111012979343	-Inf
GCF_020525725.1_ASM2052572v1	NZ_CP084790.1	plasmid	205084	204	CP084790.1	conjugative	1	CP084790.1	Klebsiella quasipneumoniae subsp. quasipneumoniae	U41	Pseudomonadota	Gammaproteobacteria	Environment	NA	Unannotated	Klebsiella	205084	171295	0.835243119892337	232	171624	0.8368473406019	0	0	0	0	0	0	0	0	0	0	0	0	5456874	0.0375826892832783	5.31193177941877	0
GCF_020525725.1_ASM2052572v1	NZ_CP084799.1	plasmid	3844	3	CP084799.1	non-mobilizable	0	CP084799.1	Klebsiella quasipneumoniae subsp. quasipneumoniae	U41	Pseudomonadota	Gammaproteobacteria	Environment	NA	Unannotated	Klebsiella	3844	3166	0.823621227887617	3	3177	0.826482830385016	0	0	0	0	0	0	0	0	0	0	0	0	5456874	0.000704432611051675	3.58478337899651	-Inf
GCF_020525725.1_ASM2052572v1	NZ_CP084800.1	plasmid	3708	4	CP084800.1	mobilizable	0	CP084800.1	Klebsiella quasipneumoniae subsp. quasipneumoniae	U41	Pseudomonadota	Gammaproteobacteria	Environment	NA	Unannotated	Klebsiella	3708	1032	0.27831715210356	3	1032	0.27831715210356	0	0	0	0	0	0	0	0	0	0	0	0	5456874	0.00067950991721634	3.56913972547246	-Inf
GCF_020525725.1_ASM2052572v1	NZ_CP084801.1	plasmid	3534	4	CP084801.1	non-mobilizable	0	CP084801.1	Klebsiella quasipneumoniae subsp. quasipneumoniae	U41	Pseudomonadota	Gammaproteobacteria	Environment	NA	Unannotated	Klebsiella	3534	2094	0.592529711375212	7	2106	0.595925297113752	0	0	0	0	0	0	0	0	0	0	0	0	5456874	0.00064762352951525	3.54826654517075	-Inf
GCF_020525725.1_ASM2052572v1	NZ_CP084802.1	plasmid	3335	4	CP084802.1	non-mobilizable	0	CP084802.1	Klebsiella quasipneumoniae subsp. quasipneumoniae	U41	Pseudomonadota	Gammaproteobacteria	Environment	NA	Unannotated	Klebsiella	3335	1580	0.47376311844078	5	1581	0.474062968515742	0	0	0	0	0	0	0	0	0	0	0	0	5456874	0.0006111557642709	3.52309583825257	-Inf
GCF_020525725.1_ASM2052572v1	NZ_CP084791.1	plasmid	145852	132	CP084791.1	conjugative	10	CP084791.1	Klebsiella quasipneumoniae subsp. quasipneumoniae	U41	Pseudomonadota	Gammaproteobacteria	Environment	NA	Unannotated	Klebsiella	145852	123888	0.849408989935003	148	124114	0.850958505882676	0	0	0	0	0	0	0	0	0	0	0	0	5456874	0.026728123097583	5.16391238877492	1
GCF_020525725.1_ASM2052572v1	NZ_CP084792.1	plasmid	111860	111	CP084792.1	non-mobilizable	5	CP084792.1	Klebsiella quasipneumoniae subsp. quasipneumoniae	U41	Pseudomonadota	Gammaproteobacteria	Environment	NA	Unannotated	Klebsiella	111860	95151	0.850625782227785	117	95290	0.851868406937243	0	0	0	0	0	0	0	0	0	0	0	0	5456874	0.0204989156795631	5.04867481499223	0.698970004336019
GCF_020525725.1_ASM2052572v1	NZ_CP084793.1	plasmid	40280	56	CP084793.1	non-mobilizable	0	CP084793.1	Klebsiella quasipneumoniae subsp. quasipneumoniae	U41	Pseudomonadota	Gammaproteobacteria	Environment	NA	Unannotated	Klebsiella	40280	36462	0.905213505461768	56	36549	0.907373386295928	0	0	0	0	0	0	0	0	0	0	0	0	5456874	0.0073815154977007	4.60508946188158	-Inf
GCF_020525725.1_ASM2052572v1	NZ_CP084794.1	plasmid	12171	10	CP084794.1	non-mobilizable	0	CP084794.1	Klebsiella quasipneumoniae subsp. quasipneumoniae	U41	Pseudomonadota	Gammaproteobacteria	Environment	NA	Unannotated	Klebsiella	12171	9504	0.78087256593542	12	9509	0.781283378522718	0	0	0	0	0	0	0	0	0	0	0	0	5456874	0.00223039784316075	4.08532626242399	-Inf
GCF_020525725.1_ASM2052572v1	NZ_CP084795.1	plasmid	7876	9	CP084795.1	non-mobilizable	0	CP084795.1	Klebsiella quasipneumoniae subsp. quasipneumoniae	U41	Pseudomonadota	Gammaproteobacteria	Environment	NA	Unannotated	Klebsiella	7876	5569	0.707084814626714	10	5591	0.7098781107161	0	0	0	0	0	0	0	0	0	0	0	0	5456874	0.00144331718122867	3.89630570746608	-Inf
GCF_020525725.1_ASM2052572v1	NZ_CP084796.1	plasmid	5752	6	CP084796.1	mobilizable	0	CP084796.1	Klebsiella quasipneumoniae subsp. quasipneumoniae	U41	Pseudomonadota	Gammaproteobacteria	Environment	NA	Unannotated	Klebsiella	5752	3118	0.542072322670376	6	3120	0.542420027816412	0	0	0	0	0	0	0	0	0	0	0	0	5456874	0.00105408334515329	3.75981887737483	-Inf
GCF_020525725.1_ASM2052572v1	NZ_CP084797.1	plasmid	5266	7	CP084797.1	non-mobilizable	0	CP084797.1	Klebsiella quasipneumoniae subsp. quasipneumoniae	U41	Pseudomonadota	Gammaproteobacteria	Environment	NA	Unannotated	Klebsiella	5266	3773	0.716483099126472	7	3774	0.716672996581846	0	0	0	0	0	0	0	0	0	0	0	0	5456874	0.000965021365712311	3.72148085477005	-Inf
GCF_020525725.1_ASM2052572v1	NZ_CP084798.1	plasmid	4381	5	CP084798.1	non-mobilizable	0	CP084798.1	Klebsiella quasipneumoniae subsp. quasipneumoniae	U41	Pseudomonadota	Gammaproteobacteria	Environment	NA	Unannotated	Klebsiella	4381	2442	0.557406984706688	5	2463	0.562200410865099	0	0	0	0	0	0	0	0	0	0	0	0	5456874	0.000802840600680903	3.64157325317818	-Inf
GCF_001735655.2_ASM173565v2	NZ_CP025496.1	plasmid	3269	3	CP025496.1	mobilizable	0	CP025496.1	Staphylococcus aureus	3020.C01	Terrabacteria group	Bacillota	Homo sapiens	purulent abscess	Humans	Staphylococcus	3269	1767	0.54053227286632	3	1767	0.54053227286632	0	0	0	0	0	0	0	0	0	0	0	0	2865166	0.00114094610923067	3.51441492058037	-Inf
GCF_001735655.2_ASM173565v2	NZ_CP025497.1	plasmid	61505	65	CP025497.1	conjugative	4	CP025497.1	Staphylococcus aureus	3020.C01	Terrabacteria group	Bacillota	Homo sapiens	purulent abscess	Humans	Staphylococcus	61505	50483	0.820795057312414	70	50570	0.822209576457199	0	0	0	0	0	0	0	0	0	0	0	0	2865166	0.0214664700055773	4.78891042283465	0.602059991327962
GCF_014168815.1_ASM1416881v1	NZ_AP021973.1	plasmid	230471	274	AP021973.1	non-mobilizable	1	AP021973.1	Klebsiella sp. WP3-W18-ESBL-02	WP3-W18-ESBL-02	Pseudomonadota	Gammaproteobacteria	NA	wastewater	Human-impacted	Klebsiella	230471	187341	0.812861487996321	281	187793	0.814822689188662	0	0	0	0	0	0	0	0	0	0	0	0	5160024	0.0446647147377609	5.36261628620149	0
GCF_014168815.1_ASM1416881v1	NZ_AP021982.1	plasmid	2760	4	AP021982.1	non-mobilizable	0	AP021982.1	Klebsiella sp. WP3-W18-ESBL-02	WP3-W18-ESBL-02	Pseudomonadota	Gammaproteobacteria	NA	wastewater	Human-impacted	Klebsiella	2760	1190	0.431159420289855	4	1194	0.432608695652174	0	0	0	0	0	0	0	0	0	0	0	0	5160024	0.000534881233110544	3.44090908206522	-Inf
GCF_014168815.1_ASM1416881v1	NZ_AP021974.1	plasmid	146141	169	AP021974.1	conjugative	3	AP021974.1	Klebsiella sp. WP3-W18-ESBL-02	WP3-W18-ESBL-02	Pseudomonadota	Gammaproteobacteria	NA	wastewater	Human-impacted	Klebsiella	146141	121363	0.830451413361069	189	121732	0.832976372133761	0	0	0	0	0	0	0	0	0	0	0	0	5160024	0.0283217674956551	5.16477207476913	0.477121254719662
GCF_014168815.1_ASM1416881v1	NZ_AP021975.1	plasmid	42597	59	AP021975.1	non-mobilizable	0	AP021975.1	Klebsiella sp. WP3-W18-ESBL-02	WP3-W18-ESBL-02	Pseudomonadota	Gammaproteobacteria	NA	wastewater	Human-impacted	Klebsiella	42597	37024	0.869169190318567	59	37116	0.87132896682865	0	0	0	0	0	0	0	0	0	0	0	0	5160024	0.00825519416188762	4.62937901390732	-Inf
GCF_014168815.1_ASM1416881v1	NZ_AP021976.1	plasmid	8285	8	AP021976.1	mobilizable	0	AP021976.1	Klebsiella sp. WP3-W18-ESBL-02	WP3-W18-ESBL-02	Pseudomonadota	Gammaproteobacteria	NA	wastewater	Human-impacted	Klebsiella	8285	6166	0.744236572118286	9	6177	0.745564272782136	0	0	0	0	0	0	0	0	0	0	0	0	5160024	0.00160561268707277	3.91829251275536	-Inf
GCF_014168815.1_ASM1416881v1	NZ_AP021977.1	plasmid	5286	6	AP021977.1	mobilizable	0	AP021977.1	Klebsiella sp. WP3-W18-ESBL-02	WP3-W18-ESBL-02	Pseudomonadota	Gammaproteobacteria	NA	wastewater	Human-impacted	Klebsiella	5286	2570	0.486189935679152	6	2571	0.486379114642452	0	0	0	0	0	0	0	0	0	0	0	0	5160024	0.00102441383993563	3.72312715879569	-Inf
GCF_014168815.1_ASM1416881v1	NZ_AP021978.1	plasmid	4938	4	AP021978.1	mobilizable	0	AP021978.1	Klebsiella sp. WP3-W18-ESBL-02	WP3-W18-ESBL-02	Pseudomonadota	Gammaproteobacteria	NA	wastewater	Human-impacted	Klebsiella	4938	2358	0.477521263669502	4	2358	0.477521263669502	0	0	0	0	0	0	0	0	0	0	0	0	5160024	0.000956972293152125	3.69355108559591	-Inf
GCF_014168815.1_ASM1416881v1	NZ_AP021979.1	plasmid	4667	4	AP021979.1	mobilizable	0	AP021979.1	Klebsiella sp. WP3-W18-ESBL-02	WP3-W18-ESBL-02	Pseudomonadota	Gammaproteobacteria	NA	wastewater	Human-impacted	Klebsiella	4667	2829	0.606170987786587	5	2829	0.606170987786587	0	0	0	0	0	0	0	0	0	0	0	0	5160024	0.000904453157582213	3.66903780088516	-Inf
GCF_014168815.1_ASM1416881v1	NZ_AP021980.1	plasmid	4550	6	AP021980.1	mobilizable	0	AP021980.1	Klebsiella sp. WP3-W18-ESBL-02	WP3-W18-ESBL-02	Pseudomonadota	Gammaproteobacteria	NA	wastewater	Human-impacted	Klebsiella	4550	2788	0.612747252747253	7	2799	0.615164835164835	0	0	0	0	0	0	0	0	0	0	0	0	5160024	0.000881778844439483	3.65801139665711	-Inf
GCF_014168815.1_ASM1416881v1	NZ_AP021981.1	plasmid	3139	3	AP021981.1	mobilizable	0	AP021981.1	Klebsiella sp. WP3-W18-ESBL-02	WP3-W18-ESBL-02	Pseudomonadota	Gammaproteobacteria	NA	wastewater	Human-impacted	Klebsiella	3139	1709	0.544440904746735	3	1713	0.545715195922268	0	0	0	0	0	0	0	0	0	0	0	0	5160024	0.000608330503889129	3.49679131570004	-Inf
GCF_027947615.1_ASM2794761v1	NZ_CP116242.1	plasmid	122629	129	CP116242.1	conjugative	1	CP116242.1	Escherichia coli	7.1994/NIST0056	Pseudomonadota	Gammaproteobacteria	avian	NA	Animals	Escherichia	122629	104929	0.855662200621386	140	105339	0.859005618573094	0	0	0	0	0	0	0	0	0	0	0	0	4793125	0.0255843525883427	5.08859318674556	0
GCF_027947615.1_ASM2794761v1	NZ_CP116243.1	plasmid	148536	129	CP116243.1	conjugative	6	CP116243.1	Escherichia coli	7.1994/NIST0056	Pseudomonadota	Gammaproteobacteria	avian	NA	Animals	Escherichia	148536	122818	0.82685678892659	162	123468	0.83123283244466	0	0	0	0	0	0	0	0	0	0	0	0	4793125	0.0309893858390924	5.17183172440442	0.778151250383644
GCF_027947615.1_ASM2794761v1	NZ_CP116244.1	plasmid	11610	17	CP116244.1	mobilizable	0	CP116244.1	Escherichia coli	7.1994/NIST0056	Pseudomonadota	Gammaproteobacteria	avian	NA	Animals	Escherichia	11610	6036	0.519896640826873	21	6235	0.537037037037037	0	0	0	0	0	0	0	0	0	0	0	0	4793125	0.0024222193245534	4.06483221973857	-Inf
GCF_027947615.1_ASM2794761v1	NZ_CP116245.1	plasmid	93185	89	CP116245.1	non-mobilizable	0	CP116245.1	Escherichia coli	7.1994/NIST0056	Pseudomonadota	Gammaproteobacteria	avian	NA	Animals	Escherichia	93185	82583	0.886226323979181	93	82799	0.888544293609487	0	0	0	0	0	0	0	0	0	0	0	0	4793125	0.0194413874038336	4.96934600954804	-Inf
GCF_003017375.1_ASM301737v1	NZ_CP027220.1	plasmid	94104	60	CP027220.1	mobilizable	2	CP027220.1	Escherichia coli	2015C-3163	Pseudomonadota	Gammaproteobacteria	Homo sapiens	stool	Humans	Escherichia	94104	79108	0.840644393437048	92	79292	0.842599676953158	0	0	0	0	0	0	0	0	0	0	0	0	5500189	0.0171092302464515	4.97360808401181	0.301029995663981
GCF_009883855.1_ASM988385v1	NZ_CP034296.1	plasmid	106440	96	CP034296.1	mobilizable	1	CP034296.1	Vibrio parahaemolyticus	20140829008-1	Pseudomonadota	Gammaproteobacteria	Penaeus vannamei	AHPND infected Litopenaeus vannamei	Animals	Vibrio	106440	80648	0.757685080796693	112	80823	0.759329199549042	0	0	0	0	0	0	0	0	0	0	0	0	3358530	0.0316924368697019	5.02710486587935	0
GCF_009883855.1_ASM988385v1	NZ_CP034297.1	plasmid	71249	86	CP034297.1	mobilizable	0	CP034297.1	Vibrio parahaemolyticus	20140829008-1	Pseudomonadota	Gammaproteobacteria	Penaeus vannamei	AHPND infected Litopenaeus vannamei	Animals	Vibrio	71249	56988	0.799842804811296	88	57495	0.806958694157111	0	0	0	0	0	0	0	0	0	0	0	0	3358530	0.0212143407979086	4.85277877327662	-Inf
GCF_013267575.1_ASM1326757v1	NZ_CP054005.1	plasmid	25845	29	CP054005.1	mobilizable	5	CP054005.1	Staphylococcus hominis	FDAARGOS_762	Terrabacteria group	Bacillota	Homo sapiens	normal skin of the left arm	Humans	Staphylococcus	25845	21237	0.821706326175276	31	21237	0.821706326175276	0	0	0	0	0	0	0	0	0	0	0	0	2172396	0.0118970022040181	4.41237653650371	0.698970004336019
GCF_013267575.1_ASM1326757v1	NZ_CP054007.1	plasmid	20361	17	CP054007.1	non-mobilizable	0	CP054007.1	Staphylococcus hominis	FDAARGOS_762	Terrabacteria group	Bacillota	Homo sapiens	normal skin of the left arm	Humans	Staphylococcus	20361	13561	0.666028191149747	19	13562	0.666077304651049	0	0	0	0	0	0	0	0	0	0	0	0	2172396	0.00937260057558567	4.30879910391113	-Inf
GCF_013267575.1_ASM1326757v1	NZ_CP054008.1	plasmid	30849	27	CP054008.1	non-mobilizable	0	CP054008.1	Staphylococcus hominis	FDAARGOS_762	Terrabacteria group	Bacillota	Homo sapiens	normal skin of the left arm	Humans	Staphylococcus	30849	19744	0.640020746215436	32	19769	0.640831145255924	0	0	0	0	0	0	0	0	0	0	0	0	2172396	0.014200449641778	4.48924109052418	-Inf
GCF_013267575.1_ASM1326757v1	NZ_CP054009.1	plasmid	6056	5	CP054009.1	mobilizable	0	CP054009.1	Staphylococcus hominis	FDAARGOS_762	Terrabacteria group	Bacillota	Homo sapiens	normal skin of the left arm	Humans	Staphylococcus	6056	4197	0.693031704095112	5	4248	0.701453104359313	0	0	0	0	0	0	0	0	0	0	0	0	2172396	0.00278770537231702	3.78218586649202	-Inf
GCF_024442215.1_ASM2444221v1	NZ_CP050477.1	plasmid	34734	24	CP050477.1	non-mobilizable	0	CP050477.1	Vibrio campbellii	LJC012	Pseudomonadota	Gammaproteobacteria	NA	seawater	Water	Vibrio	34734	25192	0.725283583808372	31	25263	0.7273276904474	0	0	0	0	0	0	0	0	0	0	0	0	3432436	0.0101193438129655	4.54075479995045	-Inf
GCF_021491615.1_ASM2149161v1	NZ_CP090793.1	plasmid	138733	152	CP090793.1	non-mobilizable	5	CP090793.1	Enterobacter hormaechei	FY-1	Pseudomonadota	Gammaproteobacteria	Homo sapiens	blood	Humans	Enterobacter	138733	123406	0.889521599042766	158	123612	0.891006465657053	0	0	0	0	0	0	0	0	0	0	0	0	5008791	0.0276979015494957	5.14217977767924	0.698970004336019
GCF_021491615.1_ASM2149161v1	NZ_CP090794.1	plasmid	54915	65	CP090794.1	mobilizable	0	CP090794.1	Enterobacter hormaechei	FY-1	Pseudomonadota	Gammaproteobacteria	Homo sapiens	blood	Humans	Enterobacter	54915	44690	0.813803150323227	65	44775	0.815350996995357	0	0	0	0	0	0	0	0	0	0	0	0	5008791	0.0109637235811995	4.73969098793721	-Inf
GCF_021491615.1_ASM2149161v1	NZ_CP090795.1	plasmid	42568	51	CP090795.1	conjugative	0	CP090795.1	Enterobacter hormaechei	FY-1	Pseudomonadota	Gammaproteobacteria	Homo sapiens	blood	Humans	Enterobacter	42568	34955	0.821156737455366	54	34986	0.821884984025559	0	0	0	0	0	0	0	0	0	0	0	0	5008791	0.00849865766010201	4.62908324591667	-Inf
GCF_013738915.1_ASM1373891v1	NZ_CP056351.1	plasmid	304626	329	CP056351.1	conjugative	7	CP056351.1	Citrobacter sp. RHBSTW-00678	RHBSTW-00678	Pseudomonadota	Gammaproteobacteria	NA	Wastewater influent sample	Human-impacted	Citrobacter	304626	255768	0.839613164995765	352	256065	0.840588131019677	0	0	0	0	0	0	0	0	0	0	0	0	5178534	0.0588247561954793	5.48376696785965	0.845098040014257
GCF_013738915.1_ASM1373891v1	NZ_CP056352.1	plasmid	8329	9	CP056352.1	mobilizable	0	CP056352.1	Citrobacter sp. RHBSTW-00678	RHBSTW-00678	Pseudomonadota	Gammaproteobacteria	NA	Wastewater influent sample	Human-impacted	Citrobacter	8329	5170	0.620722775843439	10	5232	0.628166646656261	0	0	0	0	0	0	0	0	0	0	0	0	5178534	0.00160837024532426	3.92059286208481	-Inf
GCF_013738915.1_ASM1373891v1	NZ_CP056353.1	plasmid	4386	8	CP056353.1	mobilizable	0	CP056353.1	Citrobacter sp. RHBSTW-00678	RHBSTW-00678	Pseudomonadota	Gammaproteobacteria	NA	Wastewater influent sample	Human-impacted	Citrobacter	4386	3671	0.836981304149567	9	3744	0.853625170998632	0	0	0	0	0	0	0	0	0	0	0	0	5178534	0.000846957845598774	3.6420686273415	-Inf
GCF_013738915.1_ASM1373891v1	NZ_CP056354.1	plasmid	2746	3	CP056354.1	non-mobilizable	0	CP056354.1	Citrobacter sp. RHBSTW-00678	RHBSTW-00678	Pseudomonadota	Gammaproteobacteria	NA	Wastewater influent sample	Human-impacted	Citrobacter	2746	867	0.315731973780044	4	867	0.315731973780044	0	0	0	0	0	0	0	0	0	0	0	0	5178534	0.000530265901508033	3.43870053290074	-Inf
GCF_019720795.1_ASM1972079v1	NZ_CP081307.1	plasmid	98473	88	CP081307.1	mobilizable	3	CP081307.1	Escherichia coli	Ec1079	Pseudomonadota	Gammaproteobacteria	Homo sapiens	urine	Humans	Escherichia	98473	81630	0.828958191585511	114	81914	0.831842230865313	0	0	0	0	0	0	0	0	0	0	0	0	4807180	0.020484566835442	4.99331716899086	0.477121254719662
GCF_019720795.1_ASM1972079v1	NZ_CP081308.1	plasmid	90661	104	CP081308.1	non-mobilizable	2	CP081308.1	Escherichia coli	Ec1079	Pseudomonadota	Gammaproteobacteria	Homo sapiens	urine	Humans	Escherichia	90661	79249	0.874124485721534	111	79413	0.875933422309483	0	0	0	0	0	0	0	0	0	0	0	0	4807180	0.0188594976680715	4.95742050506115	0.301029995663981
GCF_019720795.1_ASM1972079v1	NZ_CP081309.1	plasmid	51479	59	CP081309.1	conjugative	0	CP081309.1	Escherichia coli	Ec1079	Pseudomonadota	Gammaproteobacteria	Homo sapiens	urine	Humans	Escherichia	51479	43107	0.837370578294062	68	43211	0.83939081955749	0	0	0	0	0	0	0	0	0	0	0	0	4807180	0.0107087731268644	4.71163010197166	-Inf
GCF_019720795.1_ASM1972079v1	NZ_CP081310.1	plasmid	2088	2	CP081310.1	non-mobilizable	0	CP081310.1	Escherichia coli	Ec1079	Pseudomonadota	Gammaproteobacteria	Homo sapiens	urine	Humans	Escherichia	2088	1233	0.59051724137931	2	1233	0.59051724137931	0	0	0	0	0	0	0	0	0	0	0	0	4807180	0.000434350284366302	3.31973049433022	-Inf
GCF_005221905.1_ASM522190v1	NZ_CP028612.1	plasmid	92725	78	CP028612.1	non-mobilizable	3	CP028612.1	Escherichia coli	142	Pseudomonadota	Gammaproteobacteria	NA	cattle	Livestock	Escherichia	92725	79049	0.852510110541925	96	79375	0.856025882987328	0	0	0	0	0	0	0	0	0	0	0	0	5428191	0.0170821181494903	4.96719684200065	0.477121254719662
GCF_005221905.1_ASM522190v1	NZ_CP028611.1	plasmid	88018	96	CP028611.1	conjugative	0	CP028611.1	Escherichia coli	142	Pseudomonadota	Gammaproteobacteria	NA	cattle	Livestock	Escherichia	88018	74645	0.848065168488264	101	74921	0.851200890726897	0	0	0	0	0	0	0	0	0	0	0	0	5428191	0.0162149784338834	4.94457149602843	-Inf
GCF_005221905.1_ASM522190v1	NZ_CP028610.1	plasmid	67786	82	CP028610.1	conjugative	1	CP028610.1	Escherichia coli	142	Pseudomonadota	Gammaproteobacteria	NA	cattle	Livestock	Escherichia	67786	56958	0.840262001003157	86	57339	0.845882630631694	0	0	0	0	0	0	0	0	0	0	0	0	5428191	0.0124877698666093	4.83114000728042	0
GCF_005221905.1_ASM522190v1	NZ_CP028613.1	plasmid	3306	6	CP028613.1	mobilizable	0	CP028613.1	Escherichia coli	142	Pseudomonadota	Gammaproteobacteria	NA	cattle	Livestock	Escherichia	3306	2246	0.679370840895342	6	2250	0.680580762250454	0	0	0	0	0	0	0	0	0	0	0	0	5428191	0.000609042681069992	3.51930284923543	-Inf
GCF_030846055.1_ASM3084605v1	NZ_CP132727.1	plasmid	221089	214	CP132727.1	NA	0	CP132727.1	Klebsiella pneumoniae	LZSRT11	Pseudomonadota	Gammaproteobacteria	NA	hospital sewage	Human-impacted	Klebsiella	221089	188105	0.850811211774444	246	188475	0.852484745962033	0	0	0	0	0	0	0	0	0	0	0	0	5266515	0.0419801329721837	5.34456713535057	-Inf
GCF_036287195.1_ASM3628719v1	NZ_CP142856.1	plasmid	39524	41	CP142856.1	NA	0	CP142856.1	Staphylococcus hominis	Sh8213	Terrabacteria group	Bacillota	Homo sapiens	blood	Humans	Staphylococcus	39524	35436	0.896569173160611	41	35454	0.897024592652566	0	0	0	0	0	0	0	0	0	0	0	0	2326937	0.0169854190293936	4.59686089062257	-Inf
GCF_036287195.1_ASM3628719v1	NZ_CP142857.1	plasmid	34620	31	CP142857.1	NA	0	CP142857.1	Staphylococcus hominis	Sh8213	Terrabacteria group	Bacillota	Homo sapiens	blood	Humans	Staphylococcus	34620	28398	0.820277296360485	37	28400	0.820335066435586	0	0	0	0	0	0	0	0	0	0	0	0	2326937	0.0148779275072767	4.53932706353937	-Inf
GCF_036287195.1_ASM3628719v1	NZ_CP142858.1	plasmid	11952	13	CP142858.1	NA	0	CP142858.1	Staphylococcus hominis	Sh8213	Terrabacteria group	Bacillota	Homo sapiens	blood	Humans	Staphylococcus	11952	9138	0.764558232931727	14	9138	0.764558232931727	0	0	0	0	0	0	0	0	0	0	0	0	2326937	0.00513636596091772	4.07744058447132	-Inf
GCF_036287195.1_ASM3628719v1	NZ_CP142859.1	plasmid	2473	3	CP142859.1	NA	0	CP142859.1	Staphylococcus hominis	Sh8213	Terrabacteria group	Bacillota	Homo sapiens	blood	Humans	Staphylococcus	2473	1272	0.514355034371209	3	1272	0.514355034371209	0	0	0	0	0	0	0	0	0	0	0	0	2326937	0.00106277050044758	3.3932241163613	-Inf
GCF_030291955.1_ASM3029195v1	NZ_CP128105.1	plasmid	151749	121	CP128105.1	non-mobilizable	6	CP128105.1	Bacillus cereus	D5_B_69	Terrabacteria group	Bacillota	NA	grassland soil	Earth	Bacillus	151749	109182	0.719490737994979	141	109369	0.720723036066136	0	0	0	0	0	0	0	0	0	0	0	0	5177547	0.0293090531095131	5.18112583783024	0.778151250383644
GCF_030291955.1_ASM3029195v1	NZ_CP128106.1	plasmid	3224	5	CP128106.1	non-mobilizable	0	CP128106.1	Bacillus cereus	D5_B_69	Terrabacteria group	Bacillota	NA	grassland soil	Earth	Bacillus	3224	2109	0.654156327543424	5	2109	0.654156327543424	0	0	0	0	0	0	0	0	0	0	0	0	5177547	0.000622688697949048	3.50839503313305	-Inf
GCF_012932985.2_ASM1293298v2	NZ_CP059807.1	plasmid	122126	135	CP059807.1	non-mobilizable	2	CP059807.1	Enterococcus faecium	BP5067	Terrabacteria group	Bacillota	Homo sapiens	blood	Humans	Enterococcus	122126	101404	0.830322781389712	143	101528	0.831338126197534	0	0	0	0	0	0	0	0	0	0	0	0	2715925	0.0449666319946243	5.08680813285951	0.301029995663981
GCF_012932985.2_ASM1293298v2	NZ_CP059808.1	plasmid	39407	42	CP059808.1	non-mobilizable	0	CP059808.1	Enterococcus faecium	BP5067	Terrabacteria group	Bacillota	Homo sapiens	blood	Humans	Enterococcus	39407	31583	0.801456594006141	49	31662	0.80346131397975	0	0	0	0	0	0	0	0	0	0	0	0	2715925	0.0145096053830647	4.59557337389027	-Inf
GCF_012932985.2_ASM1293298v2	NZ_CP059809.1	plasmid	16666	20	CP059809.1	non-mobilizable	0	CP059809.1	Enterococcus faecium	BP5067	Terrabacteria group	Bacillota	Homo sapiens	blood	Humans	Enterococcus	16666	11684	0.701068042721709	23	11718	0.703108124324973	0	0	0	0	0	0	0	0	0	0	0	0	2715925	0.00613639920100886	4.22183137748963	-Inf
GCF_012932985.2_ASM1293298v2	NZ_CP059810.1	plasmid	6173	10	CP059810.1	mobilizable	0	CP059810.1	Enterococcus faecium	BP5067	Terrabacteria group	Bacillota	Homo sapiens	blood	Humans	Enterococcus	6173	4455	0.721691236027863	10	4515	0.731410983314434	0	0	0	0	0	0	0	0	0	0	0	0	2715925	0.00227289045168773	3.79049627696711	-Inf
GCF_012932985.2_ASM1293298v2	NZ_CP059811.1	plasmid	4465	4	CP059811.1	non-mobilizable	0	CP059811.1	Enterococcus faecium	BP5067	Terrabacteria group	Bacillota	Homo sapiens	blood	Humans	Enterococcus	4465	2073	0.46427771556551	4	2073	0.46427771556551	0	0	0	0	0	0	0	0	0	0	0	0	2715925	0.00164400710623452	3.64982146322457	-Inf
GCF_012932985.2_ASM1293298v2	NZ_CP059812.1	plasmid	4148	5	CP059812.1	mobilizable	0	CP059812.1	Enterococcus faecium	BP5067	Terrabacteria group	Bacillota	Homo sapiens	blood	Humans	Enterococcus	4148	3470	0.836547733847637	5	3474	0.837512054001929	0	0	0	0	0	0	0	0	0	0	0	0	2715925	0.00152728812467207	3.617838747717	-Inf
GCF_012932985.2_ASM1293298v2	NZ_CP059813.1	plasmid	4065	5	CP059813.1	mobilizable	0	CP059813.1	Enterococcus faecium	BP5067	Terrabacteria group	Bacillota	Homo sapiens	blood	Humans	Enterococcus	4065	3323	0.817466174661747	5	3327	0.818450184501845	0	0	0	0	0	0	0	0	0	0	0	0	2715925	0.00149672763423143	3.60906054993009	-Inf
GCF_012932985.2_ASM1293298v2	NZ_CP059814.1	plasmid	3846	4	CP059814.1	mobilizable	0	CP059814.1	Enterococcus faecium	BP5067	Terrabacteria group	Bacillota	Homo sapiens	blood	Humans	Enterococcus	3846	2986	0.776391055642226	4	3000	0.78003120124805	0	0	0	0	0	0	0	0	0	0	0	0	2715925	0.00141609212330974	3.58500927990246	-Inf
GCF_012932985.2_ASM1293298v2	NZ_CP059815.1	plasmid	2056	4	CP059815.1	mobilizable	0	CP059815.1	Enterococcus faecium	BP5067	Terrabacteria group	Bacillota	Homo sapiens	blood	Humans	Enterococcus	2056	1239	0.602626459143969	4	1239	0.602626459143969	0	0	0	0	0	0	0	0	0	0	0	0	2715925	0.000757016486095897	3.31302311032324	-Inf
GCF_000300175.1_ASM30017v1	NC_018680.1	plasmid	45406	52	018680.1	non-mobilizable	0	018680.1	Alteromonas macleodii str. 'Balearic Sea AD45'	Balearic Sea AD45	Pseudomonadota	Gammaproteobacteria	NA	NA	Unannotated	Alteromonas	45406	41513	0.914262432277673	53	41607	0.916332643263005	0	0	0	0	0	0	0	0	0	0	0	0	4629479	0.00980801511357974	4.65711324481127	-Inf
GCF_022354225.1_ASM2235422v1	NZ_CP055182.1	plasmid	103571	99	CP055182.1	conjugative	5	CP055182.1	Shigella flexneri	STEFF_17	Pseudomonadota	Gammaproteobacteria	NA	Shatin WWTPs_17 WWTPs effluent	Human-impacted	Shigella	103571	88234	0.851918007936585	118	88437	0.853878016046963	0	0	0	0	0	0	0	0	0	0	0	0	4642056	0.0223114499264981	5.0152381694724	0.698970004336019
GCF_022354225.1_ASM2235422v1	NZ_CP055183.1	plasmid	35925	40	CP055183.1	conjugative	0	CP055183.1	Shigella flexneri	STEFF_17	Pseudomonadota	Gammaproteobacteria	NA	Shatin WWTPs_17 WWTPs effluent	Human-impacted	Shigella	35925	29989	0.834766875434934	45	30036	0.8360751565762	0	0	0	0	0	0	0	0	0	0	0	0	4642056	0.00773902770668859	4.55539677680626	-Inf
GCF_009649055.1_ASM964905v1	NZ_CP045793.1	plasmid	55123	62	CP045793.1	conjugative	0	CP045793.1	Campylobacter coli	CFSAN032805	Campylobacterota	Epsilonproteobacteria	NA	chicken breast	Food	Campylobacter	55123	50149	0.909765433666528	67	50354	0.913484389456307	0	0	0	0	0	0	0	0	0	0	0	0	1670008	0.0330076263107722	4.74133284547416	-Inf
GCF_009649055.1_ASM964905v1	NZ_CP045792.1	plasmid	25046	30	CP045792.1	conjugative	0	CP045792.1	Campylobacter coli	CFSAN032805	Campylobacterota	Epsilonproteobacteria	NA	chicken breast	Food	Campylobacter	25046	23115	0.922901860576539	30	23253	0.928411722430727	0	0	0	0	0	0	0	0	0	0	0	0	1670008	0.01499753294595	4.39873837624561	-Inf
GCF_001858005.1_ASM185800v1	NZ_CP017833.1	plasmid	6284	6	CP017833.1	non-mobilizable	0	CP017833.1	Butyrivibrio hungatei	MB2003	Terrabacteria group	Bacillota	Bovine	Bovine rumen	Livestock	Butyrivibrio	6284	4777	0.760184595798854	6	4851	0.77196053469128	0	0	0	0	0	0	0	0	0	0	0	0	3143784	0.00199886506197627	3.79823617636794	-Inf
GCF_001858005.1_ASM185800v1	NZ_CP017832.1	plasmid	144470	150	CP017832.1	non-mobilizable	0	CP017832.1	Butyrivibrio hungatei	MB2003	Terrabacteria group	Bacillota	Bovine	Bovine rumen	Livestock	Butyrivibrio	144470	116293	0.804962968090261	150	116460	0.806118917422302	0	0	0	0	0	0	0	0	0	0	0	0	3143784	0.0459541749687638	5.15977767278725	-Inf
GCF_031197025.1_ASM3119702v1	NZ_CP133488.1	plasmid	249152	251	CP133488.1	NA	0	CP133488.1	Salmonella enterica	94	Pseudomonadota	Gammaproteobacteria	NA	farm animal	Livestock	Salmonella	249152	204437	0.820531241972772	266	204816	0.822052401746725	0	0	0	0	0	0	0	0	0	0	0	0	4908742	0.0507567926772277	5.39646437770205	-Inf
GCF_031197025.1_ASM3119702v1	NZ_CP133489.1	plasmid	33858	42	CP133489.1	NA	0	CP133489.1	Salmonella enterica	94	Pseudomonadota	Gammaproteobacteria	NA	farm animal	Livestock	Salmonella	33858	27649	0.816616456967334	42	27738	0.819245082402977	0	0	0	0	0	0	0	0	0	0	0	0	4908742	0.00689749023273173	4.52966130065368	-Inf
GCF_006384875.1_ASM638487v1	NZ_CP029455.1	megaplasmid	512032	383	CP029455.1	non-mobilizable	22	CP029455.1	Bacillus cereus	FORC087	Terrabacteria group	Bacillota	NA	Chives	Plants	Bacillus	512032	380585	0.743283622898569	447	381029	0.744150756202737	0	0	0	0	0	0	0	0	0	0	0	0	5271204	0.0971375799532706	5.70929710353275	1.34242268082221
GCF_006384875.1_ASM638487v1	NZ_CP029456.1	plasmid	80835	85	CP029456.1	non-mobilizable	0	CP029456.1	Bacillus cereus	FORC087	Terrabacteria group	Bacillota	NA	Chives	Plants	Bacillus	80835	63032	0.779761242036247	96	63128	0.780948846415538	0	0	0	0	0	0	0	0	0	0	0	0	5271204	0.0153352061502458	4.90759944265171	-Inf
GCF_006384875.1_ASM638487v1	NZ_CP029457.1	plasmid	68982	92	CP029457.1	non-mobilizable	3	CP029457.1	Bacillus cereus	FORC087	Terrabacteria group	Bacillota	NA	Chives	Plants	Bacillus	68982	52737	0.764503783595721	94	52893	0.766765243106897	0	0	0	0	0	0	0	0	0	0	0	0	5271204	0.0130865737694842	4.83873578174451	0.477121254719662
GCF_002999235.1_ASM299923v1	NZ_CP027237.1	plasmid	5399	4	CP027237.1	non-mobilizable	2	CP027237.1	Actinomyces sp. oral taxon 897	F0631	Terrabacteria group	Actinomycetota	Homo sapiens	Supragingival dental plaque	Humans	Actinomyces	5399	5236	0.969809223930358	6	5252	0.972772735691795	0	0	0	0	0	0	0	0	0	0	0	0	3244017	0.00166429460758066	3.73231332747124	0.301029995663981
GCF_013168135.1_ASM1316813v1	NZ_CP038415.1	plasmid	92490	81	CP038415.1	non-mobilizable	3	CP038415.1	Escherichia coli O157:H7	17B6-2	Pseudomonadota	Gammaproteobacteria	cattle	cattle feces	Livestock	Escherichia	92490	79432	0.858817169423721	98	79774	0.862514866472051	0	0	0	0	0	0	0	0	0	0	0	0	5542130	0.0166885295003906	4.96609477944617	0.477121254719662
GCF_020990385.1_ASM2099038v1	NZ_CP087599.1	megaplasmid	671525	591	CP087599.1	non-mobilizable	150	CP087599.1	Paracoccus sp. MA	MA	Pseudomonadota	Alphaproteobacteria	NA	soil	Earth	Paracoccus	671525	612411	0.911970514872864	603	613533	0.913641338743904	0	0	0	0	0	0	0	0	0	0	0	0	2389614	0.281018189548605	5.82706218552289	2.17609125905568
GCF_017310465.1_ASM1731046v1	NZ_CP064109.1	plasmid	111771	116	CP064109.1	non-mobilizable	5	CP064109.1	Klebsiella oxytoca	IR5392	Pseudomonadota	Gammaproteobacteria	Homo sapiens	NA	Humans	Klebsiella	111771	97414	0.871549865349688	117	97543	0.872704010879387	0	0	0	0	0	0	0	0	0	0	0	0	5913545	0.0189008454319702	5.04832913652252	0.698970004336019
GCF_017310465.1_ASM1731046v1	NZ_CP064110.1	plasmid	223677	225	CP064110.1	conjugative	3	CP064110.1	Klebsiella oxytoca	IR5392	Pseudomonadota	Gammaproteobacteria	Homo sapiens	NA	Humans	Klebsiella	223677	178537	0.79819114169092	232	178877	0.799711190690147	0	0	0	0	0	0	0	0	0	0	0	0	5913545	0.0378245198100294	5.34962132926148	0.477121254719662
GCF_017310465.1_ASM1731046v1	NZ_CP064111.1	plasmid	37970	35	CP064111.1	mobilizable	0	CP064111.1	Klebsiella oxytoca	IR5392	Pseudomonadota	Gammaproteobacteria	Homo sapiens	NA	Humans	Klebsiella	37970	29682	0.781722412430866	45	29699	0.782170134316566	0	0	0	0	0	0	0	0	0	0	0	0	5913545	0.00642085246666763	4.5794405971398	-Inf
GCF_017310465.1_ASM1731046v1	NZ_CP064112.1	plasmid	79397	88	CP064112.1	conjugative	0	CP064112.1	Klebsiella oxytoca	IR5392	Pseudomonadota	Gammaproteobacteria	Homo sapiens	NA	Humans	Klebsiella	79397	66748	0.840686675818986	95	66910	0.842727055178407	0	0	0	0	0	0	0	0	0	0	0	0	5913545	0.0134262950565186	4.89980409300569	-Inf
GCF_024532155.1_ASM2453215v1	NZ_CP099884.1	plasmid	110294	105	CP099884.1	non-mobilizable	0	CP099884.1	Escherichia albertii	231_1_NP_B	Pseudomonadota	Gammaproteobacteria	NP	Poyang Lake	Water	Escherichia	110294	97313	0.882305474459173	112	97442	0.883475075706747	0	0	0	0	0	0	0	0	0	0	0	0	4858369	0.0227018573517162	5.04255188743777	-Inf
GCF_024532155.1_ASM2453215v1	NZ_CP099885.1	plasmid	89097	89	CP099885.1	conjugative	1	CP099885.1	Escherichia albertii	231_1_NP_B	Pseudomonadota	Gammaproteobacteria	NP	Poyang Lake	Water	Escherichia	89097	76977	0.863968483787333	107	77487	0.869692582241826	0	0	0	0	0	0	0	0	0	0	0	0	4858369	0.0183388705139523	4.94986308108087	0
GCF_002393525.1_ASM239352v1	NZ_CP010785.1	plasmid	256057	229	CP010785.1	non-mobilizable	29	CP010785.1	Phaeobacter gallaeciensis	P63	Pseudomonadota	Alphaproteobacteria	NA	algae aquaculture	Human-impacted	Phaeobacter	256057	232962	0.909805238677326	231	233363	0.911371296234823	0	0	0	0	0	0	0	0	0	0	0	0	3775738	0.0678164109903812	5.40833665292893	1.46239799789896
GCF_002393525.1_ASM239352v1	NZ_CP010786.1	plasmid	109815	105	CP010786.1	non-mobilizable	18	CP010786.1	Phaeobacter gallaeciensis	P63	Pseudomonadota	Alphaproteobacteria	NA	algae aquaculture	Human-impacted	Phaeobacter	109815	96372	0.877585029367573	110	96436	0.87816782771024	0	0	0	0	0	0	0	0	0	0	0	0	3775738	0.0290843803251179	5.04066166590911	1.25527250510331
GCF_002393525.1_ASM239352v1	NZ_CP010787.1	plasmid	82130	79	CP010787.1	conjugative	2	CP010787.1	Phaeobacter gallaeciensis	P63	Pseudomonadota	Alphaproteobacteria	NA	algae aquaculture	Human-impacted	Phaeobacter	82130	69822	0.850140021916474	82	69918	0.85130890052356	0	0	0	0	0	0	0	0	0	0	0	0	3775738	0.0217520389391425	4.91450182282731	0.301029995663981
GCF_002393525.1_ASM239352v1	NZ_CP010788.1	plasmid	77874	61	CP010788.1	non-mobilizable	9	CP010788.1	Phaeobacter gallaeciensis	P63	Pseudomonadota	Alphaproteobacteria	NA	algae aquaculture	Human-impacted	Phaeobacter	77874	70704	0.907928191694275	62	70762	0.90867298456481	0	0	0	0	0	0	0	0	0	0	0	0	3775738	0.0206248420838522	4.89139248281624	0.954242509439325
GCF_002393525.1_ASM239352v1	NZ_CP010789.1	plasmid	68720	49	CP010789.1	non-mobilizable	11	CP010789.1	Phaeobacter gallaeciensis	P63	Pseudomonadota	Alphaproteobacteria	NA	algae aquaculture	Human-impacted	Phaeobacter	68720	60056	0.873923166472643	49	60084	0.874330616996508	0	0	0	0	0	0	0	0	0	0	0	0	3775738	0.0182004153889915	4.83708315082319	1.04139268515823
GCF_002393525.1_ASM239352v1	NZ_CP010790.1	plasmid	68222	77	CP010790.1	mobilizable	0	CP010790.1	Phaeobacter gallaeciensis	P63	Pseudomonadota	Alphaproteobacteria	NA	algae aquaculture	Human-impacted	Phaeobacter	68222	58247	0.853786168684589	77	58386	0.855823634604673	0	0	0	0	0	0	0	0	0	0	0	0	3775738	0.0180685206441761	4.83392444705953	-Inf
GCF_002393525.1_ASM239352v1	NZ_CP010791.1	plasmid	171534	176	CP010791.1	conjugative	15	CP010791.1	Phaeobacter gallaeciensis	P63	Pseudomonadota	Alphaproteobacteria	NA	algae aquaculture	Human-impacted	Phaeobacter	171534	154429	0.900282159805053	181	154926	0.903179544580083	0	0	0	0	0	0	0	0	0	0	0	0	3775738	0.0454305886690231	5.23435021504288	1.17609125905568
GCF_016598635.1_ASM1659863v1	NZ_CP066807.1	plasmid	131861	127	CP066807.1	conjugative	0	CP066807.1	Escherichia coli	TCM3e1	Pseudomonadota	Gammaproteobacteria	Homo sapiens	NA	Humans	Escherichia	131861	111436	0.845102039268624	159	111969	0.84914417454744	0	0	0	0	0	0	0	0	0	0	0	0	4994807	0.0263996186439236	5.12011636499812	-Inf
GCF_016598635.1_ASM1659863v1	NZ_CP066808.1	plasmid	191962	213	CP066808.1	conjugative	12	CP066808.1	Escherichia coli	TCM3e1	Pseudomonadota	Gammaproteobacteria	Homo sapiens	NA	Humans	Escherichia	191962	165613	0.862738458653275	243	166026	0.864889926131214	0	0	0	0	0	0	0	0	0	0	0	0	4994807	0.0384323158031932	5.28321526608034	1.07918124604762
GCF_025369675.1_ASM2536967v1	NZ_CP104510.1	plasmid	124280	121	CP104510.1	non-mobilizable	1	CP104510.1	Escherichia coli	E2	Pseudomonadota	Gammaproteobacteria	Poultry	Backyard chicken	Livestock	Escherichia	124280	107692	0.86652719665272	134	107919	0.868353717412295	0	0	0	0	0	0	0	0	0	0	0	0	5138011	0.0241883483706049	5.09440124458294	0
GCF_025369675.1_ASM2536967v1	NZ_CP104511.1	plasmid	103229	100	CP104511.1	conjugative	0	CP104511.1	Escherichia coli	E2	Pseudomonadota	Gammaproteobacteria	Poultry	Backyard chicken	Livestock	Escherichia	103229	87354	0.84621569520193	117	87704	0.849606215307714	0	0	0	0	0	0	0	0	0	0	0	0	5138011	0.0200912376404021	5.01380172026333	-Inf
GCF_025369675.1_ASM2536967v1	NZ_CP104512.1	plasmid	83246	95	CP104512.1	conjugative	1	CP104512.1	Escherichia coli	E2	Pseudomonadota	Gammaproteobacteria	Poultry	Backyard chicken	Livestock	Escherichia	83246	71553	0.8595367945607	98	71787	0.862347740431973	0	0	0	0	0	0	0	0	0	0	0	0	5138011	0.0162019894468891	4.9203633746749	0
GCF_025369675.1_ASM2536967v1	NZ_CP104513.1	plasmid	6268	8	CP104513.1	mobilizable	1	CP104513.1	Escherichia coli	E2	Pseudomonadota	Gammaproteobacteria	Poultry	Backyard chicken	Livestock	Escherichia	6268	4190	0.66847479259732	9	4201	0.670229738353542	0	0	0	0	0	0	0	0	0	0	0	0	5138011	0.00121992732207074	3.79712898779655	0
GCF_025369675.1_ASM2536967v1	NZ_CP104514.1	plasmid	2096	1	CP104514.1	mobilizable	0	CP104514.1	Escherichia coli	E2	Pseudomonadota	Gammaproteobacteria	Poultry	Backyard chicken	Livestock	Escherichia	2096	990	0.472328244274809	1	990	0.472328244274809	0	0	0	0	0	0	0	0	0	0	0	0	5138011	0.000407939959645863	3.32139127831169	-Inf
GCF_025369675.1_ASM2536967v1	NZ_CP104515.1	plasmid	2089	2	CP104515.1	non-mobilizable	0	CP104515.1	Escherichia coli	E2	Pseudomonadota	Gammaproteobacteria	Poultry	Backyard chicken	Livestock	Escherichia	2089	1233	0.590234561991383	2	1233	0.590234561991383	0	0	0	0	0	0	0	0	0	0	0	0	5138011	0.000406577564742465	3.31993843998031	-Inf
GCF_030384805.1_ASM3038480v1	NZ_CP128589.1	plasmid	163662	126	CP128589.1	conjugative	3	CP128589.1	Escherichia coli	VG35A2	Pseudomonadota	Gammaproteobacteria	NA	farm environment	Human-impacted	Escherichia	163662	130999	0.800424044677445	171	131611	0.804163458835893	0	0	0	0	0	0	0	0	0	0	0	0	5041351	0.0324639169143351	5.21394785408471	0.477121254719662
GCF_030384805.1_ASM3038480v1	NZ_CP128588.1	plasmid	5314	7	CP128588.1	mobilizable	0	CP128588.1	Escherichia coli	VG35A2	Pseudomonadota	Gammaproteobacteria	NA	farm environment	Human-impacted	Escherichia	5314	3260	0.613473842679714	7	3264	0.614226571321039	0	0	0	0	0	0	0	0	0	0	0	0	5041351	0.00105408252668779	3.72542155007426	-Inf
GCF_002355455.1_ASM235545v1	NZ_AP017376.1	plasmid	143540	131	AP017376.1	conjugative	1	AP017376.1	Stanieria sp. NIES-3757	NIES-3757	Terrabacteria group	Cyanobacteriota/Melainabacteria group	NA	soil	Earth	Stanieria	143540	125249	0.872572105336492	151	125410	0.873693743904138	0	0	0	0	0	0	0	0	0	0	0	0	5319768	0.026982379682723	5.1569729418963	0
GCF_022459015.1_ASM2245901v1	NZ_CP092735.1	plasmid	53388	54	CP092735.1	non-mobilizable	0	CP092735.1	Aristophania vespae	DM15PD	Pseudomonadota	Alphaproteobacteria	NA	Polistes dominula wasp	Animals	Aristophania	53388	47686	0.89319697310257	54	47712	0.893683973926725	0	0	0	0	0	0	0	0	0	0	0	0	2009488	0.026567961590216	4.72744365179567	-Inf
GCF_029873235.1_ASM2987323v1	NZ_CP123489.1	plasmid	4455	6	CP123489.1	non-mobilizable	0	CP123489.1	Kluyvera intermedia	DW18	Pseudomonadota	Gammaproteobacteria	NA	sewage	Human-impacted	Kluyvera	4455	2951	0.662401795735129	7	2952	0.662626262626263	0	0	0	0	0	0	0	0	0	0	0	0	4624787	0.000963287606542745	3.64884770837289	-Inf
GCF_029873235.1_ASM2987323v1	NZ_CP123490.1	plasmid	3621	3	CP123490.1	mobilizable	0	CP123490.1	Kluyvera intermedia	DW18	Pseudomonadota	Gammaproteobacteria	NA	sewage	Human-impacted	Kluyvera	3621	1074	0.296603148301574	4	1074	0.296603148301574	0	0	0	0	0	0	0	0	0	0	0	0	4624787	0.000782954977169759	3.55882852481701	-Inf
GCF_028471925.1_ASM2847192v1	NZ_CP116904.1	plasmid	181653	164	CP116904.1	non-mobilizable	10	CP116904.1	Klebsiella pneumoniae	KP2722	Pseudomonadota	Gammaproteobacteria	Homo sapiens	sputum	Humans	Klebsiella	181653	149860	0.824979493870181	199	150226	0.826994324343666	0	0	0	0	0	0	0	0	0	0	0	0	5645786	0.0321749708543682	5.25924257463301	1
GCF_028471925.1_ASM2847192v1	NZ_CP116905.1	plasmid	134875	146	CP116905.1	mobilizable	0	CP116905.1	Klebsiella pneumoniae	KP2722	Pseudomonadota	Gammaproteobacteria	Homo sapiens	sputum	Humans	Klebsiella	134875	108107	0.801534754402224	176	108232	0.802461538461538	0	0	0	0	0	0	0	0	0	0	0	0	5645786	0.0238894991769082	5.12993145769097	-Inf
GCF_028471925.1_ASM2847192v1	NZ_CP116906.1	plasmid	86599	89	CP116906.1	conjugative	1	CP116906.1	Klebsiella pneumoniae	KP2722	Pseudomonadota	Gammaproteobacteria	Homo sapiens	sputum	Humans	Klebsiella	86599	73516	0.848924352475202	98	73604	0.849940530491114	0	0	0	0	0	0	0	0	0	0	0	0	5645786	0.0153386968616947	4.93751287704056	0
GCF_028471925.1_ASM2847192v1	NZ_CP116907.1	plasmid	23940	28	CP116907.1	mobilizable	0	CP116907.1	Klebsiella pneumoniae	KP2722	Pseudomonadota	Gammaproteobacteria	Homo sapiens	sputum	Humans	Klebsiella	23940	17958	0.750125313283208	28	17994	0.751629072681704	0	0	0	0	0	0	0	0	0	0	0	0	5645786	0.00424033075288366	4.37912414607039	-Inf
GCF_028471925.1_ASM2847192v1	NZ_CP116908.1	plasmid	11192	20	CP116908.1	mobilizable	0	CP116908.1	Klebsiella pneumoniae	KP2722	Pseudomonadota	Gammaproteobacteria	Homo sapiens	sputum	Humans	Klebsiella	11192	6480	0.578984989278056	20	6558	0.585954253037884	0	0	0	0	0	0	0	0	0	0	0	0	5645786	0.00198236348313592	4.04890770148377	-Inf
GCF_000011685.1_ASM1168v1	NC_006672.1	plasmid	163186	159	006672.1	conjugative	1	006672.1	Gluconobacter oxydans 621H	621H	Pseudomonadota	Alphaproteobacteria	NA	NA	Unannotated	Gluconobacter	163186	143103	0.876931844643536	169	143401	0.878757981689606	0	0	0	0	0	0	0	0	0	0	0	0	2702173	0.0603906559646625	5.21268289716569	0
GCF_000011685.1_ASM1168v1	NC_006673.1	plasmid	26568	30	006673.1	non-mobilizable	0	006673.1	Gluconobacter oxydans 621H	621H	Pseudomonadota	Alphaproteobacteria	NA	NA	Unannotated	Gluconobacter	26568	20686	0.778605841613972	31	20783	0.782256850346281	0	0	0	0	0	0	0	0	0	0	0	0	2702173	0.00983208699072931	4.42435886259033	-Inf
GCF_000011685.1_ASM1168v1	NC_006674.1	plasmid	14547	22	006674.1	mobilizable	0	006674.1	Gluconobacter oxydans 621H	621H	Pseudomonadota	Alphaproteobacteria	NA	NA	Unannotated	Gluconobacter	14547	12406	0.852821887674435	22	12423	0.85399051350794	0	0	0	0	0	0	0	0	0	0	0	0	2702173	0.00538344510140542	4.16277343883519	-Inf
GCF_000011685.1_ASM1168v1	NC_006675.1	plasmid	13223	16	006675.1	non-mobilizable	0	006675.1	Gluconobacter oxydans 621H	621H	Pseudomonadota	Alphaproteobacteria	NA	NA	Unannotated	Gluconobacter	13223	9359	0.707781895182636	19	9483	0.717159494819632	0	0	0	0	0	0	0	0	0	0	0	0	2702173	0.00489346907100323	4.12132999793609	-Inf
GCF_000011685.1_ASM1168v1	NC_006676.1	plasmid	2687	4	006676.1	non-mobilizable	0	006676.1	Gluconobacter oxydans 621H	621H	Pseudomonadota	Alphaproteobacteria	NA	NA	Unannotated	Gluconobacter	2687	1331	0.495347971715668	4	1335	0.496836620766654	0	0	0	0	0	0	0	0	0	0	0	0	2702173	0.000994384889494492	3.42926766643317	-Inf
GCF_000725285.1_ASM72528v1	NZ_CP007162.1	plasmid	12068	25	CP007162.1	non-mobilizable	0	CP007162.1	Virgibacillus sp. SK37	SK37	Terrabacteria group	Bacillota	NA	1 month-old fish sauce mash	Food	Virgibacillus	12068	10323	0.85540271793172	25	10368	0.859131587669871	0	0	0	0	0	0	0	0	0	0	0	0	3821074	0.00315827434904427	4.08163530150295	-Inf
GCF_000725285.1_ASM72528v1	NZ_CP007163.1	plasmid	4094	4	CP007163.1	non-mobilizable	0	CP007163.1	Virgibacillus sp. SK37	SK37	Terrabacteria group	Bacillota	NA	1 month-old fish sauce mash	Food	Virgibacillus	4094	2694	0.658036150464094	4	2694	0.658036150464094	0	0	0	0	0	0	0	0	0	0	0	0	3821074	0.00107142651516301	3.61214783832649	-Inf
GCF_000725285.1_ASM72528v1	NZ_CP007164.1	plasmid	4494	3	CP007164.1	mobilizable	0	CP007164.1	Virgibacillus sp. SK37	SK37	Terrabacteria group	Bacillota	NA	1 month-old fish sauce mash	Food	Virgibacillus	4494	2919	0.649532710280374	3	2919	0.649532710280374	0	0	0	0	0	0	0	0	0	0	0	0	3821074	0.00117610912534015	3.65263306808311	-Inf
GCF_008727235.1_ASM872723v1	NZ_CP044153.1	plasmid	27094	27	CP044153.1	conjugative	0	CP044153.1	Shigella flexneri	AR-0425	Pseudomonadota	Gammaproteobacteria	NA	NA	Unannotated	Shigella	27094	23377	0.862810954454861	36	23442	0.86521000959622	0	0	0	0	0	0	0	0	0	0	0	0	4538615	0.00596966255124085	4.43287312646868	-Inf
GCF_008727235.1_ASM872723v1	NZ_CP044154.1	plasmid	222114	143	CP044154.1	mobilizable	5	CP044154.1	Shigella flexneri	AR-0425	Pseudomonadota	Gammaproteobacteria	NA	NA	Unannotated	Shigella	222114	186204	0.838326264891002	268	186654	0.840352251546503	0	0	0	0	0	0	0	0	0	0	0	0	4538615	0.0489387180891087	5.34657593329465	0.698970004336019
GCF_020695705.1_ASM2069570v1	NZ_CP085775.1	plasmid	4416	6	CP085775.1	non-mobilizable	0	CP085775.1	Enterobacter hormaechei	48947CZ	Pseudomonadota	Gammaproteobacteria	Homo sapiens	urine	Humans	Enterobacter	4416	3459	0.783288043478261	6	3477	0.787364130434783	0	0	0	0	0	0	0	0	0	0	0	0	4859044	0.000908820747455672	3.64502906472114	-Inf
GCF_020695705.1_ASM2069570v1	NZ_CP085776.1	plasmid	4037	5	CP085776.1	mobilizable	0	CP085776.1	Enterobacter hormaechei	48947CZ	Pseudomonadota	Gammaproteobacteria	Homo sapiens	urine	Humans	Enterobacter	4037	2946	0.729749814218479	5	2946	0.729749814218479	0	0	0	0	0	0	0	0	0	0	0	0	4859044	0.000830821865371048	3.60605874941031	-Inf
GCF_020695705.1_ASM2069570v1	NZ_CP085777.1	plasmid	3861	3	CP085777.1	non-mobilizable	0	CP085777.1	Enterobacter hormaechei	48947CZ	Pseudomonadota	Gammaproteobacteria	Homo sapiens	urine	Humans	Enterobacter	3861	3163	0.819217819217819	3	3174	0.822066822066822	0	0	0	0	0	0	0	0	0	0	0	0	4859044	0.000794600748624627	3.58669980162405	-Inf
GCF_020695705.1_ASM2069570v1	NZ_CP085778.1	plasmid	343120	330	CP085778.1	conjugative	9	CP085778.1	Enterobacter hormaechei	48947CZ	Pseudomonadota	Gammaproteobacteria	Homo sapiens	urine	Humans	Enterobacter	343120	281725	0.821068430869667	365	282219	0.822508160410352	0	0	0	0	0	0	0	0	0	0	0	0	4859044	0.0706147135115467	5.53544603323102	0.954242509439325
GCF_020695705.1_ASM2069570v1	NZ_CP085779.1	plasmid	55220	63	CP085779.1	mobilizable	2	CP085779.1	Enterobacter hormaechei	48947CZ	Pseudomonadota	Gammaproteobacteria	Homo sapiens	urine	Humans	Enterobacter	55220	45869	0.830659181455994	68	45914	0.831474103585657	0	0	0	0	0	0	0	0	0	0	0	0	4859044	0.0113643753791898	4.74209640230324	0.301029995663981
GCF_028622195.1_ASM2862219v1	NZ_CP117563.1	plasmid	177310	157	CP117563.1	mobilizable	0	CP117563.1	Escherichia albertii	BIA_7	Pseudomonadota	Gammaproteobacteria	Columba livia	NA	Animals	Escherichia	177310	144627	0.815673114883537	181	144869	0.817037956122046	0	0	0	0	0	0	0	0	0	0	0	0	4960105	0.0357472271252322	5.2487332298048	-Inf
GCF_028622195.1_ASM2862219v1	NZ_CP117564.1	plasmid	129910	111	CP117564.1	conjugative	2	CP117564.1	Escherichia albertii	BIA_7	Pseudomonadota	Gammaproteobacteria	Columba livia	NA	Animals	Escherichia	129910	107497	0.82747286583019	150	108032	0.83159110153183	0	0	0	0	0	0	0	0	0	0	0	0	4960105	0.0261909778119616	5.11364258277174	0.301029995663981
GCF_028622195.1_ASM2862219v1	NZ_CP117565.1	plasmid	62457	70	CP117565.1	conjugative	0	CP117565.1	Escherichia albertii	BIA_7	Pseudomonadota	Gammaproteobacteria	Columba livia	NA	Animals	Escherichia	62457	51496	0.82450325824167	75	51641	0.826824855500584	0	0	0	0	0	0	0	0	0	0	0	0	4960105	0.0125918705349988	4.79558111990801	-Inf
GCF_028622195.1_ASM2862219v1	NZ_CP117566.1	plasmid	4936	7	CP117566.1	mobilizable	0	CP117566.1	Escherichia albertii	BIA_7	Pseudomonadota	Gammaproteobacteria	Columba livia	NA	Animals	Escherichia	4936	2134	0.432333873581848	8	2145	0.434562398703404	0	0	0	0	0	0	0	0	0	0	0	0	4960105	0.000995140223846068	3.69337515102519	-Inf
GCF_028622195.1_ASM2862219v1	NZ_CP117567.1	plasmid	2283	2	CP117567.1	mobilizable	0	CP117567.1	Escherichia albertii	BIA_7	Pseudomonadota	Gammaproteobacteria	Columba livia	NA	Animals	Escherichia	2283	444	0.194480946123522	2	444	0.194480946123522	0	0	0	0	0	0	0	0	0	0	0	0	4960105	0.000460272514392336	3.35850591149024	-Inf
GCF_003071305.1_ASM307130v1	NZ_CP028954.1	plasmid	214704	204	CP028954.1	conjugative	6	CP028954.1	Klebsiella pneumoniae	AR_0141	Pseudomonadota	Gammaproteobacteria	NA	NA	Unannotated	Klebsiella	214704	182210	0.848656755346896	223	182584	0.850398688426857	0	0	0	0	0	0	0	0	0	0	0	0	5225737	0.0410858793697425	5.33184013554824	0.778151250383644
GCF_003071305.1_ASM307130v1	NZ_CP028955.1	plasmid	134346	123	CP028955.1	mobilizable	4	CP028955.1	Klebsiella pneumoniae	AR_0141	Pseudomonadota	Gammaproteobacteria	NA	NA	Unannotated	Klebsiella	134346	108902	0.810608428981883	155	109062	0.811799383680943	0	0	0	0	0	0	0	0	0	0	0	0	5225737	0.025708526854681	5.12822474033533	0.602059991327962
GCF_023362055.1_ASM2336205v1	NZ_CP096743.1	plasmid	110967	116	CP096743.1	mobilizable	7	CP096743.1	Acinetobacter baumannii	5671	Pseudomonadota	Gammaproteobacteria	Homo sapiens	blood	Humans	Acinetobacter	110967	97541	0.879009074769977	119	97751	0.880901529283481	0	0	0	0	0	0	0	0	0	0	0	0	3953322	0.0280693047518011	5.04519384501444	0.845098040014257
GCF_023362055.1_ASM2336205v1	NZ_CP096744.1	plasmid	71278	93	CP096744.1	conjugative	0	CP096744.1	Acinetobacter baumannii	5671	Pseudomonadota	Gammaproteobacteria	Homo sapiens	blood	Humans	Acinetobacter	71278	62082	0.870984034344398	93	62214	0.872835938157636	0	0	0	0	0	0	0	0	0	0	0	0	3953322	0.0180298999170824	4.85295550526634	-Inf
GCF_030444575.1_ASM3044457v1	NZ_CP129515.1	plasmid	138894	146	CP129515.1	non-mobilizable	11	CP129515.1	Enterobacter asburiae	BP16m1	Pseudomonadota	Gammaproteobacteria	NA	water	Water	Enterobacter	138894	117482	0.845839273114749	166	117878	0.84869036819445	0	0	0	0	0	0	0	0	0	0	0	0	5146802	0.0269864665475765	5.1426834853116	1.04139268515823
GCF_030444575.1_ASM3044457v1	NZ_CP129516.1	plasmid	165059	166	CP129516.1	conjugative	1	CP129516.1	Enterobacter asburiae	BP16m1	Pseudomonadota	Gammaproteobacteria	NA	water	Water	Enterobacter	165059	142825	0.865296651500373	183	143050	0.866659800434996	0	0	0	0	0	0	0	0	0	0	0	0	5146802	0.0320702059259323	5.21763920963436	0
GCF_017742895.1_ASM1774289v1	NZ_CP072423.1	plasmid	137142	136	CP072423.1	conjugative	3	CP072423.1	Klebsiella pneumoniae	B33769	Pseudomonadota	Gammaproteobacteria	Homo sapiens	blood	Humans	Klebsiella	137142	112778	0.822344722987852	160	113127	0.824889530559566	0	0	0	0	0	0	0	0	0	0	0	0	5309797	0.0258281060462387	5.13717047867632	0.477121254719662
GCF_017742895.1_ASM1774289v1	NZ_CP072424.1	plasmid	3553	4	CP072424.1	mobilizable	0	CP072424.1	Klebsiella pneumoniae	B33769	Pseudomonadota	Gammaproteobacteria	Homo sapiens	blood	Humans	Klebsiella	3553	2408	0.677737123557557	4	2412	0.678862932732902	0	0	0	0	0	0	0	0	0	0	0	0	5309797	0.000669140458665369	3.55059520748933	-Inf
GCF_001921905.1_ASM192190v1	NZ_CP013687.1	plasmid	10089	11	CP013687.1	mobilizable	0	CP013687.1	Clostridium botulinum	F1425	Terrabacteria group	Bacillota	NA	NA	Unannotated	Clostridium	10089	7718	0.764991574982654	11	7824	0.775498067201903	0	0	0	0	0	0	0	0	0	0	0	0	3957628	0.00254925425027314	4.0038481220343	-Inf
GCF_016801775.1_ASM1680177v1	NZ_CP069005.1	plasmid	152756	152	CP069005.1	conjugative	4	CP069005.1	Sulfitobacter mediterraneus	SC1-11	Pseudomonadota	Alphaproteobacteria	Skeletonema costatum	estuarine water [ENVO:01000301]	Water	Sulfitobacter	152756	134203	0.878544868941318	155	134556	0.880855743800571	0	0	0	0	0	0	0	0	0	0	0	0	3797566	0.0402247123552296	5.18399827760995	0.602059991327962
GCF_016801775.1_ASM1680177v1	NZ_CP069006.1	plasmid	120730	116	CP069006.1	non-mobilizable	20	CP069006.1	Sulfitobacter mediterraneus	SC1-11	Pseudomonadota	Alphaproteobacteria	Skeletonema costatum	estuarine water [ENVO:01000301]	Water	Sulfitobacter	120730	110281	0.913451503354593	122	110587	0.915986084651702	0	0	0	0	0	0	0	0	0	0	0	0	3797566	0.0317914158700599	5.08181520063228	1.30102999566398
GCF_016801775.1_ASM1680177v1	NZ_CP069007.1	plasmid	92113	93	CP069007.1	non-mobilizable	4	CP069007.1	Sulfitobacter mediterraneus	SC1-11	Pseudomonadota	Alphaproteobacteria	Skeletonema costatum	estuarine water [ENVO:01000301]	Water	Sulfitobacter	92113	85976	0.93337531075961	93	86097	0.934688914702594	0	0	0	0	0	0	0	0	0	0	0	0	3797566	0.024255799635872	4.96432092693784	0.602059991327962
GCF_016801775.1_ASM1680177v1	NZ_CP069008.1	plasmid	47984	27	CP069008.1	non-mobilizable	1	CP069008.1	Sulfitobacter mediterraneus	SC1-11	Pseudomonadota	Alphaproteobacteria	Skeletonema costatum	estuarine water [ENVO:01000301]	Water	Sulfitobacter	47984	44741	0.932414971657219	27	44745	0.932498332777592	0	0	0	0	0	0	0	0	0	0	0	0	3797566	0.0126354617668264	4.68109644841545	0
GCF_015138775.1_ASM1513877v1	NZ_AP022528.1	plasmid	142386	114	AP022528.1	non-mobilizable	3	AP022528.1	Klebsiella pneumoniae	THO-004	Pseudomonadota	Gammaproteobacteria	Homo sapiens	urine	Humans	Klebsiella	142386	119486	0.839169581279058	139	119774	0.841192252047252	0	0	0	0	0	0	0	0	0	0	0	0	5257192	0.0270840403013624	5.15346728971061	0.477121254719662
GCF_015138775.1_ASM1513877v1	NZ_AP022529.1	plasmid	44402	52	AP022529.1	conjugative	1	AP022529.1	Klebsiella pneumoniae	THO-004	Pseudomonadota	Gammaproteobacteria	Homo sapiens	urine	Humans	Klebsiella	44402	36452	0.820954011080582	57	36479	0.821562091797667	0	0	0	0	0	0	0	0	0	0	0	0	5257192	0.00844595365738973	4.64740253248853	0
GCF_015138775.1_ASM1513877v1	NZ_AP022530.1	plasmid	4906	7	AP022530.1	mobilizable	0	AP022530.1	Klebsiella pneumoniae	THO-004	Pseudomonadota	Gammaproteobacteria	Homo sapiens	urine	Humans	Klebsiella	4906	3393	0.691602119853241	8	3393	0.691602119853241	0	0	0	0	0	0	0	0	0	0	0	0	5257192	0.000933197798368407	3.69072754387037	-Inf
GCF_015138775.1_ASM1513877v1	NZ_AP022531.1	plasmid	4680	5	AP022531.1	non-mobilizable	0	AP022531.1	Klebsiella pneumoniae	THO-004	Pseudomonadota	Gammaproteobacteria	Homo sapiens	urine	Humans	Klebsiella	4680	2995	0.639957264957265	5	3000	0.641025641025641	0	0	0	0	0	0	0	0	0	0	0	0	5257192	0.000890209069784782	3.67024585307412	-Inf
GCF_015138775.1_ASM1513877v1	NZ_AP022532.1	plasmid	2315	3	AP022532.1	non-mobilizable	0	AP022532.1	Klebsiella pneumoniae	THO-004	Pseudomonadota	Gammaproteobacteria	Homo sapiens	urine	Humans	Klebsiella	2315	662	0.285961123110151	3	666	0.28768898488121	0	0	0	0	0	0	0	0	0	0	0	0	5257192	0.000440349144562344	3.36455099535397	-Inf
GCF_024749445.1_ASM2474944v1	NZ_CP087299.1	plasmid	83611	103	CP087299.1	conjugative	2	CP087299.1	Acinetobacter baumannii	OC070	Pseudomonadota	Gammaproteobacteria	Homo sapiens	NA	Humans	Acinetobacter	83611	71579	0.856095489827893	105	71760	0.858260276757843	0	0	0	0	0	0	0	0	0	0	0	0	3942126	0.021209621407332	4.92226341769065	0.301029995663981
GCF_023735855.1_ASM2373585v1	NZ_AP025900.1	plasmid	378453	382	AP025900.1	conjugative	12	AP025900.1	Enterobacter hormaechei	FUJ80334	Pseudomonadota	Gammaproteobacteria	Homo sapiens	NA	Humans	Enterobacter	378453	314979	0.832280362422811	416	315693	0.834166990352831	0	0	0	0	0	0	0	0	0	0	0	0	5055984	0.0748524916218089	5.57801195224278	1.07918124604762
GCF_023735855.1_ASM2373585v1	NZ_AP025901.1	plasmid	4760	6	AP025901.1	mobilizable	0	AP025901.1	Enterobacter hormaechei	FUJ80334	Pseudomonadota	Gammaproteobacteria	Homo sapiens	NA	Humans	Enterobacter	4760	3157	0.663235294117647	7	3219	0.676260504201681	0	0	0	0	0	0	0	0	0	0	0	0	5055984	0.000941458675502138	3.67760695272049	-Inf
GCF_023735855.1_ASM2373585v1	NZ_AP025902.1	plasmid	2511	3	AP025902.1	mobilizable	0	AP025902.1	Enterobacter hormaechei	FUJ80334	Pseudomonadota	Gammaproteobacteria	Homo sapiens	NA	Humans	Enterobacter	2511	558	0.222222222222222	3	558	0.222222222222222	0	0	0	0	0	0	0	0	0	0	0	0	5055984	0.000496639229870981	3.39984671271292	-Inf
GCF_015283665.1_ASM1528366v1	NZ_CP063905.1	plasmid	226993	207	CP063905.1	non-mobilizable	9	CP063905.1	Klebsiella pneumoniae	BM334-2	Pseudomonadota	Gammaproteobacteria	NA	Human fecal samples	Humans	Klebsiella	226993	188961	0.832452983131638	250	189389	0.834338503830515	0	0	0	0	0	0	0	0	0	0	0	0	5409887	0.0419589170716505	5.35601246464578	0.954242509439325
GCF_028892725.1_ASM2889272v1	NZ_CP117387.1	plasmid	100517	121	CP117387.1	conjugative	3	CP117387.1	Salmonella enterica subsp. enterica serovar Uganda	RM011	Pseudomonadota	Gammaproteobacteria	Bos taurus	Manila ropes placed above water tanks and feed bunks used as sampling devices	Livestock	Salmonella	100517	88408	0.879532815344668	127	88772	0.883154093337445	0	0	0	0	0	0	0	0	0	0	0	0	4804652	0.0209207659576594	5.00223951829212	0.477121254719662
GCF_020905875.1_ASM2090587v1	NZ_CP086848.1	plasmid	290594	267	CP086848.1	non-mobilizable	55	CP086848.1	Pseudosulfitobacter pseudonitzschiae	SC33-87	Pseudomonadota	Alphaproteobacteria	Skeletonema costatum	estuarine water [ENVO:01000301]	Water	Pseudosulfitobacter	290594	266369	0.916636269159033	285	266763	0.917992112707076	0	0	0	0	0	0	0	0	0	0	0	0	3837418	0.0757264389753735	5.46328664301846	1.74036268949424
GCF_020905875.1_ASM2090587v1	NZ_CP086849.1	plasmid	108624	88	CP086849.1	non-mobilizable	19	CP086849.1	Pseudosulfitobacter pseudonitzschiae	SC33-87	Pseudomonadota	Alphaproteobacteria	Skeletonema costatum	estuarine water [ENVO:01000301]	Water	Pseudosulfitobacter	108624	100622	0.926333038739137	89	100699	0.927041906024451	0	0	0	0	0	0	0	0	0	0	0	0	3837418	0.0283065331949764	5.03592579133032	1.27875360095283
GCF_020905875.1_ASM2090587v1	NZ_CP086850.1	plasmid	210939	184	CP086850.1	non-mobilizable	48	CP086850.1	Pseudosulfitobacter pseudonitzschiae	SC33-87	Pseudomonadota	Alphaproteobacteria	Skeletonema costatum	estuarine water [ENVO:01000301]	Water	Pseudosulfitobacter	210939	197935	0.938351845794282	186	198241	0.93980250214517	0	0	0	0	0	0	0	0	0	0	0	0	3837418	0.0549689921712985	5.32415688281645	1.68124123737559
GCF_020905875.1_ASM2090587v1	NZ_CP086851.1	plasmid	281173	248	CP086851.1	non-mobilizable	29	CP086851.1	Pseudosulfitobacter pseudonitzschiae	SC33-87	Pseudomonadota	Alphaproteobacteria	Skeletonema costatum	estuarine water [ENVO:01000301]	Water	Pseudosulfitobacter	281173	233339	0.829876979653096	275	233979	0.832153158375804	0	0	0	0	0	0	0	0	0	0	0	0	3837418	0.0732714028026136	5.44897361466218	1.46239799789896
GCF_020905875.1_ASM2090587v1	NZ_CP086852.1	plasmid	110568	108	CP086852.1	conjugative	16	CP086852.1	Pseudosulfitobacter pseudonitzschiae	SC33-87	Pseudomonadota	Alphaproteobacteria	Skeletonema costatum	estuarine water [ENVO:01000301]	Water	Pseudosulfitobacter	110568	98119	0.8874086534983	114	98406	0.890004341219883	0	0	0	0	0	0	0	0	0	0	0	0	3837418	0.0288131238244048	5.04362945396429	1.20411998265592
GCF_020905875.1_ASM2090587v1	NZ_CP086853.1	plasmid	82233	68	CP086853.1	non-mobilizable	14	CP086853.1	Pseudosulfitobacter pseudonitzschiae	SC33-87	Pseudomonadota	Alphaproteobacteria	Skeletonema costatum	estuarine water [ENVO:01000301]	Water	Pseudosulfitobacter	82233	74661	0.907920178030718	70	74768	0.909221358821884	0	0	0	0	0	0	0	0	0	0	0	0	3837418	0.0214292526902204	4.9150461343511	1.14612803567824
GCF_020424045.1_ASM2042404v1	NZ_CP066846.1	plasmid	60935	66	CP066846.1	conjugative	3	CP066846.1	Escherichia coli	Z30	Pseudomonadota	Gammaproteobacteria	Homo sapiens	NA	Humans	Escherichia	60935	49155	0.806679248379421	81	49192	0.80728645277755	0	0	0	0	0	0	0	0	0	0	0	0	4804173	0.0126837647187143	4.78486681546761	0.477121254719662
GCF_020424045.1_ASM2042404v1	NZ_CP066845.1	plasmid	127534	114	CP066845.1	conjugative	7	CP066845.1	Escherichia coli	Z30	Pseudomonadota	Gammaproteobacteria	Homo sapiens	NA	Humans	Escherichia	127534	109748	0.860539150344222	139	110193	0.864028415951825	0	0	0	0	0	0	0	0	0	0	0	0	4804173	0.0265465044660132	5.10562598119298	0.845098040014257
GCF_032248875.1_ASM3224887v1	NZ_CP135166.1	plasmid	112987	115	CP135166.1	NA	0	CP135166.1	Klebsiella pneumoniae	L3995hy	Pseudomonadota	Gammaproteobacteria	NA	human stool	Humans	Klebsiella	112987	99135	0.877401824988716	120	99327	0.879101135528866	0	0	0	0	0	0	0	0	0	0	0	0	5260925	0.0214766414651416	5.05302847752723	-Inf
GCF_032248875.1_ASM3224887v1	NZ_CP135167.1	plasmid	78154	82	CP135167.1	NA	0	CP135167.1	Klebsiella pneumoniae	L3995hy	Pseudomonadota	Gammaproteobacteria	NA	human stool	Humans	Klebsiella	78154	65387	0.836643038104256	88	65532	0.838498349412698	0	0	0	0	0	0	0	0	0	0	0	0	5260925	0.0148555624723789	4.89295121055062	-Inf
GCF_032248875.1_ASM3224887v1	NZ_CP135168.1	plasmid	45080	42	CP135168.1	NA	0	CP135168.1	Klebsiella pneumoniae	L3995hy	Pseudomonadota	Gammaproteobacteria	NA	human stool	Humans	Klebsiella	45080	36673	0.813509316770186	57	36740	0.814995563442768	0	0	0	0	0	0	0	0	0	0	0	0	5260925	0.00856883532838807	4.65398390737407	-Inf
GCF_032248875.1_ASM3224887v1	NZ_CP135169.1	plasmid	24680	25	CP135169.1	NA	0	CP135169.1	Klebsiella pneumoniae	L3995hy	Pseudomonadota	Gammaproteobacteria	NA	human stool	Humans	Klebsiella	24680	20281	0.8217585089141	29	20430	0.827795786061588	0	0	0	0	0	0	0	0	0	0	0	0	5260925	0.00469119023745824	4.3923451553612	-Inf
GCF_032248875.1_ASM3224887v1	NZ_CP135170.1	plasmid	23166	22	CP135170.1	NA	0	CP135170.1	Klebsiella pneumoniae	L3995hy	Pseudomonadota	Gammaproteobacteria	NA	human stool	Humans	Klebsiella	23166	16876	0.728481395148062	30	16887	0.728956228956229	0	0	0	0	0	0	0	0	0	0	0	0	5260925	0.0044034081459059	4.36485105200769	-Inf
GCF_032248875.1_ASM3224887v1	NZ_CP135171.1	plasmid	2987	3	CP135171.1	NA	0	CP135171.1	Klebsiella pneumoniae	L3995hy	Pseudomonadota	Gammaproteobacteria	NA	human stool	Humans	Klebsiella	2987	813	0.272179444258453	3	813	0.272179444258453	0	0	0	0	0	0	0	0	0	0	0	0	5260925	0.00056777087679448	3.47523522260413	-Inf
GCF_013147185.1_ASM1314718v1	NZ_CP049178.1	plasmid	86039	90	CP049178.1	conjugative	0	CP049178.1	Shigella sonnei	1205.3131	Pseudomonadota	Gammaproteobacteria	Homo sapiens	NA	Humans	Shigella	86039	71244	0.828043096735201	98	71490	0.830902265251804	0	0	0	0	0	0	0	0	0	0	0	0	4881332	0.017626131555895	4.93469535409797	-Inf
GCF_004345065.1_ASM434506v1	NZ_CP037749.1	plasmid	61134	83	CP037749.1	non-mobilizable	0	CP037749.1	Campylobacter helveticus	2013D-9613	Campylobacterota	Epsilonproteobacteria	NA	NA	Unannotated	Campylobacter	61134	56206	0.919390192037164	85	56364	0.921974678574934	0	0	0	0	0	0	0	0	0	0	0	0	1811183	0.0337536295338461	4.78628281262431	-Inf
GCF_004345065.1_ASM434506v1	NZ_CP037748.1	plasmid	42332	44	CP037748.1	mobilizable	0	CP037748.1	Campylobacter helveticus	2013D-9613	Campylobacterota	Epsilonproteobacteria	NA	NA	Unannotated	Campylobacter	42332	38571	0.91115468203723	44	38628	0.912501181139564	0	0	0	0	0	0	0	0	0	0	0	0	1811183	0.0233725691992471	4.62666878745452	-Inf
GCF_009709095.1_ASM970909v1	NZ_CP039071.1	plasmid	185794	202	CP039071.1	non-mobilizable	0	CP039071.1	Piscirickettsia salmonis	Psal-108	Pseudomonadota	Gammaproteobacteria	Oncorhynchus kisutch	NA	Animals	Piscirickettsia	185794	149169	0.802873074480338	244	149623	0.805316641011012	0	0	0	0	0	0	0	0	0	0	0	0	3194859	0.0581540531209672	5.26903168485156	-Inf
GCF_009709095.1_ASM970909v1	NZ_CP039072.1	plasmid	57431	58	CP039072.1	mobilizable	2	CP039072.1	Piscirickettsia salmonis	Psal-108	Pseudomonadota	Gammaproteobacteria	Oncorhynchus kisutch	NA	Animals	Piscirickettsia	57431	49916	0.869147324615626	63	50049	0.871463147080845	0	0	0	0	0	0	0	0	0	0	0	0	3194859	0.0179760671754215	4.75914637836894	0.301029995663981
GCF_009709095.1_ASM970909v1	NZ_CP039073.1	plasmid	50691	55	CP039073.1	non-mobilizable	0	CP039073.1	Piscirickettsia salmonis	Psal-108	Pseudomonadota	Gammaproteobacteria	Oncorhynchus kisutch	NA	Animals	Piscirickettsia	50691	42427	0.836973032688248	58	42573	0.839853228383737	0	0	0	0	0	0	0	0	0	0	0	0	3194859	0.0158664279080861	4.70493085879488	-Inf
GCF_009709095.1_ASM970909v1	NZ_CP039074.1	plasmid	33555	47	CP039074.1	non-mobilizable	0	CP039074.1	Piscirickettsia salmonis	Psal-108	Pseudomonadota	Gammaproteobacteria	Oncorhynchus kisutch	NA	Animals	Piscirickettsia	33555	27836	0.829563403367605	48	27876	0.830755476084041	0	0	0	0	0	0	0	0	0	0	0	0	3194859	0.0105028109221722	4.52575724315231	-Inf
GCF_009709095.1_ASM970909v1	NZ_CP039075.1	plasmid	9266	12	CP039075.1	non-mobilizable	0	CP039075.1	Piscirickettsia salmonis	Psal-108	Pseudomonadota	Gammaproteobacteria	Oncorhynchus kisutch	NA	Animals	Piscirickettsia	9266	7056	0.761493632635441	13	7080	0.76408374703216	0	0	0	0	0	0	0	0	0	0	0	0	3194859	0.00290028448829823	3.96689229586714	-Inf
GCF_003994575.1_ASM399457v1	NZ_CP034714.1	plasmid	126510	146	CP034714.1	conjugative	3	CP034714.1	Salmonella enterica subsp. enterica serovar Mikawasima	RSE15	Pseudomonadota	Gammaproteobacteria	Homo sapiens	hospital	Humans	Salmonella	126510	108116	0.854604379100466	150	108414	0.856959924116671	0	0	0	0	0	0	0	0	0	0	0	0	4650494	0.0272035616001225	5.10212485573453	0.477121254719662
GCF_019915525.1_ASM1991552v1	NZ_CP082832.1	plasmid	186443	167	CP082832.1	conjugative	7	CP082832.1	Escherichia coli	SCAID WND1-2021 (1/128)	Pseudomonadota	Gammaproteobacteria	Homo sapiens	Swab from Wound	Humans	Escherichia	186443	154698	0.829733484228424	237	155508	0.834077975574304	0	0	0	0	0	0	0	0	0	0	0	0	5449567	0.0342124429335395	5.27054608242276	0.845098040014257
GCF_019552185.1_ASM1955218v1	NZ_CP072187.1	plasmid	104567	96	CP072187.1	non-mobilizable	17	CP072187.1	Riemerella anatipestifer	20190403E1-1	FCB group	Bacteroidota/Chlorobiota group	goose	Epidemic materials	Livestock	Riemerella	104567	96132	0.919334015511586	97	96248	0.920443352109174	0	0	0	0	0	0	0	0	0	0	0	0	2070944	0.0504924324366086	5.01939464840202	1.23044892137827
GCF_024637915.1_ASM2463791v1	NZ_CP094947.1	plasmid	51922	51	CP094947.1	conjugative	7	CP094947.1	Lacticaseibacillus paracasei	VHProbi F11	Terrabacteria group	Bacillota	Homo sapiens	NA	Humans	Lacticaseibacillus	51922	46415	0.893937059435307	58	46532	0.896190439505412	0	0	0	0	0	0	0	0	0	0	0	0	3088437	0.0168117400484452	4.71535141284152	0.845098040014257
GCF_024637915.1_ASM2463791v1	NZ_CP094948.1	plasmid	35082	44	CP094948.1	non-mobilizable	0	CP094948.1	Lacticaseibacillus paracasei	VHProbi F11	Terrabacteria group	Bacillota	Homo sapiens	NA	Humans	Lacticaseibacillus	35082	31042	0.884841229120347	46	31225	0.89005757938544	0	0	0	0	0	0	0	0	0	0	0	0	3088437	0.0113591437999221	4.54508434422093	-Inf
GCF_024637915.1_ASM2463791v1	NZ_CP094949.1	plasmid	13843	20	CP094949.1	non-mobilizable	0	CP094949.1	Lacticaseibacillus paracasei	VHProbi F11	Terrabacteria group	Bacillota	Homo sapiens	NA	Humans	Lacticaseibacillus	13843	12430	0.89792674998194	21	12505	0.903344650725999	0	0	0	0	0	0	0	0	0	0	0	0	3088437	0.00448220248624142	4.14123021889658	-Inf
GCF_005160405.1_ASM516040v1	NZ_CP039861.1	plasmid	245375	253	CP039861.1	conjugative	6	CP039861.1	Salmonella enterica subsp. enterica serovar 1;4;[5];12:i:-	PNCS014880	Pseudomonadota	Gammaproteobacteria	Homo sapiens	NA	Humans	Salmonella	245375	199208	0.811851248089659	268	199568	0.813318390219053	0	0	0	0	0	0	0	0	0	0	0	0	4997600	0.0490985673123099	5.38983031260806	0.778151250383644
GCF_005160405.1_ASM516040v1	NZ_CP039862.1	plasmid	91904	101	CP039862.1	non-mobilizable	0	CP039862.1	Salmonella enterica subsp. enterica serovar 1;4;[5];12:i:-	PNCS014880	Pseudomonadota	Gammaproteobacteria	Homo sapiens	NA	Humans	Salmonella	91904	80907	0.880342531337047	103	81105	0.882496953342618	0	0	0	0	0	0	0	0	0	0	0	0	4997600	0.0183896270209701	4.96333441389017	-Inf
GCF_005160405.1_ASM516040v1	NZ_CP039863.1	plasmid	6306	9	CP039863.1	mobilizable	0	CP039863.1	Salmonella enterica subsp. enterica serovar 1;4;[5];12:i:-	PNCS014880	Pseudomonadota	Gammaproteobacteria	Homo sapiens	NA	Humans	Salmonella	6306	3892	0.617189977798922	10	3903	0.618934348239772	0	0	0	0	0	0	0	0	0	0	0	0	4997600	0.00126180566672003	3.79975396641189	-Inf
GCF_005160405.1_ASM516040v1	NZ_CP039864.1	plasmid	5310	6	CP039864.1	mobilizable	0	CP039864.1	Salmonella enterica subsp. enterica serovar 1;4;[5];12:i:-	PNCS014880	Pseudomonadota	Gammaproteobacteria	Homo sapiens	NA	Humans	Salmonella	5310	3091	0.58210922787194	9	3102	0.584180790960452	0	0	0	0	0	0	0	0	0	0	0	0	4997600	0.0010625100048023	3.72509452108147	-Inf
GCF_900698955.1_ErCilaricifoliae_v1.0	NZ_LR217721.1	plasmid	33300	15	LR217721.1	non-mobilizable	0	LR217721.1	Candidatus Erwinia haradaeae	ErCilaricifoliae	Pseudomonadota	Gammaproteobacteria	Cinara laricifoliae	host's whole body	Animals	Candidatus	33300	13616	0.408888888888889	16	13620	0.409009009009009	0	0	0	0	0	0	0	0	0	0	0	0	1058529	0.0314587507758408	4.52244423350632	-Inf
GCF_030585795.1_ASM3058579v1	NZ_CP130704.1	plasmid	26558	28	CP130704.1	NA	0	CP130704.1	Leuconostoc carnosum	AMS1	Terrabacteria group	Bacillota	NA	vacuum-packed	Human-impacted	Leuconostoc	26558	17591	0.662361623616236	30	17595	0.662512237367272	0	0	0	0	0	0	0	0	0	0	0	0	1809605	0.01467613097886	4.4241953665669	-Inf
GCF_030585795.1_ASM3058579v1	NZ_CP130705.1	plasmid	14988	18	CP130705.1	NA	0	CP130705.1	Leuconostoc carnosum	AMS1	Terrabacteria group	Bacillota	NA	vacuum-packed	Human-impacted	Leuconostoc	14988	9308	0.621030157459301	18	9366	0.624899919935949	0	0	0	0	0	0	0	0	0	0	0	0	1809605	0.00828247048389013	4.17574368442176	-Inf
GCF_024181685.1_ASM2418168v1	NZ_CP060174.1	plasmid	13485	2	CP060174.1	non-mobilizable	0	CP060174.1	Lactiplantibacillus plantarum	P9	Terrabacteria group	Bacillota	NA	Sour porridge	Food	Lactiplantibacillus	13485	4270	0.316648127549129	7	4274	0.316944753429737	2	233	0.0172784575454208	1	1566	0.116129032258065	1	2912	0.215943641082684	4	4711	0.34935113088617	3016749	0.00447004374576738	4.12985095078891	-Inf
GCF_024181685.1_ASM2418168v1	NZ_CP060175.1	plasmid	91545	79	CP060175.1	mobilizable	8	CP060175.1	Lactiplantibacillus plantarum	P9	Terrabacteria group	Bacillota	NA	Sour porridge	Food	Lactiplantibacillus	91545	74640	0.815336719646076	97	74701	0.816003058605058	0	0	0	0	0	0	0	0	0	0	0	0	3016749	0.0303455806233797	4.96163462901227	0.903089986991944
GCF_024181685.1_ASM2418168v1	NZ_CP060176.1	plasmid	70342	70	CP060176.1	conjugative	2	CP060176.1	Lactiplantibacillus plantarum	P9	Terrabacteria group	Bacillota	NA	Sour porridge	Food	Lactiplantibacillus	70342	60265	0.856742771032953	79	60419	0.858932074720651	0	0	0	0	0	0	0	0	0	0	0	0	3016749	0.0233171536644248	4.84721471224103	0.301029995663981
GCF_024181685.1_ASM2418168v1	NZ_CP060177.1	plasmid	51989	43	CP060177.1	mobilizable	2	CP060177.1	Lactiplantibacillus plantarum	P9	Terrabacteria group	Bacillota	NA	Sour porridge	Food	Lactiplantibacillus	51989	43003	0.82715574448441	51	43071	0.828463713477851	0	0	0	0	0	0	0	0	0	0	0	0	3016749	0.017233452302462	4.71591146392985	0.301029995663981
GCF_024181685.1_ASM2418168v1	NZ_CP060178.1	plasmid	8739	7	CP060178.1	non-mobilizable	0	CP060178.1	Lactiplantibacillus plantarum	P9	Terrabacteria group	Bacillota	NA	Sour porridge	Food	Lactiplantibacillus	8739	5594	0.640119006751345	8	5605	0.64137773200595	0	0	0	0	0	0	0	0	0	0	0	0	3016749	0.0028968270147765	3.94146173934733	-Inf
GCF_024181685.1_ASM2418168v1	NZ_CP060179.1	plasmid	39200	35	CP060179.1	mobilizable	0	CP060179.1	Lactiplantibacillus plantarum	P9	Terrabacteria group	Bacillota	NA	Sour porridge	Food	Lactiplantibacillus	39200	28274	0.721275510204082	44	28362	0.723520408163265	0	0	0	0	0	0	0	0	0	0	0	0	3016749	0.0129941204919601	4.59328606702046	-Inf
GCF_024181685.1_ASM2418168v1	NZ_CP060180.1	plasmid	13479	15	CP060180.1	mobilizable	0	CP060180.1	Lactiplantibacillus plantarum	P9	Terrabacteria group	Bacillota	NA	Sour porridge	Food	Lactiplantibacillus	13479	9328	0.692039468803324	15	9483	0.703538838192744	0	0	0	0	0	0	0	0	0	0	0	0	3016749	0.00446805484977371	4.12965767331269	-Inf
GCF_024181685.1_ASM2418168v1	NZ_CP060181.1	plasmid	6495	7	CP060181.1	non-mobilizable	0	CP060181.1	Lactiplantibacillus plantarum	P9	Terrabacteria group	Bacillota	NA	Sour porridge	Food	Lactiplantibacillus	6495	5419	0.834334103156274	7	5436	0.836951501154734	0	0	0	0	0	0	0	0	0	0	0	0	3016749	0.00215297991314491	3.81257915540905	-Inf
GCF_024181685.1_ASM2418168v1	NZ_CP060173.1	plasmid	2170	3	CP060173.1	non-mobilizable	0	CP060173.1	Lactiplantibacillus plantarum	P9	Terrabacteria group	Bacillota	NA	Sour porridge	Food	Lactiplantibacillus	2170	1501	0.691705069124424	4	1515	0.69815668202765	0	0	0	0	0	0	0	0	0	0	0	0	3016749	0.00071931738437636	3.33645973384853	-Inf
GCF_020138655.1_ASM2013865v1	NZ_CP075965.1	plasmid	12237	14	CP075965.1	non-mobilizable	0	CP075965.1	Clostridium perfringens	346/91	Terrabacteria group	Bacillota	NA	Feces; FP	Humans	Clostridium	12237	8010	0.654572199068399	14	8010	0.654572199068399	0	0	0	0	0	0	0	0	0	0	0	0	3034476	0.00403265670909903	4.08767496003676	-Inf
GCF_029773245.1_ASM2977324v1	NZ_CP121858.1	plasmid	11742	16	CP121858.1	non-mobilizable	0	CP121858.1	Aeromonas veronii	LOID 15995	Pseudomonadota	Gammaproteobacteria	Homo sapiens	plasma	Humans	Aeromonas	11742	6192	0.527337761880429	16	6246	0.531936637710782	0	0	0	0	0	0	0	0	0	0	0	0	4612963	0.0025454355476079	4.06974207604164	-Inf
GCF_029773245.1_ASM2977324v1	NZ_CP121860.1	plasmid	4617	4	CP121860.1	non-mobilizable	0	CP121860.1	Aeromonas veronii	LOID 15995	Pseudomonadota	Gammaproteobacteria	Homo sapiens	plasma	Humans	Aeromonas	4617	4595	0.995235001082954	4	4647	1.00649772579597	0	0	0	0	0	0	0	0	0	0	0	0	4612963	0.00100087514250602	3.66435987455114	-Inf
GCF_013146765.1_ASM1314676v1	NZ_CP049168.1	plasmid	67713	78	CP049168.1	conjugative	0	CP049168.1	Shigella sonnei	09163633	Pseudomonadota	Gammaproteobacteria	Homo sapiens	stool	Humans	Shigella	67713	58009	0.856689262032401	89	58285	0.860765288792403	0	0	0	0	0	0	0	0	0	0	0	0	4875157	0.0138893988439757	4.83067205548378	-Inf
GCF_021485025.1_ASM2148502v1	NZ_CP090630.1	plasmid	115240	123	CP090630.1	conjugative	0	CP090630.1	Klebsiella pneumoniae	KpBO_TO1	Pseudomonadota	Gammaproteobacteria	Homo sapiens	Rectal swab	Humans	Klebsiella	115240	98144	0.851648733078792	136	98505	0.854781325928497	0	0	0	0	0	0	0	0	0	0	0	0	5441422	0.0211782875873255	5.06160324960838	-Inf
GCF_021485025.1_ASM2148502v1	NZ_CP090631.1	plasmid	13636	13	CP090631.1	mobilizable	0	CP090631.1	Klebsiella pneumoniae	KpBO_TO1	Pseudomonadota	Gammaproteobacteria	Homo sapiens	Rectal swab	Humans	Klebsiella	13636	10991	0.806028160750953	18	11003	0.806908184218246	0	0	0	0	0	0	0	0	0	0	0	0	5441422	0.00250596259580676	4.13468699255685	-Inf
GCF_022493995.1_ASM2249399v1	NZ_CP058829.1	plasmid	169932	147	CP058829.1	non-mobilizable	10	CP058829.1	Shigella flexneri	STLE3	Pseudomonadota	Gammaproteobacteria	NA	Stanley WWTPs_3 WWTPs effluent	Human-impacted	Shigella	169932	148940	0.876468234352565	183	149400	0.879175199491561	0	0	0	0	0	0	0	0	0	0	0	0	4785827	0.03550734282706	5.23027516883269	1
GCF_022493995.1_ASM2249399v1	NZ_CP058830.1	plasmid	24419	24	CP058830.1	non-mobilizable	1	CP058830.1	Shigella flexneri	STLE3	Pseudomonadota	Gammaproteobacteria	NA	Stanley WWTPs_3 WWTPs effluent	Human-impacted	Shigella	24419	19500	0.798558499529055	29	19572	0.801507023219624	0	0	0	0	0	0	0	0	0	0	0	0	4785827	0.0051023574399994	4.3877278748679	0
GCF_009833945.1_ASM983394v1	NZ_CP047162.1	plasmid	10060	13	CP047162.1	mobilizable	0	CP047162.1	Klebsiella pneumoniae	KP19-2029	Pseudomonadota	Gammaproteobacteria	female	blood	Humans	Klebsiella	10060	7491	0.744632206759443	13	7509	0.746421471172962	0	0	0	0	0	0	0	0	0	0	0	0	5521444	0.00182198714684057	4.00259798071991	-Inf
GCF_009833945.1_ASM983394v1	NZ_CP047161.1	plasmid	127240	140	CP047161.1	mobilizable	0	CP047161.1	Klebsiella pneumoniae	KP19-2029	Pseudomonadota	Gammaproteobacteria	female	blood	Humans	Klebsiella	127240	102259	0.803670229487582	180	102705	0.807175416535681	0	0	0	0	0	0	0	0	0	0	0	0	5521444	0.0230446962787271	5.10462366043533	-Inf
GCF_022982615.1_ASM2298261v1	NZ_CP095254.1	plasmid	157481	135	CP095254.1	non-mobilizable	5	CP095254.1	Klebsiella pneumoniae	21080937	Pseudomonadota	Gammaproteobacteria	Homo	sputum	Humans	Klebsiella	157481	130463	0.828436446301459	163	130778	0.830436687600409	0	0	0	0	0	0	0	0	0	0	0	0	5393376	0.0291989655458844	5.19722816388491	0.698970004336019
GCF_022982615.1_ASM2298261v1	NZ_CP095263.1	plasmid	5535	9	CP095263.1	non-mobilizable	0	CP095263.1	Klebsiella pneumoniae	21080937	Pseudomonadota	Gammaproteobacteria	Homo	sputum	Humans	Klebsiella	5535	3928	0.7096657633243	10	3936	0.711111111111111	0	0	0	0	0	0	0	0	0	0	0	0	5393376	0.00102625887755647	3.74311762521474	-Inf
GCF_022982615.1_ASM2298261v1	NZ_CP095255.1	plasmid	132724	142	CP095255.1	non-mobilizable	7	CP095255.1	Klebsiella pneumoniae	21080937	Pseudomonadota	Gammaproteobacteria	Homo	sputum	Humans	Klebsiella	132724	107705	0.811496036888581	166	107891	0.812897441306772	0	0	0	0	0	0	0	0	0	0	0	0	5393376	0.0246087051968934	5.12294946186312	0.845098040014257
GCF_022982615.1_ASM2298261v1	NZ_CP095256.1	plasmid	68628	74	CP095256.1	mobilizable	1	CP095256.1	Klebsiella pneumoniae	21080937	Pseudomonadota	Gammaproteobacteria	Homo	sputum	Humans	Klebsiella	68628	56243	0.81953430086845	88	56680	0.825901964212858	0	0	0	0	0	0	0	0	0	0	0	0	5393376	0.0127244976059522	4.8365013425943	0
GCF_022982615.1_ASM2298261v1	NZ_CP095257.1	plasmid	37368	58	CP095257.1	non-mobilizable	0	CP095257.1	Klebsiella pneumoniae	21080937	Pseudomonadota	Gammaproteobacteria	Homo	sputum	Humans	Klebsiella	37368	34366	0.919663883536716	58	34719	0.929110468850353	0	0	0	0	0	0	0	0	0	0	0	0	5393376	0.0069284989587227	4.57249985427973	-Inf
GCF_022982615.1_ASM2298261v1	NZ_CP095258.1	plasmid	26525	31	CP095258.1	non-mobilizable	0	CP095258.1	Klebsiella pneumoniae	21080937	Pseudomonadota	Gammaproteobacteria	Homo	sputum	Humans	Klebsiella	26525	25376	0.956682375117813	31	25488	0.960904806786051	0	0	0	0	0	0	0	0	0	0	0	0	5393376	0.00491806986941018	4.42365539257338	-Inf
GCF_022982615.1_ASM2298261v1	NZ_CP095259.1	plasmid	11970	14	CP095259.1	mobilizable	0	CP095259.1	Klebsiella pneumoniae	21080937	Pseudomonadota	Gammaproteobacteria	Homo	sputum	Humans	Klebsiella	11970	8979	0.750125313283208	14	8997	0.751629072681704	0	0	0	0	0	0	0	0	0	0	0	0	5393376	0.00221938911731724	4.07809415040641	-Inf
GCF_022982615.1_ASM2298261v1	NZ_CP095260.1	plasmid	10895	23	CP095260.1	non-mobilizable	1	CP095260.1	Klebsiella pneumoniae	21080937	Pseudomonadota	Gammaproteobacteria	Homo	sputum	Humans	Klebsiella	10895	9631	0.883983478659936	23	9663	0.886920605782469	0	0	0	0	0	0	0	0	0	0	0	0	5393376	0.00202007054579544	4.03722723458227	0
GCF_022982615.1_ASM2298261v1	NZ_CP095261.1	plasmid	9789	8	CP095261.1	non-mobilizable	0	CP095261.1	Klebsiella pneumoniae	21080937	Pseudomonadota	Gammaproteobacteria	Homo	sputum	Humans	Klebsiella	9789	7479	0.764020839718051	13	7479	0.764020839718051	0	0	0	0	0	0	0	0	0	0	0	0	5393376	0.00181500418290881	3.99073832850754	-Inf
GCF_022982615.1_ASM2298261v1	NZ_CP095262.1	plasmid	5596	10	CP095262.1	mobilizable	0	CP095262.1	Klebsiella pneumoniae	21080937	Pseudomonadota	Gammaproteobacteria	Homo	sputum	Humans	Klebsiella	5596	3527	0.630271622587563	11	3555	0.635275196568978	0	0	0	0	0	0	0	0	0	0	0	0	5393376	0.00103756904766143	3.74787770581979	-Inf
GCF_030014065.1_ASM3001406v1	NZ_CP118831.1	plasmid	19761	21	CP118831.1	mobilizable	0	CP118831.1	Staphylococcus aureus	7054	Terrabacteria group	Bacillota	Camelus dromedarius	Nose	Humans	Staphylococcus	19761	14831	0.750518698446435	24	14842	0.751075350437731	0	0	0	0	0	0	0	0	0	0	0	0	2797783	0.00706309245570511	4.29580891816118	-Inf
GCF_013357345.1_ASM1335734v1	NZ_CP054941.1	plasmid	142890	137	CP054941.1	non-mobilizable	12	CP054941.1	Escherichia coli	MS6192	Pseudomonadota	Gammaproteobacteria	Homo sapiens	Clinical sample: urine	Humans	Escherichia	142890	118799	0.831401777591154	178	119391	0.835544824690321	0	0	0	0	0	0	0	0	0	0	0	0	4879059	0.0292863849361117	5.15500183623125	1.07918124604762
GCF_013357345.1_ASM1335734v1	NZ_CP054942.1	plasmid	76661	82	CP054942.1	conjugative	1	CP054942.1	Escherichia coli	MS6192	Pseudomonadota	Gammaproteobacteria	Homo sapiens	Clinical sample: urine	Humans	Escherichia	76661	66861	0.872164464329972	94	67353	0.878582329998304	0	0	0	0	0	0	0	0	0	0	0	0	4879059	0.0157122510713644	4.88457448008464	0
GCF_013357345.1_ASM1335734v1	NZ_CP054943.1	plasmid	86336	95	CP054943.1	conjugative	0	CP054943.1	Escherichia coli	MS6192	Pseudomonadota	Gammaproteobacteria	Homo sapiens	Clinical sample: urine	Humans	Escherichia	86336	73362	0.849726649369904	99	73597	0.85244857301705	0	0	0	0	0	0	0	0	0	0	0	0	4879059	0.0176952154093648	4.93619192365579	-Inf
GCF_013357345.1_ASM1335734v1	NZ_CP054944.1	plasmid	3608	4	CP054944.1	mobilizable	0	CP054944.1	Escherichia coli	MS6192	Pseudomonadota	Gammaproteobacteria	Homo sapiens	Clinical sample: urine	Humans	Escherichia	3608	2196	0.608647450110865	4	2196	0.608647450110865	0	0	0	0	0	0	0	0	0	0	0	0	4879059	0.000739486855969563	3.5572665288699	-Inf
GCF_019038575.1_ASM1903857v1	NZ_CP076864.1	plasmid	11849	5	CP076864.1	non-mobilizable	0	CP076864.1	Klebsiella pneumoniae	V3	Pseudomonadota	Gammaproteobacteria	NA	lake	Water	Klebsiella	11849	11174	0.943033167355895	5	11174	0.943033167355895	0	0	0	0	0	0	0	0	0	0	0	0	5363194	0.00220931780577022	4.07368169947628	-Inf
GCF_019038575.1_ASM1903857v1	NZ_CP076865.1	plasmid	16943	21	CP076865.1	non-mobilizable	0	CP076865.1	Klebsiella pneumoniae	V3	Pseudomonadota	Gammaproteobacteria	NA	lake	Water	Klebsiella	16943	13926	0.821932361447205	22	13974	0.824765389836511	0	0	0	0	0	0	0	0	0	0	0	0	5363194	0.00315912495427165	4.22899031084072	-Inf
GCF_019038575.1_ASM1903857v1	NZ_CP076867.1	plasmid	24337	28	CP076867.1	non-mobilizable	0	CP076867.1	Klebsiella pneumoniae	V3	Pseudomonadota	Gammaproteobacteria	NA	lake	Water	Klebsiella	24337	22786	0.9362698771418	27	22913	0.941488268890989	0	0	0	0	0	0	0	0	0	0	0	0	5363194	0.00453778103122878	4.38626704210501	-Inf
GCF_019038575.1_ASM1903857v1	NZ_CP076868.1	plasmid	9294	12	CP076868.1	mobilizable	0	CP076868.1	Klebsiella pneumoniae	V3	Pseudomonadota	Gammaproteobacteria	NA	lake	Water	Klebsiella	9294	6986	0.751667742629654	13	6998	0.752958898213901	0	0	0	0	0	0	0	0	0	0	0	0	5363194	0.0017329225830727	3.96820266814285	-Inf
GCF_019038575.1_ASM1903857v1	NZ_CP076869.1	plasmid	17446	21	CP076869.1	non-mobilizable	0	CP076869.1	Klebsiella pneumoniae	V3	Pseudomonadota	Gammaproteobacteria	NA	lake	Water	Klebsiella	17446	12400	0.710764645190875	26	12419	0.711853720050441	0	0	0	0	0	0	0	0	0	0	0	0	5363194	0.00325291235036435	4.24169586813981	-Inf
GCF_016889265.1_ASM1688926v1	NZ_CP069489.1	plasmid	14130	13	CP069489.1	non-mobilizable	0	CP069489.1	Escherichia coli	FDAARGOS_1264	Pseudomonadota	Gammaproteobacteria	Homo sapiens	NA	Humans	Escherichia	14130	11316	0.800849256900212	17	11421	0.80828025477707	0	0	0	0	0	0	0	0	0	0	0	0	4995060	0.00282879484931112	4.15014216184856	-Inf
GCF_016889265.1_ASM1688926v1	NZ_CP069490.1	plasmid	11357	10	CP069490.1	conjugative	0	CP069490.1	Escherichia coli	FDAARGOS_1264	Pseudomonadota	Gammaproteobacteria	Homo sapiens	NA	Humans	Escherichia	11357	9406	0.828211675618561	11	9430	0.830324909747292	0	0	0	0	0	0	0	0	0	0	0	0	4995060	0.00227364636260626	4.05526362578418	-Inf
GCF_016889265.1_ASM1688926v1	NZ_CP069491.1	plasmid	9318	10	CP069491.1	non-mobilizable	0	CP069491.1	Escherichia coli	FDAARGOS_1264	Pseudomonadota	Gammaproteobacteria	Homo sapiens	NA	Humans	Escherichia	9318	8218	0.881948916076411	14	8237	0.883987980253273	0	0	0	0	0	0	0	0	0	0	0	0	4995060	0.00186544305774105	3.9693227061122	-Inf
GCF_016889265.1_ASM1688926v1	NZ_CP069492.1	plasmid	5251	6	CP069492.1	mobilizable	0	CP069492.1	Escherichia coli	FDAARGOS_1264	Pseudomonadota	Gammaproteobacteria	Homo sapiens	NA	Humans	Escherichia	5251	3791	0.721957722338602	7	3837	0.730717958484098	0	0	0	0	0	0	0	0	0	0	0	0	4995060	0.00105123862376028	3.72024201828706	-Inf
GCF_016889265.1_ASM1688926v1	NZ_CP069493.1	plasmid	5219	9	CP069493.1	mobilizable	0	CP069493.1	Escherichia coli	FDAARGOS_1264	Pseudomonadota	Gammaproteobacteria	Homo sapiens	NA	Humans	Escherichia	5219	2565	0.491473462349109	9	2565	0.491473462349109	0	0	0	0	0	0	0	0	0	0	0	0	4995060	0.00104483229430678	3.71758729685546	-Inf
GCF_016889265.1_ASM1688926v1	NZ_CP069494.1	plasmid	1549	2	CP069494.1	mobilizable	0	CP069494.1	Escherichia coli	FDAARGOS_1264	Pseudomonadota	Gammaproteobacteria	Homo sapiens	NA	Humans	Escherichia	1549	603	0.389283408650742	2	603	0.389283408650742	0	0	0	0	0	0	0	0	0	0	0	0	4995060	0.000310106385108487	3.19005141775921	-Inf
GCF_004799605.1_ASM479960v1	NZ_CP038632.1	plasmid	148406	141	CP038632.1	non-mobilizable	17	CP038632.1	Halobacterium salinarum	91-R6	Euryarchaeota	Stenosarchaea group	NA	DSM:3754	Unannotated	Halobacterium	148406	125863	0.848099133458216	154	126129	0.849891513820196	0	0	0	0	0	0	0	0	0	0	0	0	2178608	0.0681196433686097	5.17145145966414	1.23044892137827
GCF_004799605.1_ASM479960v1	NZ_CP038633.1	plasmid	102666	87	CP038633.1	non-mobilizable	0	CP038633.1	Halobacterium salinarum	91-R6	Euryarchaeota	Stenosarchaea group	NA	DSM:3754	Unannotated	Halobacterium	102666	83300	0.81136890499289	97	83408	0.812420859875713	0	0	0	0	0	0	0	0	0	0	0	0	2178608	0.0471245859741633	5.01142664167759	-Inf
GCF_010729665.1_ASM1072966v1	NZ_AP022611.1	plasmid	228287	197	AP022611.1	mobilizable	0	AP022611.1	Mycolicibacterium madagascariense	JCM 13574	Terrabacteria group	Actinomycetota	NA	NA	Unannotated	Mycolicibacterium	228287	197021	0.863040821422157	203	197347	0.864468848423257	0	0	0	0	0	0	0	0	0	0	0	0	5712088	0.0399655957681324	5.35848118092074	-Inf
GCF_029714265.1_ASM2971426v1	NZ_CP121653.1	megaplasmid	2831118	2459	CP121653.1	non-mobilizable	385	CP121653.1	Rhizobium sp. CB3171	CB3171	Pseudomonadota	Alphaproteobacteria	Calliandra calothyrsus	NA	Plants	Rhizobium	2831118	2475776	0.874487040102179	2548	2478687	0.875515255810602	0	0	0	0	0	0	0	0	0	0	0	0	3969977	0.713132091193475	6.45195797098322	2.5854607295085
GCF_029714265.1_ASM2971426v1	NZ_CP121654.1	megaplasmid	540349	429	CP121654.1	conjugative	69	CP121654.1	Rhizobium sp. CB3171	CB3171	Pseudomonadota	Alphaproteobacteria	Calliandra calothyrsus	NA	Plants	Rhizobium	540349	433798	0.802810775998475	471	434609	0.804311657835954	0	0	0	0	0	0	0	0	0	0	0	0	3969977	0.136108848993332	5.73267435207502	1.83884909073726
GCF_029714265.1_ASM2971426v1	NZ_CP121655.1	plasmid	212457	174	CP121655.1	conjugative	5	CP121655.1	Rhizobium sp. CB3171	CB3171	Pseudomonadota	Alphaproteobacteria	Calliandra calothyrsus	NA	Plants	Rhizobium	212457	172969	0.814136507622719	208	173517	0.816715853090272	0	0	0	0	0	0	0	0	0	0	0	0	3969977	0.0535159271703589	5.32727104472792	0.698970004336019
GCF_029714265.1_ASM2971426v1	NZ_CP121656.1	plasmid	186301	148	CP121656.1	conjugative	2	CP121656.1	Rhizobium sp. CB3171	CB3171	Pseudomonadota	Alphaproteobacteria	Calliandra calothyrsus	NA	Plants	Rhizobium	186301	153836	0.82573899227594	173	154326	0.82836914455639	0	0	0	0	0	0	0	0	0	0	0	0	3969977	0.0469274759022533	5.27021518604663	0.301029995663981
GCF_029714265.1_ASM2971426v1	NZ_CP121657.1	plasmid	101253	83	CP121657.1	non-mobilizable	0	CP121657.1	Rhizobium sp. CB3171	CB3171	Pseudomonadota	Alphaproteobacteria	Calliandra calothyrsus	NA	Plants	Rhizobium	101253	82673	0.816499264219332	93	82827	0.818020206808687	0	0	0	0	0	0	0	0	0	0	0	0	3969977	0.0255046817651588	5.00540789968072	-Inf
GCF_029714265.1_ASM2971426v1	NZ_CP121658.1	plasmid	35209	42	CP121658.1	non-mobilizable	1	CP121658.1	Rhizobium sp. CB3171	CB3171	Pseudomonadota	Alphaproteobacteria	Calliandra calothyrsus	NA	Plants	Rhizobium	35209	28056	0.79684171660655	42	28086	0.797693771478883	0	0	0	0	0	0	0	0	0	0	0	0	3969977	0.00886881712412944	4.5466536904877	0
GCF_026410925.1_ASM2641092v1	NZ_CP112973.1	plasmid	188763	158	CP112973.1	non-mobilizable	2	CP112973.1	Halovenus salina	JCM 30072	Euryarchaeota	Stenosarchaea group	NA	Isla Bacuta saltern	Earth	Halovenus	188763	145017	0.768249074235947	193	145255	0.769509914548932	0	0	0	0	0	0	0	0	0	0	0	0	3328418	0.0567125282942227	5.27591687094413	0.301029995663981
GCF_026410925.1_ASM2641092v1	NZ_CP112974.1	plasmid	135744	98	CP112974.1	non-mobilizable	1	CP112974.1	Halovenus salina	JCM 30072	Euryarchaeota	Stenosarchaea group	NA	Isla Bacuta saltern	Earth	Halovenus	135744	105455	0.776866749174917	108	105762	0.779128359264498	0	0	0	0	0	0	0	0	0	0	0	0	3328418	0.0407833391118543	5.13272064250045	0
GCF_026410925.1_ASM2641092v1	NZ_CP112975.1	plasmid	117008	97	CP112975.1	non-mobilizable	0	CP112975.1	Halovenus salina	JCM 30072	Euryarchaeota	Stenosarchaea group	NA	Isla Bacuta saltern	Earth	Halovenus	117008	84101	0.718762819636264	111	84371	0.721070354163818	0	0	0	0	0	0	0	0	0	0	0	0	3328418	0.0351542384400036	5.06821555608017	-Inf
GCF_009708295.1_ASM970829v1	NZ_CP038892.1	plasmid	158589	193	CP038892.1	non-mobilizable	0	CP038892.1	Piscirickettsia salmonis	Psal-005	Pseudomonadota	Gammaproteobacteria	Salmo salar	NA	Animals	Piscirickettsia	158589	124995	0.788169419064374	225	125476	0.791202416308823	0	0	0	0	0	0	0	0	0	0	0	0	3165215	0.0501037054354917	5.20027306062991	-Inf
GCF_014524505.1_ASM1452450v1	NZ_CP048651.1	plasmid	161986	152	CP048651.1	conjugative	7	CP048651.1	Enterobacter roggenkampii	Ecl_20_981	Pseudomonadota	Gammaproteobacteria	NA	Medical waste water	Human-impacted	Enterobacter	161986	139757	0.862772091415308	168	140191	0.865451335300581	0	0	0	0	0	0	0	0	0	0	0	0	5080469	0.0318840642468245	5.20947748129891	0.845098040014257
GCF_014524505.1_ASM1452450v1	NZ_CP048652.1	plasmid	3725	4	CP048652.1	non-mobilizable	0	CP048652.1	Enterobacter roggenkampii	Ecl_20_981	Pseudomonadota	Gammaproteobacteria	NA	Medical waste water	Human-impacted	Enterobacter	3725	2079	0.558120805369128	4	2079	0.558120805369128	0	0	0	0	0	0	0	0	0	0	0	0	5080469	0.000733200025430723	3.57112627708431	-Inf
GCF_014524505.1_ASM1452450v1	NZ_CP048653.1	plasmid	4782	5	CP048653.1	mobilizable	0	CP048653.1	Enterobacter roggenkampii	Ecl_20_981	Pseudomonadota	Gammaproteobacteria	NA	Medical waste water	Human-impacted	Enterobacter	4782	1970	0.411961522375575	6	1970	0.411961522375575	0	0	0	0	0	0	0	0	0	0	0	0	5080469	0.000941251683653615	3.67960957177976	-Inf
GCF_000445425.4_ASM44542v4	NZ_CP010328.2	plasmid	30673	26	CP010328.2	non-mobilizable	0	CP010328.2	Borrelia miyamotoi LB-2001	LB-2001	Spirochaetota	Spirochaetia	Ixodes scapularis	blood of infected SCID mice	Animals	Borrelia	30673	23717	0.773220747889023	28	23759	0.774590030319825	0	0	0	0	0	0	0	0	0	0	0	0	907293	0.0338071604211649	4.48675625461727	-Inf
GCF_014621695.1_ASM1462169v1	NZ_CP061282.1	plasmid	361615	254	CP061282.1	non-mobilizable	0	CP061282.1	Streptomyces xanthii	CRXT-Y-14	Terrabacteria group	Actinomycetota	NA	leaf	Plants	Streptomyces	361615	334494	0.925000345671502	256	334901	0.926125852080251	0	0	0	0	0	0	0	0	0	0	0	0	7867709	0.0459619185203723	5.55824643696404	-Inf
GCF_014621695.1_ASM1462169v1	NZ_CP061283.1	plasmid	125386	145	CP061283.1	non-mobilizable	0	CP061283.1	Streptomyces xanthii	CRXT-Y-14	Terrabacteria group	Actinomycetota	NA	leaf	Plants	Streptomyces	125386	102695	0.81903083278835	145	102868	0.820410572153191	0	0	0	0	0	0	0	0	0	0	0	0	7867709	0.0159367866808495	5.09824904796062	-Inf
GCF_016944775.1_ASM1694477v1	NZ_CP063519.1	plasmid	39385	34	CP063519.1	non-mobilizable	2	CP063519.1	Escherichia coli	EH01-18-02	Pseudomonadota	Gammaproteobacteria	Homo sapiens	rectal swab	Humans	Escherichia	39385	31536	0.800710930557319	43	31739	0.80586517709788	0	0	0	0	0	0	0	0	0	0	0	0	4805989	0.00819498338427325	4.59533084980534	0.301029995663981
GCF_016944775.1_ASM1694477v1	NZ_CP063520.1	plasmid	7397	7	CP063520.1	non-mobilizable	0	CP063520.1	Escherichia coli	EH01-18-02	Pseudomonadota	Gammaproteobacteria	Homo sapiens	rectal swab	Humans	Escherichia	7397	5889	0.796133567662566	7	5889	0.796133567662566	0	0	0	0	0	0	0	0	0	0	0	0	4805989	0.00153912129220437	3.86905561870191	-Inf
GCF_016944775.1_ASM1694477v1	NZ_CP063521.1	plasmid	24093	35	CP063521.1	conjugative	0	CP063521.1	Escherichia coli	EH01-18-02	Pseudomonadota	Gammaproteobacteria	Homo sapiens	rectal swab	Humans	Escherichia	24093	20087	0.833727638733242	35	20151	0.83638401195368	0	0	0	0	0	0	0	0	0	0	0	0	4805989	0.00501312008828984	4.38189088062626	-Inf
GCF_016944775.1_ASM1694477v1	NZ_CP063522.1	plasmid	56996	52	CP063522.1	mobilizable	2	CP063522.1	Escherichia coli	EH01-18-02	Pseudomonadota	Gammaproteobacteria	Homo sapiens	rectal swab	Humans	Escherichia	56996	46670	0.818829391536248	61	46740	0.820057547898098	0	0	0	0	0	0	0	0	0	0	0	0	4805989	0.0118593696323483	4.75584437779733	0.301029995663981
GCF_016944775.1_ASM1694477v1	NZ_CP063523.1	plasmid	2046	1	CP063523.1	mobilizable	0	CP063523.1	Escherichia coli	EH01-18-02	Pseudomonadota	Gammaproteobacteria	Homo sapiens	rectal swab	Humans	Escherichia	2046	1407	0.687683284457478	2	1407	0.687683284457478	0	0	0	0	0	0	0	0	0	0	0	0	4805989	0.000425718827071806	3.31090562937614	-Inf
GCF_016944775.1_ASM1694477v1	NZ_CP063524.1	plasmid	1580	1	CP063524.1	mobilizable	0	CP063524.1	Escherichia coli	EH01-18-02	Pseudomonadota	Gammaproteobacteria	Homo sapiens	rectal swab	Humans	Escherichia	1580	477	0.301898734177215	1	477	0.301898734177215	0	0	0	0	0	0	0	0	0	0	0	0	4805989	0.000328756474473828	3.19865708695442	-Inf
GCF_017723895.1_ASM1772389v1	NZ_CP072267.1	plasmid	26620	28	CP072267.1	conjugative	0	CP072267.1	Xanthomonas citri pv. glycines	CFBP7119	Pseudomonadota	Gammaproteobacteria	Glycine max	NA	Plants	Xanthomonas	26620	22375	0.84053343350864	32	22403	0.841585274229902	0	0	0	0	0	0	0	0	0	0	0	0	5506719	0.00483409449438041	4.42520805113866	-Inf
GCF_017723895.1_ASM1772389v1	NZ_CP072266.1	plasmid	47683	56	CP072266.1	non-mobilizable	0	CP072266.1	Xanthomonas citri pv. glycines	CFBP7119	Pseudomonadota	Gammaproteobacteria	Glycine max	NA	Plants	Xanthomonas	47683	38471	0.806807457584464	60	38544	0.80833840152675	0	0	0	0	0	0	0	0	0	0	0	0	5506719	0.00865905814333363	4.67836357144818	-Inf
GCF_016756095.1_ASM1675609v1	NZ_AP024242.1	plasmid	24567	22	AP024242.1	non-mobilizable	1	AP024242.1	Mycobacterium intracellulare	M002	Terrabacteria group	Actinomycetota	Homo sapiens	sputum	Humans	Mycobacterium	24567	20807	0.846949159441527	22	20829	0.847844669678837	0	0	0	0	0	0	0	0	0	0	0	0	5464983	0.00449534792697434	4.39035212583322	0
GCF_000794125.2_ASM79412v2	NZ_CP114382.1	plasmid	8731	11	CP114382.1	non-mobilizable	0	CP114382.1	Acinetobacter baumannii	AB6870155	Pseudomonadota	Gammaproteobacteria	Homo sapiens	Human sputum	Humans	Acinetobacter	8731	6445	0.738174321383576	11	6468	0.740808612988203	0	0	0	0	0	0	0	0	0	0	0	0	3990368	0.00218801874914795	3.9410639882199	-Inf
GCF_000794125.2_ASM79412v2	NZ_CP114383.1	plasmid	2343	2	CP114383.1	non-mobilizable	0	CP114383.1	Acinetobacter baumannii	AB6870155	Pseudomonadota	Gammaproteobacteria	Homo sapiens	Human sputum	Humans	Acinetobacter	2343	1341	0.572343149807939	2	1341	0.572343149807939	0	0	0	0	0	0	0	0	0	0	0	0	3990368	0.000587163890648682	3.36977228859696	-Inf
GCF_000794125.2_ASM79412v2	NZ_CP114384.1	plasmid	1887	3	CP114384.1	non-mobilizable	0	CP114384.1	Acinetobacter baumannii	AB6870155	Pseudomonadota	Gammaproteobacteria	Homo sapiens	Human sputum	Humans	Acinetobacter	1887	1488	0.788553259141494	3	1500	0.794912559618442	0	0	0	0	0	0	0	0	0	0	0	0	3990368	0.000472888716028196	3.27577190016493	-Inf
GCF_028225315.1_ASM2822531v1	NZ_CP107484.1	plasmid	205636	203	CP107484.1	conjugative	8	CP107484.1	Klebsiella pneumoniae	CRKP_8	Pseudomonadota	Gammaproteobacteria	Homo sapiens	sputum	Humans	Klebsiella	205636	173916	0.845746853663755	229	174298	0.847604505047754	0	0	0	0	0	0	0	0	0	0	0	0	5464810	0.0376291215980062	5.31309914744736	0.903089986991944
GCF_028225315.1_ASM2822531v1	NZ_CP107485.1	plasmid	154720	179	CP107485.1	conjugative	1	CP107485.1	Klebsiella pneumoniae	CRKP_8	Pseudomonadota	Gammaproteobacteria	Homo sapiens	sputum	Humans	Klebsiella	154720	127752	0.82569803516029	209	128278	0.82909772492244	0	0	0	0	0	0	0	0	0	0	0	0	5464810	0.0283120547649415	5.18954645673893	0
GCF_028225315.1_ASM2822531v1	NZ_CP107486.1	plasmid	10060	13	CP107486.1	mobilizable	0	CP107486.1	Klebsiella pneumoniae	CRKP_8	Pseudomonadota	Gammaproteobacteria	Homo sapiens	sputum	Humans	Klebsiella	10060	7491	0.744632206759443	13	7509	0.746421471172962	0	0	0	0	0	0	0	0	0	0	0	0	5464810	0.00184086912445263	4.00259798071991	-Inf
GCF_028225315.1_ASM2822531v1	NZ_CP107487.1	plasmid	5596	10	CP107487.1	mobilizable	0	CP107487.1	Klebsiella pneumoniae	CRKP_8	Pseudomonadota	Gammaproteobacteria	Homo sapiens	sputum	Humans	Klebsiella	5596	3240	0.578984989278056	10	3276	0.58541815582559	0	0	0	0	0	0	0	0	0	0	0	0	5464810	0.0010240063240991	3.74787770581979	-Inf
GCF_002258005.2_ASM225800v2	NZ_CP043363.1	plasmid	131027	125	CP043363.1	conjugative	0	CP043363.1	Klebsiella pneumoniae	WCHKP085104	Pseudomonadota	Gammaproteobacteria	Homo sapiens	NA	Humans	Klebsiella	131027	108773	0.830157143184229	147	108992	0.831828554420081	0	0	0	0	0	0	0	0	0	0	0	0	5168293	0.025352084334228	5.11736079750903	-Inf
GCF_002258005.2_ASM225800v2	NZ_CP043364.1	plasmid	127885	141	CP043364.1	conjugative	1	CP043364.1	Klebsiella pneumoniae	WCHKP085104	Pseudomonadota	Gammaproteobacteria	Homo sapiens	NA	Humans	Klebsiella	127885	104805	0.819525354810963	154	104989	0.820964147476248	0	0	0	0	0	0	0	0	0	0	0	0	5168293	0.0247441466650594	5.10681960781516	0
GCF_003324875.1_ASM332487v1	NZ_CP030006.1	plasmid	67730	69	CP030006.1	conjugative	0	CP030006.1	Salmonella enterica subsp. enterica serovar Berta	SA20141895	Pseudomonadota	Gammaproteobacteria	NA	NA	Unannotated	Salmonella	67730	54543	0.80530045769969	74	54734	0.808120478369999	0	0	0	0	0	0	0	0	0	0	0	0	4725468	0.0143329718876522	4.83078107560636	-Inf
GCF_000298435.2_ASM29843v2	NC_018636.1	plasmid	7491	6	018636.1	non-mobilizable	0	018636.1	Chlamydia psittaci MN	MN	PVC group	Chlamydiota	Homo sapiens	throat of humans with an influenza-like infection	Humans	Chlamydia	7491	6967	0.930049392604459	8	6978	0.931517821385663	0	0	0	0	0	0	0	0	0	0	0	0	1168490	0.0064108379190237	3.87453979707101	-Inf
GCF_027944915.1_ASM2794491v1	NZ_CP116170.1	plasmid	90243	92	CP116170.1	conjugative	0	CP116170.1	Escherichia coli	DETEC-P1056	Pseudomonadota	Gammaproteobacteria	NA	ICU patient rectal swab	Humans	Escherichia	90243	76234	0.844763582770963	108	76751	0.850492558979644	0	0	0	0	0	0	0	0	0	0	0	0	4804285	0.018783856494775	4.95541352438073	-Inf
GCF_027944915.1_ASM2794491v1	NZ_CP116171.1	plasmid	88352	96	CP116171.1	conjugative	2	CP116171.1	Escherichia coli	DETEC-P1056	Pseudomonadota	Gammaproteobacteria	NA	ICU patient rectal swab	Humans	Escherichia	88352	73530	0.832239224918508	98	73867	0.836053513219848	0	0	0	0	0	0	0	0	0	0	0	0	4804285	0.0183902495376523	4.94621638495917	0.301029995663981
GCF_027944915.1_ASM2794491v1	NZ_CP116172.1	plasmid	7559	9	CP116172.1	mobilizable	0	CP116172.1	Escherichia coli	DETEC-P1056	Pseudomonadota	Gammaproteobacteria	NA	ICU patient rectal swab	Humans	Escherichia	7559	3581	0.473739912686863	9	3594	0.475459716893769	0	0	0	0	0	0	0	0	0	0	0	0	4804285	0.00157338709089906	3.87846434534147	-Inf
GCF_027944915.1_ASM2794491v1	NZ_CP116173.1	plasmid	5728	6	CP116173.1	mobilizable	0	CP116173.1	Escherichia coli	DETEC-P1056	Pseudomonadota	Gammaproteobacteria	NA	ICU patient rectal swab	Humans	Escherichia	5728	4707	0.821752793296089	6	4707	0.821752793296089	0	0	0	0	0	0	0	0	0	0	0	0	4804285	0.00119226898487496	3.7580030092998	-Inf
GCF_027944915.1_ASM2794491v1	NZ_CP116174.1	plasmid	4296	3	CP116174.1	mobilizable	0	CP116174.1	Escherichia coli	DETEC-P1056	Pseudomonadota	Gammaproteobacteria	NA	ICU patient rectal swab	Humans	Escherichia	4296	3423	0.796787709497207	3	3423	0.796787709497207	0	0	0	0	0	0	0	0	0	0	0	0	4804285	0.00089420173865622	3.6330642726915	-Inf
GCF_027944915.1_ASM2794491v1	NZ_CP116175.1	plasmid	1985	1	CP116175.1	non-mobilizable	0	CP116175.1	Escherichia coli	DETEC-P1056	Pseudomonadota	Gammaproteobacteria	NA	ICU patient rectal swab	Humans	Escherichia	1985	558	0.281108312342569	1	558	0.281108312342569	0	0	0	0	0	0	0	0	0	0	0	0	4804285	0.000413172823843715	3.29776051109913	-Inf
GCF_002951915.1_ASM295191v1	NZ_CP019656.1	plasmid	103273	113	CP019656.1	mobilizable	0	CP019656.1	Paenibacillus larvae subsp. larvae	Eric_III	Terrabacteria group	Bacillota	honeybees	foul brood	Animals	Paenibacillus	103273	84193	0.815246966777377	116	84479	0.818016325661112	0	0	0	0	0	0	0	0	0	0	0	0	4489122	0.0230051667118871	5.0139867931197	-Inf
GCF_002951915.1_ASM295191v1	NZ_CP019657.1	plasmid	60868	58	CP019657.1	mobilizable	1	CP019657.1	Paenibacillus larvae subsp. larvae	Eric_III	Terrabacteria group	Bacillota	honeybees	foul brood	Animals	Paenibacillus	60868	47654	0.782907274758494	67	47734	0.784221594269567	0	0	0	0	0	0	0	0	0	0	0	0	4489122	0.0135589988420898	4.78438903194467	0
GCF_002951915.1_ASM295191v1	NZ_CP019658.1	plasmid	48714	51	CP019658.1	mobilizable	1	CP019658.1	Paenibacillus larvae subsp. larvae	Eric_III	Terrabacteria group	Bacillota	honeybees	foul brood	Animals	Paenibacillus	48714	38315	0.786529539762697	55	38353	0.787309602988874	0	0	0	0	0	0	0	0	0	0	0	0	4489122	0.0108515651835704	4.68765379178906	0
GCF_021655765.1_ASM2165576v1	NZ_CP081932.1	plasmid	101897	92	CP081932.1	non-mobilizable	17	CP081932.1	Riemerella anatipestifer	20200501E2-1	FCB group	Bacteroidota/Chlorobiota group	goose	Epidemic materials	Livestock	Riemerella	101897	94023	0.922725889869182	94	94139	0.923864294336438	0	0	0	0	0	0	0	0	0	0	0	0	2093572	0.0486713616727774	5.0081613979159	1.23044892137827
GCF_013635255.1_ASM1363525v1	NZ_CP058188.1	plasmid	169857	158	CP058188.1	conjugative	5	CP058188.1	Enterobacter hormaechei	RHBSTW-00016	Pseudomonadota	Gammaproteobacteria	NA	Wastewater influent sample	Human-impacted	Enterobacter	169857	146291	0.861259765567507	190	146893	0.864803923300188	0	0	0	0	0	0	0	0	0	0	0	0	4794265	0.0354292055195113	5.23008344934399	0.698970004336019
GCF_013635255.1_ASM1363525v1	NZ_CP058189.1	plasmid	67584	74	CP058189.1	non-mobilizable	4	CP058189.1	Enterobacter hormaechei	RHBSTW-00016	Pseudomonadota	Gammaproteobacteria	NA	Wastewater influent sample	Human-impacted	Enterobacter	67584	59887	0.886112097537879	76	60135	0.889781605113636	0	0	0	0	0	0	0	0	0	0	0	0	4794265	0.0140968427902922	4.82984389218168	0.602059991327962
GCF_013635255.1_ASM1363525v1	NZ_CP058190.1	plasmid	2495	3	CP058190.1	mobilizable	0	CP058190.1	Enterobacter hormaechei	RHBSTW-00016	Pseudomonadota	Gammaproteobacteria	NA	Wastewater influent sample	Human-impacted	Enterobacter	2495	606	0.242885771543086	3	606	0.242885771543086	0	0	0	0	0	0	0	0	0	0	0	0	4794265	0.000520413452322723	3.39707054995941	-Inf
GCF_001889105.1_ASM188910v1	NZ_CP013108.1	plasmid	222756	213	CP013108.1	conjugative	9	CP013108.1	Sinorhizobium americanum	CFNEI 73	Pseudomonadota	Alphaproteobacteria	Vachellia farnesiana	NA	Plants	Sinorhizobium	222756	183239	0.822599615723033	228	183598	0.824211244590494	0	0	0	0	0	0	0	0	0	0	0	0	3764724	0.0591692777478508	5.34782941071923	0.954242509439325
GCF_001889105.1_ASM188910v1	NZ_CP013109.1	megaplasmid	586526	462	CP013109.1	conjugative	50	CP013109.1	Sinorhizobium americanum	CFNEI 73	Pseudomonadota	Alphaproteobacteria	Vachellia farnesiana	NA	Plants	Sinorhizobium	586526	466134	0.794737147202341	527	467231	0.796607482021257	0	0	0	0	0	0	0	0	0	0	0	0	3764724	0.155795218985509	5.76828726863612	1.69897000433602
GCF_001889105.1_ASM188910v1	NZ_CP013110.1	megaplasmid	2177502	1913	CP013110.1	conjugative	288	CP013110.1	Sinorhizobium americanum	CFNEI 73	Pseudomonadota	Alphaproteobacteria	Vachellia farnesiana	NA	Plants	Sinorhizobium	2177502	1921684	0.882517673921769	1981	1924177	0.883662563800171	0	0	0	0	0	0	0	0	0	0	0	0	3764724	0.578396185218359	6.33795856257227	2.45939248775923
GCF_020099255.1_ASM2009925v1	NZ_CP083644.1	plasmid	298988	299	CP083644.1	conjugative	5	CP083644.1	Enterobacter bugandensis	FDAARGOS_1496	Pseudomonadota	Gammaproteobacteria	NA	NA	Unannotated	Enterobacter	298988	246653	0.824959530148367	325	247239	0.826919475029098	0	0	0	0	0	0	0	0	0	0	0	0	4723885	0.0632928193637229	5.47565375809578	0.698970004336019
GCF_016757675.1_ASM1675767v1	NZ_CP068409.1	plasmid	10695	12	CP068409.1	mobilizable	0	CP068409.1	Lacticaseibacillus paracasei subsp. tolerans	S-NA5	Terrabacteria group	Bacillota	NA	fermented milk	Food	Lacticaseibacillus	10695	7993	0.747358578775129	12	8037	0.751472650771388	0	0	0	0	0	0	0	0	0	0	0	0	3102338	0.00344739999316644	4.02918078890755	-Inf
GCF_016757675.1_ASM1675767v1	NZ_CP068410.1	plasmid	8224	6	CP068410.1	non-mobilizable	1	CP068410.1	Lacticaseibacillus paracasei subsp. tolerans	S-NA5	Terrabacteria group	Bacillota	NA	fermented milk	Food	Lacticaseibacillus	8224	6554	0.79693579766537	10	6573	0.799246108949416	0	0	0	0	0	0	0	0	0	0	0	0	3102338	0.00265090393116417	3.9150831016512	0
GCF_016757675.1_ASM1675767v1	NZ_CP068411.1	plasmid	6158	4	CP068411.1	non-mobilizable	3	CP068411.1	Lacticaseibacillus paracasei subsp. tolerans	S-NA5	Terrabacteria group	Bacillota	NA	fermented milk	Food	Lacticaseibacillus	6158	5273	0.856284507957129	8	5273	0.856284507957129	0	0	0	0	0	0	0	0	0	0	0	0	3102338	0.00198495457297045	3.78943968456718	0.477121254719662
GCF_016757675.1_ASM1675767v1	NZ_CP068412.1	plasmid	5608	6	CP068412.1	non-mobilizable	3	CP068412.1	Lacticaseibacillus paracasei subsp. tolerans	S-NA5	Terrabacteria group	Bacillota	NA	fermented milk	Food	Lacticaseibacillus	5608	4433	0.790477888730385	7	4476	0.798145506419401	0	0	0	0	0	0	0	0	0	0	0	0	3102338	0.00180766892582304	3.7488080049586	0.477121254719662
GCF_016757675.1_ASM1675767v1	NZ_CP068413.1	plasmid	4469	3	CP068413.1	non-mobilizable	0	CP068413.1	Lacticaseibacillus paracasei subsp. tolerans	S-NA5	Terrabacteria group	Bacillota	NA	fermented milk	Food	Lacticaseibacillus	4469	3380	0.756321324681137	4	3384	0.757216379503245	0	0	0	0	0	0	0	0	0	0	0	0	3102338	0.00144052646745777	3.65021035466036	-Inf
GCF_016757675.1_ASM1675767v1	NZ_CP068414.1	plasmid	2087	2	CP068414.1	non-mobilizable	0	CP068414.1	Lacticaseibacillus paracasei subsp. tolerans	S-NA5	Terrabacteria group	Bacillota	NA	fermented milk	Food	Lacticaseibacillus	2087	1344	0.643986583612841	3	1344	0.643986583612841	0	0	0	0	0	0	0	0	0	0	0	0	3102338	0.000672718446539352	3.31952244906545	-Inf
GCF_016757675.1_ASM1675767v1	NZ_CP068415.1	plasmid	1979	1	CP068415.1	non-mobilizable	0	CP068415.1	Lacticaseibacillus paracasei subsp. tolerans	S-NA5	Terrabacteria group	Bacillota	NA	fermented milk	Food	Lacticaseibacillus	1979	1906	0.96311268317332	2	1926	0.97321879737241	0	0	0	0	0	0	0	0	0	0	0	0	3102338	0.000637905992190406	3.2964457942064	-Inf
GCF_026250525.1_ASM2625052v1	NZ_CP111044.1	megaplasmid	641076	493	CP111044.1	non-mobilizable	37	CP111044.1	Chondrinema litorale	WSW3-B12	FCB group	Bacteroidota/Chlorobiota group	Seaweed	NA	Water	Chondrinema	641076	561483	0.875844673642439	502	562034	0.87670416612071	0	0	0	0	0	0	0	0	0	0	0	0	4938441	0.129813437074575	5.80690951847995	1.568201724067
GCF_026250525.1_ASM2625052v1	NZ_CP111045.1	megaplasmid	524470	405	CP111045.1	non-mobilizable	27	CP111045.1	Chondrinema litorale	WSW3-B12	FCB group	Bacteroidota/Chlorobiota group	Seaweed	NA	Water	Chondrinema	524470	453914	0.865471809636395	412	454290	0.866188723854558	0	0	0	0	0	0	0	0	0	0	0	0	4938441	0.106201532021948	5.719720651334	1.43136376415899
GCF_026250525.1_ASM2625052v1	NZ_CP111046.1	plasmid	338635	248	CP111046.1	non-mobilizable	0	CP111046.1	Chondrinema litorale	WSW3-B12	FCB group	Bacteroidota/Chlorobiota group	Seaweed	NA	Water	Chondrinema	338635	300218	0.886553368671283	249	300408	0.887114444756153	0	0	0	0	0	0	0	0	0	0	0	0	4938441	0.0685712353351999	5.52973184308573	-Inf
GCF_026250525.1_ASM2625052v1	NZ_CP111047.1	plasmid	309758	224	CP111047.1	non-mobilizable	16	CP111047.1	Chondrinema litorale	WSW3-B12	FCB group	Bacteroidota/Chlorobiota group	Seaweed	NA	Water	Chondrinema	309758	279362	0.901871783779596	225	279669	0.902862880054752	0	0	0	0	0	0	0	0	0	0	0	0	4938441	0.0627238434153612	5.49102253154847	1.20411998265592
GCF_026250525.1_ASM2625052v1	NZ_CP111048.1	plasmid	304534	213	CP111048.1	non-mobilizable	18	CP111048.1	Chondrinema litorale	WSW3-B12	FCB group	Bacteroidota/Chlorobiota group	Seaweed	NA	Water	Chondrinema	304534	274267	0.900612082723111	215	274480	0.901311512015079	0	0	0	0	0	0	0	0	0	0	0	0	4938441	0.0616660197013592	5.4836357869133	1.25527250510331
GCF_026250525.1_ASM2625052v1	NZ_CP111049.1	plasmid	267758	214	CP111049.1	non-mobilizable	16	CP111049.1	Chondrinema litorale	WSW3-B12	FCB group	Bacteroidota/Chlorobiota group	Seaweed	NA	Water	Chondrinema	267758	238986	0.892544760567378	214	239199	0.893340255006386	0	0	0	0	0	0	0	0	0	0	0	0	4938441	0.0542191351481166	5.42774245542902	1.20411998265592
GCF_026250525.1_ASM2625052v1	NZ_CP111050.1	plasmid	238141	177	CP111050.1	non-mobilizable	10	CP111050.1	Chondrinema litorale	WSW3-B12	FCB group	Bacteroidota/Chlorobiota group	Seaweed	NA	Water	Chondrinema	238141	209143	0.878231803847301	177	209199	0.878466958650547	0	0	0	0	0	0	0	0	0	0	0	0	4938441	0.0482218983683312	5.37683417298095	1
GCF_026250525.1_ASM2625052v1	NZ_CP111051.1	plasmid	231362	169	CP111051.1	non-mobilizable	8	CP111051.1	Chondrinema litorale	WSW3-B12	FCB group	Bacteroidota/Chlorobiota group	Seaweed	NA	Water	Chondrinema	231362	204126	0.882279717498984	169	204252	0.882824318600289	0	0	0	0	0	0	0	0	0	0	0	0	4938441	0.0468491979553871	5.36429202987278	0.903089986991944
GCF_026250525.1_ASM2625052v1	NZ_CP111052.1	plasmid	223690	172	CP111052.1	non-mobilizable	12	CP111052.1	Chondrinema litorale	WSW3-B12	FCB group	Bacteroidota/Chlorobiota group	Seaweed	NA	Water	Chondrinema	223690	192208	0.859260583843712	178	192356	0.859922213777996	0	0	0	0	0	0	0	0	0	0	0	0	4938441	0.0452956712452371	5.34964656951508	1.07918124604762
GCF_026250525.1_ASM2625052v1	NZ_CP111053.1	plasmid	218105	185	CP111053.1	non-mobilizable	13	CP111053.1	Chondrinema litorale	WSW3-B12	FCB group	Bacteroidota/Chlorobiota group	Seaweed	NA	Water	Chondrinema	218105	188386	0.863739941771165	185	188430	0.863941679466312	0	0	0	0	0	0	0	0	0	0	0	0	4938441	0.0441647475387476	5.33866562178007	1.11394335230684
GCF_026250525.1_ASM2625052v1	NZ_CP111054.1	plasmid	189370	148	CP111054.1	non-mobilizable	8	CP111054.1	Chondrinema litorale	WSW3-B12	FCB group	Bacteroidota/Chlorobiota group	Seaweed	NA	Water	Chondrinema	189370	170776	0.901811268944395	148	170985	0.902914928446956	0	0	0	0	0	0	0	0	0	0	0	0	4938441	0.0383461096325743	5.27731117917403	0.903089986991944
GCF_026250525.1_ASM2625052v1	NZ_CP111055.1	plasmid	176344	150	CP111055.1	non-mobilizable	9	CP111055.1	Chondrinema litorale	WSW3-B12	FCB group	Bacteroidota/Chlorobiota group	Seaweed	NA	Water	Chondrinema	176344	149783	0.849379621648596	152	149980	0.850496756339881	0	0	0	0	0	0	0	0	0	0	0	0	4938441	0.0357084351114046	5.24636068764274	0.954242509439325
GCF_026250525.1_ASM2625052v1	NZ_CP111056.1	plasmid	171695	136	CP111056.1	non-mobilizable	3	CP111056.1	Chondrinema litorale	WSW3-B12	FCB group	Bacteroidota/Chlorobiota group	Seaweed	NA	Water	Chondrinema	171695	149159	0.868743993709776	139	149423	0.870281604007106	0	0	0	0	0	0	0	0	0	0	0	0	4938441	0.0347670449034422	5.23475764807864	0.477121254719662
GCF_026250525.1_ASM2625052v1	NZ_CP111057.1	plasmid	162594	116	CP111057.1	non-mobilizable	6	CP111057.1	Chondrinema litorale	WSW3-B12	FCB group	Bacteroidota/Chlorobiota group	Seaweed	NA	Water	Chondrinema	162594	145055	0.892130090901263	116	145158	0.892763570611462	0	0	0	0	0	0	0	0	0	0	0	0	4938441	0.0329241556191519	5.21110451533573	0.778151250383644
GCF_026250525.1_ASM2625052v1	NZ_CP111058.1	plasmid	152552	119	CP111058.1	non-mobilizable	11	CP111058.1	Chondrinema litorale	WSW3-B12	FCB group	Bacteroidota/Chlorobiota group	Seaweed	NA	Water	Chondrinema	152552	135522	0.888365934238817	120	135579	0.888739577324453	0	0	0	0	0	0	0	0	0	0	0	0	4938441	0.0308907203710645	5.18341790573962	1.04139268515823
GCF_026250525.1_ASM2625052v1	NZ_CP111059.1	plasmid	146538	125	CP111059.1	non-mobilizable	12	CP111059.1	Chondrinema litorale	WSW3-B12	FCB group	Bacteroidota/Chlorobiota group	Seaweed	NA	Water	Chondrinema	146538	129600	0.884412234369242	125	129693	0.885046882037424	0	0	0	0	0	0	0	0	0	0	0	0	4938441	0.0296729271444166	5.16595025984601	1.07918124604762
GCF_026250525.1_ASM2625052v1	NZ_CP111060.1	plasmid	139744	128	CP111060.1	non-mobilizable	6	CP111060.1	Chondrinema litorale	WSW3-B12	FCB group	Bacteroidota/Chlorobiota group	Seaweed	NA	Water	Chondrinema	139744	117678	0.842096977329975	128	117768	0.842741012136478	0	0	0	0	0	0	0	0	0	0	0	0	4938441	0.0282971893356628	5.14533317024125	0.778151250383644
GCF_026250525.1_ASM2625052v1	NZ_CP111061.1	plasmid	120999	114	CP111061.1	non-mobilizable	17	CP111061.1	Chondrinema litorale	WSW3-B12	FCB group	Bacteroidota/Chlorobiota group	Seaweed	NA	Water	Chondrinema	120999	105461	0.871585715584426	114	105630	0.872982421342325	0	0	0	0	0	0	0	0	0	0	0	0	4938441	0.0245014570387699	5.08278178109102	1.23044892137827
GCF_026250525.1_ASM2625052v1	NZ_CP111062.1	plasmid	105716	82	CP111062.1	non-mobilizable	1	CP111062.1	Chondrinema litorale	WSW3-B12	FCB group	Bacteroidota/Chlorobiota group	Seaweed	NA	Water	Chondrinema	105716	88331	0.835549964054637	84	88359	0.835814824624466	0	0	0	0	0	0	0	0	0	0	0	0	4938441	0.0214067556947628	5.02414072227284	0
GCF_026250525.1_ASM2625052v1	NZ_CP111063.1	plasmid	100318	72	CP111063.1	non-mobilizable	2	CP111063.1	Chondrinema litorale	WSW3-B12	FCB group	Bacteroidota/Chlorobiota group	Seaweed	NA	Water	Chondrinema	100318	89759	0.894744711816424	73	89814	0.895292968360613	0	0	0	0	0	0	0	0	0	0	0	0	4938441	0.0203136981893679	5.00137886521688	0.301029995663981
GCF_026250525.1_ASM2625052v1	NZ_CP111064.1	plasmid	96629	95	CP111064.1	non-mobilizable	0	CP111064.1	Chondrinema litorale	WSW3-B12	FCB group	Bacteroidota/Chlorobiota group	Seaweed	NA	Water	Chondrinema	96629	71205	0.736890581502447	97	71440	0.739322563619617	0	0	0	0	0	0	0	0	0	0	0	0	4938441	0.0195667013132282	4.98510748510979	-Inf
GCF_026250525.1_ASM2625052v1	NZ_CP111065.1	plasmid	86051	65	CP111065.1	non-mobilizable	0	CP111065.1	Chondrinema litorale	WSW3-B12	FCB group	Bacteroidota/Chlorobiota group	Seaweed	NA	Water	Chondrinema	86051	77071	0.895643281309921	67	77225	0.897432917688348	0	0	0	0	0	0	0	0	0	0	0	0	4938441	0.0174247297882064	4.93475592163579	-Inf
GCF_026250525.1_ASM2625052v1	NZ_CP111066.1	plasmid	74661	50	CP111066.1	non-mobilizable	1	CP111066.1	Chondrinema litorale	WSW3-B12	FCB group	Bacteroidota/Chlorobiota group	Seaweed	NA	Water	Chondrinema	74661	64985	0.870400878638111	51	65055	0.871338449793065	0	0	0	0	0	0	0	0	0	0	0	0	4938441	0.0151183339033513	4.87309380251466	0
GCF_026250525.1_ASM2625052v1	NZ_CP111067.1	plasmid	74085	48	CP111067.1	non-mobilizable	9	CP111067.1	Chondrinema litorale	WSW3-B12	FCB group	Bacteroidota/Chlorobiota group	Seaweed	NA	Water	Chondrinema	74085	66594	0.898886414253898	48	66627	0.899331848552338	0	0	0	0	0	0	0	0	0	0	0	0	4938441	0.0150016979042576	4.86973028521723	0.954242509439325
GCF_026250525.1_ASM2625052v1	NZ_CP111068.1	plasmid	45503	39	CP111068.1	non-mobilizable	0	CP111068.1	Chondrinema litorale	WSW3-B12	FCB group	Bacteroidota/Chlorobiota group	Seaweed	NA	Water	Chondrinema	45503	37415	0.822253477792673	40	37429	0.822561149814298	0	0	0	0	0	0	0	0	0	0	0	0	4938441	0.00921404143534366	4.65804003051415	-Inf
GCF_026250525.1_ASM2625052v1	NZ_CP111069.1	plasmid	37472	60	CP111069.1	non-mobilizable	0	CP111069.1	Chondrinema litorale	WSW3-B12	FCB group	Bacteroidota/Chlorobiota group	Seaweed	NA	Water	Chondrinema	37472	33717	0.899791844577284	60	33828	0.902754056362084	0	0	0	0	0	0	0	0	0	0	0	0	4938441	0.0075878197188141	4.57370687339227	-Inf
GCF_026250525.1_ASM2625052v1	NZ_CP111070.1	plasmid	15446	15	CP111070.1	non-mobilizable	0	CP111070.1	Chondrinema litorale	WSW3-B12	FCB group	Bacteroidota/Chlorobiota group	Seaweed	NA	Water	Chondrinema	15446	10101	0.653955716690405	15	10113	0.654732616858734	0	0	0	0	0	0	0	0	0	0	0	0	4938441	0.00312770771180622	4.18881603050235	-Inf
GCF_026250525.1_ASM2625052v1	NZ_CP111071.1	plasmid	10609	12	CP111071.1	non-mobilizable	0	CP111071.1	Chondrinema litorale	WSW3-B12	FCB group	Bacteroidota/Chlorobiota group	Seaweed	NA	Water	Chondrinema	10609	8147	0.76793288717127	13	8151	0.768309925534923	0	0	0	0	0	0	0	0	0	0	0	0	4938441	0.00214824880969521	4.02567444941034	-Inf
GCF_002224565.1_ASM222456v1	NZ_CP020460.1	plasmid	84581	82	CP020460.1	mobilizable	0	CP020460.1	Latilactobacillus sakei	FAM18311	Terrabacteria group	Bacillota	NA	food	Food	Latilactobacillus	84581	70405	0.832397346921885	88	70503	0.833555999574373	0	0	0	0	0	0	0	0	0	0	0	0	1945884	0.043466619798508	4.92727281549892	-Inf
GCF_002224565.1_ASM222456v1	NZ_CP020461.1	plasmid	26098	23	CP020461.1	mobilizable	0	CP020461.1	Latilactobacillus sakei	FAM18311	Terrabacteria group	Bacillota	NA	food	Food	Latilactobacillus	26098	21236	0.813702199402253	32	21359	0.818415204230209	0	0	0	0	0	0	0	0	0	0	0	0	1945884	0.0134118991676791	4.4166072267925	-Inf
GCF_003425885.1_ASM342588v1	NZ_CP031662.1	plasmid	15396	14	CP031662.1	non-mobilizable	0	CP031662.1	Staphylococcus aureus	82	Terrabacteria group	Bacillota	Homo sapiens	nares	Humans	Staphylococcus	15396	9906	0.643413873733437	20	9906	0.643413873733437	0	0	0	0	0	0	0	0	0	0	0	0	2823570	0.00545267161784549	4.18740790242255	-Inf
GCF_003425885.1_ASM342588v1	NZ_CP031663.1	plasmid	1266	1	CP031663.1	non-mobilizable	0	CP031663.1	Staphylococcus aureus	82	Terrabacteria group	Bacillota	Homo sapiens	nares	Humans	Staphylococcus	1266	477	0.376777251184834	1	477	0.376777251184834	0	0	0	0	0	0	0	0	0	0	0	0	2823570	0.000448368554702026	3.10243370568134	-Inf
GCF_024363445.1_ASM2436344v1	NZ_AP024735.1	plasmid	18532	20	AP024735.1	mobilizable	0	AP024735.1	Staphylococcus aureus	59691	Terrabacteria group	Bacillota	NA	Brain-Heart-Infusion	Human-impacted	Staphylococcus	18532	13632	0.73559248866825	23	13672	0.737750917332182	0	0	0	0	0	0	0	0	0	0	0	0	2862025	0.00647513561202296	4.26792229153112	-Inf
GCF_027286145.1_ASM2728614v1	NZ_CP114699.1	plasmid	23964	35	CP114699.1	non-mobilizable	0	CP114699.1	Borrelia miyamotoi	LB-2001	Spirochaetota	Spirochaetia	Ixodes scapularis	Ixodes scapularis tick isolate by feeding on SCID mouse and isolated from blood sample in BSK culture	Animals	Borrelia	23964	20937	0.873685528292439	37	21022	0.877232515439826	0	0	0	0	0	0	0	0	0	0	0	0	907297	0.0264125198253714	4.37955931091833	-Inf
GCF_027286145.1_ASM2728614v1	NZ_CP114697.1	plasmid	29143	41	CP114697.1	non-mobilizable	0	CP114697.1	Borrelia miyamotoi	LB-2001	Spirochaetota	Spirochaetia	Ixodes scapularis	Ixodes scapularis tick isolate by feeding on SCID mouse and isolated from blood sample in BSK culture	Animals	Borrelia	29143	26577	0.911951412002882	41	26655	0.914627869471228	0	0	0	0	0	0	0	0	0	0	0	0	907297	0.0321206837452345	4.46453425630094	-Inf
GCF_027286145.1_ASM2728614v1	NZ_CP114696.1	plasmid	29478	42	CP114696.1	non-mobilizable	0	CP114696.1	Borrelia miyamotoi	LB-2001	Spirochaetota	Spirochaetia	Ixodes scapularis	Ixodes scapularis tick isolate by feeding on SCID mouse and isolated from blood sample in BSK culture	Animals	Borrelia	29478	26671	0.904776443449352	42	26838	0.910441685324649	0	0	0	0	0	0	0	0	0	0	0	0	907297	0.0324899123440285	4.46949801451847	-Inf
GCF_027286145.1_ASM2728614v1	NZ_CP114695.1	plasmid	29576	39	CP114695.1	non-mobilizable	0	CP114695.1	Borrelia miyamotoi	LB-2001	Spirochaetota	Spirochaetia	Ixodes scapularis	Ixodes scapularis tick isolate by feeding on SCID mouse and isolated from blood sample in BSK culture	Animals	Borrelia	29576	26350	0.890925074384636	42	26425	0.893460914254801	0	0	0	0	0	0	0	0	0	0	0	0	907297	0.0325979254863622	4.47093943756505	-Inf
GCF_027286145.1_ASM2728614v1	NZ_CP114702.1	plasmid	11958	12	CP114702.1	non-mobilizable	0	CP114702.1	Borrelia miyamotoi	LB-2001	Spirochaetota	Spirochaetia	Ixodes scapularis	Ixodes scapularis tick isolate by feeding on SCID mouse and isolated from blood sample in BSK culture	Animals	Borrelia	11958	4882	0.408262251212577	12	4923	0.411690918213748	0	0	0	0	0	0	0	0	0	0	0	0	907297	0.0131798077145631	4.07765854908413	-Inf
GCF_027286145.1_ASM2728614v1	NZ_CP114701.1	plasmid	20008	24	CP114701.1	non-mobilizable	2	CP114701.1	Borrelia miyamotoi	LB-2001	Spirochaetota	Spirochaetia	Ixodes scapularis	Ixodes scapularis tick isolate by feeding on SCID mouse and isolated from blood sample in BSK culture	Animals	Borrelia	20008	12803	0.639894042383047	24	12915	0.645491803278688	0	0	0	0	0	0	0	0	0	0	0	0	907297	0.0220523158348369	4.30120367872245	0.301029995663981
GCF_027286145.1_ASM2728614v1	NZ_CP114700.1	plasmid	23250	17	CP114700.1	non-mobilizable	0	CP114700.1	Borrelia miyamotoi	LB-2001	Spirochaetota	Spirochaetia	Ixodes scapularis	Ixodes scapularis tick isolate by feeding on SCID mouse and isolated from blood sample in BSK culture	Animals	Borrelia	23250	16895	0.726666666666667	21	16920	0.727741935483871	0	0	0	0	0	0	0	0	0	0	0	0	907297	0.0256255669312254	4.36642295722597	-Inf
GCF_027286145.1_ASM2728614v1	NZ_CP114698.1	plasmid	26573	25	CP114698.1	non-mobilizable	0	CP114698.1	Borrelia miyamotoi	LB-2001	Spirochaetota	Spirochaetia	Ixodes scapularis	Ixodes scapularis tick isolate by feeding on SCID mouse and isolated from blood sample in BSK culture	Animals	Borrelia	26573	19472	0.732773868212095	27	19497	0.733714672788168	0	0	0	0	0	0	0	0	0	0	0	0	907297	0.0292880941962775	4.42444058752648	-Inf
GCF_027286145.1_ASM2728614v1	NZ_CP114694.1	plasmid	30923	25	CP114694.1	non-mobilizable	0	CP114694.1	Borrelia miyamotoi	LB-2001	Spirochaetota	Spirochaetia	Ixodes scapularis	Ixodes scapularis tick isolate by feeding on SCID mouse and isolated from blood sample in BSK culture	Animals	Borrelia	30923	21632	0.699544028716489	29	21687	0.70132264010607	0	0	0	0	0	0	0	0	0	0	0	0	907297	0.0340825551059907	4.49028162044176	-Inf
GCF_027286145.1_ASM2728614v1	NZ_CP114693.1	plasmid	38873	33	CP114693.1	non-mobilizable	8	CP114693.1	Borrelia miyamotoi	LB-2001	Spirochaetota	Spirochaetia	Ixodes scapularis	Ixodes scapularis tick isolate by feeding on SCID mouse and isolated from blood sample in BSK culture	Animals	Borrelia	38873	29572	0.760733671185656	35	29614	0.761814112623157	0	0	0	0	0	0	0	0	0	0	0	0	907297	0.0428448457340871	4.58964805833566	0.903089986991944
GCF_027286145.1_ASM2728614v1	NZ_CP114692.1	plasmid	72321	69	CP114692.1	non-mobilizable	3	CP114692.1	Borrelia miyamotoi	LB-2001	Spirochaetota	Spirochaetia	Ixodes scapularis	Ixodes scapularis tick isolate by feeding on SCID mouse and isolated from blood sample in BSK culture	Animals	Borrelia	72321	48063	0.664578753059277	69	48177	0.666155058696644	0	0	0	0	0	0	0	0	0	0	0	0	907297	0.0797103925175549	4.85926442260391	0.477121254719662
GCF_027286145.1_ASM2728614v1	NZ_CP114691.1	plasmid	97290	124	CP114691.1	non-mobilizable	0	CP114691.1	Borrelia miyamotoi	LB-2001	Spirochaetota	Spirochaetia	Ixodes scapularis	Ixodes scapularis tick isolate by feeding on SCID mouse and isolated from blood sample in BSK culture	Animals	Borrelia	97290	72883	0.749131462637476	139	73400	0.754445472299311	0	0	0	0	0	0	0	0	0	0	0	0	907297	0.107230598139308	4.98806820339264	-Inf
GCF_034125425.1_ASM3412542v1	NZ_CP139394.1	plasmid	48995	67	CP139394.1	NA	0	CP139394.1	Klebsiella aerogenes	C161661	Pseudomonadota	Gammaproteobacteria	Homo sapiens	Puncturesolution	Humans	Klebsiella	48995	41585	0.848760077558935	69	41709	0.851290948055924	0	0	0	0	0	0	0	0	0	0	0	0	5112909	0.00958260747453162	4.69015176200389	-Inf
GCF_034125425.1_ASM3412542v1	NZ_CP139395.1	plasmid	54035	60	CP139395.1	NA	0	CP139395.1	Klebsiella aerogenes	C161661	Pseudomonadota	Gammaproteobacteria	Homo sapiens	Puncturesolution	Humans	Klebsiella	54035	46383	0.858388081798834	69	46446	0.859553992782456	0	0	0	0	0	0	0	0	0	0	0	0	5112909	0.0105683476862193	4.73267515580387	-Inf
GCF_001513615.1_ASM151361v1	NZ_CP013832.1	plasmid	145221	145	CP013832.1	conjugative	6	CP013832.1	Escherichia coli	CD306	Pseudomonadota	Gammaproteobacteria	cat	NA	Livestock	Escherichia	145221	125989	0.867567362846971	176	126661	0.872194792764132	0	0	0	0	0	0	0	0	0	0	0	0	5073822	0.0286216189688956	5.16202942300778	0.778151250383644
GCF_024758685.1_ASM2475868v1	NZ_CP096667.1	plasmid	120847	105	CP096667.1	non-mobilizable	2	CP096667.1	Yersinia pestis EV76-CN	EV76-CN	Pseudomonadota	Gammaproteobacteria	rodent	NA	Animals	Yersinia	120847	106157	0.878441334911086	117	106336	0.879922546691271	0	0	0	0	0	0	0	0	0	0	0	0	4553685	0.0265382871235055	5.0822358736132	0.301029995663981
GCF_024758685.1_ASM2475868v1	NZ_CP096668.1	plasmid	47984	29	CP096668.1	mobilizable	0	CP096668.1	Yersinia pestis EV76-CN	EV76-CN	Pseudomonadota	Gammaproteobacteria	rodent	NA	Animals	Yersinia	47984	27507	0.573253584528176	50	27528	0.573691230410137	0	0	0	0	0	0	0	0	0	0	0	0	4553685	0.0105373999299468	4.68109644841545	-Inf
GCF_024758685.1_ASM2475868v1	NZ_CP096669.1	plasmid	70300	68	CP096669.1	mobilizable	0	CP096669.1	Yersinia pestis EV76-CN	EV76-CN	Pseudomonadota	Gammaproteobacteria	rodent	NA	Animals	Yersinia	70300	58281	0.829032716927454	96	58690	0.834850640113798	0	0	0	0	0	0	0	0	0	0	0	0	4553685	0.0154380463295112	4.84695532501982	-Inf
GCF_023824135.1_ASM2382413v1	NZ_CP085416.1	plasmid	170981	161	CP085416.1	non-mobilizable	10	CP085416.1	Priestia megaterium	CK7	Terrabacteria group	Bacillota	NA	soil	Earth	Priestia	170981	125845	0.736017452231534	169	126124	0.737649212485598	0	0	0	0	0	0	0	0	0	0	0	0	5100579	0.0335218805551291	5.23294785276869	1
GCF_023824135.1_ASM2382413v1	NZ_CP085417.1	plasmid	151534	152	CP085417.1	non-mobilizable	7	CP085417.1	Priestia megaterium	CK7	Terrabacteria group	Bacillota	NA	soil	Earth	Priestia	151534	104122	0.687119722306545	156	104127	0.687152718201856	0	0	0	0	0	0	0	0	0	0	0	0	5100579	0.029709176154315	5.18051008733153	0.845098040014257
GCF_023824135.1_ASM2382413v1	NZ_CP085418.1	plasmid	140165	102	CP085418.1	non-mobilizable	4	CP085418.1	Priestia megaterium	CK7	Terrabacteria group	Bacillota	NA	soil	Earth	Priestia	140165	89258	0.63680662076838	110	89354	0.637491527842186	0	0	0	0	0	0	0	0	0	0	0	0	5100579	0.0274802135208571	5.14663958135881	0.602059991327962
GCF_023824135.1_ASM2382413v1	NZ_CP085419.1	plasmid	132111	139	CP085419.1	non-mobilizable	8	CP085419.1	Priestia megaterium	CK7	Terrabacteria group	Bacillota	NA	soil	Earth	Priestia	132111	90429	0.684492585780139	150	90512	0.685120845349744	0	0	0	0	0	0	0	0	0	0	0	0	5100579	0.0259011771016585	5.12093897991893	0.903089986991944
GCF_023824135.1_ASM2382413v1	NZ_CP085420.1	plasmid	116414	108	CP085420.1	non-mobilizable	10	CP085420.1	Priestia megaterium	CK7	Terrabacteria group	Bacillota	NA	soil	Earth	Priestia	116414	82560	0.709193052382016	115	82611	0.709631144020479	0	0	0	0	0	0	0	0	0	0	0	0	5100579	0.0228236833504588	5.06600521190436	1
GCF_023824135.1_ASM2382413v1	NZ_CP085421.1	plasmid	115146	105	CP085421.1	mobilizable	13	CP085421.1	Priestia megaterium	CK7	Terrabacteria group	Bacillota	NA	soil	Earth	Priestia	115146	90569	0.78655793514321	112	90655	0.787304813019992	0	0	0	0	0	0	0	0	0	0	0	0	5100579	0.0225750841228025	5.06124885582087	1.11394335230684
GCF_023824135.1_ASM2382413v1	NZ_CP085422.1	plasmid	102333	109	CP085422.1	non-mobilizable	7	CP085422.1	Priestia megaterium	CK7	Terrabacteria group	Bacillota	NA	soil	Earth	Priestia	102333	63222	0.617806572659846	112	63231	0.617894520829058	2	232	0.00226710836191649	1	1558	0.0152248052925254	1	2944	0.0287688233512161	4	4734	0.046260737005658	5100579	0.0200630163751998	5.01001570611521	0.845098040014257
GCF_023824135.1_ASM2382413v1	NZ_CP085423.1	plasmid	48257	38	CP085423.1	non-mobilizable	0	CP085423.1	Priestia megaterium	CK7	Terrabacteria group	Bacillota	NA	soil	Earth	Priestia	48257	27190	0.56344157324326	38	27228	0.564229023768572	1	116	0.0024037963404273	1	1552	0.0321611372443376	1	2950	0.0611310276229355	3	4618	0.0956959612077004	5100579	0.00946108275158565	4.68356031956317	-Inf
GCF_023824135.1_ASM2382413v1	NZ_CP085424.1	plasmid	13676	13	CP085424.1	mobilizable	0	CP085424.1	Priestia megaterium	CK7	Terrabacteria group	Bacillota	NA	soil	Earth	Priestia	13676	8334	0.609388710149166	13	8334	0.609388710149166	0	0	0	0	0	0	0	0	0	0	0	0	5100579	0.00268126422510072	4.13595909212456	-Inf
GCF_023824135.1_ASM2382413v1	NZ_CP085425.1	plasmid	10216	9	CP085425.1	mobilizable	0	CP085425.1	Priestia megaterium	CK7	Terrabacteria group	Bacillota	NA	soil	Earth	Priestia	10216	4434	0.434025058731402	9	4434	0.434025058731402	0	0	0	0	0	0	0	0	0	0	0	0	5100579	0.00200290986572309	4.00928088425536	-Inf
GCF_014189335.1_ASM1418933v1	NZ_CP047272.1	plasmid	271744	280	CP047272.1	conjugative	5	CP047272.1	Klebsiella pneumoniae	N16-03892	Pseudomonadota	Gammaproteobacteria	Homo sapiens	Rectum	Humans	Klebsiella	271744	233325	0.858620613518606	308	233977	0.861019930522845	0	0	0	0	0	0	0	0	0	0	0	0	5305959	0.0512148699226662	5.43415996381387	0.698970004336019
GCF_003004255.1_ASM300425v1	NZ_CP021280.1	plasmid	88504	91	CP021280.1	conjugative	0	CP021280.1	Legionella pneumophila subsp. fraseri	F-4198	Pseudomonadota	Gammaproteobacteria	protozoa	NA	Animals	Legionella	88504	81800	0.924252011208533	94	82056	0.927144535840188	0	0	0	0	0	0	0	0	0	0	0	0	3461540	0.0255678108587507	4.94696289938337	-Inf
GCF_011492945.1_ASM1149294v1	NZ_CP045120.1	plasmid	205328	214	CP045120.1	non-mobilizable	11	CP045120.1	Rubrobacter tropicus	SCSIO 52909	Terrabacteria group	Actinomycetota	NA	marine sediment	Earth	Rubrobacter	205328	182186	0.887292527078625	216	182580	0.889211408088522	0	0	0	0	0	0	0	0	0	0	0	0	4378772	0.0468916856141402	5.31244817692211	1.04139268515823
GCF_018460065.1_ASM1846006v1	NZ_CP075378.1	plasmid	279642	274	CP075378.1	conjugative	9	CP075378.1	Escherichia coli	no107	Pseudomonadota	Gammaproteobacteria	NA	stool	Humans	Escherichia	279642	232009	0.829664356570186	291	232261	0.830565508757626	0	0	0	0	0	0	0	0	0	0	0	0	4953112	0.0564578390312999	5.44660239954286	0.954242509439325
GCF_018460065.1_ASM1846006v1	NZ_CP075375.1	plasmid	74773	73	CP075375.1	conjugative	0	CP075375.1	Escherichia coli	no107	Pseudomonadota	Gammaproteobacteria	NA	stool	Humans	Escherichia	74773	63540	0.849771976515587	87	63797	0.853209046046033	0	0	0	0	0	0	0	0	0	0	0	0	4953112	0.0150961658044478	4.87374480551372	-Inf
GCF_018460065.1_ASM1846006v1	NZ_CP075376.1	plasmid	88195	99	CP075376.1	conjugative	1	CP075376.1	Escherichia coli	no107	Pseudomonadota	Gammaproteobacteria	NA	stool	Humans	Escherichia	88195	74604	0.845898293554056	102	74774	0.847825840467147	0	0	0	0	0	0	0	0	0	0	0	0	4953112	0.0178059773330383	4.94544396456536	0
GCF_018460065.1_ASM1846006v1	NZ_CP075377.1	plasmid	89891	101	CP075377.1	conjugative	1	CP075377.1	Escherichia coli	no107	Pseudomonadota	Gammaproteobacteria	NA	stool	Humans	Escherichia	89891	76105	0.846636481961487	104	76287	0.848661156289284	0	0	0	0	0	0	0	0	0	0	0	0	4953112	0.0181483883263694	4.95371621179997	0
GCF_001969305.1_ASM196930v1	NZ_CP013986.1	plasmid	163254	153	CP013986.1	conjugative	3	CP013986.1	Klebsiella variicola	LMG 23571	Pseudomonadota	Gammaproteobacteria	NA	soil	Earth	Klebsiella	163254	128409	0.786559594251902	172	128683	0.788237960478763	0	0	0	0	0	0	0	0	0	0	0	0	5600402	0.0291504074171818	5.21286383102917	0.477121254719662
GCF_900184875.1_Unitig	NZ_LT883139.1	plasmid	118720	107	LT883139.1	mobilizable	0	LT883139.1	Escherichia coli	6666666.257727.embl	Pseudomonadota	Gammaproteobacteria	NA	fecal	Humans	Escherichia	118720	102010	0.859248652291105	139	102738	0.865380727762803	0	0	0	0	0	0	0	0	0	0	0	0	4903991	0.0242088535643724	5.07452388793495	-Inf
GCF_900184875.1_Unitig	NZ_LT883140.1	plasmid	30364	28	LT883140.1	non-mobilizable	0	LT883140.1	Escherichia coli	6666666.257727.embl	Pseudomonadota	Gammaproteobacteria	NA	fecal	Humans	Escherichia	30364	23970	0.789421683572652	29	24010	0.790739033065472	0	0	0	0	0	0	0	0	0	0	0	0	4903991	0.00619169162423014	4.48235898275372	-Inf
GCF_900184875.1_Unitig	NZ_LT883141.1	plasmid	123705	106	LT883141.1	mobilizable	0	LT883141.1	Escherichia coli	6666666.257727.embl	Pseudomonadota	Gammaproteobacteria	NA	fecal	Humans	Escherichia	123705	101392	0.819627339234469	135	101892	0.823669213047169	0	0	0	0	0	0	0	0	0	0	0	0	4903991	0.0252253725587996	5.09238725361881	-Inf
GCF_015169775.1_ASM1516977v1	NZ_CP063446.1	megaplasmid	620133	522	CP063446.1	non-mobilizable	112	CP063446.1	Novosphingobium sp. ES2-1	ES2-1	Pseudomonadota	Alphaproteobacteria	NA	activated sludge	Human-impacted	Novosphingobium	620133	577848	0.931813014304996	530	578903	0.933514262263095	0	0	0	0	0	0	0	0	0	0	0	0	3154609	0.19657998820139	5.7924848426783	2.04921802267018
GCF_015169775.1_ASM1516977v1	NZ_CP063447.1	plasmid	336628	295	CP063447.1	conjugative	22	CP063447.1	Novosphingobium sp. ES2-1	ES2-1	Pseudomonadota	Alphaproteobacteria	NA	activated sludge	Human-impacted	Novosphingobium	336628	267967	0.796033009731811	311	268498	0.797610418622337	0	0	0	0	0	0	0	0	0	0	0	0	3154609	0.106709896535514	5.52715023683216	1.34242268082221
GCF_015169775.1_ASM1516977v1	NZ_CP063448.1	plasmid	199902	190	CP063448.1	conjugative	18	CP063448.1	Novosphingobium sp. ES2-1	ES2-1	Pseudomonadota	Alphaproteobacteria	NA	activated sludge	Human-impacted	Novosphingobium	199902	178539	0.893132634991146	201	178833	0.894603355644266	0	0	0	0	0	0	0	0	0	0	0	0	3154609	0.0633682335909141	5.30081713921376	1.25527250510331
GCF_015169775.1_ASM1516977v1	NZ_CP063449.1	plasmid	234137	225	CP063449.1	conjugative	66	CP063449.1	Novosphingobium sp. ES2-1	ES2-1	Pseudomonadota	Alphaproteobacteria	NA	activated sludge	Human-impacted	Novosphingobium	234137	209554	0.895005915340164	227	210016	0.896979119062771	0	0	0	0	0	0	0	0	0	0	0	0	3154609	0.0742206086396127	5.36947004943393	1.81954393554187
GCF_036233375.1_ASM3623337v1	NZ_CP115264.1	plasmid	193501	227	CP115264.1	NA	0	CP115264.1	Pseudomonas aeruginosa	F023	Pseudomonadota	Gammaproteobacteria	Homo sapiens	Cystic fibrosis human lung	Humans	Pseudomonas	193501	166883	0.862439987390246	229	167222	0.864191916320846	0	0	0	0	0	0	0	0	0	0	0	0	6418168	0.0301489459297419	5.28668321376506	-Inf
GCF_009739795.1_ASM973979v1	NZ_CP034003.1	plasmid	3011	2	CP034003.1	mobilizable	0	CP034003.1	Staphylococcus aureus	P1D7C1	Terrabacteria group	Bacillota	Homo sapiens	blood	Humans	Staphylococcus	3011	1578	0.524078379275988	2	1578	0.524078379275988	0	0	0	0	0	0	0	0	0	0	0	0	2818363	0.00106835067022949	3.47871075551276	-Inf
GCF_009739795.1_ASM973979v1	NZ_CP034004.1	plasmid	4525	6	CP034004.1	mobilizable	0	CP034004.1	Staphylococcus aureus	P1D7C1	Terrabacteria group	Bacillota	Homo sapiens	blood	Humans	Staphylococcus	4525	3526	0.779226519337017	6	3591	0.793591160220995	0	0	0	0	0	0	0	0	0	0	0	0	2818363	0.00160554194048105	3.65561858354122	-Inf
GCF_009858195.1_ASM985819v1	NZ_CP047392.1	plasmid	42724	50	CP047392.1	conjugative	1	CP047392.1	Serratia marcescens	1602	Pseudomonadota	Gammaproteobacteria	Homo sapiens	NA	Humans	Serratia	42724	37173	0.870073026870143	52	37245	0.871758262334987	0	0	0	0	0	0	0	0	0	0	0	0	5122776	0.00834000940115281	4.63067190639419	0
GCF_002055965.1_ASM205596v1	NZ_CP020103.1	plasmid	84215	97	CP020103.1	non-mobilizable	4	CP020103.1	Bacillus subtilis	NCIB 3610	Terrabacteria group	Bacillota	NA	NA	Unannotated	Bacillus	84215	73014	0.866995190880484	98	73181	0.868978210532565	0	0	0	0	0	0	0	0	0	0	0	0	4215607	0.0199769570550576	4.92538945298462	0.602059991327962
GCF_013166895.1_ASM1316689v1	NZ_CP053598.1	plasmid	7718	5	CP053598.1	non-mobilizable	0	CP053598.1	Escherichia coli	T7Express_LysY	Pseudomonadota	Gammaproteobacteria	NA	NA	Unannotated	Escherichia	7718	4961	0.6427831044312	8	4962	0.6429126716766	0	0	0	0	0	0	0	0	0	0	0	0	4478959	0.00172316826298254	3.88750477423538	-Inf
GCF_017068395.1_ASM1706839v1	NZ_CP070618.1	plasmid	167009	143	CP070618.1	non-mobilizable	19	CP070618.1	Rhodococcus pseudokoreensis	R79	Terrabacteria group	Actinomycetota	NA	rhizosphere of apple plantlets grown in replant diseased soil	Earth	Rhodococcus	167009	131129	0.785161278733481	150	131291	0.786131286337862	0	0	0	0	0	0	0	0	0	0	0	0	8730774	0.0191287736917712	5.22273987560877	1.27875360095283
GCF_017068395.1_ASM1706839v1	NZ_CP070617.1	plasmid	102288	98	CP070617.1	non-mobilizable	1	CP070617.1	Rhodococcus pseudokoreensis	R79	Terrabacteria group	Actinomycetota	NA	rhizosphere of apple plantlets grown in replant diseased soil	Earth	Rhodococcus	102288	82307	0.804659393086188	100	82401	0.805578366963867	0	0	0	0	0	0	0	0	0	0	0	0	8730774	0.0117157997675807	5.00982468708979	0
GCF_017068395.1_ASM1706839v1	NZ_CP070616.1	plasmid	77479	65	CP070616.1	non-mobilizable	7	CP070616.1	Rhodococcus pseudokoreensis	R79	Terrabacteria group	Actinomycetota	NA	rhizosphere of apple plantlets grown in replant diseased soil	Earth	Rhodococcus	77479	61219	0.790136682197757	78	61379	0.792201757895688	0	0	0	0	0	0	0	0	0	0	0	0	8730774	0.00887424184843177	4.88918400676462	0.845098040014257
GCF_017068395.1_ASM1706839v1	NZ_CP070615.1	plasmid	320146	288	CP070615.1	non-mobilizable	11	CP070615.1	Rhodococcus pseudokoreensis	R79	Terrabacteria group	Actinomycetota	NA	rhizosphere of apple plantlets grown in replant diseased soil	Earth	Rhodococcus	320146	263484	0.823012000774647	309	263839	0.82412086985313	0	0	0	0	0	0	0	0	0	0	0	0	8730774	0.036668684815344	5.50534807998877	1.04139268515823
GCF_017068395.1_ASM1706839v1	NZ_CP070614.1	plasmid	468864	396	CP070614.1	non-mobilizable	49	CP070614.1	Rhodococcus pseudokoreensis	R79	Terrabacteria group	Actinomycetota	NA	rhizosphere of apple plantlets grown in replant diseased soil	Earth	Rhodococcus	468864	362184	0.772471334971335	471	363173	0.774580688643189	0	0	0	0	0	0	0	0	0	0	0	0	8730774	0.0537024552462359	5.67104688831241	1.69019608002851
GCF_024585765.1_ASM2458576v1	NZ_CP074002.1	plasmid	136494	118	CP074002.1	mobilizable	5	CP074002.1	Escherichia coli	PM4	Pseudomonadota	Gammaproteobacteria	Pig	Rectal Swab	Livestock	Escherichia	136494	116159	0.851019092414319	145	116356	0.852462379298724	0	0	0	0	0	0	0	0	0	0	0	0	4649674	0.0293556064360641	5.13511356108987	0.698970004336019
GCF_024585765.1_ASM2458576v1	NZ_CP074003.1	plasmid	29022	22	CP074003.1	mobilizable	0	CP074003.1	Escherichia coli	PM4	Pseudomonadota	Gammaproteobacteria	Pig	Rectal Swab	Livestock	Escherichia	29022	23505	0.809902832334091	29	23517	0.81031631176349	0	0	0	0	0	0	0	0	0	0	0	0	4649674	0.00624172791468821	4.4627273377721	-Inf
GCF_024585765.1_ASM2458576v1	NZ_CP074004.1	plasmid	2963	2	CP074004.1	mobilizable	0	CP074004.1	Escherichia coli	PM4	Pseudomonadota	Gammaproteobacteria	Pig	Rectal Swab	Livestock	Escherichia	2963	951	0.3209584880189	3	951	0.3209584880189	0	0	0	0	0	0	0	0	0	0	0	0	4649674	0.000637248977025056	3.47173165148005	-Inf
GCF_027943865.1_ASM2794386v1	NZ_AP026681.1	plasmid	3428	3	AP026681.1	mobilizable	0	AP026681.1	Salmonella enterica subsp. enterica serovar Oranienburg	11548	Pseudomonadota	Gammaproteobacteria	Homo sapiens	blood	Humans	Salmonella	3428	1247	0.363768961493582	4	1248	0.364060676779463	0	0	0	0	0	0	0	0	0	0	0	0	4686981	0.000731387645906821	3.53504081325116	-Inf
GCF_027943865.1_ASM2794386v1	NZ_AP026682.1	plasmid	2495	3	AP026682.1	mobilizable	0	AP026682.1	Salmonella enterica subsp. enterica serovar Oranienburg	11548	Pseudomonadota	Gammaproteobacteria	Homo sapiens	blood	Humans	Salmonella	2495	606	0.242885771543086	3	606	0.242885771543086	0	0	0	0	0	0	0	0	0	0	0	0	4686981	0.000532325605757736	3.39707054995941	-Inf
GCF_019329765.1_ASM1932976v1	NZ_CP073868.1	plasmid	13570	15	CP073868.1	mobilizable	0	CP073868.1	Staphylococcus epidermidis	B1279591	Terrabacteria group	Bacillota	Homo sapiens	NA	Humans	Staphylococcus	13570	10428	0.768459837877671	15	10428	0.768459837877671	0	0	0	0	0	0	0	0	0	0	0	0	2712519	0.00500272993479493	4.13257984765974	-Inf
GCF_019329765.1_ASM1932976v1	NZ_CP073870.1	plasmid	6455	8	CP073870.1	non-mobilizable	0	CP073870.1	Staphylococcus epidermidis	B1279591	Terrabacteria group	Bacillota	Homo sapiens	NA	Humans	Staphylococcus	6455	4915	0.761425251742835	8	4926	0.763129357087529	0	0	0	0	0	0	0	0	0	0	0	0	2712519	0.00237970683338992	3.80989624660244	-Inf
GCF_019693235.1_ASM1969323v1	NZ_CP081176.1	plasmid	181677	136	CP081176.1	conjugative	4	CP081176.1	Bacillus anthracis	P04210076	Terrabacteria group	Bacillota	NA	soil	Earth	Bacillus	181677	137410	0.756342299795791	168	137496	0.75681566736571	0	0	0	0	0	0	0	0	0	0	0	0	5226685	0.0347595081777455	5.25929994984332	0.602059991327962
GCF_019693235.1_ASM1969323v1	NZ_CP081177.1	plasmid	94830	84	CP081177.1	conjugative	1	CP081177.1	Bacillus anthracis	P04210076	Terrabacteria group	Bacillota	NA	soil	Earth	Bacillus	94830	71837	0.757534535484551	98	71949	0.758715596330275	0	0	0	0	0	0	0	0	0	0	0	0	5226685	0.018143431257097	4.97694575055924	0
GCF_000832765.1_ASM83276v1	NZ_CP009593.1	plasmid	7300	10	CP009593.1	non-mobilizable	0	CP009593.1	Bacillus cereus	3a	Terrabacteria group	Bacillota	NA	NA	Unannotated	Bacillus	7300	3878	0.531232876712329	10	3882	0.531780821917808	0	0	0	0	0	0	0	0	0	0	0	0	5270991	0.00138493880941933	3.86332286012046	-Inf
GCF_000832765.1_ASM83276v1	NZ_CP009594.1	plasmid	51531	78	CP009594.1	non-mobilizable	0	CP009594.1	Bacillus cereus	3a	Terrabacteria group	Bacillota	NA	NA	Unannotated	Bacillus	51531	43486	0.843880382682269	78	43656	0.847179367759213	0	0	0	0	0	0	0	0	0	0	0	0	5270991	0.00977633997098458	4.71206857037235	-Inf
GCF_000832765.1_ASM83276v1	NZ_CP009595.1	plasmid	312478	270	CP009595.1	non-mobilizable	8	CP009595.1	Bacillus cereus	3a	Terrabacteria group	Bacillota	NA	NA	Unannotated	Bacillus	312478	240620	0.770038210690033	286	240816	0.770665454848021	0	0	0	0	0	0	0	0	0	0	0	0	5270991	0.0592825903136621	5.4948194462723	0.903089986991944
GCF_002910725.2_ASM291072v2	NZ_CP029339.1	plasmid	153923	133	CP029339.1	mobilizable	0	CP029339.1	Streptomyces sp. SM17	SM17	Terrabacteria group	Actinomycetota	Haliclona simulans	NA	Animals	Streptomyces	153923	114617	0.744638553042755	146	114867	0.746262741760491	0	0	0	0	0	0	0	0	0	0	0	0	6975788	0.0220653207924323	5.1873035192906	-Inf
GCF_002910725.2_ASM291072v2	NZ_CP029340.1	plasmid	28056	28	CP029340.1	non-mobilizable	0	CP029340.1	Streptomyces sp. SM17	SM17	Terrabacteria group	Actinomycetota	Haliclona simulans	NA	Animals	Streptomyces	28056	21416	0.763330481893356	28	21432	0.763900769888794	0	0	0	0	0	0	0	0	0	0	0	0	6975788	0.00402191121633857	4.44802575287345	-Inf
GCF_002910725.2_ASM291072v2	NZ_CP029341.1	plasmid	22147	25	CP029341.1	non-mobilizable	0	CP029341.1	Streptomyces sp. SM17	SM17	Terrabacteria group	Actinomycetota	Haliclona simulans	NA	Animals	Streptomyces	22147	19480	0.879577369395403	26	19516	0.881202871720775	0	0	0	0	0	0	0	0	0	0	0	0	6975788	0.00317483845552646	4.34531490565231	-Inf
GCF_019330045.1_ASM1933004v1	NZ_CP073882.1	plasmid	13570	15	CP073882.1	mobilizable	0	CP073882.1	Staphylococcus epidermidis	B1286247	Terrabacteria group	Bacillota	Homo sapiens	NA	Humans	Staphylococcus	13570	10428	0.768459837877671	15	10428	0.768459837877671	0	0	0	0	0	0	0	0	0	0	0	0	2712650	0.00500248834165853	4.13257984765974	-Inf
GCF_019330045.1_ASM1933004v1	NZ_CP073880.1	plasmid	6455	8	CP073880.1	non-mobilizable	0	CP073880.1	Staphylococcus epidermidis	B1286247	Terrabacteria group	Bacillota	Homo sapiens	NA	Humans	Staphylococcus	6455	4915	0.761425251742835	8	4926	0.763129357087529	0	0	0	0	0	0	0	0	0	0	0	0	2712650	0.002379591911968	3.80989624660244	-Inf
GCF_023028225.1_ASM2302822v1	NZ_CP095483.1	plasmid	156912	158	CP095483.1	non-mobilizable	24	CP095483.1	Halorientalis litorea	ZY14	Euryarchaeota	Stenosarchaea group	NA	salt	Food	Halorientalis	156912	132336	0.843377179565616	163	132631	0.84525721423473	0	0	0	0	0	0	0	0	0	0	0	0	2798302	0.0560740048786729	5.19565615795596	1.38021124171161
GCF_023028225.1_ASM2302822v1	NZ_CP095484.1	plasmid	109717	82	CP095484.1	non-mobilizable	0	CP095484.1	Halorientalis litorea	ZY14	Euryarchaeota	Stenosarchaea group	NA	salt	Food	Halorientalis	109717	99227	0.904390386175342	84	99280	0.904873447141282	0	0	0	0	0	0	0	0	0	0	0	0	2798302	0.0392084199632491	5.04027392414888	-Inf
GCF_023028225.1_ASM2302822v1	NZ_CP095485.1	plasmid	140250	111	CP095485.1	non-mobilizable	7	CP095485.1	Halorientalis litorea	ZY14	Euryarchaeota	Stenosarchaea group	NA	salt	Food	Halorientalis	140250	120995	0.86270944741533	123	121141	0.863750445632799	0	0	0	0	0	0	0	0	0	0	0	0	2798302	0.0501196797200588	5.1469028699282	0.845098040014257
GCF_023028225.1_ASM2302822v1	NZ_CP095486.1	plasmid	8896	12	CP095486.1	non-mobilizable	0	CP095486.1	Halorientalis litorea	ZY14	Euryarchaeota	Stenosarchaea group	NA	salt	Food	Halorientalis	8896	7239	0.813736510791367	12	7254	0.815422661870504	0	0	0	0	0	0	0	0	0	0	0	0	2798302	0.00317907073646804	3.94919477423798	-Inf
GCF_000613085.1_R479A_18022011	NZ_HG813248.1	plasmid	86652	81	HG813248.1	conjugative	0	HG813248.1	Listeria monocytogenes R479a	R479a	Terrabacteria group	Bacillota	NA	NA	Unannotated	Listeria	86652	73964	0.853575220421918	88	74102	0.855167797627291	0	0	0	0	0	0	0	0	0	0	0	0	2944998	0.029423449523565	4.93777859104232	-Inf
GCF_016727305.1_ASM1672730v1	NZ_CP068124.1	plasmid	45244	40	CP068124.1	conjugative	1	CP068124.1	Enterococcus casseliflavus	FDAARGOS_1122	Terrabacteria group	Bacillota	NA	NA	Unannotated	Enterococcus	45244	39226	0.866987887896738	55	39411	0.871076827866679	0	0	0	0	0	0	0	0	0	0	0	0	3514679	0.0128728683330683	4.65556099371438	0
GCF_016727305.1_ASM1672730v1	NZ_CP068125.1	plasmid	32649	28	CP068125.1	non-mobilizable	1	CP068125.1	Enterococcus casseliflavus	FDAARGOS_1122	Terrabacteria group	Bacillota	NA	NA	Unannotated	Enterococcus	32649	25258	0.773622469294619	30	25293	0.774694477625655	0	0	0	0	0	0	0	0	0	0	0	0	3514679	0.00928932627986795	4.51386988389186	0
GCF_016727305.1_ASM1672730v1	NZ_CP068127.1	plasmid	58432	47	CP068127.1	non-mobilizable	1	CP068127.1	Enterococcus casseliflavus	FDAARGOS_1122	Terrabacteria group	Bacillota	NA	NA	Unannotated	Enterococcus	58432	45308	0.77539704271632	55	45346	0.776047371303395	0	0	0	0	0	0	0	0	0	0	0	0	3514679	0.0166251313420088	4.76665075151819	0
GCF_000442645.1_ASM44264v1	NC_021920.1	plasmid	45973	36	021920.1	non-mobilizable	0	021920.1	Corynebacterium maris DSM 45190	DSM 45190	Terrabacteria group	Actinomycetota	NA	NA	Unannotated	Corynebacterium	45973	32859	0.714745611554608	42	32942	0.716551019076414	0	0	0	0	0	0	0	0	0	0	0	0	2787574	0.0164921182361437	4.66250284486265	-Inf
GCF_002355795.1_ASM235579v1	NZ_AP017631.1	plasmid	46640	53	AP017631.1	mobilizable	1	AP017631.1	Clostridium perfringens	CBA7123	Terrabacteria group	Bacillota	Homo sapiens	human-gut	Humans	Clostridium	46640	37486	0.803730703259005	53	37515	0.804352487135506	0	0	0	0	0	0	0	0	0	0	0	0	3088370	0.0151018174635811	4.66875854175096	0
GCF_002025255.2_ASM202525v2	NZ_CP054588.1	plasmid	254488	238	CP054588.1	non-mobilizable	21	CP054588.1	Halolamina sp. CBA1230	CBA1230	Euryarchaeota	Stenosarchaea group	NA	solar salt	Earth	Halolamina	254488	220899	0.86801342302977	251	221174	0.869094024079721	0	0	0	0	0	0	0	0	0	0	0	0	2904575	0.0876162605544701	5.40566730865057	1.32221929473392
GCF_002025255.2_ASM202525v2	NZ_CP054589.1	plasmid	253363	235	CP054589.1	non-mobilizable	7	CP054589.1	Halolamina sp. CBA1230	CBA1230	Euryarchaeota	Stenosarchaea group	NA	solar salt	Earth	Halolamina	253363	210239	0.829793616273884	267	210589	0.83117503345003	0	0	0	0	0	0	0	0	0	0	0	0	2904575	0.087228940550683	5.40374319275307	0.845098040014257
GCF_002025255.2_ASM202525v2	NZ_CP054590.1	plasmid	52906	42	CP054590.1	non-mobilizable	0	CP054590.1	Halolamina sp. CBA1230	CBA1230	Euryarchaeota	Stenosarchaea group	NA	solar salt	Earth	Halolamina	52906	39769	0.751691679582656	54	39904	0.754243375042528	0	0	0	0	0	0	0	0	0	0	0	0	2904575	0.0182147129958772	4.72350492759525	-Inf
GCF_023573785.1_ASM2357378v1	NZ_CP097684.1	plasmid	10832	12	CP097684.1	mobilizable	0	CP097684.1	Klebsiella pneumoniae	IR12073_1	Pseudomonadota	Gammaproteobacteria	Homo sapiens	NA	Humans	Klebsiella	10832	8205	0.757477843426883	15	8224	0.759231905465288	0	0	0	0	0	0	0	0	0	0	0	0	5478992	0.00197700598942287	4.03470865134107	-Inf
GCF_023573785.1_ASM2357378v1	NZ_CP097685.1	plasmid	111909	113	CP097685.1	non-mobilizable	5	CP097685.1	Klebsiella pneumoniae	IR12073_1	Pseudomonadota	Gammaproteobacteria	Homo sapiens	NA	Humans	Klebsiella	111909	95815	0.856186723141124	122	96096	0.858697691874648	0	0	0	0	0	0	0	0	0	0	0	0	5478992	0.0204251073920166	5.04886501497483	0.698970004336019
GCF_023573785.1_ASM2357378v1	NZ_CP097686.1	plasmid	153836	178	CP097686.1	conjugative	1	CP097686.1	Klebsiella pneumoniae	IR12073_1	Pseudomonadota	Gammaproteobacteria	Homo sapiens	NA	Humans	Klebsiella	153836	127074	0.826035518344211	204	127514	0.82889570711667	0	0	0	0	0	0	0	0	0	0	0	0	5478992	0.0280774273808029	5.1870579789754	0
GCF_023573785.1_ASM2357378v1	NZ_CP097687.1	plasmid	161025	166	CP097687.1	non-mobilizable	7	CP097687.1	Klebsiella pneumoniae	IR12073_1	Pseudomonadota	Gammaproteobacteria	Homo sapiens	NA	Humans	Klebsiella	161025	129622	0.804980593075609	187	129903	0.806725663716814	0	0	0	0	0	0	0	0	0	0	0	0	5478992	0.0293895300449426	5.20689330782795	0.845098040014257
GCF_008124305.1_ASM812430v1	NZ_CP043206.1	plasmid	64997	73	CP043206.1	conjugative	0	CP043206.1	Escherichia coli O16:H48	PG20180054	Pseudomonadota	Gammaproteobacteria	NA	mouse gut	Animals	Escherichia	64997	53519	0.823407234180039	80	53669	0.825715033001523	0	0	0	0	0	0	0	0	0	0	0	0	4615343	0.0140828103133397	4.81289331181958	-Inf
GCF_013371745.1_ASM1337174v1	NZ_CP055260.1	plasmid	60960	69	CP055260.1	conjugative	1	CP055260.1	Escherichia coli	AH62	Pseudomonadota	Gammaproteobacteria	chicken	chaohu	Livestock	Escherichia	60960	51497	0.844767060367454	75	51727	0.848540026246719	0	0	0	0	0	0	0	0	0	0	0	0	4799791	0.0127005530032454	4.78504495833154	0
GCF_013371745.1_ASM1337174v1	NZ_CP055261.1	plasmid	84033	93	CP055261.1	conjugative	1	CP055261.1	Escherichia coli	AH62	Pseudomonadota	Gammaproteobacteria	chicken	chaohu	Livestock	Escherichia	84033	70999	0.844894267728154	96	71177	0.847012483191127	0	0	0	0	0	0	0	0	0	0	0	0	4799791	0.0175076373117079	4.92444986824618	0
GCF_013371745.1_ASM1337174v1	NZ_CP055262.1	plasmid	136694	118	CP055262.1	mobilizable	9	CP055262.1	Escherichia coli	AH62	Pseudomonadota	Gammaproteobacteria	chicken	chaohu	Livestock	Escherichia	136694	109806	0.803297877009964	156	109996	0.804687842919221	0	0	0	0	0	0	0	0	0	0	0	0	4799791	0.0284791566966145	5.13574945221172	0.954242509439325
GCF_023373525.1_ASM2337352v1	NZ_CP097219.1	plasmid	63686	65	CP097219.1	non-mobilizable	0	CP097219.1	Brachybacterium kimchii	CBA3104	Terrabacteria group	Actinomycetota	NA	kimchi	Food	Brachybacterium	63686	54267	0.852102502904877	65	54347	0.853358665954841	0	0	0	0	0	0	0	0	0	0	0	0	4284788	0.0148632791167264	4.80404397250819	-Inf
GCF_029319085.1_ASM2931908v1	NZ_CP119747.1	plasmid	226260	220	CP119747.1	conjugative	5	CP119747.1	Escherichia coli	E15	Pseudomonadota	Gammaproteobacteria	chicken	NA	Livestock	Escherichia	226260	186338	0.823556969857686	237	186583	0.824639794926191	0	0	0	0	0	0	0	0	0	0	0	0	4978495	0.045447469566606	5.35460778278926	0.698970004336019
GCF_029319085.1_ASM2931908v1	NZ_CP119748.1	plasmid	130351	106	CP119748.1	conjugative	5	CP119748.1	Escherichia coli	E15	Pseudomonadota	Gammaproteobacteria	chicken	NA	Livestock	Escherichia	130351	108165	0.829798006919778	143	108510	0.832444706983452	0	0	0	0	0	0	0	0	0	0	0	0	4978495	0.0261828122755973	5.11511436724824	0.698970004336019
GCF_029319085.1_ASM2931908v1	NZ_CP119749.1	plasmid	129738	125	CP119749.1	conjugative	1	CP119749.1	Escherichia coli	E15	Pseudomonadota	Gammaproteobacteria	chicken	NA	Livestock	Escherichia	129738	103942	0.801168508840895	148	104133	0.802640706654951	0	0	0	0	0	0	0	0	0	0	0	0	4978495	0.0260596826952724	5.11306719869935	0
GCF_029319085.1_ASM2931908v1	NZ_CP119750.1	plasmid	7105	7	CP119750.1	mobilizable	0	CP119750.1	Escherichia coli	E15	Pseudomonadota	Gammaproteobacteria	chicken	NA	Livestock	Escherichia	7105	5568	0.783673469387755	9	5652	0.795496129486277	0	0	0	0	0	0	0	0	0	0	0	0	4978495	0.00142713812105867	3.85156408226349	-Inf
GCF_029319085.1_ASM2931908v1	NZ_CP119751.1	plasmid	6747	6	CP119751.1	mobilizable	0	CP119751.1	Escherichia coli	E15	Pseudomonadota	Gammaproteobacteria	chicken	NA	Livestock	Escherichia	6747	5574	0.826144953312583	6	5574	0.826144953312583	0	0	0	0	0	0	0	0	0	0	0	0	4978495	0.00135522883923756	3.82911071015529	-Inf
GCF_029319085.1_ASM2931908v1	NZ_CP119752.1	plasmid	6668	9	CP119752.1	mobilizable	0	CP119752.1	Escherichia coli	E15	Pseudomonadota	Gammaproteobacteria	chicken	NA	Livestock	Escherichia	6668	4740	0.710857828434313	10	4803	0.720305938812238	0	0	0	0	0	0	0	0	0	0	0	0	4978495	0.00133936058989715	3.82399559115597	-Inf
GCF_018075345.1_ASM1807534v1	NZ_CP072987.1	plasmid	104812	105	CP072987.1	conjugative	4	CP072987.1	Escherichia coli	T159A	Pseudomonadota	Gammaproteobacteria	NA	parent strain CV601 collected from dairy manure	Livestock	Escherichia	104812	89579	0.854663588138763	118	89675	0.85557951379613	0	0	0	0	0	0	0	0	0	0	0	0	4657782	0.0225025559375686	5.02041100817667	0.602059991327962
GCF_900128725.1_BCifornacula_v1.0	NZ_LT667501.1	plasmid	6126	5	LT667501.1	non-mobilizable	0	LT667501.1	Buchnera aphidicola	BCifornacula	Pseudomonadota	Gammaproteobacteria	NA	whole body	Unannotated	Buchnera	6126	5495	0.896996408749592	5	5496	0.897159647404505	0	0	0	0	0	0	0	0	0	0	0	0	447673	0.0136840953106397	3.78717699247055	-Inf
GCF_900128725.1_BCifornacula_v1.0	NZ_LT667502.1	plasmid	2904	2	LT667502.1	non-mobilizable	0	LT667502.1	Buchnera aphidicola	BCifornacula	Pseudomonadota	Gammaproteobacteria	NA	whole body	Unannotated	Buchnera	2904	2152	0.741046831955923	2	2160	0.743801652892562	0	0	0	0	0	0	0	0	0	0	0	0	447673	0.00648687769867738	3.46299661202806	-Inf
GCF_027944575.1_ASM2794457v1	NZ_CP116068.1	plasmid	98708	102	CP116068.1	conjugative	0	CP116068.1	Escherichia coli	DETEC-S792	Pseudomonadota	Gammaproteobacteria	NA	ICU staff rectal swab	Humans	Escherichia	98708	83209	0.842981318636787	112	83581	0.846750010130891	0	0	0	0	0	0	0	0	0	0	0	0	5366488	0.0183934073830036	4.99435235241693	-Inf
GCF_027944575.1_ASM2794457v1	NZ_CP116069.1	plasmid	82435	87	CP116069.1	conjugative	2	CP116069.1	Escherichia coli	DETEC-S792	Pseudomonadota	Gammaproteobacteria	NA	ICU staff rectal swab	Humans	Escherichia	82435	70654	0.857087402195669	106	71079	0.862242979317038	0	0	0	0	0	0	0	0	0	0	0	0	5366488	0.0153610704058222	4.9161116422743	0.301029995663981
GCF_027944575.1_ASM2794457v1	NZ_CP116070.1	plasmid	81965	89	CP116070.1	mobilizable	0	CP116070.1	Escherichia coli	DETEC-S792	Pseudomonadota	Gammaproteobacteria	NA	ICU staff rectal swab	Humans	Escherichia	81965	65068	0.793851033977917	120	65129	0.79459525407186	0	0	0	0	0	0	0	0	0	0	0	0	5366488	0.0152734898503453	4.91362844321594	-Inf
GCF_026194135.2_ASM2619413v2	NZ_CP113441.1	plasmid	3337	3	CP113441.1	non-mobilizable	0	CP113441.1	Streptococcus macedonicus	E37	Terrabacteria group	Bacillota	NA	Draining-Matting Conveyor	Human-impacted	Streptococcus	3337	2439	0.730896014384177	3	2439	0.730896014384177	0	0	0	0	0	0	0	0	0	0	0	0	2293991	0.00145467004883629	3.52335620665479	-Inf
GCF_032917985.1_ASM3291798v1	NZ_CP136627.1	plasmid	143517	124	CP136627.1	NA	0	CP136627.1	Bradyrhizobium sp. BWA-3-5	BWA-3-5	Pseudomonadota	Alphaproteobacteria	Arachis hypogaea	NA	Plants	Bradyrhizobium	143517	101482	0.707107868754224	152	101917	0.710138868566093	0	0	0	0	0	0	0	0	0	0	0	0	7897608	0.0181722111302561	5.15690334754322	-Inf
GCF_022577075.1_ASM2257707v1	NZ_CP084244.1	plasmid	8801	11	CP084244.1	mobilizable	0	CP084244.1	Klebsiella pneumoniae	T877	Pseudomonadota	Gammaproteobacteria	Homo sapiens	NA	Humans	Klebsiella	8801	6408	0.72809907965004	11	6420	0.729462561072605	0	0	0	0	0	0	0	0	0	0	0	0	5269694	0.00167011594980657	3.94453202099198	-Inf
GCF_022577075.1_ASM2257707v1	NZ_CP084243.1	plasmid	113167	112	CP084243.1	non-mobilizable	5	CP084243.1	Klebsiella pneumoniae	T877	Pseudomonadota	Gammaproteobacteria	Homo sapiens	NA	Humans	Klebsiella	113167	98814	0.873169740295316	116	98892	0.873858987160568	0	0	0	0	0	0	0	0	0	0	0	0	5269694	0.0214750609807704	5.05371980311289	0.698970004336019
GCF_022577075.1_ASM2257707v1	NZ_CP084242.1	plasmid	293653	269	CP084242.1	conjugative	13	CP084242.1	Klebsiella pneumoniae	T877	Pseudomonadota	Gammaproteobacteria	Homo sapiens	NA	Humans	Klebsiella	293653	249263	0.848835189832898	323	249996	0.851331333240253	0	0	0	0	0	0	0	0	0	0	0	0	5269694	0.0557248675160265	5.46783444201463	1.11394335230684
GCF_018885225.1_ASM1888522v1	NZ_CP076506.1	plasmid	49491	54	CP076506.1	conjugative	0	CP076506.1	Campylobacter jejuni	R16.4752	Campylobacterota	Epsilonproteobacteria	Homo sapiens	stool	Humans	Campylobacter	49491	44165	0.892384473944758	56	44295	0.89501121416015	0	0	0	0	0	0	0	0	0	0	0	0	1634543	0.0302781878482242	4.6945262291212	-Inf
GCF_000493595.1_EcoPMV1	NZ_HG428756.1	plasmid	98864	109	HG428756.1	NA	0	HG428756.1	Escherichia coli PMV-1	PMV-1	Pseudomonadota	Gammaproteobacteria	NA	NA	Unannotated	Escherichia	98864	78916	0.79822786858715	109	79140	0.800493607379835	0	0	0	0	0	0	0	0	0	0	0	0	4984940	0.0198325355972188	4.9950381778705	-Inf
GCF_000493595.1_EcoPMV1	NZ_CBTO010000001.1	plasmid	83288	97	CBTO010000001.1	NA	0	CBTO010000001.1	Escherichia coli PMV-1	PMV-1	Pseudomonadota	Gammaproteobacteria	NA	NA	Unannotated	Escherichia	83288	67093	0.805554221496494	97	67296	0.807991547401787	0	0	0	0	0	0	0	0	0	0	0	0	4984940	0.0167079242678949	4.92058243346922	-Inf
GCF_000493595.1_EcoPMV1	NZ_CBTO010000002.1	plasmid	43835	45	CBTO010000002.1	NA	0	CBTO010000002.1	Escherichia coli PMV-1	PMV-1	Pseudomonadota	Gammaproteobacteria	NA	NA	Unannotated	Escherichia	43835	31645	0.721911714383484	45	31936	0.728550245237824	0	0	0	0	0	0	0	0	0	0	0	0	4984940	0.00879348597977107	4.64182101089036	-Inf
GCF_003967055.1_ASM396705v1	NZ_AP019010.1	plasmid	104121	100	AP019010.1	conjugative	3	AP019010.1	Serratia marcescens	AS-1	Pseudomonadota	Gammaproteobacteria	NA	soil	Earth	Serratia	104121	88886	0.853679853247664	105	89091	0.855648716397269	0	0	0	0	0	0	0	0	0	0	0	0	5071908	0.0205289606988139	5.01753833051285	0.477121254719662
GCF_026248885.1_ASM2624888v1	NZ_CP110979.1	plasmid	188533	185	CP110979.1	mobilizable	8	CP110979.1	Escherichia coli	XYEH3934	Pseudomonadota	Gammaproteobacteria	Homo sapiens	secretion	Humans	Escherichia	188533	160715	0.85245023417651	217	161086	0.85441805943787	0	0	0	0	0	0	0	0	0	0	0	0	4709641	0.0400312890090773	5.27538737822112	0.903089986991944
GCF_026248885.1_ASM2624888v1	NZ_CP110980.1	plasmid	31816	34	CP110980.1	mobilizable	1	CP110980.1	Escherichia coli	XYEH3934	Pseudomonadota	Gammaproteobacteria	Homo sapiens	secretion	Humans	Escherichia	31816	26528	0.833794317324617	39	26648	0.837566004526025	0	0	0	0	0	0	0	0	0	0	0	0	4709641	0.00675550429427636	4.50264557797792	0
GCF_026248885.1_ASM2624888v1	NZ_CP110981.1	plasmid	6756	6	CP110981.1	non-mobilizable	0	CP110981.1	Escherichia coli	XYEH3934	Pseudomonadota	Gammaproteobacteria	Homo sapiens	secretion	Humans	Escherichia	6756	3897	0.576820603907638	8	3899	0.577116637063351	0	0	0	0	0	0	0	0	0	0	0	0	4709641	0.00143450424352939	3.82968964089897	-Inf
GCF_026248885.1_ASM2624888v1	NZ_CP110982.1	plasmid	2445	3	CP110982.1	mobilizable	0	CP110982.1	Escherichia coli	XYEH3934	Pseudomonadota	Gammaproteobacteria	Homo sapiens	secretion	Humans	Escherichia	2445	1669	0.682617586912065	3	1683	0.688343558282209	0	0	0	0	0	0	0	0	0	0	0	0	4709641	0.000519147850122759	3.38827886345964	-Inf
GCF_021729465.1_ASM2172946v1	NZ_CP054561.1	plasmid	10832	12	CP054561.1	non-mobilizable	0	CP054561.1	Acinetobacter baumannii	YC103	Pseudomonadota	Gammaproteobacteria	Duck	stool	Livestock	Acinetobacter	10832	6881	0.63524741506647	12	6933	0.64004800590842	0	0	0	0	0	0	0	0	0	0	0	0	4021945	0.00269322429819403	4.03470865134107	-Inf
GCF_030845335.1_ASM3084533v1	NZ_CP132560.1	plasmid	4439	3	CP132560.1	NA	0	CP132560.1	Staphylococcus saprophyticus	SZ.YL11	Terrabacteria group	Bacillota	Homo sapiens	fingertip	Humans	Staphylococcus	4439	3567	0.803559360216265	3	3567	0.803559360216265	0	0	0	0	0	0	0	0	0	0	0	0	2607114	0.0017026489827449	3.64728514502537	-Inf
GCF_000273405.1_Rhod_Spha_2_4_1_V1	NZ_AKVW01000003.1	plasmid	124310	111	AKVW01000003.1	NA	0	AKVW01000003.1	Cereibacter sphaeroides 2.4.1	2.4.1	Pseudomonadota	Alphaproteobacteria	NA	NA	Unannotated	Cereibacter	124310	106149	0.853905558683935	121	106355	0.855562706137881	0	0	0	0	0	0	0	0	0	0	0	0	3188521	0.0389867277022795	5.09450606645446	-Inf
GCF_000273405.1_Rhod_Spha_2_4_1_V1	NZ_AKVW01000004.1	plasmid	114178	104	AKVW01000004.1	NA	0	AKVW01000004.1	Cereibacter sphaeroides 2.4.1	2.4.1	Pseudomonadota	Alphaproteobacteria	NA	NA	Unannotated	Cereibacter	114178	102754	0.899945698821139	104	102885	0.901093030180946	0	0	0	0	0	0	0	0	0	0	0	0	3188521	0.0358090788801454	5.05758243141395	-Inf
GCF_000273405.1_Rhod_Spha_2_4_1_V1	NZ_AKVW01000005.1	plasmid	105281	99	AKVW01000005.1	NA	0	AKVW01000005.1	Cereibacter sphaeroides 2.4.1	2.4.1	Pseudomonadota	Alphaproteobacteria	NA	NA	Unannotated	Cereibacter	105281	79119	0.751503120221123	107	79268	0.752918380334533	0	0	0	0	0	0	0	0	0	0	0	0	3188521	0.0330187569722765	5.02235000138784	-Inf
GCF_000273405.1_Rhod_Spha_2_4_1_V1	NZ_AKVW01000006.1	plasmid	100819	98	AKVW01000006.1	NA	0	AKVW01000006.1	Cereibacter sphaeroides 2.4.1	2.4.1	Pseudomonadota	Alphaproteobacteria	NA	NA	Unannotated	Cereibacter	100819	84169	0.834852557553636	115	84475	0.837887699739136	0	0	0	0	0	0	0	0	0	0	0	0	3188521	0.0316193620804128	5.00354238545845	-Inf
GCF_000273405.1_Rhod_Spha_2_4_1_V1	NZ_AKVW01000007.1	plasmid	52135	50	AKVW01000007.1	NA	0	AKVW01000007.1	Cereibacter sphaeroides 2.4.1	2.4.1	Pseudomonadota	Alphaproteobacteria	NA	NA	Unannotated	Cereibacter	52135	43965	0.843291454876762	50	44247	0.848700489114798	0	0	0	0	0	0	0	0	0	0	0	0	3188521	0.0163508410325665	4.71712937787693	-Inf
GCF_003710225.1_ASM371022v1	NZ_CP033372.1	megaplasmid	759694	569	CP033372.1	mobilizable	81	CP033372.1	Limosilactobacillus fermentum	DR9	Terrabacteria group	Bacillota	Cow	Fresh milk	Livestock	Limosilactobacillus	759694	659556	0.868186401366866	808	661926	0.871306078500028	1	117	0.000154009377459872	1	1581	0.00208110107490648	1	2924	0.00384891811703133	3	4622	0.00608402856939768	1285454	0.590992754310928	5.88063869639615	1.90848501887865
GCF_003710225.1_ASM371022v1	NZ_CP033373.1	plasmid	251760	182	CP033373.1	mobilizable	30	CP033373.1	Limosilactobacillus fermentum	DR9	Terrabacteria group	Bacillota	Cow	Fresh milk	Livestock	Limosilactobacillus	251760	220877	0.877331585637115	264	221528	0.879917381633302	0	0	0	0	0	0	0	0	0	0	0	0	1285454	0.195852982681605	5.40098672990516	1.47712125471966
GCF_003710225.1_ASM371022v1	NZ_CP033375.1	plasmid	27672	25	CP033375.1	non-mobilizable	0	CP033375.1	Limosilactobacillus fermentum	DR9	Terrabacteria group	Bacillota	Cow	Fresh milk	Livestock	Limosilactobacillus	27672	21772	0.786788089043076	35	21931	0.792533969355305	0	0	0	0	0	0	0	0	0	0	0	0	1285454	0.0215270246932212	4.4420405490063	-Inf
GCF_028736195.1_ASM2873619v1	NZ_CP117882.1	megaplasmid	1327038	1103	CP117882.1	non-mobilizable	216	CP117882.1	Novosphingobium sp. KACC 22771	KACC 22771	Pseudomonadota	Alphaproteobacteria	NA	soil	Earth	Novosphingobium	1327038	1225674	0.92361635461833	1115	1227274	0.92482204729631	0	0	0	0	0	0	0	0	0	0	0	0	3722304	0.356509839067416	6.12288335915232	2.33445375115093
GCF_014252375.1_ASM1425237v1	NZ_CP059222.1	plasmid	3320	5	CP059222.1	non-mobilizable	2	CP059222.1	Blattabacterium cuenoti	ALLACbim	FCB group	Bacteroidota/Chlorobiota group	Allacta bimaculata	NA	Animals	Blattabacterium	3320	2481	0.747289156626506	5	2493	0.750903614457831	0	0	0	0	0	0	0	0	0	0	0	0	570862	0.00581576633231849	3.52113808370404	0.301029995663981
GCF_013170745.1_ASM1317074v1	NZ_CP033363.1	plasmid	364809	303	CP033363.1	conjugative	54	CP033363.1	Mesorhizobium sp. NZP2077	NZP2077	Pseudomonadota	Alphaproteobacteria	NA	NA	Unannotated	Mesorhizobium	364809	310727	0.851752560929144	337	311449	0.85373167876889	0	0	0	0	0	0	0	0	0	0	0	0	6830091	0.0534120262819339	5.56206554402623	1.73239375982297
GCF_035583175.1_ASM3558317v1	NZ_CP141641.1	plasmid	60671	51	CP141641.1	NA	0	CP141641.1	Enterococcus casseliflavus	Dec0527	Terrabacteria group	Bacillota	Moschus berezovskii	NA	Animals	Enterococcus	60671	49893	0.822353348387203	58	49966	0.823556559146874	0	0	0	0	0	0	0	0	0	0	0	0	3345060	0.0181374923020813	4.78298115319199	-Inf
GCF_035583175.1_ASM3558317v1	NZ_CP141642.1	plasmid	6708	10	CP141642.1	NA	0	CP141642.1	Enterococcus casseliflavus	Dec0527	Terrabacteria group	Bacillota	Moschus berezovskii	NA	Animals	Enterococcus	6708	4176	0.622540250447227	10	4176	0.622540250447227	0	0	0	0	0	0	0	0	0	0	0	0	3345060	0.00200534519560187	3.82659305393405	-Inf
GCF_024347275.1_ASM2434727v1	NZ_AP025762.1	plasmid	94338	87	AP025762.1	non-mobilizable	27	AP025762.1	Amphritea japonica	JCM 14782	Pseudomonadota	Gammaproteobacteria	NA	NA	Unannotated	Amphritea	94338	79475	0.84244949013123	87	79551	0.843255103987789	1	116	0.00122962114948377	1	1129	0.0119676058428205	1	2893	0.0306663274608323	3	4138	0.0438635544531366	3785698	0.0249195788993205	4.9746866648059	1.43136376415899
GCF_002944995.1_ASM294499v1	NZ_CP014118.1	plasmid	25054	18	CP014118.1	non-mobilizable	0	CP014118.1	Staphylococcus epidermidis	FDAARGOS_153	Terrabacteria group	Bacillota	Homo sapiens	Peripheral blood	Humans	Staphylococcus	25054	18708	0.746707112636705	22	18785	0.74978047417578	0	0	0	0	0	0	0	0	0	0	0	0	2497739	0.0100306717395212	4.39887707308732	-Inf
GCF_002944995.1_ASM294499v1	NZ_CP014120.1	plasmid	9925	12	CP014120.1	mobilizable	0	CP014120.1	Staphylococcus epidermidis	FDAARGOS_153	Terrabacteria group	Bacillota	Homo sapiens	Peripheral blood	Humans	Staphylococcus	9925	5781	0.582468513853904	12	5781	0.582468513853904	0	0	0	0	0	0	0	0	0	0	0	0	2497739	0.0039735937181587	3.99673051543515	-Inf
GCF_002944995.1_ASM294499v1	NZ_CP014117.1	plasmid	9923	13	CP014117.1	mobilizable	0	CP014117.1	Staphylococcus epidermidis	FDAARGOS_153	Terrabacteria group	Bacillota	Homo sapiens	Peripheral blood	Humans	Staphylococcus	9923	5619	0.56626020356747	13	5619	0.56626020356747	0	0	0	0	0	0	0	0	0	0	0	0	2497739	0.00397279299398376	3.99664299135547	-Inf
GCF_002944995.1_ASM294499v1	NZ_CP014116.1	plasmid	9324	5	CP014116.1	mobilizable	0	CP014116.1	Staphylococcus epidermidis	FDAARGOS_153	Terrabacteria group	Bacillota	Homo sapiens	Peripheral blood	Humans	Staphylococcus	9324	4861	0.521342771342771	10	4861	0.521342771342771	0	0	0	0	0	0	0	0	0	0	0	0	2497739	0.00373297610358808	3.96960226484854	-Inf
GCF_000011085.1_ASM1108v1	NC_006389.1	plasmid	33303	39	006389.1	non-mobilizable	0	006389.1	Haloarcula marismortui ATCC 43049	ATCC 43049	Euryarchaeota	Stenosarchaea group	NA	NA	Unannotated	Haloarcula	33303	24110	0.723958802510284	43	24217	0.727171726270907	0	0	0	0	0	0	0	0	0	0	0	0	3131724	0.0106340788651874	4.52248335737301	-Inf
GCF_000011085.1_ASM1108v1	NC_006390.1	plasmid	33452	43	006390.1	non-mobilizable	1	006390.1	Haloarcula marismortui ATCC 43049	ATCC 43049	Euryarchaeota	Stenosarchaea group	NA	NA	Unannotated	Haloarcula	33452	25454	0.76091115628363	43	25560	0.764079875642712	0	0	0	0	0	0	0	0	0	0	0	0	3131724	0.0106816564933564	4.52442208811275	0
GCF_000011085.1_ASM1108v1	NC_006391.1	plasmid	39521	46	006391.1	non-mobilizable	0	006391.1	Haloarcula marismortui ATCC 43049	ATCC 43049	Euryarchaeota	Stenosarchaea group	NA	NA	Unannotated	Haloarcula	39521	31085	0.786543862756509	48	31200	0.789453708155158	0	0	0	0	0	0	0	0	0	0	0	0	3131724	0.012619566730657	4.5968279250094	-Inf
GCF_000011085.1_ASM1108v1	NC_006392.1	plasmid	50060	50	006392.1	non-mobilizable	0	006392.1	Haloarcula marismortui ATCC 43049	ATCC 43049	Euryarchaeota	Stenosarchaea group	NA	NA	Unannotated	Haloarcula	50060	35699	0.713124250898921	51	35778	0.714702357171394	0	0	0	0	0	0	0	0	0	0	0	0	3131724	0.0159848058130282	4.6994908452722	-Inf
GCF_000011085.1_ASM1108v1	NC_006393.1	plasmid	132678	102	006393.1	non-mobilizable	0	006393.1	Haloarcula marismortui ATCC 43049	ATCC 43049	Euryarchaeota	Stenosarchaea group	NA	NA	Unannotated	Haloarcula	132678	102555	0.77296160629494	138	102673	0.773850977554681	0	0	0	0	0	0	0	0	0	0	0	0	3131724	0.0423658023503987	5.12279891630305	-Inf
GCF_000011085.1_ASM1108v1	NC_006394.1	plasmid	155300	165	006394.1	non-mobilizable	4	006394.1	Haloarcula marismortui ATCC 43049	ATCC 43049	Euryarchaeota	Stenosarchaea group	NA	NA	Unannotated	Haloarcula	155300	134792	0.86794591113973	166	135002	0.869298132646491	0	0	0	0	0	0	0	0	0	0	0	0	3131724	0.0495892996956309	5.19117145572856	0.602059991327962
GCF_000011085.1_ASM1108v1	NC_006395.1	plasmid	410554	353	006395.1	non-mobilizable	59	006395.1	Haloarcula marismortui ATCC 43049	ATCC 43049	Euryarchaeota	Stenosarchaea group	NA	NA	Unannotated	Haloarcula	410554	346617	0.844266527667493	356	346815	0.844748802837142	1	123	0.000299595181145477	0	0	0	0	0	0	1	123	0.000299595181145477	3131724	0.131095205069157	5.61337028778834	1.77085201164214
GCF_009909345.1_ASM990934v1	NZ_CP047681.1	plasmid	2953	3	CP047681.1	NA	0	CP047681.1	Serratia marcescens	4201	Pseudomonadota	Gammaproteobacteria	Homo sapiens	sputum	Humans	Serratia	2953	1874	0.63460887233322	3	1878	0.635963427023366	0	0	0	0	0	0	0	0	0	0	0	0	5331789	0.000553847873574892	3.47026344696508	-Inf
GCF_009909345.1_ASM990934v1	NZ_CP047680.1	plasmid	94056	102	CP047680.1	NA	0	CP047680.1	Serratia marcescens	4201	Pseudomonadota	Gammaproteobacteria	Homo sapiens	sputum	Humans	Serratia	94056	79544	0.845708939355278	112	79729	0.847675852683508	0	0	0	0	0	0	0	0	0	0	0	0	5331789	0.017640608058571	4.97338650518971	-Inf
GCF_003666445.1_ASM366644v1	NZ_CP032928.1	megaplasmid	520191	495	CP032928.1	non-mobilizable	41	CP032928.1	Agrobacterium tumefaciens	1D1460	Pseudomonadota	Alphaproteobacteria	Rubus sp.	NA	Plants	Agrobacterium	520191	431073	0.828682157130746	549	431824	0.830125857617683	0	0	0	0	0	0	0	0	0	0	0	0	2867449	0.181412468015996	5.71616283404949	1.61278385671974
GCF_003666445.1_ASM366644v1	NZ_CP032929.1	plasmid	214233	180	CP032929.1	conjugative	14	CP032929.1	Agrobacterium tumefaciens	1D1460	Pseudomonadota	Alphaproteobacteria	Rubus sp.	NA	Plants	Agrobacterium	214233	180244	0.841345637693539	193	180664	0.84330611997218	0	0	0	0	0	0	0	0	0	0	0	0	2867449	0.0747120524201128	5.33088636945584	1.14612803567824
GCF_021166095.1_ASM2116609v1	NZ_CP088989.1	plasmid	121561	138	CP088989.1	conjugative	2	CP088989.1	Klebsiella pneumoniae	53322	Pseudomonadota	Gammaproteobacteria	Homo sapiens	NA	Humans	Klebsiella	121561	102584	0.843889076266237	151	102962	0.846998626204128	0	0	0	0	0	0	0	0	0	0	0	0	5373674	0.0226215806913482	5.08479426406911	0.301029995663981
GCF_021166095.1_ASM2116609v1	NZ_CP088990.1	plasmid	228110	206	CP088990.1	non-mobilizable	9	CP088990.1	Klebsiella pneumoniae	53322	Pseudomonadota	Gammaproteobacteria	Homo sapiens	NA	Humans	Klebsiella	228110	189032	0.828687913725834	248	189420	0.830388847485862	0	0	0	0	0	0	0	0	0	0	0	0	5373674	0.0424495419707262	5.35814432451217	0.954242509439325
GCF_013796805.1_ASM1379680v1	NZ_CP056889.1	plasmid	301637	332	CP056889.1	conjugative	7	CP056889.1	Citrobacter sp. RHBSTW-00053	RHBSTW-00053	Pseudomonadota	Gammaproteobacteria	NA	Wastewater effluent sample	Human-impacted	Citrobacter	301637	253126	0.839174239234577	348	253531	0.840516912712963	0	0	0	0	0	0	0	0	0	0	0	0	5167268	0.0583745607930535	5.47948461276223	0.845098040014257
GCF_013796805.1_ASM1379680v1	NZ_CP056890.1	plasmid	10160	11	CP056890.1	mobilizable	0	CP056890.1	Citrobacter sp. RHBSTW-00053	RHBSTW-00053	Pseudomonadota	Gammaproteobacteria	NA	Wastewater effluent sample	Human-impacted	Citrobacter	10160	6584	0.648031496062992	11	6585	0.648129921259842	0	0	0	0	0	0	0	0	0	0	0	0	5167268	0.00196622276994342	4.0068937079479	-Inf
GCF_013796805.1_ASM1379680v1	NZ_CP056891.1	plasmid	6382	7	CP056891.1	mobilizable	1	CP056891.1	Citrobacter sp. RHBSTW-00053	RHBSTW-00053	Pseudomonadota	Gammaproteobacteria	NA	Wastewater effluent sample	Human-impacted	Citrobacter	6382	4980	0.780319649012849	8	4992	0.782199937323723	0	0	0	0	0	0	0	0	0	0	0	0	5167268	0.00123508205883651	3.80495679985749	0
GCF_013796805.1_ASM1379680v1	NZ_CP056892.1	plasmid	5193	7	CP056892.1	mobilizable	0	CP056892.1	Citrobacter sp. RHBSTW-00053	RHBSTW-00053	Pseudomonadota	Gammaproteobacteria	NA	Wastewater effluent sample	Human-impacted	Citrobacter	5193	4004	0.77103793568265	8	4008	0.771808203350664	0	0	0	0	0	0	0	0	0	0	0	0	5167268	0.00100497980751144	3.71541832259506	-Inf
GCF_013796805.1_ASM1379680v1	NZ_CP056893.1	plasmid	3696	5	CP056893.1	mobilizable	0	CP056893.1	Citrobacter sp. RHBSTW-00053	RHBSTW-00053	Pseudomonadota	Gammaproteobacteria	NA	Wastewater effluent sample	Human-impacted	Citrobacter	3696	1593	0.431006493506494	5	1593	0.431006493506494	0	0	0	0	0	0	0	0	0	0	0	0	5167268	0.000715271590325874	3.56773196254807	-Inf
GCF_016638585.1_ASM1663858v1	NZ_CP067338.1	plasmid	21592	22	CP067338.1	non-mobilizable	0	CP067338.1	Salmonella enterica subsp. enterica	Se13	Pseudomonadota	Gammaproteobacteria	Avian	feces	Animals	Salmonella	21592	15139	0.701139310855873	26	15299	0.708549462763987	0	0	0	0	0	0	0	0	0	0	0	0	4596137	0.00469785822311215	4.33429287154846	-Inf
GCF_022353885.1_ASM2235388v1	NZ_CP055016.1	plasmid	183928	174	CP055016.1	conjugative	7	CP055016.1	Shigella flexneri	SWHEFF_71	Pseudomonadota	Gammaproteobacteria	NA	Shek Wu Hui WWTPs_71 WWTPs effluent	Human-impacted	Shigella	183928	155975	0.848022052107346	214	156620	0.851528859118786	0	0	0	0	0	0	0	0	0	0	0	0	4940262	0.0372304140954468	5.26464784843247	0.845098040014257
GCF_022353885.1_ASM2235388v1	NZ_CP055017.1	plasmid	35655	41	CP055017.1	non-mobilizable	2	CP055017.1	Shigella flexneri	SWHEFF_71	Pseudomonadota	Gammaproteobacteria	NA	Shek Wu Hui WWTPs_71 WWTPs effluent	Human-impacted	Shigella	35655	26918	0.75495722900014	46	27045	0.758519141775347	0	0	0	0	0	0	0	0	0	0	0	0	4940262	0.00721722855994277	4.55212044078386	0.301029995663981
GCF_022353885.1_ASM2235388v1	NZ_CP055018.1	plasmid	6988	11	CP055018.1	mobilizable	0	CP055018.1	Shigella flexneri	SWHEFF_71	Pseudomonadota	Gammaproteobacteria	NA	Shek Wu Hui WWTPs_71 WWTPs effluent	Human-impacted	Shigella	6988	5148	0.736691471093303	12	5199	0.743989696622782	0	0	0	0	0	0	0	0	0	0	0	0	4940262	0.00141449987875137	3.84435289631089	-Inf
GCF_000008125.1_ASM812v1	NC_005838.1	plasmid	232605	220	005838.1	non-mobilizable	39	005838.1	Thermus thermophilus HB27	HB27	Terrabacteria group	Deinococcota	NA	NA	Unannotated	Thermus	232605	203624	0.875406805528686	236	204628	0.879723135788139	0	0	0	0	0	0	0	0	0	0	0	0	1894877	0.122754669564304	5.36661904594303	1.5910646070265
GCF_021329025.1_ASM2132902v1	NZ_CP028387.1	plasmid	6424	8	CP028387.1	non-mobilizable	1	CP028387.1	Lactococcus garvieae	IBB3403	Terrabacteria group	Bacillota	bovine	NA	Livestock	Lactococcus	6424	5082	0.791095890410959	8	5151	0.801836861768369	0	0	0	0	0	0	0	0	0	0	0	0	2179532	0.00294742174007998	3.80780553227062	0
GCF_021329025.1_ASM2132902v1	NZ_CP028388.1	plasmid	3686	4	CP028388.1	non-mobilizable	1	CP028388.1	Lactococcus garvieae	IBB3403	Terrabacteria group	Bacillota	bovine	NA	Livestock	Lactococcus	3686	1951	0.52930005425936	5	1955	0.530385241454151	0	0	0	0	0	0	0	0	0	0	0	0	2179532	0.00169118875061252	3.56655533088305	0
GCF_003430805.1_ASM343080v1	NZ_CP027032.1	plasmid	235493	182	CP027032.1	non-mobilizable	12	CP027032.1	Natrarchaeobaculum sulfurireducens	AArc-Mg	Euryarchaeota	Stenosarchaea group	NA	Shar-Burdiin hypersaline soda lake	Earth	Natrarchaeobaculum	235493	192032	0.815446743639938	201	192397	0.816996683553227	0	0	0	0	0	0	0	0	0	0	0	0	3617932	0.0650904992133628	5.37197800230757	1.07918124604762
GCF_009913855.1_ASM991385v1	NZ_CP028242.1	plasmid	74504	68	CP028242.1	conjugative	4	CP028242.1	Lactiplantibacillus plantarum	SRCM101518	Terrabacteria group	Bacillota	NA	young radish kimchi	Food	Lactiplantibacillus	74504	62406	0.837619456673467	81	62574	0.839874369161387	0	0	0	0	0	0	0	0	0	0	0	0	3213319	0.0231859955391917	4.87217958994686	0.602059991327962
GCF_009913855.1_ASM991385v1	NZ_CP028243.1	plasmid	41133	39	CP028243.1	mobilizable	3	CP028243.1	Lactiplantibacillus plantarum	SRCM101518	Terrabacteria group	Bacillota	NA	young radish kimchi	Food	Lactiplantibacillus	41133	33923	0.824714949067659	46	34022	0.827121775703207	0	0	0	0	0	0	0	0	0	0	0	0	3213319	0.0128007832400082	4.61419038555907	0.477121254719662
GCF_009913855.1_ASM991385v1	NZ_CP028244.1	plasmid	38506	45	CP028244.1	non-mobilizable	5	CP028244.1	Lactiplantibacillus plantarum	SRCM101518	Terrabacteria group	Bacillota	NA	young radish kimchi	Food	Lactiplantibacillus	38506	31212	0.81057497532852	50	31270	0.812081234093388	0	0	0	0	0	0	0	0	0	0	0	0	3213319	0.0119832484729963	4.58552840649203	0.698970004336019
GCF_009913855.1_ASM991385v1	NZ_CP028245.1	plasmid	28959	26	CP028245.1	mobilizable	2	CP028245.1	Lactiplantibacillus plantarum	SRCM101518	Terrabacteria group	Bacillota	NA	young radish kimchi	Food	Lactiplantibacillus	28959	22743	0.78535170413343	31	22807	0.787561725197693	0	0	0	0	0	0	0	0	0	0	0	0	3213319	0.00901217712900587	4.46178356090977	0.301029995663981
GCF_009913855.1_ASM991385v1	NZ_CP028246.1	plasmid	19826	24	CP028246.1	non-mobilizable	1	CP028246.1	Lactiplantibacillus plantarum	SRCM101518	Terrabacteria group	Bacillota	NA	young radish kimchi	Food	Lactiplantibacillus	19826	12551	0.63305760112983	28	12565	0.633763744577827	0	0	0	0	0	0	0	0	0	0	0	0	3213319	0.00616994453398495	4.29723510184231	0
GCF_023703875.1_ASM2370387v1	NZ_CP077811.1	plasmid	140918	114	CP077811.1	non-mobilizable	3	CP077811.1	Klebsiella pneumoniae	FF904	Pseudomonadota	Gammaproteobacteria	Pteropus poliocephalus	NA	Animals	Klebsiella	140918	118868	0.843526022225692	139	119160	0.845598149278304	0	0	0	0	0	0	0	0	0	0	0	0	5178142	0.027214008422326	5.14896647076291	0.477121254719662
GCF_009429045.2_ASM942904v2	NZ_CP045540.1	plasmid	99278	103	CP045540.1	conjugative	4	CP045540.1	Proteus mirabilis	CRE14IB	Pseudomonadota	Gammaproteobacteria	Homo sapiens	urine catheter	Humans	Proteus	99278	86117	0.867432865287375	107	86249	0.86876246499728	0	0	0	0	0	0	0	0	0	0	0	0	4018329	0.02470628960446	4.99685301952096	0.602059991327962
GCF_009429045.2_ASM942904v2	NZ_CP045539.1	plasmid	2655	2	CP045539.1	non-mobilizable	0	CP045539.1	Proteus mirabilis	CRE14IB	Pseudomonadota	Gammaproteobacteria	Homo sapiens	urine catheter	Humans	Proteus	2655	1077	0.405649717514124	2	1077	0.405649717514124	0	0	0	0	0	0	0	0	0	0	0	0	4018329	0.000660722404760785	3.42406452541749	-Inf
GCF_023735435.1_ASM2373543v1	NZ_AP025840.1	plasmid	372780	382	AP025840.1	conjugative	12	AP025840.1	Enterobacter hormaechei	FUJ80299	Pseudomonadota	Gammaproteobacteria	Homo sapiens	NA	Humans	Enterobacter	372780	309473	0.830175975105961	410	310269	0.832311282794141	0	0	0	0	0	0	0	0	0	0	0	0	4737813	0.0786818728387971	5.57145260399676	1.07918124604762
GCF_023735435.1_ASM2373543v1	NZ_AP025841.1	plasmid	113823	132	AP025841.1	non-mobilizable	7	AP025841.1	Enterobacter hormaechei	FUJ80299	Pseudomonadota	Gammaproteobacteria	Homo sapiens	NA	Humans	Enterobacter	113823	98383	0.864350790262074	138	98615	0.866389042636374	0	0	0	0	0	0	0	0	0	0	0	0	4737813	0.0240243758037728	5.05623002799762	0.845098040014257
GCF_002214265.1_ASM221426v1	NZ_CP022182.1	plasmid	70816	74	CP022182.1	conjugative	1	CP022182.1	Aeromonas salmonicida	S68	Pseudomonadota	Gammaproteobacteria	Atlantic salmon	The RAS Atlantic Salmon facility	Animals	Aeromonas	70816	57376	0.810212381382738	72	57512	0.812132851333032	0	0	0	0	0	0	0	0	0	0	0	0	4730032	0.0149715689027051	4.85013139224716	0
GCF_002214265.1_ASM221426v1	NZ_CP022183.1	plasmid	62485	65	CP022183.1	non-mobilizable	0	CP022183.1	Aeromonas salmonicida	S68	Pseudomonadota	Gammaproteobacteria	Atlantic salmon	The RAS Atlantic Salmon facility	Animals	Aeromonas	62485	53092	0.849675922221333	75	53460	0.855565335680563	0	0	0	0	0	0	0	0	0	0	0	0	4730032	0.0132102700362281	4.79577577415874	-Inf
GCF_002214265.1_ASM221426v1	NZ_CP022184.1	plasmid	12455	17	CP022184.1	non-mobilizable	0	CP022184.1	Aeromonas salmonicida	S68	Pseudomonadota	Gammaproteobacteria	Atlantic salmon	The RAS Atlantic Salmon facility	Animals	Aeromonas	12455	8662	0.695463669209153	17	8691	0.697792051384986	0	0	0	0	0	0	0	0	0	0	0	0	4730032	0.00263317457471746	4.09534373187252	-Inf
GCF_002214265.1_ASM221426v1	NZ_CP022185.1	plasmid	5037	8	CP022185.1	mobilizable	0	CP022185.1	Aeromonas salmonicida	S68	Pseudomonadota	Gammaproteobacteria	Atlantic salmon	The RAS Atlantic Salmon facility	Animals	Aeromonas	5037	3667	0.728012705975779	8	3774	0.749255509231685	0	0	0	0	0	0	0	0	0	0	0	0	4730032	0.00106489765819766	3.70217195085771	-Inf
GCF_025725705.1_ASM2572570v1	NZ_CP107016.1	plasmid	124616	123	CP107016.1	conjugative	3	CP107016.1	Klebsiella pneumoniae	K30821	Pseudomonadota	Gammaproteobacteria	Homo sapiens	bronchoalveolar lavage fluid	Humans	Klebsiella	124616	103132	0.827598382230211	155	103591	0.831281697374334	0	0	0	0	0	0	0	0	0	0	0	0	5397495	0.0230877471864263	5.09557380689461	0.477121254719662
GCF_025725705.1_ASM2572570v1	NZ_CP107018.1	plasmid	11970	14	CP107018.1	mobilizable	0	CP107018.1	Klebsiella pneumoniae	K30821	Pseudomonadota	Gammaproteobacteria	Homo sapiens	bronchoalveolar lavage fluid	Humans	Klebsiella	11970	8979	0.750125313283208	14	8997	0.751629072681704	0	0	0	0	0	0	0	0	0	0	0	0	5397495	0.00221769543093602	4.07809415040641	-Inf
GCF_025725705.1_ASM2572570v1	NZ_CP107019.1	plasmid	5596	10	CP107019.1	mobilizable	0	CP107019.1	Klebsiella pneumoniae	K30821	Pseudomonadota	Gammaproteobacteria	Homo sapiens	bronchoalveolar lavage fluid	Humans	Klebsiella	5596	3240	0.578984989278056	10	3279	0.585954253037884	0	0	0	0	0	0	0	0	0	0	0	0	5397495	0.00103677724574085	3.74787770581979	-Inf
GCF_025725705.1_ASM2572570v1	NZ_CP107017.1	plasmid	96126	112	CP107017.1	non-mobilizable	0	CP107017.1	Klebsiella pneumoniae	K30821	Pseudomonadota	Gammaproteobacteria	Homo sapiens	bronchoalveolar lavage fluid	Humans	Klebsiella	96126	75760	0.788132243097601	131	75871	0.789286977508686	0	0	0	0	0	0	0	0	0	0	0	0	5397495	0.017809372681216	4.982840870804	-Inf
GCF_025725705.1_ASM2572570v1	NZ_CP107015.1	plasmid	237143	208	CP107015.1	non-mobilizable	10	CP107015.1	Klebsiella pneumoniae	K30821	Pseudomonadota	Gammaproteobacteria	Homo sapiens	bronchoalveolar lavage fluid	Humans	Klebsiella	237143	197743	0.833855521773782	255	198164	0.835630821909143	0	0	0	0	0	0	0	0	0	0	0	0	5397495	0.0439357516773985	5.3750103096489	1
GCF_028768505.1_ASM2876850v1	NZ_CP118228.1	plasmid	8441	8	CP118228.1	mobilizable	1	CP118228.1	Proteus mirabilis	CY32	Pseudomonadota	Gammaproteobacteria	chicken	NA	Livestock	Proteus	8441	7202	0.853216443549342	12	7287	0.863286340480986	0	0	0	0	0	0	0	0	0	0	0	0	4127350	0.00204513792142658	3.92639390026968	0
GCF_028768505.1_ASM2876850v1	NZ_CP118229.1	plasmid	2683	2	CP118229.1	non-mobilizable	0	CP118229.1	Proteus mirabilis	CY32	Pseudomonadota	Gammaproteobacteria	chicken	NA	Livestock	Proteus	2683	1086	0.404770778978755	2	1086	0.404770778978755	0	0	0	0	0	0	0	0	0	0	0	0	4127350	0.000650053908682326	3.42862067267194	-Inf
GCF_017493175.3_ASM1749317v3	NZ_CP088283.1	plasmid	203757	155	CP088283.1	conjugative	0	CP088283.1	Bradyrhizobium quebecense	12S5	Pseudomonadota	Alphaproteobacteria	soybean cv. AC Glengarry	root nodule from soybean plant inoculated with root zone soil from Apios americana	Earth	Bradyrhizobium	203757	161430	0.792267259529734	190	161869	0.794421786736161	0	0	0	0	0	0	0	0	0	0	0	0	8549412	0.0238328671024393	5.30911253770233	-Inf
GCF_033814935.1_ASM3381493v1	NZ_CP138654.1	plasmid	53680	60	CP138654.1	NA	0	CP138654.1	Enterococcus faecalis	ES-109	Terrabacteria group	Bacillota	NA	Pig rectum feces	Livestock	Enterococcus	53680	44579	0.83045827123696	63	44726	0.833196721311475	0	0	0	0	0	0	0	0	0	0	0	0	2894687	0.0185443192994614	4.72981250716094	-Inf
GCF_036287625.1_ASM3628762v1	NZ_CP142911.1	plasmid	317768	318	CP142911.1	NA	0	CP142911.1	Klebsiella pneumoniae	KP1902196	Pseudomonadota	Gammaproteobacteria	Homo sapiens	rectal swab	Humans	Klebsiella	317768	269832	0.849147805946477	355	270436	0.851048563732031	0	0	0	0	0	0	0	0	0	0	0	0	5378888	0.0590768947038868	5.502110160577	-Inf
GCF_036287625.1_ASM3628762v1	NZ_CP142912.1	plasmid	43379	53	CP142912.1	NA	0	CP142912.1	Klebsiella pneumoniae	KP1902196	Pseudomonadota	Gammaproteobacteria	Homo sapiens	rectal swab	Humans	Klebsiella	43379	37546	0.865534014154314	56	37627	0.867401277115655	0	0	0	0	0	0	0	0	0	0	0	0	5378888	0.0080646780524153	4.63727953616394	-Inf
GCF_036287625.1_ASM3628762v1	NZ_CP142913.1	plasmid	5339	6	CP142913.1	NA	0	CP142913.1	Klebsiella pneumoniae	KP1902196	Pseudomonadota	Gammaproteobacteria	Homo sapiens	rectal swab	Humans	Klebsiella	5339	3204	0.600112380595617	6	3213	0.601798089529874	0	0	0	0	0	0	0	0	0	0	0	0	5378888	0.000992584340852608	3.72745992085791	-Inf
GCF_036287625.1_ASM3628762v1	NZ_CP142914.1	plasmid	9126	11	CP142914.1	NA	0	CP142914.1	Klebsiella pneumoniae	KP1902196	Pseudomonadota	Gammaproteobacteria	Homo sapiens	rectal swab	Humans	Klebsiella	9126	6872	0.753013368397984	12	6884	0.754328292789831	0	0	0	0	0	0	0	0	0	0	0	0	5378888	0.00169663320745849	3.96028046443664	-Inf
GCF_014069315.1_ASM1406931v1	NZ_CP059604.1	plasmid	42774	38	CP059604.1	conjugative	2	CP059604.1	Levilactobacillus suantsaii	CBA3634	Terrabacteria group	Bacillota	NA	NA	Unannotated	Levilactobacillus	42774	38073	0.89009678776827	46	38139	0.89163978117548	0	0	0	0	0	0	0	0	0	0	0	0	2522052	0.0169599992387151	4.63117986509663	0.301029995663981
GCF_014069315.1_ASM1406931v1	NZ_CP059605.1	plasmid	42530	52	CP059605.1	non-mobilizable	0	CP059605.1	Levilactobacillus suantsaii	CBA3634	Terrabacteria group	Bacillota	NA	NA	Unannotated	Levilactobacillus	42530	37671	0.88575123442276	54	37854	0.890054079473313	0	0	0	0	0	0	0	0	0	0	0	0	2522052	0.0168632526212782	4.62869538271402	-Inf
GCF_014069315.1_ASM1406931v1	NZ_CP059606.1	plasmid	37690	36	CP059606.1	mobilizable	0	CP059606.1	Levilactobacillus suantsaii	CBA3634	Terrabacteria group	Bacillota	NA	NA	Unannotated	Levilactobacillus	37690	29966	0.795065003979835	42	30039	0.797001857256567	0	0	0	0	0	0	0	0	0	0	0	0	2522052	0.0149441803737591	4.5762261374496	-Inf
GCF_014069315.1_ASM1406931v1	NZ_CP059607.1	plasmid	9353	12	CP059607.1	non-mobilizable	0	CP059607.1	Levilactobacillus suantsaii	CBA3634	Terrabacteria group	Bacillota	NA	NA	Unannotated	Levilactobacillus	9353	6456	0.690259809686732	14	6476	0.692398161017855	0	0	0	0	0	0	0	0	0	0	0	0	2522052	0.00370848816757149	3.97095093434542	-Inf
GCF_014069315.1_ASM1406931v1	NZ_CP059608.1	plasmid	7402	6	CP059608.1	non-mobilizable	0	CP059608.1	Levilactobacillus suantsaii	CBA3634	Terrabacteria group	Bacillota	NA	NA	Unannotated	Levilactobacillus	7402	5453	0.736692785733586	9	5484	0.740880843015401	0	0	0	0	0	0	0	0	0	0	0	0	2522052	0.00293491173060666	3.86934908075909	-Inf
GCF_018316615.1_ASM1831661v1	NZ_CP074122.1	plasmid	111789	112	CP074122.1	non-mobilizable	6	CP074122.1	Escherichia coli	EC16	Pseudomonadota	Gammaproteobacteria	NA	ascites	Humans	Escherichia	111789	95786	0.856846380234191	115	95923	0.858071903317858	0	0	0	0	0	0	0	0	0	0	0	0	4844032	0.0230776757874432	5.04839907122185	0.778151250383644
GCF_018316615.1_ASM1831661v1	NZ_CP074123.1	plasmid	110400	114	CP074123.1	conjugative	0	CP074123.1	Escherichia coli	EC16	Pseudomonadota	Gammaproteobacteria	NA	ascites	Humans	Escherichia	110400	92563	0.838432971014493	122	92765	0.84026268115942	0	0	0	0	0	0	0	0	0	0	0	0	4844032	0.022790931191206	5.04296907339318	-Inf
GCF_018316615.1_ASM1831661v1	NZ_CP074125.1	plasmid	6200	7	CP074125.1	mobilizable	1	CP074125.1	Escherichia coli	EC16	Pseudomonadota	Gammaproteobacteria	NA	ascites	Humans	Escherichia	6200	4001	0.645322580645161	8	4002	0.645483870967742	0	0	0	0	0	0	0	0	0	0	0	0	4844032	0.00127992548356411	3.79239168949825	0
GCF_018316615.1_ASM1831661v1	NZ_CP074124.1	plasmid	99826	107	CP074124.1	conjugative	1	CP074124.1	Escherichia coli	EC16	Pseudomonadota	Gammaproteobacteria	NA	ascites	Humans	Escherichia	99826	82620	0.827640093763148	122	82898	0.830424939394547	0	0	0	0	0	0	0	0	0	0	0	0	4844032	0.0206080389229468	4.99924366940288	0
GCF_018316615.1_ASM1831661v1	NZ_CP074121.1	plasmid	145550	122	CP074121.1	conjugative	7	CP074121.1	Escherichia coli	EC16	Pseudomonadota	Gammaproteobacteria	NA	ascites	Humans	Escherichia	145550	120559	0.828299553418069	159	120914	0.830738577808313	0	0	0	0	0	0	0	0	0	0	0	0	4844032	0.030047282924638	5.16301220977483	0.845098040014257
GCF_000006605.1_ASM660v1	NC_003080.1	plasmid	14323	12	003080.1	non-mobilizable	0	003080.1	Corynebacterium jeikeium K411	K411 = NCTC 11915	Terrabacteria group	Actinomycetota	NA	NA	Unannotated	Corynebacterium	14323	9857	0.688193814145081	15	9862	0.68854290302311	0	0	0	0	0	0	0	0	0	0	0	0	2462499	0.00581644906251739	4.15603399192362	-Inf
GCF_022964795.1_ASM2296479v1	NZ_CP095133.1	plasmid	194916	181	CP095133.1	conjugative	0	CP095133.1	Klebsiella pneumoniae	Iso00267	Pseudomonadota	Gammaproteobacteria	Homo sapiens	Chronic wound	Humans	Klebsiella	194916	163752	0.840115742165856	208	164036	0.841572780069363	0	0	0	0	0	0	0	0	0	0	0	0	5448962	0.0357712166096956	5.28984749035674	-Inf
GCF_022964795.1_ASM2296479v1	NZ_CP095134.1	plasmid	70936	74	CP095134.1	mobilizable	5	CP095134.1	Klebsiella pneumoniae	Iso00267	Pseudomonadota	Gammaproteobacteria	Homo sapiens	Chronic wound	Humans	Klebsiella	70936	57510	0.810730799594	86	57586	0.811802187887673	0	0	0	0	0	0	0	0	0	0	0	0	5448962	0.0130182592574512	4.85086669545668	0.698970004336019
GCF_022964795.1_ASM2296479v1	NZ_CP095135.1	plasmid	9294	11	CP095135.1	mobilizable	0	CP095135.1	Klebsiella pneumoniae	Iso00267	Pseudomonadota	Gammaproteobacteria	Homo sapiens	Chronic wound	Humans	Klebsiella	9294	6852	0.737249838605552	11	6864	0.7385409941898	0	0	0	0	0	0	0	0	0	0	0	0	5448962	0.00170564595605548	3.96820266814285	-Inf
GCF_022964795.1_ASM2296479v1	NZ_CP095136.1	plasmid	5835	8	CP095136.1	mobilizable	0	CP095136.1	Klebsiella pneumoniae	Iso00267	Pseudomonadota	Gammaproteobacteria	Homo sapiens	Chronic wound	Humans	Klebsiella	5835	4973	0.852270779777207	8	4995	0.856041131105398	0	0	0	0	0	0	0	0	0	0	0	0	5448962	0.00107084615381792	3.76604086038139	-Inf
GCF_030295725.1_ASM3029572v1	NZ_AP027276.1	plasmid	9314	10	AP027276.1	mobilizable	0	AP027276.1	Lactococcus formosensis	MS200408A	Terrabacteria group	Bacillota	Seriola dumerili	Fish farm	Animals	Lactococcus	9314	7686	0.825209362250376	11	7733	0.830255529310715	0	0	0	0	0	0	0	0	0	0	0	0	1988116	0.00468483730325595	3.96913623359671	-Inf
GCF_030295725.1_ASM3029572v1	NZ_AP027277.1	plasmid	18832	18	AP027277.1	mobilizable	0	AP027277.1	Lactococcus formosensis	MS200408A	Terrabacteria group	Bacillota	Seriola dumerili	Fish farm	Animals	Lactococcus	18832	13334	0.708050127442651	20	13370	0.709961767204758	0	0	0	0	0	0	0	0	0	0	0	0	1988116	0.00947228431339016	4.27489644549936	-Inf
GCF_033854795.1_ASM3385479v1	NZ_CP138807.1	plasmid	342096	289	CP138807.1	NA	0	CP138807.1	Klebsiella pneumoniae	11383	Pseudomonadota	Gammaproteobacteria	Homo sapiens	patient	Humans	Klebsiella	342096	288993	0.844771643047566	334	289602	0.846551845096113	0	0	0	0	0	0	0	0	0	0	0	0	5290334	0.0646643482245166	5.53414799617254	-Inf
GCF_033854795.1_ASM3385479v1	NZ_CP138808.1	plasmid	182009	140	CP138808.1	NA	0	CP138808.1	Klebsiella pneumoniae	11383	Pseudomonadota	Gammaproteobacteria	Homo sapiens	patient	Humans	Klebsiella	182009	152313	0.836843233026938	188	152718	0.839068397716596	0	0	0	0	0	0	0	0	0	0	0	0	5290334	0.0344040659814673	5.26009286355484	-Inf
GCF_033854795.1_ASM3385479v1	NZ_CP138809.1	plasmid	115728	136	CP138809.1	NA	0	CP138809.1	Klebsiella pneumoniae	11383	Pseudomonadota	Gammaproteobacteria	Homo sapiens	patient	Humans	Klebsiella	115728	96501	0.833860431356284	146	96806	0.836495921471036	0	0	0	0	0	0	0	0	0	0	0	0	5290334	0.0218753674153655	5.06343844775304	-Inf
GCF_033854795.1_ASM3385479v1	NZ_CP138810.1	plasmid	107267	112	CP138810.1	NA	0	CP138810.1	Klebsiella pneumoniae	11383	Pseudomonadota	Gammaproteobacteria	Homo sapiens	patient	Humans	Klebsiella	107267	95096	0.886535467571574	115	95294	0.888381328833658	0	0	0	0	0	0	0	0	0	0	0	0	5290334	0.0202760355017282	5.03046613462013	-Inf
GCF_033854795.1_ASM3385479v1	NZ_CP138811.1	plasmid	5459	8	CP138811.1	NA	0	CP138811.1	Klebsiella pneumoniae	11383	Pseudomonadota	Gammaproteobacteria	Homo sapiens	patient	Humans	Klebsiella	5459	3320	0.608169994504488	8	3321	0.608353178237772	0	0	0	0	0	0	0	0	0	0	0	0	5290334	0.00103188191898659	3.73711309430596	-Inf
GCF_033854795.1_ASM3385479v1	NZ_CP138812.1	plasmid	4842	8	CP138812.1	NA	0	CP138812.1	Klebsiella pneumoniae	11383	Pseudomonadota	Gammaproteobacteria	Homo sapiens	patient	Humans	Klebsiella	4842	3896	0.804626187525816	8	3918	0.809169764560099	0	0	0	0	0	0	0	0	0	0	0	0	5290334	0.000915254121951468	3.68502478510571	-Inf
GCF_033854795.1_ASM3385479v1	NZ_CP138813.1	plasmid	4355	7	CP138813.1	NA	0	CP138813.1	Klebsiella pneumoniae	11383	Pseudomonadota	Gammaproteobacteria	Homo sapiens	patient	Humans	Klebsiella	4355	3293	0.756142365097589	8	3315	0.761194029850746	0	0	0	0	0	0	0	0	0	0	0	0	5290334	0.000823199442606081	3.63898815934368	-Inf
GCF_033854795.1_ASM3385479v1	NZ_CP138814.1	plasmid	4166	6	CP138814.1	NA	0	CP138814.1	Klebsiella pneumoniae	11383	Pseudomonadota	Gammaproteobacteria	Homo sapiens	patient	Humans	Klebsiella	4166	2659	0.63826212193951	7	2661	0.6387421987518	0	0	0	0	0	0	0	0	0	0	0	0	5290334	0.000787473909964853	3.61971926561173	-Inf
GCF_029774335.1_ASM2977433v1	NZ_CP076740.1	plasmid	8954	11	CP076740.1	non-mobilizable	0	CP076740.1	Acinetobacter baumannii	X4-584	Pseudomonadota	Gammaproteobacteria	Homo sapiens	urine	Humans	Acinetobacter	8954	6754	0.754299754299754	11	6777	0.75686843868662	0	0	0	0	0	0	0	0	0	0	0	0	3972003	0.00225427825709094	3.95201709004743	-Inf
GCF_029774335.1_ASM2977433v1	NZ_CP076741.1	plasmid	112148	116	CP076741.1	mobilizable	7	CP076741.1	Acinetobacter baumannii	X4-584	Pseudomonadota	Gammaproteobacteria	Homo sapiens	urine	Humans	Acinetobacter	112148	98616	0.879338017619574	119	98774	0.880746870207226	0	0	0	0	0	0	0	0	0	0	0	0	3972003	0.0282346211722398	5.04979153296394	0.845098040014257
GCF_018243235.1_ASM1824323v1	NZ_CP046675.1	megaplasmid	1994515	1518	CP046675.1	non-mobilizable	217	CP046675.1	Ralstonia nicotianae	RS	Pseudomonadota	Betaproteobacteria	tobacco	leaf veins (vascular strands)	Plants	Ralstonia	1994515	1745594	0.875197228398884	1567	1747637	0.876221537566777	1	113	5.66553773724439e-05	1	1536	0.000770112032248441	1	2879	0.00144345868544483	3	4528	0.00227022609506572	3618724	0.551165272620957	6.29983730682422	2.33645973384853
GCF_009728585.1_ASM972858v1	NZ_CP040452.1	megaplasmid	1833961	1353	CP040452.1	non-mobilizable	239	CP040452.1	Halomonas sp. PA16-9	PA16-9	Pseudomonadota	Gammaproteobacteria	NA	sediment	Earth	Halomonas	1833961	1629922	0.888744089977922	1748	1634301	0.891131817961233	2	232	0.000126502144811149	2	3066	0.0016717912758232	2	5777	0.00315001245937073	6	9075	0.00494830588000508	3515197	0.521723533560139	6.26339009596602	2.37839790094814
GCF_009728585.1_ASM972858v1	NZ_CP040453.1	plasmid	166352	195	CP040453.1	non-mobilizable	11	CP040453.1	Halomonas sp. PA16-9	PA16-9	Pseudomonadota	Gammaproteobacteria	NA	sediment	Earth	Halomonas	166352	142248	0.855102433394248	206	142930	0.859202173703953	0	0	0	0	0	0	0	0	0	0	0	0	3515197	0.0473236635101816	5.221028026628	1.04139268515823
GCF_030144705.1_ASM3014470v1	NZ_CP125985.1	megaplasmid	514920	561	CP125985.1	non-mobilizable	6	CP125985.1	Pseudomonas rhodesiae	3.8	Pseudomonadota	Gammaproteobacteria	NA	brewery	Human-impacted	Pseudomonas	514920	414440	0.804862891322924	573	415076	0.806098034646159	0	0	0	0	0	0	0	0	0	0	0	0	5959531	0.0864027722986926	5.7117397605803	0.778151250383644
GCF_009832885.1_ASM983288v1	NZ_CP047128.1	plasmid	85943	88	CP047128.1	mobilizable	5	CP047128.1	Escherichia coli K-12	K-12	Pseudomonadota	Gammaproteobacteria	NA	NA	Unannotated	Escherichia	85943	71486	0.831783856742259	105	71644	0.833622284537426	0	0	0	0	0	0	0	0	0	0	0	0	4582546	0.0187544216686532	4.9342105094678	0.698970004336019
GCF_000184435.1_ASM18443v1	NC_014811.1	plasmid	211864	190	014811.1	mobilizable	6	014811.1	Mycolicibacterium gilvum Spyr1	Spyr1	Terrabacteria group	Actinomycetota	NA	creosote contaminated soil	Human-impacted	Mycolicibacterium	211864	163653	0.772443643091795	209	163879	0.773510365139901	0	0	0	0	0	0	0	0	0	0	0	0	5547747	0.0381891964431687	5.32605716751971	0.778151250383644
GCF_000184435.1_ASM18443v1	NC_014812.1	plasmid	23681	23	014812.1	mobilizable	0	014812.1	Mycolicibacterium gilvum Spyr1	Spyr1	Terrabacteria group	Actinomycetota	NA	creosote contaminated soil	Human-impacted	Mycolicibacterium	23681	17406	0.735019635995102	24	17427	0.735906422870656	0	0	0	0	0	0	0	0	0	0	0	0	5547747	0.00426857965945455	4.37440003780224	-Inf
GCF_030062535.1_ASM3006253v1	NZ_CP041388.1	plasmid	382325	373	CP041388.1	conjugative	10	CP041388.1	Raoultella ornithinolytica	2015ndm	Pseudomonadota	Gammaproteobacteria	NA	NA	Unannotated	Raoultella	382325	318470	0.832982410253057	406	319264	0.835059177401425	0	0	0	0	0	0	0	0	0	0	0	0	5420402	0.0705344363757522	5.58243269720046	1
GCF_030062535.1_ASM3006253v1	NZ_CP041389.1	plasmid	125809	131	CP041389.1	non-mobilizable	1	CP041389.1	Raoultella ornithinolytica	2015ndm	Pseudomonadota	Gammaproteobacteria	NA	NA	Unannotated	Raoultella	125809	101900	0.80995795213379	140	102035	0.811031007320621	0	0	0	0	0	0	0	0	0	0	0	0	5420402	0.0232102711201125	5.09971171035033	0
GCF_003004195.1_ASM300419v1	NZ_CP021273.1	plasmid	58935	62	CP021273.1	conjugative	1	CP021273.1	Legionella pneumophila	D-5265	Pseudomonadota	Gammaproteobacteria	Homo sapiens	NA	Humans	Legionella	58935	49978	0.848019003987444	67	50132	0.850632052260965	0	0	0	0	0	0	0	0	0	0	0	0	3498323	0.0168466433774125	4.77037328786749	0
GCF_000224575.1_ASM22457v1	NC_017380.1	plasmid	3253	1	017380.1	non-mobilizable	0	017380.1	Helicobacter pylori SNT49	Santal49	Campylobacterota	Epsilonproteobacteria	Homo sapiens	asymptomatic Santal ethnic minority patient	Humans	Helicobacter	3253	1698	0.521979711035967	2	1698	0.521979711035967	0	0	0	0	0	0	0	0	0	0	0	0	1607577	0.00202354226267233	3.51228406328185	-Inf
GCF_003966565.1_ASM396656v1	NZ_AP018719.1	plasmid	149340	158	AP018719.1	mobilizable	3	AP018719.1	Sulfuricystis multivorans	J5B	Pseudomonadota	Betaproteobacteria	NA	microbial mat	Earth	Sulfuricystis	149340	128474	0.860278558992902	159	128814	0.862555243069506	0	0	0	0	0	0	0	0	0	0	0	0	2559497	0.0583474018527859	5.17417614699224	0.477121254719662
GCF_003966565.1_ASM396656v1	NZ_AP018720.1	plasmid	102623	114	AP018720.1	non-mobilizable	2	AP018720.1	Sulfuricystis multivorans	J5B	Pseudomonadota	Betaproteobacteria	NA	microbial mat	Earth	Sulfuricystis	102623	89551	0.87262114730616	117	89954	0.876548142229325	0	0	0	0	0	0	0	0	0	0	0	0	2559497	0.0400949874135426	5.01124470632796	0.301029995663981
GCF_023078375.1_ASM2307837v1	NZ_CP095555.1	plasmid	423563	352	CP095555.1	non-mobilizable	59	CP095555.1	Roseomonas gilardii subsp. gilardii	ATCC 49956	Pseudomonadota	Alphaproteobacteria	NA	blood and other clinical sources	Humans	Roseomonas	423563	385470	0.910065326763669	390	386544	0.912600959007279	0	0	0	0	0	0	0	0	0	0	0	0	4201321	0.100816624104657	5.62691801565251	1.77085201164214
GCF_003096055.1_ASM309605v1	NZ_CP029162.1	plasmid	7683	7	CP029162.1	non-mobilizable	4	CP029162.1	Buchnera aphidicola (Melanaphis sacchari)	LSU	Pseudomonadota	Gammaproteobacteria	Melanaphis sacchari	adult insect on Sorghum bicolor	Animals	Buchnera	7683	6782	0.882728101002213	7	6786	0.883248730964467	0	0	0	0	0	0	0	0	0	0	0	0	626137	0.012270477547246	3.88553083318809	0.602059991327962
GCF_003096055.1_ASM309605v1	NZ_CP029163.1	plasmid	3666	1	CP029163.1	non-mobilizable	1	CP029163.1	Buchnera aphidicola (Melanaphis sacchari)	LSU	Pseudomonadota	Gammaproteobacteria	Melanaphis sacchari	adult insect on Sorghum bicolor	Animals	Buchnera	3666	2182	0.595199127114021	2	2182	0.595199127114021	0	0	0	0	0	0	0	0	0	0	0	0	626137	0.00585494867736614	3.5641924606262	0
GCF_024971055.1_ASM2497105v1	NZ_CP103975.1	plasmid	104244	99	CP103975.1	conjugative	1	CP103975.1	Escherichia coli	DLI.6n	Pseudomonadota	Gammaproteobacteria	NA	marine sediment	Earth	Escherichia	104244	89608	0.859598633974138	125	89905	0.862447718813553	0	0	0	0	0	0	0	0	0	0	0	0	5008670	0.020812710759543	5.01805106756061	0
GCF_013348825.1_ASM1334882v1	NZ_CP054658.1	plasmid	57676	65	CP054658.1	non-mobilizable	2	CP054658.1	Limosilactobacillus reuteri	AN417	Terrabacteria group	Bacillota	Sus scrofa domesticus	NA	Livestock	Limosilactobacillus	57676	44337	0.768725293016159	70	44420	0.77016436646092	0	0	0	0	0	0	0	0	0	0	0	0	2069421	0.027870597621267	4.76099513315788	0.301029995663981
GCF_013348825.1_ASM1334882v1	NZ_CP054659.1	plasmid	16368	15	CP054659.1	non-mobilizable	0	CP054659.1	Limosilactobacillus reuteri	AN417	Terrabacteria group	Bacillota	Sus scrofa domesticus	NA	Livestock	Limosilactobacillus	16368	13080	0.799120234604106	18	13152	0.803519061583578	0	0	0	0	0	0	0	0	0	0	0	0	2069421	0.00790945873266	4.21399561636809	-Inf
GCF_013348825.1_ASM1334882v1	NZ_CP054660.1	plasmid	10268	7	CP054660.1	non-mobilizable	0	CP054660.1	Limosilactobacillus reuteri	AN417	Terrabacteria group	Bacillota	Sus scrofa domesticus	NA	Livestock	Limosilactobacillus	10268	7266	0.707635372029607	8	7266	0.707635372029607	0	0	0	0	0	0	0	0	0	0	0	0	2069421	0.00496177433204747	4.01148585999941	-Inf
GCF_013348825.1_ASM1334882v1	NZ_CP054661.1	plasmid	9085	6	CP054661.1	mobilizable	0	CP054661.1	Limosilactobacillus reuteri	AN417	Terrabacteria group	Bacillota	Sus scrofa domesticus	NA	Livestock	Limosilactobacillus	9085	7555	0.831590533847	6	7569	0.833131535498074	0	0	0	0	0	0	0	0	0	0	0	0	2069421	0.004390116849109	3.95832493164405	-Inf
GCF_036345015.1_ASM3634501v1	NZ_CP084099.1	plasmid	26702	26	CP084099.1	NA	0	CP084099.1	Cyanobacterium sp. Dongsha4	Dongsha4	Terrabacteria group	Cyanobacteriota/Melainabacteria group	NA	water	Water	Cyanobacterium	26702	22361	0.837427908021871	26	22365	0.837577709534866	0	0	0	0	0	0	0	0	0	0	0	0	4250085	0.00628269787545426	4.4265437915681	-Inf
GCF_036345015.1_ASM3634501v1	NZ_CP084100.1	plasmid	20643	19	CP084100.1	NA	0	CP084100.1	Cyanobacterium sp. Dongsha4	Dongsha4	Terrabacteria group	Cyanobacteriota/Melainabacteria group	NA	water	Water	Cyanobacterium	20643	18100	0.876810541103522	19	18129	0.878215375672141	0	0	0	0	0	0	0	0	0	0	0	0	4250085	0.00485707932900166	4.31477281256605	-Inf
GCF_036345015.1_ASM3634501v1	NZ_CP084101.1	plasmid	13205	9	CP084101.1	NA	0	CP084101.1	Cyanobacterium sp. Dongsha4	Dongsha4	Terrabacteria group	Cyanobacteriota/Melainabacteria group	NA	water	Water	Cyanobacterium	13205	10431	0.789928057553957	9	10449	0.791291177584248	0	0	0	0	0	0	0	0	0	0	0	0	4250085	0.00310699668359574	4.12073840554294	-Inf
GCF_036345015.1_ASM3634501v1	NZ_CP084102.1	plasmid	9769	12	CP084102.1	NA	0	CP084102.1	Cyanobacterium sp. Dongsha4	Dongsha4	Terrabacteria group	Cyanobacteriota/Melainabacteria group	NA	water	Water	Cyanobacterium	9769	7703	0.78851468932337	12	7707	0.788924147814515	0	0	0	0	0	0	0	0	0	0	0	0	4250085	0.00229854226444883	3.98985010960318	-Inf
GCF_022922915.1_ASM2292291v1	NZ_CP094100.1	plasmid	3507	3	CP094100.1	non-mobilizable	0	CP094100.1	Helicobacter pylori	Hpfe080	Campylobacterota	Epsilonproteobacteria	Homo sapiens	gastric biopsy	Humans	Helicobacter	3507	2256	0.643284858853721	3	2256	0.643284858853721	0	0	0	0	0	0	0	0	0	0	0	0	1563024	0.002243727543531	3.5449357658815	-Inf
GCF_900622645.1_KPC2	NZ_LR130549.1	plasmid	207198	201	LR130549.1	conjugative	0	LR130549.1	Klebsiella pneumoniae	KPC2	Pseudomonadota	Gammaproteobacteria	Homo sapiens	NA	Humans	Klebsiella	207198	174867	0.843960849042944	224	175199	0.845563181111787	0	0	0	0	0	0	0	0	0	0	0	0	5399983	0.0383701207948247	5.31638555902128	-Inf
GCF_900622645.1_KPC2	NZ_LR130550.1	plasmid	43380	54	LR130550.1	conjugative	0	LR130550.1	Klebsiella pneumoniae	KPC2	Pseudomonadota	Gammaproteobacteria	Homo sapiens	NA	Humans	Klebsiella	43380	37532	0.86519133241125	56	37652	0.867957584140157	0	0	0	0	0	0	0	0	0	0	0	0	5399983	0.00803335862353641	4.63728954767817	-Inf
GCF_900622645.1_KPC2	NZ_LR130551.1	plasmid	13841	14	LR130551.1	mobilizable	0	LR130551.1	Klebsiella pneumoniae	KPC2	Pseudomonadota	Gammaproteobacteria	Homo sapiens	NA	Humans	Klebsiella	13841	11186	0.808178599812152	18	11198	0.809045589191532	0	0	0	0	0	0	0	0	0	0	0	0	5399983	0.00256315621734365	4.14116746864623	-Inf
GCF_009660375.2_ASM966037v2	NZ_CP063012.1	plasmid	164278	169	CP063012.1	conjugative	5	CP063012.1	Klebsiella pneumoniae	CriePir116	Pseudomonadota	Gammaproteobacteria	Homo sapiens	blood	Humans	Klebsiella	164278	133298	0.811417231765665	190	133626	0.813413847258915	0	0	0	0	0	0	0	0	0	0	0	0	5411288	0.0303583915696226	5.21557940690227	0.698970004336019
GCF_004551615.1_ASM455161v1	NZ_CP037936.1	plasmid	25506	35	CP037936.1	mobilizable	0	CP037936.1	Leuconostoc kimchii	NKJ218	Terrabacteria group	Bacillota	NA	kimchi	Food	Leuconostoc	25506	16837	0.660119187642123	40	16922	0.663451736846232	0	0	0	0	0	0	0	0	0	0	0	0	1917647	0.0133006752546219	4.40664235535077	-Inf
GCF_004551615.1_ASM455161v1	NZ_CP037938.1	plasmid	29596	30	CP037938.1	mobilizable	1	CP037938.1	Leuconostoc kimchii	NKJ218	Terrabacteria group	Bacillota	NA	kimchi	Food	Leuconostoc	29596	18190	0.614610082443573	31	18198	0.61488038924179	0	0	0	0	0	0	0	0	0	0	0	0	1917647	0.0154334974059355	4.47123301864965	0
GCF_004551615.1_ASM455161v1	NZ_CP037937.1	plasmid	20691	17	CP037937.1	mobilizable	3	CP037937.1	Leuconostoc kimchii	NKJ218	Terrabacteria group	Bacillota	NA	kimchi	Food	Leuconostoc	20691	17469	0.844280121792084	22	17560	0.848678169252332	0	0	0	0	0	0	0	0	0	0	0	0	1917647	0.0107897856070486	4.3157814807086	0.477121254719662
GCF_021545845.1_ASM2154584v1	NZ_CP088924.1	plasmid	218064	210	CP088924.1	non-mobilizable	2	CP088924.1	Rhodanobacter thiooxydans	FW510-R12	Pseudomonadota	Gammaproteobacteria	NA	well	Water	Rhodanobacter	218064	194092	0.890068970577445	211	194514	0.89200418225842	0	0	0	0	0	0	0	0	0	0	0	0	3985884	0.0547090683020379	5.33858397419021	0.301029995663981
GCF_008823185.1_ASM882318v1	NZ_CP042589.1	plasmid	42683	41	CP042589.1	non-mobilizable	3	CP042589.1	Escherichia coli	PK6	Pseudomonadota	Gammaproteobacteria	Sus scrofa domesticus	healthy pig from farm	Livestock	Escherichia	42683	35611	0.834313426891268	53	35707	0.836562565892744	0	0	0	0	0	0	0	0	0	0	0	0	4726527	0.0090305207184895	4.63025493647075	0.477121254719662
GCF_008823185.1_ASM882318v1	NZ_CP042590.1	plasmid	12602	12	CP042590.1	mobilizable	0	CP042590.1	Escherichia coli	PK6	Pseudomonadota	Gammaproteobacteria	Sus scrofa domesticus	healthy pig from farm	Livestock	Escherichia	12602	7794	0.618473258212982	14	7796	0.618631963180448	0	0	0	0	0	0	0	0	0	0	0	0	4726527	0.00266622828982041	4.10043947527911	-Inf
GCF_008823185.1_ASM882318v1	NZ_CP042591.1	plasmid	4593	6	CP042591.1	mobilizable	0	CP042591.1	Escherichia coli	PK6	Pseudomonadota	Gammaproteobacteria	Sus scrofa domesticus	healthy pig from farm	Livestock	Escherichia	4593	2944	0.640975397343784	7	2955	0.643370346178968	0	0	0	0	0	0	0	0	0	0	0	0	4726527	0.000971749447321469	3.66209644541792	-Inf
GCF_008823185.1_ASM882318v1	NZ_CP042592.1	plasmid	2724	2	CP042592.1	mobilizable	0	CP042592.1	Escherichia coli	PK6	Pseudomonadota	Gammaproteobacteria	Sus scrofa domesticus	healthy pig from farm	Livestock	Escherichia	2724	960	0.352422907488987	2	960	0.352422907488987	0	0	0	0	0	0	0	0	0	0	0	0	4726527	0.000576321683976416	3.43520710324075	-Inf
GCF_004295545.1_HP_PMSS1_01	NZ_AP017634.1	plasmid	6058	3	AP017634.1	non-mobilizable	0	AP017634.1	Helicobacter pylori	PMSS1	Campylobacterota	Epsilonproteobacteria	NA	NA	Unannotated	Helicobacter	6058	3534	0.58336084516342	3	3534	0.58336084516342	0	0	0	0	0	0	0	0	0	0	0	0	1603093	0.00377894482728076	3.78232926899684	-Inf
GCF_000009785.1_ASM978v1	NC_006509.1	plasmid	47890	40	006509.1	non-mobilizable	9	006509.1	Geobacillus kaustophilus HTA426	HTA426	Terrabacteria group	Bacillota	NA	isolated from the deepest Ocean	Water	Geobacillus	47890	38664	0.807350177490081	43	38682	0.807726038839006	0	0	0	0	0	0	0	0	0	0	0	0	3544776	0.013510021507706	4.68024483704261	0.954242509439325
GCF_000312685.1_ASM31268v1	NC_019438.1	plasmid	4263	2	019438.1	non-mobilizable	0	019438.1	Lactococcus cremoris subsp. cremoris UC509.9	UC509.9	Terrabacteria group	Bacillota	NA	NA	Unannotated	Lactococcus	4263	2417	0.5669716162327	3	2442	0.57283603096411	0	0	0	0	0	0	0	0	0	0	0	0	2250427	0.00189430716926166	3.62971533264713	-Inf
GCF_000312685.1_ASM31268v1	NC_019434.1	plasmid	5461	8	019434.1	mobilizable	0	019434.1	Lactococcus cremoris subsp. cremoris UC509.9	UC509.9	Terrabacteria group	Bacillota	NA	NA	Unannotated	Lactococcus	5461	3573	0.654275773667826	8	3594	0.658121223219191	0	0	0	0	0	0	0	0	0	0	0	0	2250427	0.00242665058675531	3.73727217653554	-Inf
GCF_000312685.1_ASM31268v1	NC_019433.1	plasmid	6159	5	019433.1	mobilizable	0	019433.1	Lactococcus cremoris subsp. cremoris UC509.9	UC509.9	Terrabacteria group	Bacillota	NA	NA	Unannotated	Lactococcus	6159	4381	0.71131677220328	6	4402	0.714726416626076	0	0	0	0	0	0	0	0	0	0	0	0	2250427	0.00273681394686431	3.78951020409025	-Inf
GCF_000312685.1_ASM31268v1	NC_019437.1	plasmid	7045	9	019437.1	non-mobilizable	0	019437.1	Lactococcus cremoris subsp. cremoris UC509.9	UC509.9	Terrabacteria group	Bacillota	NA	NA	Unannotated	Lactococcus	7045	5323	0.755571327182399	11	5339	0.757842441447835	0	0	0	0	0	0	0	0	0	0	0	0	2250427	0.00313051700854993	3.84788099744538	-Inf
GCF_000312685.1_ASM31268v1	NC_019432.1	plasmid	11676	13	019432.1	mobilizable	1	019432.1	Lactococcus cremoris subsp. cremoris UC509.9	UC509.9	Terrabacteria group	Bacillota	NA	NA	Unannotated	Lactococcus	11676	8105	0.694158958547448	13	8109	0.694501541623844	0	0	0	0	0	0	0	0	0	0	0	0	2250427	0.0051883487000467	4.06729408631598	0
GCF_000312685.1_ASM31268v1	NC_019436.1	plasmid	38673	32	019436.1	mobilizable	2	019436.1	Lactococcus cremoris subsp. cremoris UC509.9	UC509.9	Terrabacteria group	Bacillota	NA	NA	Unannotated	Lactococcus	38673	31993	0.827269671346935	39	31998	0.827398960515088	0	0	0	0	0	0	0	0	0	0	0	0	2250427	0.0171847387184743	4.58740786312323	0.301029995663981
GCF_000312685.1_ASM31268v1	NC_019431.1	plasmid	53051	48	019431.1	mobilizable	1	019431.1	Lactococcus cremoris subsp. cremoris UC509.9	UC509.9	Terrabacteria group	Bacillota	NA	NA	Unannotated	Lactococcus	53051	41870	0.789240542119847	62	41938	0.790522327571582	0	0	0	0	0	0	0	0	0	0	0	0	2250427	0.0235737484486277	4.72469357467258	0
GCF_000312685.1_ASM31268v1	NC_019430.1	plasmid	80592	80	019430.1	mobilizable	8	019430.1	Lactococcus cremoris subsp. cremoris UC509.9	UC509.9	Terrabacteria group	Bacillota	NA	NA	Unannotated	Lactococcus	80592	65530	0.813108000794123	94	65642	0.814497716894977	0	0	0	0	0	0	0	0	0	0	0	0	2250427	0.0358118703694899	4.90629193351364	0.903089986991944
GCF_010092485.1_ASM1009248v1	NZ_CP048023.1	plasmid	53289	45	CP048023.1	mobilizable	3	CP048023.1	Lactiplantibacillus plantarum	CACC 558	Terrabacteria group	Bacillota	Canine	Canine feces	Livestock	Lactiplantibacillus	53289	42767	0.802548368331175	50	42819	0.803524179474188	0	0	0	0	0	0	0	0	0	0	0	0	3250114	0.0163960402619724	4.72663757052133	0.477121254719662
GCF_010092485.1_ASM1009248v1	NZ_CP048024.1	plasmid	45493	44	CP048024.1	mobilizable	3	CP048024.1	Lactiplantibacillus plantarum	CACC 558	Terrabacteria group	Bacillota	Canine	Canine feces	Livestock	Lactiplantibacillus	45493	37973	0.834699843932033	49	38042	0.836216560789572	0	0	0	0	0	0	0	0	0	0	0	0	3250114	0.0139973551696956	4.65794457698133	0.477121254719662
GCF_014076415.1_ASM1407641v1	NZ_CP043569.1	plasmid	3653	3	CP043569.1	non-mobilizable	0	CP043569.1	Comamonas testosteroni	T5-67	Pseudomonadota	Betaproteobacteria	NA	biofilm reactor	Human-impacted	Comamonas	3653	3066	0.839310156036135	3	3066	0.839310156036135	0	0	0	0	0	0	0	0	0	0	0	0	5943463	0.00061462484077044	3.56264967221192	-Inf
GCF_033127885.1_ASM3312788v1	NZ_AP026805.1	plasmid	67592	77	AP026805.1	NA	0	AP026805.1	Clostridium tetani	KHSU-134307-016	Terrabacteria group	Bacillota	NA	soil	Earth	Clostridium	67592	50221	0.743002130429637	80	50256	0.743519943188543	0	0	0	0	0	0	0	0	0	0	0	0	2771884	0.0243848588180458	4.82989529710355	-Inf
GCF_014884745.1_ASM1488474v1	NZ_CP051176.1	megaplasmid	1837383	1382	CP051176.1	mobilizable	184	CP051176.1	Ralstonia solanacearum	Rs5	Pseudomonadota	Betaproteobacteria	NA	tomato	Plants	Ralstonia	1837383	1605197	0.873632225834244	1491	1607865	0.875084291081391	0	0	0	0	0	0	0	0	0	0	0	0	3592797	0.511407407654816	6.26419969383941	2.26481782300954
GCF_025449175.1_ASM2544917v1	NZ_CP104909.1	plasmid	71276	93	CP104909.1	conjugative	0	CP104909.1	Acinetobacter baumannii	YZM-0314	Pseudomonadota	Gammaproteobacteria	NA	NA	Unannotated	Acinetobacter	71276	62082	0.871008474100679	93	62214	0.87286042987822	0	0	0	0	0	0	0	0	0	0	0	0	3907867	0.0182391058856404	4.85294331916193	-Inf
GCF_025449175.1_ASM2544917v1	NZ_CP104910.1	plasmid	8731	11	CP104910.1	non-mobilizable	0	CP104910.1	Acinetobacter baumannii	YZM-0314	Pseudomonadota	Gammaproteobacteria	NA	NA	Unannotated	Acinetobacter	8731	6190	0.708968044897492	10	6213	0.711602336502119	0	0	0	0	0	0	0	0	0	0	0	0	3907867	0.00223421114382859	3.9410639882199	-Inf
GCF_013462495.1_ASM1346249v1	NZ_CP040171.1	plasmid	140291	163	CP040171.1	conjugative	5	CP040171.1	Vibrio cholerae	VC1374	Pseudomonadota	Gammaproteobacteria	Homo sapiens	NA	Humans	Vibrio	140291	124579	0.888004219800272	174	125004	0.891033637225481	0	0	0	0	0	0	0	0	0	0	0	0	3039067	0.0461625229058787	5.14702981090214	0.698970004336019
GCF_020405285.1_ASM2040528v1	NZ_CP084498.1	plasmid	163933	189	CP084498.1	conjugative	1	CP084498.1	Klebsiella pneumoniae	1632	Pseudomonadota	Gammaproteobacteria	Homo sapiens	NA	Humans	Klebsiella	163933	135627	0.827331897787511	224	136139	0.830455124959587	0	0	0	0	0	0	0	0	0	0	0	0	5480418	0.0299124993750477	5.2146663866108	0
GCF_020405285.1_ASM2040528v1	NZ_CP084499.1	plasmid	91703	105	CP084499.1	conjugative	2	CP084499.1	Klebsiella pneumoniae	1632	Pseudomonadota	Gammaproteobacteria	Homo sapiens	NA	Humans	Klebsiella	91703	78658	0.857747292891181	112	78874	0.860102722920733	0	0	0	0	0	0	0	0	0	0	0	0	5480418	0.0167328477499344	4.96238354354498	0.301029995663981
GCF_020405285.1_ASM2040528v1	NZ_CP084500.1	plasmid	10060	13	CP084500.1	mobilizable	0	CP084500.1	Klebsiella pneumoniae	1632	Pseudomonadota	Gammaproteobacteria	Homo sapiens	NA	Humans	Klebsiella	10060	7491	0.744632206759443	13	7509	0.746421471172962	0	0	0	0	0	0	0	0	0	0	0	0	5480418	0.00183562640659891	4.00259798071991	-Inf
GCF_020405285.1_ASM2040528v1	NZ_CP084501.1	plasmid	5596	10	CP084501.1	mobilizable	0	CP084501.1	Klebsiella pneumoniae	1632	Pseudomonadota	Gammaproteobacteria	Homo sapiens	NA	Humans	Klebsiella	5596	3187	0.56951393852752	10	3226	0.576483202287348	0	0	0	0	0	0	0	0	0	0	0	0	5480418	0.00102108999714985	3.74787770581979	-Inf
GCF_033247905.1_ASM3324790v1	NZ_CP137467.1	plasmid	163281	141	CP137467.1	NA	0	CP137467.1	Enterococcus faecium	AD21B	Terrabacteria group	Bacillota	Duck	NA	Livestock	Enterococcus	163281	135750	0.831388832748452	173	135915	0.832399360611461	0	0	0	0	0	0	0	0	0	0	0	0	2421017	0.0674431447610653	5.21293565151419	-Inf
GCF_033247905.1_ASM3324790v1	NZ_CP137466.1	plasmid	34798	33	CP137466.1	NA	0	CP137466.1	Enterococcus faecium	AD21B	Terrabacteria group	Bacillota	Duck	NA	Livestock	Enterococcus	34798	27359	0.78622334616932	40	27471	0.789441921949537	0	0	0	0	0	0	0	0	0	0	0	0	2421017	0.01437329849398	4.54155428377635	-Inf
GCF_003368325.1_ASM336832v1	NZ_CP031468.1	plasmid	174591	150	CP031468.1	non-mobilizable	14	CP031468.1	Paraburkholderia caffeinilytica	CF1	Pseudomonadota	Betaproteobacteria	NA	tea plantation soil	Earth	Paraburkholderia	174591	137980	0.790304196665349	152	138229	0.791730387018804	0	0	0	0	0	0	0	0	0	0	0	0	4531000	0.0385325535201942	5.24202185247906	1.14612803567824
GCF_034809525.1_ASM3480952v1	NZ_CP085319.1	plasmid	35294	34	CP085319.1	NA	0	CP085319.1	Staphylococcus aureus	CKFA-361	Terrabacteria group	Bacillota	Gallas gallas domesticus	Skin of a broiler	Human-impacted	Staphylococcus	35294	28670	0.812319374397915	40	28714	0.813566045220151	0	0	0	0	0	0	0	0	0	0	0	0	2799475	0.0126073638807276	4.54770088135468	-Inf
GCF_002165295.2_ASM216529v2	NZ_CP032138.1	plasmid	16399	17	CP032138.1	non-mobilizable	1	CP032138.1	Acinetobacter sp. WCHAc010052	WCHAc010052	Pseudomonadota	Gammaproteobacteria	NA	Sewage	Human-impacted	Acinetobacter	16399	11701	0.71351911701933	18	11718	0.714555765595463	0	0	0	0	0	0	0	0	0	0	0	0	3557428	0.00460979111875209	4.21481736586946	0
GCF_002165295.2_ASM216529v2	NZ_CP032142.1	plasmid	39365	44	CP032142.1	conjugative	0	CP032142.1	Acinetobacter sp. WCHAc010052	WCHAc010052	Pseudomonadota	Gammaproteobacteria	NA	Sewage	Human-impacted	Acinetobacter	39365	33105	0.840975485837673	44	33183	0.842956941445446	0	0	0	0	0	0	0	0	0	0	0	0	3557428	0.0110655788395436	4.59511025577804	-Inf
GCF_002165295.2_ASM216529v2	NZ_CP032139.1	plasmid	7654	8	CP032139.1	mobilizable	0	CP032139.1	Acinetobacter sp. WCHAc010052	WCHAc010052	Pseudomonadota	Gammaproteobacteria	NA	Sewage	Human-impacted	Acinetobacter	7654	6045	0.789783119937288	8	6063	0.792134831460674	0	0	0	0	0	0	0	0	0	0	0	0	3557428	0.00215155443764428	3.88388845788848	-Inf
GCF_002165295.2_ASM216529v2	NZ_CP032140.1	plasmid	5025	7	CP032140.1	mobilizable	0	CP032140.1	Acinetobacter sp. WCHAc010052	WCHAc010052	Pseudomonadota	Gammaproteobacteria	NA	Sewage	Human-impacted	Acinetobacter	5025	3864	0.768955223880597	7	3876	0.77134328358209	0	0	0	0	0	0	0	0	0	0	0	0	3557428	0.0014125373725062	3.70113606609253	-Inf
GCF_002165295.2_ASM216529v2	NZ_CP032141.1	plasmid	4700	3	CP032141.1	mobilizable	0	CP032141.1	Acinetobacter sp. WCHAc010052	WCHAc010052	Pseudomonadota	Gammaproteobacteria	NA	Sewage	Human-impacted	Acinetobacter	4700	3410	0.725531914893617	5	3531	0.751276595744681	0	0	0	0	0	0	0	0	0	0	0	0	3557428	0.0013211792339859	3.67209785793572	-Inf
GCF_003717575.1_ASM371757v1	NZ_CP029955.1	plasmid	217339	222	CP029955.1	conjugative	7	CP029955.1	Salmonella enterica subsp. enterica serovar Typhi	311189_202186	Pseudomonadota	Gammaproteobacteria	NA	NA	Unannotated	Salmonella	217339	181659	0.835832501299813	233	181966	0.837245041156902	0	0	0	0	0	0	0	0	0	0	0	0	4799946	0.0452794677273453	5.33713766449377	0.845098040014257
GCF_024665615.1_ASM2466561v1	NZ_CP102520.1	plasmid	214958	227	CP102520.1	non-mobilizable	34	CP102520.1	Ligilactobacillus salivarius	SS-258	Terrabacteria group	Bacillota	Homo sapiens	NA	Humans	Ligilactobacillus	214958	181498	0.844341685352487	235	181648	0.845039496087608	0	0	0	0	0	0	0	0	0	0	0	0	1864344	0.115299536995318	5.33235361270589	1.53147891704226
GCF_024665615.1_ASM2466561v1	NZ_CP102521.1	plasmid	3167	3	CP102521.1	non-mobilizable	0	CP102521.1	Ligilactobacillus salivarius	SS-258	Terrabacteria group	Bacillota	Homo sapiens	NA	Humans	Ligilactobacillus	3167	2087	0.658983264919482	3	2088	0.659299021155668	0	0	0	0	0	0	0	0	0	0	0	0	1864344	0.00169872083692709	3.50064806337191	-Inf
GCF_023547225.1_ASM2354722v1	NZ_CP088222.1	plasmid	2494	3	CP088222.1	mobilizable	0	CP088222.1	Enterobacter hormaechei	Eh60	Pseudomonadota	Gammaproteobacteria	Homo sapiens	bronchial	Humans	Enterobacter	2494	606	0.242983159582999	3	606	0.242983159582999	0	0	0	0	0	0	0	0	0	0	0	0	4743445	0.000525778205502541	3.39689644914252	-Inf
GCF_023547225.1_ASM2354722v1	NZ_CP088223.1	plasmid	277693	284	CP088223.1	conjugative	6	CP088223.1	Enterobacter hormaechei	Eh60	Pseudomonadota	Gammaproteobacteria	Homo sapiens	bronchial	Humans	Enterobacter	277693	227292	0.818501006507186	296	227866	0.820568037365004	0	0	0	0	0	0	0	0	0	0	0	0	4743445	0.0585424728230221	5.4435649323261	0.778151250383644
GCF_023547225.1_ASM2354722v1	NZ_CP088224.1	plasmid	37406	59	CP088224.1	non-mobilizable	0	CP088224.1	Enterobacter hormaechei	Eh60	Pseudomonadota	Gammaproteobacteria	Homo sapiens	bronchial	Humans	Enterobacter	37406	33474	0.894883173822381	60	33588	0.897930813238518	0	0	0	0	0	0	0	0	0	0	0	0	4743445	0.00788582981356377	4.57294126952388	-Inf
GCF_023547225.1_ASM2354722v1	NZ_CP088225.1	plasmid	4934	4	CP088225.1	mobilizable	0	CP088225.1	Enterobacter hormaechei	Eh60	Pseudomonadota	Gammaproteobacteria	Homo sapiens	bronchial	Humans	Enterobacter	4934	2962	0.600324280502635	5	3024	0.612890149979732	0	0	0	0	0	0	0	0	0	0	0	0	4743445	0.00104017227985146	3.69319914515372	-Inf
GCF_023547225.1_ASM2354722v1	NZ_CP088226.1	plasmid	53378	61	CP088226.1	conjugative	1	CP088226.1	Enterobacter hormaechei	Eh60	Pseudomonadota	Gammaproteobacteria	Homo sapiens	bronchial	Humans	Enterobacter	53378	45932	0.860504327625614	70	45999	0.861759526396643	0	0	0	0	0	0	0	0	0	0	0	0	4743445	0.0112530028281133	4.72736229734141	0
GCF_023547225.1_ASM2354722v1	NZ_CP088227.1	plasmid	60274	77	CP088227.1	mobilizable	0	CP088227.1	Enterobacter hormaechei	Eh60	Pseudomonadota	Gammaproteobacteria	Homo sapiens	bronchial	Humans	Enterobacter	60274	48295	0.801257590337459	77	48396	0.802933271393968	0	0	0	0	0	0	0	0	0	0	0	0	4743445	0.0127067985398798	4.78013001377227	-Inf
GCF_023547225.1_ASM2354722v1	NZ_CP088228.1	plasmid	64293	72	CP088228.1	non-mobilizable	1	CP088228.1	Enterobacter hormaechei	Eh60	Pseudomonadota	Gammaproteobacteria	Homo sapiens	bronchial	Humans	Enterobacter	64293	50272	0.781920271258146	78	50384	0.783662296050892	0	0	0	0	0	0	0	0	0	0	0	0	4743445	0.0135540730418504	4.80816369101344	0
GCF_027945845.1_ASM2794584v1	NZ_AP019670.1	plasmid	241445	254	AP019670.1	conjugative	2	AP019670.1	Raoultella ornithinolytica	GSH0205-8M-1	Pseudomonadota	Gammaproteobacteria	NA	wastewater	Human-impacted	Raoultella	241445	206949	0.857126881898569	276	207394	0.858969951748845	0	0	0	0	0	0	0	0	0	0	0	0	5490896	0.0439718763567913	5.38281821617706	0.301029995663981
GCF_027945845.1_ASM2794584v1	NZ_AP019671.1	plasmid	148619	159	AP019671.1	conjugative	1	AP019671.1	Raoultella ornithinolytica	GSH0205-8M-1	Pseudomonadota	Gammaproteobacteria	NA	wastewater	Human-impacted	Raoultella	148619	125635	0.845349517894751	174	125894	0.84709222912279	0	0	0	0	0	0	0	0	0	0	0	0	5490896	0.0270664387014433	5.17207433477904	0
GCF_027945845.1_ASM2794584v1	NZ_AP019672.1	plasmid	86933	89	AP019672.1	conjugative	3	AP019672.1	Raoultella ornithinolytica	GSH0205-8M-1	Pseudomonadota	Gammaproteobacteria	NA	wastewater	Human-impacted	Raoultella	86933	74099	0.852369065832308	99	74188	0.853392842763968	0	0	0	0	0	0	0	0	0	0	0	0	5490896	0.0158322066198304	4.93918466709745	0.477121254719662
GCF_027945845.1_ASM2794584v1	NZ_AP019673.1	plasmid	4081	6	AP019673.1	mobilizable	0	AP019673.1	Raoultella ornithinolytica	GSH0205-8M-1	Pseudomonadota	Gammaproteobacteria	NA	wastewater	Human-impacted	Raoultella	4081	3331	0.816221514334722	6	3342	0.818916932124479	0	0	0	0	0	0	0	0	0	0	0	0	5490896	0.000743230248760858	3.61076659477327	-Inf
GCF_030036675.1_ASM3003667v1	NZ_CP124514.1	plasmid	138219	137	CP124514.1	conjugative	3	CP124514.1	Escherichia coli	AVS0366	Pseudomonadota	Gammaproteobacteria	NA	environmental: river near WWTP effluent	Human-impacted	Escherichia	138219	115496	0.835601473024693	171	116028	0.839450437349424	0	0	0	0	0	0	0	0	0	0	0	0	5082752	0.0271937328439397	5.14056774656919	0.477121254719662
GCF_012934695.1_ASM1293469v1	NZ_CP051752.1	plasmid	5892	9	CP051752.1	mobilizable	0	CP051752.1	Escherichia coli	SCU-301	Pseudomonadota	Gammaproteobacteria	Homo sapiens	rectal swab from healthy college student	Humans	Escherichia	5892	4307	0.730991174473863	10	4318	0.73285811269518	0	0	0	0	0	0	0	0	0	0	0	0	5054966	0.00116558647476561	3.77026273817059	-Inf
GCF_024917695.1_ASM2491769v1	NZ_CP103488.1	plasmid	101380	108	CP103488.1	mobilizable	4	CP103488.1	Klebsiella quasipneumoniae subsp. quasipneumoniae	5463	Pseudomonadota	Gammaproteobacteria	Homo sapiens	blood	Humans	Klebsiella	101380	79424	0.783428684158611	124	79979	0.788903136713356	0	0	0	0	0	0	0	0	0	0	0	0	5354804	0.0189325323578603	5.00595228688738	0.602059991327962
GCF_024917695.1_ASM2491769v1	NZ_CP103489.1	plasmid	69872	60	CP103489.1	mobilizable	3	CP103489.1	Klebsiella quasipneumoniae subsp. quasipneumoniae	5463	Pseudomonadota	Gammaproteobacteria	Homo sapiens	blood	Humans	Klebsiella	69872	51338	0.734743531028166	73	51393	0.735530684680559	0	0	0	0	0	0	0	0	0	0	0	0	5354804	0.0130484701214087	4.84430317457726	0.477121254719662
GCF_024917695.1_ASM2491769v1	NZ_CP103490.1	plasmid	51479	58	CP103490.1	conjugative	0	CP103490.1	Klebsiella quasipneumoniae subsp. quasipneumoniae	5463	Pseudomonadota	Gammaproteobacteria	Homo sapiens	blood	Humans	Klebsiella	51479	42945	0.834223664018338	67	43049	0.836243905281765	0	0	0	0	0	0	0	0	0	0	0	0	5354804	0.00961361050749943	4.71163010197166	-Inf
GCF_024917695.1_ASM2491769v1	NZ_CP103491.1	plasmid	6920	8	CP103491.1	non-mobilizable	0	CP103491.1	Klebsiella quasipneumoniae subsp. quasipneumoniae	5463	Pseudomonadota	Gammaproteobacteria	Homo sapiens	blood	Humans	Klebsiella	6920	4341	0.627312138728324	11	4360	0.630057803468208	0	0	0	0	0	0	0	0	0	0	0	0	5354804	0.0012922975332057	3.84010609445676	-Inf
GCF_024917695.1_ASM2491769v1	NZ_CP103492.1	plasmid	4143	7	CP103492.1	mobilizable	0	CP103492.1	Klebsiella quasipneumoniae subsp. quasipneumoniae	5463	Pseudomonadota	Gammaproteobacteria	Homo sapiens	blood	Humans	Klebsiella	4143	3402	0.821144098479363	7	3414	0.824040550325851	0	0	0	0	0	0	0	0	0	0	0	0	5354804	0.000773697786137457	3.61731493329829	-Inf
GCF_024917695.1_ASM2491769v1	NZ_CP103493.1	plasmid	2772	1	CP103493.1	non-mobilizable	0	CP103493.1	Klebsiella quasipneumoniae subsp. quasipneumoniae	5463	Pseudomonadota	Gammaproteobacteria	Homo sapiens	blood	Humans	Klebsiella	2772	1185	0.427489177489177	1	1185	0.427489177489177	0	0	0	0	0	0	0	0	0	0	0	0	5354804	0.000517666006076039	3.44279322593977	-Inf
GCF_016903375.1_ASM1690337v1	NZ_CP069894.1	plasmid	153221	136	CP069894.1	conjugative	9	CP069894.1	Escherichia coli	FDAARGOS_1286	Pseudomonadota	Gammaproteobacteria	Homo sapiens	NA	Humans	Escherichia	153221	126017	0.822452535879547	163	126539	0.82585937958896	0	0	0	0	0	0	0	0	0	0	0	0	5002346	0.0306298284844751	5.18531829244475	0.954242509439325
GCF_016903375.1_ASM1690337v1	NZ_CP069895.1	plasmid	1552	1	CP069895.1	mobilizable	0	CP069895.1	Escherichia coli	FDAARGOS_1286	Pseudomonadota	Gammaproteobacteria	Homo sapiens	NA	Humans	Escherichia	1552	477	0.307345360824742	1	477	0.307345360824742	0	0	0	0	0	0	0	0	0	0	0	0	5002346	0.00031025442862209	3.19089171692217	-Inf
GCF_016903375.1_ASM1690337v1	NZ_CP069896.1	plasmid	5014	6	CP069896.1	mobilizable	0	CP069896.1	Escherichia coli	FDAARGOS_1286	Pseudomonadota	Gammaproteobacteria	Homo sapiens	NA	Humans	Escherichia	5014	3230	0.644196250498604	7	3234	0.644994016753091	0	0	0	0	0	0	0	0	0	0	0	0	5002346	0.00100232970690152	3.7001843296222	-Inf
GCF_016903375.1_ASM1690337v1	NZ_CP069897.1	plasmid	2892	4	CP069897.1	mobilizable	0	CP069897.1	Escherichia coli	FDAARGOS_1286	Pseudomonadota	Gammaproteobacteria	Homo sapiens	NA	Humans	Escherichia	2892	1897	0.655947441217151	4	1897	0.655947441217151	0	0	0	0	0	0	0	0	0	0	0	0	5002346	0.000578128741994256	3.46119828862249	-Inf
GCF_016903375.1_ASM1690337v1	NZ_CP069898.1	plasmid	1716	1	CP069898.1	non-mobilizable	0	CP069898.1	Escherichia coli	FDAARGOS_1286	Pseudomonadota	Gammaproteobacteria	Homo sapiens	NA	Humans	Escherichia	1716	1055	0.614801864801865	2	1055	0.614801864801865	0	0	0	0	0	0	0	0	0	0	0	0	5002346	0.000343039046079579	3.23451728351269	-Inf
GCF_016903375.1_ASM1690337v1	NZ_CP069899.1	plasmid	1171	1	CP069899.1	non-mobilizable	0	CP069899.1	Escherichia coli	FDAARGOS_1286	Pseudomonadota	Gammaproteobacteria	Homo sapiens	NA	Humans	Escherichia	1171	789	0.673783091374893	1	789	0.673783091374893	0	0	0	0	0	0	0	0	0	0	0	0	5002346	0.000234090164894631	3.06855689507236	-Inf
GCF_016903375.1_ASM1690337v1	NZ_CP069900.1	plasmid	1041	1	CP069900.1	non-mobilizable	0	CP069900.1	Escherichia coli	FDAARGOS_1286	Pseudomonadota	Gammaproteobacteria	Homo sapiens	NA	Humans	Escherichia	1041	594	0.570605187319885	1	594	0.570605187319885	0	0	0	0	0	0	0	0	0	0	0	0	5002346	0.000208102358373451	3.01745072951054	-Inf
GCF_020616495.1_ASM2061649v1	NZ_CP085189.1	plasmid	253380	250	CP085189.1	conjugative	10	CP085189.1	Escherichia coli	EC195	Pseudomonadota	Gammaproteobacteria	Homo sapiens	NA	Humans	Escherichia	253380	208819	0.824133712210908	267	209128	0.82535322440603	0	0	0	0	0	0	0	0	0	0	0	0	4915634	0.0515457416072881	5.40377233180855	1
GCF_020616495.1_ASM2061649v1	NZ_CP085191.1	plasmid	2088	2	CP085191.1	non-mobilizable	0	CP085191.1	Escherichia coli	EC195	Pseudomonadota	Gammaproteobacteria	Homo sapiens	NA	Humans	Escherichia	2088	1233	0.59051724137931	2	1233	0.59051724137931	0	0	0	0	0	0	0	0	0	0	0	0	4915634	0.00042476718160872	3.31973049433022	-Inf
GCF_020616495.1_ASM2061649v1	NZ_CP085190.1	plasmid	93120	87	CP085190.1	mobilizable	6	CP085190.1	Escherichia coli	EC195	Pseudomonadota	Gammaproteobacteria	Homo sapiens	NA	Humans	Escherichia	93120	76656	0.82319587628866	109	76947	0.82632087628866	0	0	0	0	0	0	0	0	0	0	0	0	4915634	0.0189436398234694	4.96904296730581	0.778151250383644
GCF_022221225.1_ASM2222122v1	NZ_CP076208.1	plasmid	181766	138	CP076208.1	conjugative	4	CP076208.1	Bacillus anthracis	Pollino 3734	Terrabacteria group	Bacillota	Bos taurus	carcass	Livestock	Bacillus	181766	137940	0.758887800798829	169	138027	0.759366438167754	0	0	0	0	0	0	0	0	0	0	0	0	5228919	0.0347616782742284	5.25951265009983	0.602059991327962
GCF_022221225.1_ASM2222122v1	NZ_CP076209.1	plasmid	94812	80	CP076209.1	conjugative	1	CP076209.1	Bacillus anthracis	Pollino 3734	Terrabacteria group	Bacillota	Bos taurus	carcass	Livestock	Bacillus	94812	71861	0.757931485465975	97	71973	0.759112770535375	0	0	0	0	0	0	0	0	0	0	0	0	5228919	0.0181322372750467	4.97686330784405	0
GCF_026427435.1_ASM2642743v1	NZ_CP084481.1	plasmid	44058	39	CP084481.1	mobilizable	0	CP084481.1	Staphylococcus lugdunensis	RMLUG1	Terrabacteria group	Bacillota	Homo sapiens	BALF	Humans	Staphylococcus	44058	33692	0.764719233737346	46	33705	0.765014299332698	0	0	0	0	0	0	0	0	0	0	0	0	2599162	0.0169508480040875	4.64402477859146	-Inf
GCF_026427435.1_ASM2642743v1	NZ_CP084482.1	plasmid	4722	7	CP084482.1	mobilizable	0	CP084482.1	Staphylococcus lugdunensis	RMLUG1	Terrabacteria group	Bacillota	Homo sapiens	BALF	Humans	Staphylococcus	4722	3497	0.740576027107158	7	3516	0.744599745870394	0	0	0	0	0	0	0	0	0	0	0	0	2599162	0.00181673939523585	3.67412598274271	-Inf
GCF_026427435.1_ASM2642743v1	NZ_CP084483.1	plasmid	2457	3	CP084483.1	non-mobilizable	0	CP084483.1	Staphylococcus lugdunensis	RMLUG1	Terrabacteria group	Bacillota	Homo sapiens	BALF	Humans	Staphylococcus	2457	1272	0.517704517704518	3	1272	0.517704517704518	0	0	0	0	0	0	0	0	0	0	0	0	2599162	0.000945304678969606	3.39040515648008	-Inf
GCF_018139045.1_ASM1813904v1	NZ_CP073237.1	plasmid	80069	81	CP073237.1	non-mobilizable	1	CP073237.1	Klebsiella pasteurii	Sb-24	Pseudomonadota	Gammaproteobacteria	NA	antimony mine	Earth	Klebsiella	80069	60344	0.753649976894928	94	60505	0.755660742609499	0	0	0	0	0	0	0	0	0	0	0	0	5830883	0.0137318824610269	4.90346440453822	0
GCF_021474345.1_ASM2147434v1	NZ_CP090543.1	plasmid	3136	3	CP090543.1	mobilizable	0	CP090543.1	Salmonella enterica	2010112-SE	Pseudomonadota	Gammaproteobacteria	Homo sapiens	patient	Humans	Salmonella	3136	1857	0.592155612244898	3	1857	0.592155612244898	0	0	0	0	0	0	0	0	0	0	0	0	4963388	0.000631826486263012	3.4963760540124	-Inf
GCF_021474345.1_ASM2147434v1	NZ_CP090544.1	plasmid	3042	4	CP090544.1	non-mobilizable	0	CP090544.1	Salmonella enterica	2010112-SE	Pseudomonadota	Gammaproteobacteria	Homo sapiens	patient	Humans	Salmonella	3042	1184	0.389217619986851	4	1188	0.390532544378698	0	0	0	0	0	0	0	0	0	0	0	0	4963388	0.000612887809697731	3.48315920971698	-Inf
GCF_021474345.1_ASM2147434v1	NZ_CP090542.1	plasmid	144387	138	CP090542.1	non-mobilizable	3	CP090542.1	Salmonella enterica	2010112-SE	Pseudomonadota	Gammaproteobacteria	Homo sapiens	patient	Humans	Salmonella	144387	118311	0.819402023727898	142	118509	0.820773338319932	0	0	0	0	0	0	0	0	0	0	0	0	4963388	0.0290904116301204	5.15952809293985	0.477121254719662
GCF_006378235.1_ASM637823v1	NZ_CP040467.1	plasmid	307384	90	CP040467.1	non-mobilizable	13	CP040467.1	Streptomyces albidoflavus	UYFA156	Terrabacteria group	Actinomycetota	Festuca arundinacea	seed	Plants	Streptomyces	307384	284674	0.926118470707649	127	288524	0.93864352080785	0	0	0	0	0	0	0	0	0	0	0	0	6823997	0.0450445684545289	5.48768125778782	1.11394335230684
GCF_014874575.1_ASM1487457v1	NZ_CP059301.1	plasmid	174292	159	CP059301.1	non-mobilizable	2	CP059301.1	Acinetobacter baumannii	AC1633	Pseudomonadota	Gammaproteobacteria	Homo sapiens	blood	Humans	Acinetobacter	174292	155072	0.889725288596149	172	155340	0.891262938057972	0	0	0	0	0	0	0	0	0	0	0	0	4364474	0.0399342509544105	5.24127745345772	0.301029995663981
GCF_014874575.1_ASM1487457v1	NZ_CP059303.1	plasmid	12651	16	CP059303.1	mobilizable	0	CP059303.1	Acinetobacter baumannii	AC1633	Pseudomonadota	Gammaproteobacteria	Homo sapiens	blood	Humans	Acinetobacter	12651	9148	0.723104892893842	16	9156	0.723737253972018	0	0	0	0	0	0	0	0	0	0	0	0	4364474	0.00289863108360824	4.10212485573453	-Inf
GCF_014874575.1_ASM1487457v1	NZ_CP059304.1	plasmid	9950	10	CP059304.1	mobilizable	0	CP059304.1	Acinetobacter baumannii	AC1633	Pseudomonadota	Gammaproteobacteria	Homo sapiens	blood	Humans	Acinetobacter	9950	7448	0.748542713567839	10	7452	0.74894472361809	0	0	0	0	0	0	0	0	0	0	0	0	4364474	0.00227977071234701	3.99782308074573	-Inf
GCF_014874575.1_ASM1487457v1	NZ_CP059302.1	plasmid	5210	7	CP059302.1	mobilizable	0	CP059302.1	Acinetobacter baumannii	AC1633	Pseudomonadota	Gammaproteobacteria	Homo sapiens	blood	Humans	Acinetobacter	5210	4106	0.78809980806142	7	4119	0.790595009596929	0	0	0	0	0	0	0	0	0	0	0	0	4364474	0.00119372918706813	3.71683772329952	-Inf
GCF_005145045.1_ASM514504v1	NZ_CP039693.1	plasmid	396698	360	CP039693.1	conjugative	38	CP039693.1	Agrobacterium larrymoorei	CFBP5473	Pseudomonadota	Alphaproteobacteria	NA	NA	Unannotated	Agrobacterium	396698	346378	0.873152876999632	380	347142	0.875078775290019	0	0	0	0	0	0	0	0	0	0	0	0	2968843	0.133620403638724	5.59846001093255	1.57978359661681
GCF_005145045.1_ASM514504v1	NZ_CP039694.1	plasmid	404101	364	CP039694.1	conjugative	34	CP039694.1	Agrobacterium larrymoorei	CFBP5473	Pseudomonadota	Alphaproteobacteria	NA	NA	Unannotated	Agrobacterium	404101	344102	0.851524742576732	405	344963	0.85365539803168	0	0	0	0	0	0	0	0	0	0	0	0	2968843	0.136113967629814	5.60648992516164	1.53147891704226
GCF_023658245.1_ASM2365824v1	NZ_CP098356.1	plasmid	15271	15	CP098356.1	mobilizable	0	CP098356.1	Klebsiella pneumoniae	13001	Pseudomonadota	Gammaproteobacteria	Homo sapiens	NA	Humans	Klebsiella	15271	12063	0.789928622879969	17	12075	0.790714426036278	0	0	0	0	0	0	0	0	0	0	0	0	5436073	0.0028091970067363	4.18386747715217	-Inf
GCF_023658245.1_ASM2365824v1	NZ_CP098357.1	plasmid	206884	200	CP098357.1	conjugative	3	CP098357.1	Klebsiella pneumoniae	13001	Pseudomonadota	Gammaproteobacteria	Homo sapiens	NA	Humans	Klebsiella	206884	174005	0.841075191894975	225	174323	0.842612285145299	0	0	0	0	0	0	0	0	0	0	0	0	5436073	0.0380576199031911	5.31572690448689	0.477121254719662
GCF_023658245.1_ASM2365824v1	NZ_CP098358.1	plasmid	113639	124	CP098358.1	conjugative	0	CP098358.1	Klebsiella pneumoniae	13001	Pseudomonadota	Gammaproteobacteria	Homo sapiens	NA	Humans	Klebsiella	113639	97556	0.858472883429104	134	97763	0.860294441168965	0	0	0	0	0	0	0	0	0	0	0	0	5436073	0.0209046125760268	5.05552740336494	-Inf
GCF_023658245.1_ASM2365824v1	NZ_CP098359.1	plasmid	43379	53	CP098359.1	conjugative	0	CP098359.1	Klebsiella pneumoniae	13001	Pseudomonadota	Gammaproteobacteria	Homo sapiens	NA	Humans	Klebsiella	43379	37511	0.864727172133982	56	37631	0.867493487632264	0	0	0	0	0	0	0	0	0	0	0	0	5436073	0.00797984133031326	4.63727953616394	-Inf
GCF_021586915.1_ASM2158691v1	NZ_CP080632.1	plasmid	1740	1	CP080632.1	non-mobilizable	0	CP080632.1	Aeromonas veronii	A29V	Pseudomonadota	Gammaproteobacteria	Homo sapiens	feces	Humans	Aeromonas	1740	243	0.139655172413793	1	243	0.139655172413793	0	0	0	0	0	0	0	0	0	0	0	0	4526256	0.000384423682619808	3.2405492482826	-Inf
GCF_021586915.1_ASM2158691v1	NZ_CP080631.1	plasmid	7073	7	CP080631.1	non-mobilizable	0	CP080631.1	Aeromonas veronii	A29V	Pseudomonadota	Gammaproteobacteria	Homo sapiens	feces	Humans	Aeromonas	7073	3666	0.518309062632546	7	3678	0.520005655308921	0	0	0	0	0	0	0	0	0	0	0	0	4526256	0.00156266017653442	3.84960365808245	-Inf
GCF_000751035.1_PM221	NZ_HG813246.1	plasmid	58811	42	HG813246.1	mobilizable	2	HG813246.1	Staphylococcus epidermidis PM221	PM221	Terrabacteria group	Bacillota	NA	NA	Unannotated	Staphylococcus	58811	37706	0.641138562513815	48	37706	0.641138562513815	0	0	0	0	0	0	0	0	0	0	0	0	2490012	0.0236187616766506	4.76945856404393	0.301029995663981
GCF_000751035.1_PM221	NZ_HG813245.1	plasmid	33094	41	HG813245.1	mobilizable	0	HG813245.1	Staphylococcus epidermidis PM221	PM221	Terrabacteria group	Bacillota	NA	NA	Unannotated	Staphylococcus	33094	21116	0.638061279990331	44	21137	0.638695836103221	0	0	0	0	0	0	0	0	0	0	0	0	2490012	0.0132906990006474	4.51974926256447	-Inf
GCF_000751035.1_PM221	NZ_HG813244.1	plasmid	11152	14	HG813244.1	mobilizable	0	HG813244.1	Staphylococcus epidermidis PM221	PM221	Terrabacteria group	Bacillota	NA	NA	Unannotated	Staphylococcus	11152	5727	0.513540172166428	14	5727	0.513540172166428	0	0	0	0	0	0	0	0	0	0	0	0	2490012	0.00447869327537377	4.04735276075393	-Inf
GCF_000751035.1_PM221	NZ_HG813243.1	plasmid	4439	3	HG813243.1	mobilizable	0	HG813243.1	Staphylococcus epidermidis PM221	PM221	Terrabacteria group	Bacillota	NA	NA	Unannotated	Staphylococcus	4439	3567	0.803559360216265	3	3567	0.803559360216265	0	0	0	0	0	0	0	0	0	0	0	0	2490012	0.00178272233226185	3.64728514502537	-Inf
GCF_000008625.1_ASM862v1	NC_001880.1	plasmid	39456	64	001880.1	non-mobilizable	0	001880.1	Aquifex aeolicus VF5	VF5	Aquificota	Aquificia	NA	NA	Unannotated	Aquifex	39456	27780	0.704075425790754	64	28131	0.712971411192214	0	0	0	0	0	0	0	0	0	0	0	0	1551335	0.025433578176216	4.59611305491564	-Inf
GCF_023299565.1_ASM2329956v1	NZ_CP097054.1	plasmid	19187	19	CP097054.1	non-mobilizable	0	CP097054.1	Vagococcus lutrae	AT15	Terrabacteria group	Bacillota	NA	pet food (BARF)	Food	Vagococcus	19187	14799	0.771303486735811	19	14799	0.771303486735811	0	0	0	0	0	0	0	0	0	0	0	0	2039248	0.00940886052113328	4.28300707555375	-Inf
GCF_023299565.1_ASM2329956v1	NZ_CP097055.1	plasmid	4404	4	CP097055.1	non-mobilizable	0	CP097055.1	Vagococcus lutrae	AT15	Terrabacteria group	Bacillota	NA	pet food (BARF)	Food	Vagococcus	4404	3315	0.752724795640327	4	3315	0.752724795640327	0	0	0	0	0	0	0	0	0	0	0	0	2039248	0.00215961962448903	3.64384731029971	-Inf
GCF_034426955.1_ASM3442695v1	NZ_CP140089.1	plasmid	73627	59	CP140089.1	NA	0	CP140089.1	Lactiplantibacillus plantarum	J50	Terrabacteria group	Bacillota	NA	Broad bean paste	Food	Lactiplantibacillus	73627	60821	0.826069240903473	69	60851	0.826476700123596	0	0	0	0	0	0	0	0	0	0	0	0	3023556	0.0243511282741249	4.86703710510812	-Inf
GCF_034426955.1_ASM3442695v1	NZ_CP140090.1	plasmid	73590	62	CP140090.1	NA	0	CP140090.1	Lactiplantibacillus plantarum	J50	Terrabacteria group	Bacillota	NA	Broad bean paste	Food	Lactiplantibacillus	73590	63829	0.867359695610817	65	63948	0.868976763147167	0	0	0	0	0	0	0	0	0	0	0	0	3023556	0.0243388910276509	4.86681880292605	-Inf
GCF_034426955.1_ASM3442695v1	NZ_CP140091.1	plasmid	63187	59	CP140091.1	NA	0	CP140091.1	Lactiplantibacillus plantarum	J50	Terrabacteria group	Bacillota	NA	Broad bean paste	Food	Lactiplantibacillus	63187	55799	0.883077215249972	63	55913	0.884881383828952	0	0	0	0	0	0	0	0	0	0	0	0	3023556	0.0208982403501043	4.80062773636772	-Inf
GCF_034426955.1_ASM3442695v1	NZ_CP140092.1	plasmid	32624	33	CP140092.1	NA	0	CP140092.1	Lactiplantibacillus plantarum	J50	Terrabacteria group	Bacillota	NA	Broad bean paste	Food	Lactiplantibacillus	32624	26247	0.804530407062285	37	26351	0.807718244237371	0	0	0	0	0	0	0	0	0	0	0	0	3023556	0.0107899440261732	4.51353720843407	-Inf
GCF_034426955.1_ASM3442695v1	NZ_CP140093.1	plasmid	10443	9	CP140093.1	NA	0	CP140093.1	Lactiplantibacillus plantarum	J50	Terrabacteria group	Bacillota	NA	Broad bean paste	Food	Lactiplantibacillus	10443	7578	0.725653547831083	11	7587	0.726515369146797	0	0	0	0	0	0	0	0	0	0	0	0	3023556	0.00345388013319416	4.01882527800395	-Inf
GCF_034426955.1_ASM3442695v1	NZ_CP140094.1	plasmid	6353	7	CP140094.1	NA	0	CP140094.1	Lactiplantibacillus plantarum	J50	Terrabacteria group	Bacillota	NA	Broad bean paste	Food	Lactiplantibacillus	6353	2875	0.45254210609161	9	2919	0.459467967889186	0	0	0	0	0	0	0	0	0	0	0	0	3023556	0.00210116829322824	3.80297885533526	-Inf
GCF_034426955.1_ASM3442695v1	NZ_CP140095.1	plasmid	5676	7	CP140095.1	NA	0	CP140095.1	Lactiplantibacillus plantarum	J50	Terrabacteria group	Bacillota	NA	Broad bean paste	Food	Lactiplantibacillus	5676	2843	0.500880902043693	8	2850	0.502114164904863	0	0	0	0	0	0	0	0	0	0	0	0	3023556	0.0018772597563928	3.75404238678544	-Inf
GCF_009709355.1_ASM970935v1	NZ_CP039191.1	plasmid	120784	139	CP039191.1	non-mobilizable	0	CP039191.1	Piscirickettsia salmonis	Psal-160	Pseudomonadota	Gammaproteobacteria	Salmo salar	NA	Animals	Piscirickettsia	120784	94394	0.781510796131938	161	95019	0.786685322559279	0	0	0	0	0	0	0	0	0	0	0	0	3062282	0.0394424811300853	5.08200940802741	-Inf
GCF_009709355.1_ASM970935v1	NZ_CP039192.1	plasmid	82130	85	CP039192.1	non-mobilizable	1	CP039192.1	Piscirickettsia salmonis	Psal-160	Pseudomonadota	Gammaproteobacteria	Salmo salar	NA	Animals	Piscirickettsia	82130	71915	0.87562401071472	87	72066	0.877462559357117	0	0	0	0	0	0	0	0	0	0	0	0	3062282	0.0268198683204225	4.91450182282731	0
GCF_009709355.1_ASM970935v1	NZ_CP039193.1	plasmid	39333	44	CP039193.1	non-mobilizable	1	CP039193.1	Piscirickettsia salmonis	Psal-160	Pseudomonadota	Gammaproteobacteria	Salmo salar	NA	Animals	Piscirickettsia	39333	32302	0.821244247832609	48	32411	0.824015457758117	0	0	0	0	0	0	0	0	0	0	0	0	3062282	0.012844342878938	4.59475707210916	0
GCF_009709355.1_ASM970935v1	NZ_CP039194.1	plasmid	32159	45	CP039194.1	non-mobilizable	0	CP039194.1	Piscirickettsia salmonis	Psal-160	Pseudomonadota	Gammaproteobacteria	Salmo salar	NA	Animals	Piscirickettsia	32159	25413	0.790229795702603	49	25688	0.798781056624895	0	0	0	0	0	0	0	0	0	0	0	0	3062282	0.0105016455048882	4.5073025356848	-Inf
GCF_004028315.1_ASM402831v1	NZ_CP035021.1	plasmid	78746	73	CP035021.1	mobilizable	0	CP035021.1	Lactiplantibacillus plantarum	13_3	Terrabacteria group	Bacillota	NA	Tibet kefir	Food	Lactiplantibacillus	78746	67115	0.852297259543342	86	67253	0.85404972951007	0	0	0	0	0	0	0	0	0	0	0	0	2991504	0.0263232140087394	4.89622850249912	-Inf
GCF_004028315.1_ASM402831v1	NZ_CP035022.1	plasmid	56419	45	CP035022.1	mobilizable	0	CP035022.1	Lactiplantibacillus plantarum	13_3	Terrabacteria group	Bacillota	NA	Tibet kefir	Food	Lactiplantibacillus	56419	43106	0.764033393005902	57	43181	0.76536273241284	0	0	0	0	0	0	0	0	0	0	0	0	2991504	0.0188597441287058	4.75142538422398	-Inf
GCF_004028315.1_ASM402831v1	NZ_CP035023.1	plasmid	54006	48	CP035023.1	mobilizable	0	CP035023.1	Lactiplantibacillus plantarum	13_3	Terrabacteria group	Bacillota	NA	Tibet kefir	Food	Lactiplantibacillus	54006	41699	0.772117912824501	61	41796	0.773914009554494	0	0	0	0	0	0	0	0	0	0	0	0	2991504	0.0180531264541181	4.73244201208477	-Inf
GCF_004028315.1_ASM402831v1	NZ_CP035024.1	plasmid	45216	31	CP035024.1	mobilizable	0	CP035024.1	Lactiplantibacillus plantarum	13_3	Terrabacteria group	Bacillota	NA	Tibet kefir	Food	Lactiplantibacillus	45216	37951	0.839326786978061	46	38000	0.840410474168436	0	0	0	0	0	0	0	0	0	0	0	0	2991504	0.0151148051281228	4.65529214016846	-Inf
GCF_004028315.1_ASM402831v1	NZ_CP035025.1	plasmid	24779	22	CP035025.1	mobilizable	0	CP035025.1	Lactiplantibacillus plantarum	13_3	Terrabacteria group	Bacillota	NA	Tibet kefir	Food	Lactiplantibacillus	24779	16022	0.646595907825175	30	16058	0.648048750958473	0	0	0	0	0	0	0	0	0	0	0	0	2991504	0.00828312447518038	4.39408377567826	-Inf
GCF_004028315.1_ASM402831v1	NZ_CP035026.1	plasmid	23009	23	CP035026.1	non-mobilizable	0	CP035026.1	Lactiplantibacillus plantarum	13_3	Terrabacteria group	Bacillota	NA	Tibet kefir	Food	Lactiplantibacillus	23009	14935	0.649093832848016	27	15036	0.653483419531488	0	0	0	0	0	0	0	0	0	0	0	0	2991504	0.00769144884980933	4.36189774409588	-Inf
GCF_032348595.1_ASM3234859v1	NZ_CP135482.1	plasmid	121382	127	CP135482.1	NA	0	CP135482.1	Klebsiella pneumoniae	isolateE	Pseudomonadota	Gammaproteobacteria	Homo sapiens	NA	Humans	Klebsiella	121382	103405	0.85189731591175	146	103811	0.855242128157387	0	0	0	0	0	0	0	0	0	0	0	0	5313174	0.0228454780513493	5.08415428904346	-Inf
GCF_032348595.1_ASM3234859v1	NZ_CP135483.1	plasmid	6141	6	CP135483.1	NA	0	CP135483.1	Klebsiella pneumoniae	isolateE	Pseudomonadota	Gammaproteobacteria	Homo sapiens	NA	Humans	Klebsiella	6141	3927	0.639472398632145	9	3966	0.645823155837811	0	0	0	0	0	0	0	0	0	0	0	0	5313174	0.00115580630335088	3.78823909738217	-Inf
GCF_032348595.1_ASM3234859v1	NZ_CP135484.1	plasmid	5216	6	CP135484.1	NA	0	CP135484.1	Klebsiella pneumoniae	isolateE	Pseudomonadota	Gammaproteobacteria	Homo sapiens	NA	Humans	Klebsiella	5216	3767	0.722200920245399	7	3786	0.725843558282209	0	0	0	0	0	0	0	0	0	0	0	0	5313174	0.000981710743898092	3.71733758272386	-Inf
GCF_032348595.1_ASM3234859v1	NZ_CP135485.1	plasmid	4411	6	CP135485.1	NA	0	CP135485.1	Klebsiella pneumoniae	isolateE	Pseudomonadota	Gammaproteobacteria	Homo sapiens	NA	Humans	Klebsiella	4411	2475	0.561097256857855	8	2486	0.56359102244389	0	0	0	0	0	0	0	0	0	0	0	0	5313174	0.000830200554320261	3.64453705777841	-Inf
GCF_032348595.1_ASM3234859v1	NZ_CP135486.1	plasmid	4167	5	CP135486.1	NA	0	CP135486.1	Klebsiella pneumoniae	isolateE	Pseudomonadota	Gammaproteobacteria	Homo sapiens	NA	Humans	Klebsiella	4167	2698	0.647468202543796	6	2700	0.647948164146868	0	0	0	0	0	0	0	0	0	0	0	0	5313174	0.00078427696890785	3.61982350045728	-Inf
GCF_032348595.1_ASM3234859v1	NZ_CP135487.1	plasmid	3559	6	CP135487.1	NA	0	CP135487.1	Klebsiella pneumoniae	isolateE	Pseudomonadota	Gammaproteobacteria	Homo sapiens	NA	Humans	Klebsiella	3559	2074	0.58274796291093	6	2076	0.583309918516437	0	0	0	0	0	0	0	0	0	0	0	0	5313174	0.000669844428208073	3.55132798800385	-Inf
GCF_025908475.1_ASM2590847v1	NZ_CP109783.1	plasmid	10913	11	CP109783.1	non-mobilizable	0	CP109783.1	Brucella sp. MAB-22	MAB-22	Pseudomonadota	Alphaproteobacteria	NA	cyanobacterial bloom	Water	Brucella	10913	9184	0.841565105837075	12	9189	0.842023274993127	0	0	0	0	0	0	0	0	0	0	0	0	2750336	0.00396787883371341	4.0379441552031	-Inf
GCF_025908475.1_ASM2590847v1	NZ_CP109784.1	plasmid	11336	11	CP109784.1	non-mobilizable	0	CP109784.1	Brucella sp. MAB-22	MAB-22	Pseudomonadota	Alphaproteobacteria	NA	cyanobacterial bloom	Water	Brucella	11336	11096	0.978828510938603	11	11148	0.983415666901905	0	0	0	0	0	0	0	0	0	0	0	0	2750336	0.00412167822404244	4.0544598372394	-Inf
GCF_004766445.2_ASM476644v2	NZ_CP041714.1	plasmid	53300	57	CP041714.1	conjugative	1	CP041714.1	Legionella geestiana	HL-0438-4026	Pseudomonadota	Gammaproteobacteria	NA	water	Water	Legionella	53300	48237	0.905009380863039	57	48405	0.908161350844278	0	0	0	0	0	0	0	0	0	0	0	0	2626338	0.0202944175502163	4.72672720902657	0
GCF_004766445.2_ASM476644v2	NZ_CP041715.1	plasmid	13794	5	CP041715.1	non-mobilizable	0	CP041715.1	Legionella geestiana	HL-0438-4026	Pseudomonadota	Gammaproteobacteria	NA	water	Water	Legionella	13794	12912	0.93605915615485	6	12924	0.936929099608525	0	0	0	0	0	0	0	0	0	0	0	0	2626338	0.00525218003166386	4.13969022165292	-Inf
GCF_024204985.1_ASM2420498v1	NZ_CP093213.1	plasmid	29560	34	CP093213.1	non-mobilizable	0	CP093213.1	Staphylococcus epidermidis	TSM-51	Terrabacteria group	Bacillota	Homo sapiens	blood	Humans	Staphylococcus	29560	26734	0.904397834912043	34	26742	0.904668470906631	0	0	0	0	0	0	0	0	0	0	0	0	2706620	0.0109213705655024	4.47070442972279	-Inf
GCF_024204985.1_ASM2420498v1	NZ_CP093214.1	plasmid	12464	15	CP093214.1	mobilizable	0	CP093214.1	Staphylococcus epidermidis	TSM-51	Terrabacteria group	Bacillota	Homo sapiens	blood	Humans	Staphylococcus	12464	8288	0.664955070603338	16	8386	0.672817715019255	0	0	0	0	0	0	0	0	0	0	0	0	2706620	0.00460500550502102	4.09565744032849	-Inf
GCF_015219905.1_ASM1521990v1	NZ_CP062468.1	plasmid	6782	5	CP062468.1	non-mobilizable	0	CP062468.1	Staphylococcus aureus	MRSA - AMRF 5	Terrabacteria group	Bacillota	Homo sapiens	eye	Humans	Staphylococcus	6782	3923	0.578442937186671	6	3923	0.578442937186671	0	0	0	0	0	0	0	0	0	0	0	0	2934806	0.0023108852850921	3.83135778544207	-Inf
GCF_014169295.1_ASM1416929v1	NZ_AP022127.1	plasmid	207601	220	AP022127.1	non-mobilizable	6	AP022127.1	Enterobacter cloacae	WP5-S18-CRE-02	Pseudomonadota	Gammaproteobacteria	NA	wastewater	Human-impacted	Enterobacter	207601	171614	0.826653050804187	237	171779	0.827447844663561	0	0	0	0	0	0	0	0	0	0	0	0	5194790	0.03996330939268	5.31722944114865	0.778151250383644
GCF_014169295.1_ASM1416929v1	NZ_AP022128.1	plasmid	92491	105	AP022128.1	conjugative	2	AP022128.1	Enterobacter cloacae	WP5-S18-CRE-02	Pseudomonadota	Gammaproteobacteria	NA	wastewater	Human-impacted	Enterobacter	92491	79688	0.861575720880951	113	79909	0.863965142554411	0	0	0	0	0	0	0	0	0	0	0	0	5194790	0.017804569578366	4.9660994750039	0.301029995663981
GCF_014169295.1_ASM1416929v1	NZ_AP022129.1	plasmid	56317	73	AP022129.1	conjugative	1	AP022129.1	Enterobacter cloacae	WP5-S18-CRE-02	Pseudomonadota	Gammaproteobacteria	NA	wastewater	Human-impacted	Enterobacter	56317	47602	0.845250989931992	77	47681	0.846653763517233	0	0	0	0	0	0	0	0	0	0	0	0	5194790	0.0108410542100836	4.750639511934	0
GCF_014169295.1_ASM1416929v1	NZ_AP022130.1	plasmid	4844	7	AP022130.1	mobilizable	0	AP022130.1	Enterobacter cloacae	WP5-S18-CRE-02	Pseudomonadota	Gammaproteobacteria	NA	wastewater	Human-impacted	Enterobacter	4844	3150	0.65028901734104	8	3150	0.65028901734104	0	0	0	0	0	0	0	0	0	0	0	0	5194790	0.000932472727482728	3.68520413447101	-Inf
GCF_014169295.1_ASM1416929v1	NZ_AP022131.1	plasmid	4666	5	AP022131.1	mobilizable	0	AP022131.1	Enterobacter cloacae	WP5-S18-CRE-02	Pseudomonadota	Gammaproteobacteria	NA	wastewater	Human-impacted	Enterobacter	4666	2828	0.606086583797685	6	2832	0.606943849121303	0	0	0	0	0	0	0	0	0	0	0	0	5194790	0.00089820762725731	3.66894473445773	-Inf
GCF_014169295.1_ASM1416929v1	NZ_AP022132.1	plasmid	2049	2	AP022132.1	mobilizable	0	AP022132.1	Enterobacter cloacae	WP5-S18-CRE-02	Pseudomonadota	Gammaproteobacteria	NA	wastewater	Human-impacted	Enterobacter	2049	1404	0.685212298682284	2	1404	0.685212298682284	0	0	0	0	0	0	0	0	0	0	0	0	5194790	0.000394433653718437	3.3115419584012	-Inf
GCF_009363175.1_ASM936317v1	NZ_CP045204.1	plasmid	113742	131	CP045204.1	mobilizable	0	CP045204.1	Citrobacter telavivensis	6105	Pseudomonadota	Gammaproteobacteria	Homo sapiens	rectum	Humans	Citrobacter	113742	94643	0.832084893882647	135	94837	0.833790508343444	0	0	0	0	0	0	0	0	0	0	0	0	5445431	0.0208876028362126	5.05592086046729	-Inf
GCF_009363175.1_ASM936317v1	NZ_CP045203.1	plasmid	235057	267	CP045203.1	mobilizable	9	CP045203.1	Citrobacter telavivensis	6105	Pseudomonadota	Gammaproteobacteria	Homo sapiens	rectum	Humans	Citrobacter	235057	193631	0.823761896050745	282	193984	0.825263659452814	0	0	0	0	0	0	0	0	0	0	0	0	5445431	0.043165912854281	5.37117318901122	0.954242509439325
GCF_011106775.1_ASM1110677v1	NZ_CP040036.1	plasmid	65499	82	CP040036.1	conjugative	0	CP040036.1	Klebsiella pneumoniae	KPC160117	Pseudomonadota	Gammaproteobacteria	Homo sapiens	urine	Humans	Klebsiella	65499	57271	0.874379761523077	84	57444	0.877021023221729	0	0	0	0	0	0	0	0	0	0	0	0	5381963	0.0121700948148473	4.81623466949106	-Inf
GCF_011106775.1_ASM1110677v1	NZ_CP040034.1	plasmid	176345	192	CP040034.1	conjugative	7	CP040034.1	Klebsiella pneumoniae	KPC160117	Pseudomonadota	Gammaproteobacteria	Homo sapiens	urine	Humans	Klebsiella	176345	155326	0.880807508009867	206	155699	0.882922679973915	0	0	0	0	0	0	0	0	0	0	0	0	5381963	0.0327659257412212	5.24636315040445	0.845098040014257
GCF_011106775.1_ASM1110677v1	NZ_CP040035.1	plasmid	148625	159	CP040035.1	conjugative	0	CP040035.1	Klebsiella pneumoniae	KPC160117	Pseudomonadota	Gammaproteobacteria	Homo sapiens	urine	Humans	Klebsiella	148625	123436	0.83051976450799	172	123872	0.833453322119428	0	0	0	0	0	0	0	0	0	0	0	0	5381963	0.0276153886602342	5.17209186762675	-Inf
GCF_011106775.1_ASM1110677v1	NZ_CP040037.1	plasmid	4938	6	CP040037.1	mobilizable	0	CP040037.1	Klebsiella pneumoniae	KPC160117	Pseudomonadota	Gammaproteobacteria	Homo sapiens	urine	Humans	Klebsiella	4938	2891	0.585459700283516	6	2895	0.586269744835966	0	0	0	0	0	0	0	0	0	0	0	0	5381963	0.000917509094729934	3.69355108559591	-Inf
GCF_001936195.1_ASM193619v1	NZ_CP018174.1	plasmid	4447	7	CP018174.1	non-mobilizable	0	CP018174.1	Corynebacterium glutamicum	XV	Terrabacteria group	Actinomycetota	NA	soil	Earth	Corynebacterium	4447	3124	0.702496064762761	7	3144	0.706993478749719	0	0	0	0	0	0	0	0	0	0	0	0	3333639	0.00133397767424727	3.64806712944893	-Inf
GCF_024734175.1_ASM2473417v1	NZ_CP102884.1	plasmid	222331	215	CP102884.1	non-mobilizable	4	CP102884.1	Klebsiella pneumoniae	KH2	Pseudomonadota	Gammaproteobacteria	Homo sapiens	NA	Humans	Klebsiella	222331	178895	0.804633631837216	232	179358	0.806716112462949	0	0	0	0	0	0	0	0	0	0	0	0	5320357	0.0417887371091827	5.34700002135982	0.602059991327962
GCF_024734175.1_ASM2473417v1	NZ_CP102885.1	plasmid	101130	87	CP102885.1	mobilizable	7	CP102885.1	Klebsiella pneumoniae	KH2	Pseudomonadota	Gammaproteobacteria	Homo sapiens	NA	Humans	Klebsiella	101130	80657	0.797557599129833	110	80969	0.800642737071097	0	0	0	0	0	0	0	0	0	0	0	0	5320357	0.0190081229511478	5.00488000724063	0.845098040014257
GCF_024734175.1_ASM2473417v1	NZ_CP102886.1	plasmid	100448	107	CP102886.1	conjugative	2	CP102886.1	Klebsiella pneumoniae	KH2	Pseudomonadota	Gammaproteobacteria	Homo sapiens	NA	Humans	Klebsiella	100448	83597	0.832241557820962	112	83703	0.833296830200701	0	0	0	0	0	0	0	0	0	0	0	0	5320357	0.0188799360644408	5.00194129401995	0.301029995663981
GCF_024734175.1_ASM2473417v1	NZ_CP102887.1	plasmid	52085	63	CP102887.1	conjugative	3	CP102887.1	Klebsiella pneumoniae	KH2	Pseudomonadota	Gammaproteobacteria	Homo sapiens	NA	Humans	Klebsiella	52085	45387	0.871402515119516	67	45504	0.873648843237016	0	0	0	0	0	0	0	0	0	0	0	0	5320357	0.00978975658964239	4.71671266849752	0.477121254719662
GCF_024734175.1_ASM2473417v1	NZ_CP102888.1	plasmid	3494	3	CP102888.1	non-mobilizable	0	CP102888.1	Klebsiella pneumoniae	KH2	Pseudomonadota	Gammaproteobacteria	Homo sapiens	NA	Humans	Klebsiella	3494	1884	0.53921007441328	3	1884	0.53921007441328	0	0	0	0	0	0	0	0	0	0	0	0	5320357	0.000656722847733714	3.54332290064691	-Inf
GCF_000024525.1_ASM2452v1	NC_013731.1	plasmid	189452	174	013731.1	mobilizable	2	013731.1	Spirosoma linguale DSM 74	DSM 74	FCB group	Bacteroidota/Chlorobiota group	NA	NA	Unannotated	Spirosoma	189452	160086	0.844995038321052	174	160239	0.845802630745519	0	0	0	0	0	0	0	0	0	0	0	0	8078757	0.0234506372700652	5.27749919437944	0.301029995663981
GCF_000024525.1_ASM2452v1	NC_013732.1	plasmid	146936	143	013732.1	mobilizable	4	013732.1	Spirosoma linguale DSM 74	DSM 74	FCB group	Bacteroidota/Chlorobiota group	NA	NA	Unannotated	Spirosoma	146936	123236	0.838705286655415	143	123333	0.839365438013829	0	0	0	0	0	0	0	0	0	0	0	0	8078757	0.0181879464873123	5.16712821298506	0.602059991327962
GCF_000024525.1_ASM2452v1	NC_013733.1	plasmid	36434	37	013733.1	non-mobilizable	0	013733.1	Spirosoma linguale DSM 74	DSM 74	FCB group	Bacteroidota/Chlorobiota group	NA	NA	Unannotated	Spirosoma	36434	24670	0.677114782895098	37	24720	0.678487127408465	0	0	0	0	0	0	0	0	0	0	0	0	8078757	0.00450985219632179	4.5615068539914	-Inf
GCF_000024525.1_ASM2452v1	NC_013734.1	plasmid	9965	12	013734.1	non-mobilizable	0	013734.1	Spirosoma linguale DSM 74	DSM 74	FCB group	Bacteroidota/Chlorobiota group	NA	NA	Unannotated	Spirosoma	9965	7209	0.723432012042147	12	7221	0.724636226793778	0	0	0	0	0	0	0	0	0	0	0	0	8078757	0.00123348183390093	3.99847730303651	-Inf
GCF_000024525.1_ASM2452v1	NC_013735.1	plasmid	8651	11	013735.1	mobilizable	0	013735.1	Spirosoma linguale DSM 74	DSM 74	FCB group	Bacteroidota/Chlorobiota group	NA	NA	Unannotated	Spirosoma	8651	4351	0.502947636111432	11	4362	0.504219165414403	0	0	0	0	0	0	0	0	0	0	0	0	8078757	0.00107083305018334	3.93706631201743	-Inf
GCF_000024525.1_ASM2452v1	NC_013736.1	plasmid	7683	9	013736.1	mobilizable	0	013736.1	Spirosoma linguale DSM 74	DSM 74	FCB group	Bacteroidota/Chlorobiota group	NA	NA	Unannotated	Spirosoma	7683	5597	0.728491474684368	9	5601	0.729012104646622	0	0	0	0	0	0	0	0	0	0	0	0	8078757	0.000951012637216344	3.88553083318809	-Inf
GCF_000024525.1_ASM2452v1	NC_013737.1	plasmid	7308	12	013737.1	mobilizable	0	013737.1	Spirosoma linguale DSM 74	DSM 74	FCB group	Bacteroidota/Chlorobiota group	NA	NA	Unannotated	Spirosoma	7308	4813	0.658593322386426	12	4839	0.662151067323481	0	0	0	0	0	0	0	0	0	0	0	0	8078757	0.000904594605333469	3.8637985386805	-Inf
GCF_000024525.1_ASM2452v1	NC_013738.1	plasmid	6072	8	013738.1	mobilizable	0	013738.1	Spirosoma linguale DSM 74	DSM 74	FCB group	Bacteroidota/Chlorobiota group	NA	NA	Unannotated	Spirosoma	6072	4591	0.756093544137022	8	4599	0.757411067193676	0	0	0	0	0	0	0	0	0	0	0	0	8078757	0.000751600772247513	3.78333176288742	-Inf
GCF_011801365.1_ASM1180136v1	NZ_CP041045.1	plasmid	471727	429	CP041045.1	non-mobilizable	75	CP041045.1	Paracoccus sp. AK26	AK26	Pseudomonadota	Alphaproteobacteria	NA	Hexachlorocyclohexane (HCH) pesticide-contaminated soil	Human-impacted	Paracoccus	471727	430189	0.911944832498458	436	430814	0.913269751360427	0	0	0	0	0	0	0	0	0	0	0	0	2787975	0.169200584653736	5.67369073445098	1.8750612633917
GCF_011801365.1_ASM1180136v1	NZ_CP041044.1	plasmid	189213	181	CP041044.1	non-mobilizable	16	CP041044.1	Paracoccus sp. AK26	AK26	Pseudomonadota	Alphaproteobacteria	NA	Hexachlorocyclohexane (HCH) pesticide-contaminated soil	Human-impacted	Paracoccus	189213	161139	0.8516275308779	189	161484	0.853450872825863	0	0	0	0	0	0	0	0	0	0	0	0	2787975	0.0678675382670218	5.27695097157058	1.20411998265592
GCF_011801365.1_ASM1180136v1	NZ_CP041043.1	plasmid	129509	110	CP041043.1	non-mobilizable	14	CP041043.1	Paracoccus sp. AK26	AK26	Pseudomonadota	Alphaproteobacteria	NA	Hexachlorocyclohexane (HCH) pesticide-contaminated soil	Human-impacted	Paracoccus	129509	118300	0.913450030499811	119	118722	0.916708491301763	0	0	0	0	0	0	0	0	0	0	0	0	2787975	0.0464527120939033	5.11229994999659	1.14612803567824
GCF_011801365.1_ASM1180136v1	NZ_CP041042.1	plasmid	84792	68	CP041042.1	non-mobilizable	15	CP041042.1	Paracoccus sp. AK26	AK26	Pseudomonadota	Alphaproteobacteria	NA	Hexachlorocyclohexane (HCH) pesticide-contaminated soil	Human-impacted	Paracoccus	84792	71906	0.848028115859987	69	72013	0.849290027361072	1	115	0.00135626002453062	1	1463	0.0172539862251156	1	2832	0.0333993772997453	3	4410	0.0520096235493915	2787975	0.0304134721437603	4.92835487914645	1.17609125905568
GCF_030995245.1_ASM3099524v1	NZ_CP115331.1	plasmid	157054	153	CP115331.1	NA	0	CP115331.1	Escherichia coli	CUVET16-394	Pseudomonadota	Gammaproteobacteria	cat	urine	Livestock	Escherichia	157054	131295	0.835986348644415	192	131852	0.83953289951227	0	0	0	0	0	0	0	0	0	0	0	0	5101217	0.0307875552049638	5.19604900189852	-Inf
GCF_030995245.1_ASM3099524v1	NZ_CP115332.1	plasmid	5164	5	CP115332.1	NA	0	CP115332.1	Escherichia coli	CUVET16-394	Pseudomonadota	Gammaproteobacteria	cat	urine	Livestock	Escherichia	5164	2985	0.578040278853602	5	2985	0.578040278853602	0	0	0	0	0	0	0	0	0	0	0	0	5101217	0.00101230745526019	3.71298623359438	-Inf
GCF_003234885.2_ASM323488v2	NZ_CP126276.1	plasmid	51792	46	CP126276.1	non-mobilizable	0	CP126276.1	Curtobacterium sp. MCBD17_003	MCBD17_003	Terrabacteria group	Actinomycetota	NA	leaf litter	Earth	Curtobacterium	51792	42764	0.825687364843991	49	42801	0.826401760889713	0	0	0	0	0	0	0	0	0	0	0	0	3398439	0.0152399381009928	4.7142626820585	-Inf
GCF_003234885.2_ASM323488v2	NZ_CP126277.1	plasmid	1579	2	CP126277.1	non-mobilizable	0	CP126277.1	Curtobacterium sp. MCBD17_003	MCBD17_003	Terrabacteria group	Actinomycetota	NA	leaf litter	Earth	Curtobacterium	1579	1211	0.766941101963268	2	1212	0.767574414186194	0	0	0	0	0	0	0	0	0	0	0	0	3398439	0.000464625082280423	3.19838213000829	-Inf
GCF_015099595.1_ASM1509959v1	NZ_AP023173.1	plasmid	485693	415	AP023173.1	non-mobilizable	0	AP023173.1	Rhodococcus qingshengii	CS98	Terrabacteria group	Actinomycetota	NA	soil	Earth	Rhodococcus	485693	367806	0.757280833777716	444	368219	0.758131165159885	0	0	0	0	0	0	0	0	0	0	0	0	6240414	0.077830252928732	5.68636184429395	-Inf
GCF_021276285.1_ASM2127628v1	NZ_CP089920.1	megaplasmid	722843	607	CP089920.1	non-mobilizable	59	CP089920.1	Rahnella victoriana	JZ-GX1	Pseudomonadota	Gammaproteobacteria	NA	soil	Earth	Rahnella	722843	644182	0.891178305662502	624	645226	0.892622602695191	0	0	0	0	0	0	0	0	0	0	0	0	4652361	0.155371219043406	5.85904397967647	1.77085201164214
GCF_021276285.1_ASM2127628v1	NZ_CP089921.1	plasmid	97624	95	CP089921.1	non-mobilizable	0	CP089921.1	Rahnella victoriana	JZ-GX1	Pseudomonadota	Gammaproteobacteria	NA	soil	Earth	Rahnella	97624	78239	0.801432024911907	96	78384	0.802917315414242	0	0	0	0	0	0	0	0	0	0	0	0	4652361	0.0209837542701437	4.98955659826353	-Inf
GCF_033128125.1_ASM3312812v1	NZ_AP026809.1	plasmid	66968	75	AP026809.1	NA	0	AP026809.1	Clostridium tetani	KHSU-144313-037	Terrabacteria group	Bacillota	NA	soil	Earth	Clostridium	66968	51243	0.765186357663362	79	51348	0.766754270696452	0	0	0	0	0	0	0	0	0	0	0	0	2734951	0.0244859962756188	4.82586732892074	-Inf
GCF_033128125.1_ASM3312812v1	NZ_AP026810.1	plasmid	51785	81	AP026810.1	NA	0	AP026810.1	Clostridium tetani	KHSU-144313-037	Terrabacteria group	Bacillota	NA	soil	Earth	Clostridium	51785	46354	0.895124070676837	82	46566	0.899217920247176	0	0	0	0	0	0	0	0	0	0	0	0	2734951	0.0189345257008261	4.71420398058273	-Inf
GCF_021137675.1_ASM2113767v1	NZ_CP082989.1	plasmid	174853	197	CP082989.1	conjugative	6	CP082989.1	Klebsiella pneumoniae	7008.20	Pseudomonadota	Gammaproteobacteria	Homo sapiens	rectal swab	Humans	Klebsiella	174853	153648	0.878726701858132	209	154172	0.881723504886962	0	0	0	0	0	0	0	0	0	0	0	0	5368754	0.0325686369686523	5.24267308801655	0.778151250383644
GCF_021137675.1_ASM2113767v1	NZ_CP082990.1	plasmid	117446	138	CP082990.1	conjugative	3	CP082990.1	Klebsiella pneumoniae	7008.20	Pseudomonadota	Gammaproteobacteria	Homo sapiens	rectal swab	Humans	Klebsiella	117446	97110	0.826848083374487	148	97343	0.828831973843298	0	0	0	0	0	0	0	0	0	0	0	0	5368754	0.0218758393474538	5.0698382300748	0.477121254719662
GCF_021137675.1_ASM2113767v1	NZ_CP082991.1	plasmid	112868	112	CP082991.1	non-mobilizable	5	CP082991.1	Klebsiella pneumoniae	7008.20	Pseudomonadota	Gammaproteobacteria	Homo sapiens	rectal swab	Humans	Klebsiella	112868	98383	0.871664244958713	117	98465	0.872390757344863	0	0	0	0	0	0	0	0	0	0	0	0	5368754	0.0210231275264242	5.05257082949527	0.698970004336019
GCF_021137675.1_ASM2113767v1	NZ_CP082992.1	plasmid	54065	52	CP082992.1	non-mobilizable	2	CP082992.1	Klebsiella pneumoniae	7008.20	Pseudomonadota	Gammaproteobacteria	Homo sapiens	rectal swab	Humans	Klebsiella	54065	45454	0.840728752427633	67	45480	0.841209655044853	0	0	0	0	0	0	0	0	0	0	0	0	5368754	0.0100703068160694	4.73291620732638	0.301029995663981
GCF_021137675.1_ASM2113767v1	NZ_CP082993.1	plasmid	37866	31	CP082993.1	mobilizable	0	CP082993.1	Klebsiella pneumoniae	7008.20	Pseudomonadota	Gammaproteobacteria	Homo sapiens	rectal swab	Humans	Klebsiella	37866	30202	0.797602070458987	41	30228	0.798288702265885	0	0	0	0	0	0	0	0	0	0	0	0	5368754	0.00705303316188449	4.57824943055842	-Inf
GCF_021137675.1_ASM2113767v1	NZ_CP082994.1	plasmid	4167	5	CP082994.1	non-mobilizable	0	CP082994.1	Klebsiella pneumoniae	7008.20	Pseudomonadota	Gammaproteobacteria	Homo sapiens	rectal swab	Humans	Klebsiella	4167	2698	0.647468202543796	6	2700	0.647948164146868	0	0	0	0	0	0	0	0	0	0	0	0	5368754	0.00077615774535395	3.61982350045728	-Inf
GCF_002025045.1_ASM202504v1	NZ_CP019993.1	plasmid	243818	228	CP019993.1	non-mobilizable	31	CP019993.1	Enterococcus faecium	2014-VREF-268	Terrabacteria group	Bacillota	Homo sapiens	rectal swab	Humans	Enterococcus	243818	201002	0.824393605066074	266	201354	0.825837304874948	0	0	0	0	0	0	0	0	0	0	0	0	2990310	0.0815360280372269	5.38706576449856	1.49136169383427
GCF_002025045.1_ASM202504v1	NZ_CP019994.1	plasmid	99829	110	CP019994.1	mobilizable	0	CP019994.1	Enterococcus faecium	2014-VREF-268	Terrabacteria group	Bacillota	Homo sapiens	rectal swab	Humans	Enterococcus	99829	82147	0.822877119874986	116	82258	0.823989021226297	0	0	0	0	0	0	0	0	0	0	0	0	2990310	0.0333841641836465	4.99925672075091	-Inf
GCF_002025045.1_ASM202504v1	NZ_CP019995.1	plasmid	58211	64	CP019995.1	mobilizable	0	CP019995.1	Enterococcus faecium	2014-VREF-268	Terrabacteria group	Bacillota	Homo sapiens	rectal swab	Humans	Enterococcus	58211	45818	0.787102094105925	82	45890	0.788338973733487	0	0	0	0	0	0	0	0	0	0	0	0	2990310	0.0194665436025028	4.76500506004337	-Inf
GCF_019857505.1_ASM1985750v1	NZ_CP077996.1	plasmid	52983	69	CP077996.1	non-mobilizable	0	CP077996.1	Pseudomonas aeruginosa	SRRSH2790	Pseudomonadota	Gammaproteobacteria	Homo sapiens	NA	Humans	Pseudomonas	52983	40497	0.764339505124285	71	40548	0.765302078025027	0	0	0	0	0	0	0	0	0	0	0	0	6954156	0.0076188972464811	4.72413654525149	-Inf
GCF_019857505.1_ASM1985750v1	NZ_CP077995.1	plasmid	62848	71	CP077995.1	non-mobilizable	0	CP077995.1	Pseudomonas aeruginosa	SRRSH2790	Pseudomonadota	Gammaproteobacteria	Homo sapiens	NA	Humans	Pseudomonas	62848	52815	0.840360870672098	78	52971	0.842843049898167	0	0	0	0	0	0	0	0	0	0	0	0	6954156	0.00903747341877289	4.79829146177084	-Inf
GCF_014623245.1_ASM1462324v1	NZ_CP031348.1	plasmid	89518	59	CP031348.1	mobilizable	1	CP031348.1	Escherichia coli O145	RM9467-C1	Pseudomonadota	Gammaproteobacteria	Cattle	feces	Livestock	Escherichia	89518	76031	0.849337563395071	91	76213	0.85137067405438	0	0	0	0	0	0	0	0	0	0	0	0	5385895	0.0166208216090362	4.95191037067549	0
GCF_002944585.1_ASM294458v1	NZ_CP026534.1	plasmid	143634	168	CP026534.1	non-mobilizable	1	CP026534.1	Bacillus velezensis	DKU_NT_04	Terrabacteria group	Bacillota	soybean	fermented food	Food	Bacillus	143634	107107	0.74569391648217	171	107237	0.746598994667001	0	0	0	0	0	0	0	0	0	0	0	0	4166265	0.0344754834366033	5.15725725511934	0
GCF_002944585.1_ASM294458v1	NZ_CP026535.1	plasmid	18288	19	CP026535.1	mobilizable	0	CP026535.1	Bacillus velezensis	DKU_NT_04	Terrabacteria group	Bacillota	soybean	fermented food	Food	Bacillus	18288	15197	0.830982064741907	19	15267	0.834809711286089	0	0	0	0	0	0	0	0	0	0	0	0	4166265	0.00438954315195985	4.26216621305121	-Inf
GCF_021610005.1_ASM2161000v1	NZ_CP091175.1	plasmid	95510	92	CP091175.1	non-mobilizable	5	CP091175.1	Stutzerimonas stutzeri	XX1	Pseudomonadota	Gammaproteobacteria	NA	wwtp active sludge	Human-impacted	Stutzerimonas	95510	81660	0.854989006386766	107	81870	0.857187729033609	0	0	0	0	0	0	0	0	0	0	0	0	4424182	0.0215881715535211	4.98004884506496	0.698970004336019
GCF_024981335.1_ASM2498133v1	NZ_CP101720.1	plasmid	39798	52	CP101720.1	conjugative	1	CP101720.1	Xanthomonas oryzae pv. oryzae	CIX2779	Pseudomonadota	Gammaproteobacteria	Oryza sativa	leaf[PO_0025034]	Plants	Xanthomonas	39798	30797	0.773832855922408	53	30834	0.774762550881954	0	0	0	0	0	0	0	0	0	0	0	0	4725792	0.00842144554817478	4.59986124768202	0
GCF_012935125.1_ASM1293512v1	NZ_CP050433.1	plasmid	226394	213	CP050433.1	non-mobilizable	14	CP050433.1	Acinetobacter baumannii	PM194229	Pseudomonadota	Gammaproteobacteria	Homo sapiens	BAL	Humans	Acinetobacter	226394	197246	0.871251004885289	234	197595	0.872792565173989	0	0	0	0	0	0	0	0	0	0	0	0	3886190	0.0582560296846011	5.35486491279264	1.14612803567824
GCF_012935125.1_ASM1293512v1	NZ_CP050434.1	plasmid	10967	12	CP050434.1	mobilizable	0	CP050434.1	Acinetobacter baumannii	PM194229	Pseudomonadota	Gammaproteobacteria	Homo sapiens	BAL	Humans	Acinetobacter	10967	8651	0.788821008479985	12	8673	0.790827026534148	0	0	0	0	0	0	0	0	0	0	0	0	3886190	0.00282204421296951	4.04008784346988	-Inf
GCF_012935125.1_ASM1293512v1	NZ_CP050435.1	plasmid	9847	11	CP050435.1	non-mobilizable	0	CP050435.1	Acinetobacter baumannii	PM194229	Pseudomonadota	Gammaproteobacteria	Homo sapiens	BAL	Humans	Acinetobacter	9847	7226	0.733827561693917	12	7242	0.735452422057479	0	0	0	0	0	0	0	0	0	0	0	0	3886190	0.00253384420216201	3.99330393791947	-Inf
GCF_027594945.1_ASM2759494v1	NZ_CP096245.1	plasmid	10060	13	CP096245.1	mobilizable	0	CP096245.1	Klebsiella pneumoniae subsp. pneumoniae	DD01665	Pseudomonadota	Gammaproteobacteria	Homo sapiens	NA	Humans	Klebsiella	10060	7491	0.744632206759443	13	7509	0.746421471172962	0	0	0	0	0	0	0	0	0	0	0	0	5460441	0.00184234203794162	4.00259798071991	-Inf
GCF_027594945.1_ASM2759494v1	NZ_CP096244.1	plasmid	94000	102	CP096244.1	conjugative	0	CP096244.1	Klebsiella pneumoniae subsp. pneumoniae	DD01665	Pseudomonadota	Gammaproteobacteria	Homo sapiens	NA	Humans	Klebsiella	94000	79601	0.84681914893617	112	79786	0.848787234042553	0	0	0	0	0	0	0	0	0	0	0	0	5460441	0.017214726795876	4.9731278535997	-Inf
GCF_027594945.1_ASM2759494v1	NZ_CP096243.1	plasmid	228900	201	CP096243.1	non-mobilizable	10	CP096243.1	Klebsiella pneumoniae subsp. pneumoniae	DD01665	Pseudomonadota	Gammaproteobacteria	Homo sapiens	NA	Humans	Klebsiella	228900	190558	0.832494539100044	246	190960	0.834250764525994	0	0	0	0	0	0	0	0	0	0	0	0	5460441	0.0419196911018725	5.35964579267454	1
GCF_021432745.1_ASM2143274v1	NZ_CP090181.1	plasmid	8887	11	CP090181.1	non-mobilizable	0	CP090181.1	Acinetobacter johnsonii	DJ-Red	Pseudomonadota	Gammaproteobacteria	Homo sapiens	patient	Humans	Acinetobacter	8887	6377	0.717564982558794	11	6387	0.718690221672105	0	0	0	0	0	0	0	0	0	0	0	0	3360823	0.0026442927818573	3.94875518016827	-Inf
GCF_025137935.1_ASM2513793v1	NZ_CP080777.1	plasmid	237486	209	CP080777.1	non-mobilizable	38	CP080777.1	Aliiroseovarius crassostreae	S056	Pseudomonadota	Alphaproteobacteria	NA	ENVO:00002034	Unannotated	Aliiroseovarius	237486	217535	0.915990837354623	211	218065	0.918222547855452	0	0	0	0	0	0	0	0	0	0	0	0	3126622	0.0759560957480629	5.37563801268949	1.57978359661681
GCF_033554055.1_ASM3355405v1	NZ_CP104775.1	plasmid	70113	65	CP104775.1	NA	0	CP104775.1	Pediococcus inopinatus	BB2	Terrabacteria group	Bacillota	NA	kimchi	Food	Pediococcus	70113	56298	0.802960934491464	74	56345	0.80363128093221	0	0	0	0	0	0	0	0	0	0	0	0	2102654	0.0333450011271469	4.84579855013245	-Inf
GCF_033554055.1_ASM3355405v1	NZ_CP104776.1	plasmid	16138	16	CP104776.1	NA	0	CP104776.1	Pediococcus inopinatus	BB2	Terrabacteria group	Bacillota	NA	kimchi	Food	Pediococcus	16138	13339	0.826558433510968	19	13382	0.829222952038666	0	0	0	0	0	0	0	0	0	0	0	0	2102654	0.00767506208819901	4.20784971113053	-Inf
GCF_033554055.1_ASM3355405v1	NZ_CP104777.1	plasmid	5316	7	CP104777.1	NA	0	CP104777.1	Pediococcus inopinatus	BB2	Terrabacteria group	Bacillota	NA	kimchi	Food	Pediococcus	5316	3633	0.683408577878104	7	3675	0.691309255079007	0	0	0	0	0	0	0	0	0	0	0	0	2102654	0.00252823336602218	3.72558497227069	-Inf
GCF_000410515.1_ASM41051v1	NC_021492.1	plasmid	116007	122	021492.1	conjugative	2	021492.1	Enterobacter sp. R4-368	R4-368	Pseudomonadota	Gammaproteobacteria	NA	NA	Unannotated	Enterobacter	116007	94547	0.815011163119467	128	94904	0.818088563621161	0	0	0	0	0	0	0	0	0	0	0	0	5039027	0.0230217063730756	5.06448419586184	0.301029995663981
GCF_030345655.1_ASM3034565v1	NZ_CP128216.1	megaplasmid	542869	486	CP128216.1	conjugative	46	CP128216.1	Agrobacterium fabrum	ARqua1	Pseudomonadota	Alphaproteobacteria	NA	plant root	Plants	Agrobacterium	542869	457746	0.843197898572215	523	458279	0.844179719232448	0	0	0	0	0	0	0	0	0	0	0	0	2843716	0.190901271434982	5.73469504240475	1.66275783168157
GCF_030345655.1_ASM3034565v1	NZ_CP128217.1	plasmid	252072	220	CP128217.1	conjugative	27	CP128217.1	Agrobacterium fabrum	ARqua1	Pseudomonadota	Alphaproteobacteria	NA	plant root	Plants	Agrobacterium	252072	208666	0.827803167349011	229	209043	0.829298771779492	0	0	0	0	0	0	0	0	0	0	0	0	2843716	0.0886417631015193	5.4015246071963	1.43136376415899
GCF_021228615.1_ASM2122861v1	NZ_CP089320.1	plasmid	228311	201	CP089320.1	conjugative	14	CP089320.1	Enterococcus faecium	NMVRE-001	Terrabacteria group	Bacillota	Homo sapiens	blood	Humans	Enterococcus	228311	190544	0.834580900613637	244	190893	0.836109517281252	0	0	0	0	0	0	0	0	0	0	0	0	2831554	0.0806309892023956	5.35852683625684	1.14612803567824
GCF_021228615.1_ASM2122861v1	NZ_CP089321.1	plasmid	59066	61	CP089321.1	conjugative	0	CP089321.1	Enterococcus faecium	NMVRE-001	Terrabacteria group	Bacillota	Homo sapiens	blood	Humans	Enterococcus	59066	51843	0.877713066738902	64	51910	0.878847391054075	0	0	0	0	0	0	0	0	0	0	0	0	2831554	0.0208599235614083	4.77133756106012	-Inf
GCF_021228615.1_ASM2122861v1	NZ_CP089322.1	plasmid	40605	43	CP089322.1	non-mobilizable	1	CP089322.1	Enterococcus faecium	NMVRE-001	Terrabacteria group	Bacillota	Homo sapiens	blood	Humans	Enterococcus	40605	33059	0.814160817633296	47	33151	0.816426548454624	0	0	0	0	0	0	0	0	0	0	0	0	2831554	0.0143401821049501	4.60857951482619	0
GCF_021228615.1_ASM2122861v1	NZ_CP089323.1	plasmid	11983	16	CP089323.1	mobilizable	0	CP089323.1	Enterococcus faecium	NMVRE-001	Terrabacteria group	Bacillota	Homo sapiens	blood	Humans	Enterococcus	11983	9753	0.813903029291496	16	9813	0.818910122673788	0	0	0	0	0	0	0	0	0	0	0	0	2831554	0.00423195178336701	4.07856555931712	-Inf
GCF_021228615.1_ASM2122861v1	NZ_CP089324.1	plasmid	1928	1	CP089324.1	non-mobilizable	0	CP089324.1	Enterococcus faecium	NMVRE-001	Terrabacteria group	Bacillota	Homo sapiens	blood	Humans	Enterococcus	1928	1149	0.595954356846473	2	1149	0.595954356846473	0	0	0	0	0	0	0	0	0	0	0	0	2831554	0.000680898192300059	3.28510702956681	-Inf
GCF_003454755.1_ASM345475v1	NZ_CP032054.1	megaplasmid	1051520	800	CP032054.1	non-mobilizable	72	CP032054.1	Streptomyces clavuligerus	F1D-5	Terrabacteria group	Actinomycetota	NA	soil	Earth	Streptomyces	1051520	790684	0.75194385270846	893	792014	0.753208688374924	0	0	0	0	0	0	0	0	0	0	0	0	6900908	0.152374151343562	6.02181753741895	1.85733249643127
GCF_003454755.1_ASM345475v1	NZ_CP032053.1	plasmid	106697	104	CP032053.1	mobilizable	2	CP032053.1	Streptomyces clavuligerus	F1D-5	Terrabacteria group	Actinomycetota	NA	soil	Earth	Streptomyces	106697	79324	0.743451081098813	108	79407	0.744228984882424	0	0	0	0	0	0	0	0	0	0	0	0	6900908	0.015461298716053	5.02815220853635	0.301029995663981
GCF_019222685.1_ASM1922268v1	NZ_CP078160.1	plasmid	38934	48	CP078160.1	non-mobilizable	0	CP078160.1	Staphylococcus haemolyticus	NY5	Terrabacteria group	Bacillota	NA	urine	Humans	Staphylococcus	38934	33572	0.862279755483639	48	33696	0.865464632454924	0	0	0	0	0	0	0	0	0	0	0	0	2472146	0.0157490698364902	4.5903290245424	-Inf
GCF_019222685.1_ASM1922268v1	NZ_CP078161.1	plasmid	28167	30	CP078161.1	mobilizable	0	CP078161.1	Staphylococcus haemolyticus	NY5	Terrabacteria group	Bacillota	NA	urine	Humans	Staphylococcus	28167	22811	0.809848404160898	32	22819	0.810132424468349	0	0	0	0	0	0	0	0	0	0	0	0	2472146	0.0113937445442138	4.44974059377929	-Inf
GCF_030490025.1_ASM3049002v1	NZ_CP129761.1	plasmid	160139	165	CP129761.1	conjugative	0	CP129761.1	Klebsiella pneumoniae	2020C04-057	Pseudomonadota	Gammaproteobacteria	Homo sapiens	NA	Humans	Klebsiella	160139	133696	0.834874702602114	182	134132	0.837597337313209	0	0	0	0	0	0	0	0	0	0	0	0	5435314	0.0294626952555087	5.20449711219514	-Inf
GCF_030490025.1_ASM3049002v1	NZ_CP129760.1	plasmid	176346	192	CP129760.1	conjugative	7	CP129760.1	Klebsiella pneumoniae	2020C04-057	Pseudomonadota	Gammaproteobacteria	Homo sapiens	NA	Humans	Klebsiella	176346	155566	0.882163474079367	207	155939	0.884278634048972	0	0	0	0	0	0	0	0	0	0	0	0	5435314	0.0324444917073788	5.24636561315219	0.845098040014257
GCF_030490025.1_ASM3049002v1	NZ_CP129762.1	plasmid	66276	84	CP129762.1	conjugative	0	CP129762.1	Klebsiella pneumoniae	2020C04-057	Pseudomonadota	Gammaproteobacteria	Homo sapiens	NA	Humans	Klebsiella	66276	57720	0.870903494477639	86	57873	0.873212022451566	0	0	0	0	0	0	0	0	0	0	0	0	5435314	0.0121935917593721	4.8213562892713	-Inf
GCF_003718135.1_ASM371813v1	NZ_CP029903.1	plasmid	88544	93	CP029903.1	conjugative	0	CP029903.1	Salmonella enterica subsp. enterica serovar Typhi	311189_268103	Pseudomonadota	Gammaproteobacteria	NA	NA	Unannotated	Salmonella	88544	74750	0.844213046620889	97	74913	0.846053939284424	0	0	0	0	0	0	0	0	0	0	0	0	4804086	0.0184309772972424	4.94715913746086	-Inf
GCF_011466455.1_ASM1146645v1	NZ_CP045514.1	plasmid	77622	71	CP045514.1	conjugative	4	CP045514.1	Salmonella enterica subsp. enterica serovar Anatum	Sal-3948	Pseudomonadota	Gammaproteobacteria	Homo sapiens	clinical	Humans	Salmonella	77622	66891	0.861753111231352	88	67017	0.863376362371493	0	0	0	0	0	0	0	0	0	0	0	0	4773053	0.0162625472627268	4.88998482853249	0.602059991327962
GCF_007559025.1_ASM755902v1	NZ_CP041766.1	plasmid	64613	63	CP041766.1	mobilizable	0	CP041766.1	Tomitella fengzijianii	HY188	Terrabacteria group	Actinomycetota	bat	feces	Animals	Tomitella	64613	55143	0.853435067246529	64	55317	0.856128023772306	0	0	0	0	0	0	0	0	0	0	0	0	3948637	0.0163633679165748	4.81031990592484	-Inf
GCF_002197465.1_ASM219746v1	NZ_CP021824.1	megaplasmid	1597380	1402	CP021824.1	conjugative	196	CP021824.1	Sinorhizobium meliloti	KH46	Pseudomonadota	Alphaproteobacteria	Medicago truncatula	NA	Plants	Sinorhizobium	1597380	1330823	0.83312862312036	1584	1333206	0.834620440972092	0	0	0	0	0	0	0	0	0	0	0	0	3699865	0.43174007700281	6.20340824254542	2.29225607135648
GCF_002197465.1_ASM219746v1	NZ_CP021823.1	megaplasmid	1683883	1493	CP021823.1	mobilizable	257	CP021823.1	Sinorhizobium meliloti	KH46	Pseudomonadota	Alphaproteobacteria	Medicago truncatula	NA	Plants	Sinorhizobium	1683883	1492794	0.886518837710221	1552	1494923	0.887783177334767	0	0	0	0	0	0	0	0	0	0	0	0	3699865	0.455120119247594	6.22631191244889	2.40993312333129
GCF_015571875.1_ASM1557187v1	NZ_CP062900.1	plasmid	141262	117	CP062900.1	conjugative	1	CP062900.1	Escherichia coli	Res13-Lact-ER02-39	Pseudomonadota	Gammaproteobacteria	Sus scrofa domesticus	feces	Livestock	Escherichia	141262	116374	0.823816737693081	165	116840	0.827115572482338	0	0	0	0	0	0	0	0	0	0	0	0	4743955	0.0297772639074359	5.1500253507387	0
GCF_015571875.1_ASM1557187v1	NZ_CP062897.1	plasmid	3319	5	CP062897.1	mobilizable	0	CP062897.1	Escherichia coli	Res13-Lact-ER02-39	Pseudomonadota	Gammaproteobacteria	Sus scrofa domesticus	feces	Livestock	Escherichia	3319	2051	0.617957216028924	5	2055	0.619162398312745	0	0	0	0	0	0	0	0	0	0	0	0	4743955	0.000699627209785928	3.5210072524086	-Inf
GCF_015571875.1_ASM1557187v1	NZ_CP062898.1	plasmid	3256	3	CP062898.1	mobilizable	0	CP062898.1	Escherichia coli	Res13-Lact-ER02-39	Pseudomonadota	Gammaproteobacteria	Sus scrofa domesticus	feces	Livestock	Escherichia	3256	887	0.272420147420147	4	887	0.272420147420147	0	0	0	0	0	0	0	0	0	0	0	0	4743955	0.000686347151269352	3.51268439621716	-Inf
GCF_015571875.1_ASM1557187v1	NZ_CP062899.1	plasmid	106949	114	CP062899.1	conjugative	3	CP062899.1	Escherichia coli	Res13-Lact-ER02-39	Pseudomonadota	Gammaproteobacteria	Sus scrofa domesticus	feces	Livestock	Escherichia	106949	88976	0.83194793780213	130	89255	0.834556657846263	0	0	0	0	0	0	0	0	0	0	0	0	4743955	0.0225442694966542	5.02917672816409	0.477121254719662
GCF_015571875.1_ASM1557187v1	NZ_CP062896.1	plasmid	108020	108	CP062896.1	non-mobilizable	1	CP062896.1	Escherichia coli	Res13-Lact-ER02-39	Pseudomonadota	Gammaproteobacteria	Sus scrofa domesticus	feces	Livestock	Escherichia	108020	96631	0.894565821144233	120	96915	0.897194963895575	0	0	0	0	0	0	0	0	0	0	0	0	4743955	0.0227700304914359	5.03350417294517	0
GCF_002024245.1_ASM202424v1	NZ_CP019971.1	plasmid	129683	138	CP019971.1	non-mobilizable	0	CP019971.1	Enterococcus faecium	2014-VREF-114	Terrabacteria group	Bacillota	Homo sapiens	rectal swab	Humans	Enterococcus	129683	108506	0.836701803628849	147	108642	0.837750514716655	0	0	0	0	0	0	0	0	0	0	0	0	2804968	0.0462333260129884	5.11288304863546	-Inf
GCF_002024245.1_ASM202424v1	NZ_CP019972.1	plasmid	128951	123	CP019972.1	conjugative	0	CP019972.1	Enterococcus faecium	2014-VREF-114	Terrabacteria group	Bacillota	Homo sapiens	rectal swab	Humans	Enterococcus	128951	112316	0.870997510682352	136	112387	0.871548107420648	0	0	0	0	0	0	0	0	0	0	0	0	2804968	0.0459723604689964	5.11042471439019	-Inf
GCF_002024245.1_ASM202424v1	NZ_CP019973.1	plasmid	56285	68	CP019973.1	mobilizable	0	CP019973.1	Enterococcus faecium	2014-VREF-114	Terrabacteria group	Bacillota	Homo sapiens	rectal swab	Humans	Enterococcus	56285	44838	0.796624322643688	78	44956	0.798720795949187	0	0	0	0	0	0	0	0	0	0	0	0	2804968	0.0200661825732058	4.75039267042505	-Inf
GCF_002024245.1_ASM202424v1	NZ_CP019974.1	plasmid	55063	57	CP019974.1	conjugative	0	CP019974.1	Enterococcus faecium	2014-VREF-114	Terrabacteria group	Bacillota	Homo sapiens	rectal swab	Humans	Enterococcus	55063	48137	0.874216806203803	62	48203	0.875415433231026	0	0	0	0	0	0	0	0	0	0	0	0	2804968	0.0196305269792739	4.74085986938845	-Inf
GCF_002024245.1_ASM202424v1	NZ_CP019975.1	plasmid	47460	41	CP019975.1	mobilizable	0	CP019975.1	Enterococcus faecium	2014-VREF-114	Terrabacteria group	Bacillota	Homo sapiens	rectal swab	Humans	Enterococcus	47460	33350	0.702697008006743	61	33639	0.708786346396966	0	0	0	0	0	0	0	0	0	0	0	0	2804968	0.0169199791227565	4.67632773388132	-Inf
GCF_002024245.1_ASM202424v1	NZ_CP019976.1	plasmid	32787	27	CP019976.1	non-mobilizable	0	CP019976.1	Enterococcus faecium	2014-VREF-114	Terrabacteria group	Bacillota	Homo sapiens	rectal swab	Humans	Enterococcus	32787	17315	0.528105651630219	43	17319	0.528227651203221	0	0	0	0	0	0	0	0	0	0	0	0	2804968	0.0116889034028196	4.51570168068124	-Inf
GCF_012052805.1_ASM1205280v1	NZ_CP050763.1	plasmid	190597	189	CP050763.1	non-mobilizable	4	CP050763.1	Salmonella enterica subsp. enterica serovar Indiana	SI115	Pseudomonadota	Gammaproteobacteria	Homo sapiens	Diarrheal patient	Humans	Salmonella	190597	155409	0.815380095174635	203	155642	0.816602569820092	0	0	0	0	0	0	0	0	0	0	0	0	4783488	0.0398447743571218	5.28011606055362	0.602059991327962
GCF_014825845.1_ASM1482584v1	NZ_CP062161.1	plasmid	104844	89	CP062161.1	non-mobilizable	3	CP062161.1	Escherichia coli	20R2R	Pseudomonadota	Gammaproteobacteria	NA	culture mutant	Human-impacted	Escherichia	104844	88191	0.841164015108161	113	88539	0.844483232230743	0	0	0	0	0	0	0	0	0	0	0	0	5498557	0.0190675480857978	5.02054358175939	0.477121254719662
GCF_025643115.1_ASM2564311v1	NZ_CP081866.1	plasmid	55288	52	CP081866.1	non-mobilizable	2	CP081866.1	Klebsiella pneumoniae	K5880C	Pseudomonadota	Gammaproteobacteria	NA	NA	Unannotated	Klebsiella	55288	46268	0.836854290261901	67	46295	0.837342642164665	0	0	0	0	0	0	0	0	0	0	0	0	5377355	0.010281634744219	4.74263087996091	0.301029995663981
GCF_025643115.1_ASM2564311v1	NZ_CP081867.1	plasmid	117715	112	CP081867.1	non-mobilizable	5	CP081867.1	Klebsiella pneumoniae	K5880C	Pseudomonadota	Gammaproteobacteria	NA	NA	Unannotated	Klebsiella	117715	103300	0.877543218791148	119	103387	0.878282291976384	0	0	0	0	0	0	0	0	0	0	0	0	5377355	0.0218908738589883	5.07083180695691	0.698970004336019
GCF_025643115.1_ASM2564311v1	NZ_CP081868.1	plasmid	38384	30	CP081868.1	mobilizable	0	CP081868.1	Klebsiella pneumoniae	K5880C	Pseudomonadota	Gammaproteobacteria	NA	NA	Unannotated	Klebsiella	38384	30061	0.783164860358483	43	30087	0.78384222592747	0	0	0	0	0	0	0	0	0	0	0	0	5377355	0.00713808182647417	4.58415023062376	-Inf
GCF_021535005.1_ASM2153500v1	NZ_CP091027.1	plasmid	111805	103	CP091027.1	conjugative	5	CP091027.1	Escherichia coli	STEC383	Pseudomonadota	Gammaproteobacteria	NA	pig	Livestock	Escherichia	111805	96372	0.861965028397657	142	96946	0.867098966951389	0	0	0	0	0	0	0	0	0	0	0	0	5064428	0.0220765306565717	5.04846122594624	0.698970004336019
GCF_021535005.1_ASM2153500v1	NZ_CP091028.1	plasmid	62643	79	CP091028.1	conjugative	0	CP091028.1	Escherichia coli	STEC383	Pseudomonadota	Gammaproteobacteria	NA	pig	Livestock	Escherichia	62643	54980	0.877671886723177	89	55397	0.884328656034992	0	0	0	0	0	0	0	0	0	0	0	0	5064428	0.0123692152401021	4.79687254809598	-Inf
GCF_019321805.1_ASM1932180v1	NZ_CP074420.1	plasmid	48111	36	CP074420.1	mobilizable	3	CP074420.1	Lactiplantibacillus plantarum	L75a	Terrabacteria group	Bacillota	Scylla serrata	South China Sea	Water	Lactiplantibacillus	48111	36576	0.760241940512565	47	36657	0.761925547172164	0	0	0	0	0	0	0	0	0	0	0	0	3150623	0.0152703132047217	4.68224438392332	0.477121254719662
GCF_019321805.1_ASM1932180v1	NZ_CP074421.1	plasmid	47300	39	CP074421.1	conjugative	3	CP074421.1	Lactiplantibacillus plantarum	L75a	Terrabacteria group	Bacillota	Scylla serrata	South China Sea	Water	Lactiplantibacillus	47300	38390	0.811627906976744	56	38604	0.81615221987315	0	0	0	0	0	0	0	0	0	0	0	0	3150623	0.015012903797122	4.67486114073781	0.477121254719662
GCF_019321805.1_ASM1932180v1	NZ_CP074422.1	plasmid	48520	27	CP074422.1	mobilizable	0	CP074422.1	Lactiplantibacillus plantarum	L75a	Terrabacteria group	Bacillota	Scylla serrata	South China Sea	Water	Lactiplantibacillus	48520	37338	0.769538334707337	52	37411	0.771042868920033	0	0	0	0	0	0	0	0	0	0	0	0	3150623	0.0154001287999231	4.68592079219454	-Inf
GCF_019321805.1_ASM1932180v1	NZ_CP074423.1	plasmid	65192	55	CP074423.1	mobilizable	5	CP074423.1	Lactiplantibacillus plantarum	L75a	Terrabacteria group	Bacillota	Scylla serrata	South China Sea	Water	Lactiplantibacillus	65192	50619	0.776460301877531	72	50794	0.779144680328875	0	0	0	0	0	0	0	0	0	0	0	0	3150623	0.0206917806414795	4.81419430479598	0.698970004336019
GCF_033688165.1_ASM3368816v1	NZ_CP096361.1	plasmid	89183	89	CP096361.1	NA	0	CP096361.1	Providencia sp. PROV048	PROV048	Pseudomonadota	Gammaproteobacteria	NA	hospital	Human-impacted	Providencia	89183	73313	0.822051287801487	96	73410	0.823138939035466	0	0	0	0	0	0	0	0	0	0	0	0	4309147	0.0206962073932498	4.95028207736021	-Inf
GCF_000969905.1_ASM96990v1	NZ_CP009519.1	plasmid	58133	39	CP009519.1	non-mobilizable	2	CP009519.1	Methanosarcina vacuolata Z-761	Z-761	Euryarchaeota	Stenosarchaea group	NA	NA	Unannotated	Methanosarcina	58133	42940	0.73865102437514	40	42955	0.7389090533776	0	0	0	0	0	0	0	0	0	0	0	0	4505752	0.0129019528815612	4.76442273564909	0.301029995663981
GCF_029011355.1_ASM2901135v1	NZ_CP118055.1	plasmid	12985	13	CP118055.1	non-mobilizable	0	CP118055.1	Streptococcus anginosus	VSI37	Terrabacteria group	Bacillota	Homo sapiens	vagina	Humans	Streptococcus	12985	9654	0.743473238351945	13	9654	0.743473238351945	0	0	0	0	0	0	0	0	0	0	0	0	2138327	0.00607250434568707	4.11344195396532	-Inf
GCF_029011355.1_ASM2901135v1	NZ_CP118056.1	plasmid	4357	4	CP118056.1	mobilizable	0	CP118056.1	Streptococcus anginosus	VSI37	Terrabacteria group	Bacillota	Homo sapiens	vagina	Humans	Streptococcus	4357	3508	0.805141152168924	4	3516	0.806977277943539	0	0	0	0	0	0	0	0	0	0	0	0	2138327	0.00203757423443655	3.63918755993575	-Inf
GCF_036346595.1_ASM3634659v1	NZ_CP107835.1	plasmid	296756	277	CP107835.1	NA	0	CP107835.1	Streptomyces sp. NBC_00525	NBC_00525	Terrabacteria group	Actinomycetota	NA	NA	Unannotated	Streptomyces	296756	255648	0.861475420884498	290	256182	0.863274879025192	0	0	0	0	0	0	0	0	0	0	0	0	6805448	0.0436056524125965	5.47239950855518	-Inf
GCF_021018745.1_ASM2101874v1	NZ_CP063846.1	plasmid	172328	176	CP063846.1	non-mobilizable	4	CP063846.1	Gloeobacter morelensis MG652769	MG652769	Terrabacteria group	Cyanobacteriota/Melainabacteria group	NA	cave	Earth	Gloeobacter	172328	142944	0.829487953205515	181	143256	0.831298454110766	0	0	0	0	0	0	0	0	0	0	0	0	4921229	0.0350172690602287	5.23635584771812	0.602059991327962
GCF_021018745.1_ASM2101874v1	NZ_CP063847.1	plasmid	8839	11	CP063847.1	non-mobilizable	0	CP063847.1	Gloeobacter morelensis MG652769	MG652769	Terrabacteria group	Cyanobacteriota/Melainabacteria group	NA	cave	Earth	Gloeobacter	8839	6506	0.73605611494513	10	6604	0.747143342007014	0	0	0	0	0	0	0	0	0	0	0	0	4921229	0.00179609605649321	3.94640313389905	-Inf
GCF_016758865.1_ASM1675886v1	NZ_CP068445.1	plasmid	311723	308	CP068445.1	conjugative	5	CP068445.1	Klebsiella quasipneumoniae	SWMUF35	Pseudomonadota	Gammaproteobacteria	Homo sapiens	NA	Humans	Klebsiella	311723	249828	0.801442306150011	331	250298	0.802950055016794	0	0	0	0	0	0	0	0	0	0	0	0	5180633	0.0601708324060014	5.49376884720649	0.698970004336019
GCF_016758865.1_ASM1675886v1	NZ_CP068446.1	plasmid	90038	85	CP068446.1	mobilizable	6	CP068446.1	Klebsiella quasipneumoniae	SWMUF35	Pseudomonadota	Gammaproteobacteria	Homo sapiens	NA	Humans	Klebsiella	90038	75697	0.840722805926387	96	75815	0.842033363690886	0	0	0	0	0	0	0	0	0	0	0	0	5180633	0.017379729465492	4.95442583952028	0.778151250383644
GCF_016758865.1_ASM1675886v1	NZ_CP068447.1	plasmid	61574	67	CP068447.1	conjugative	0	CP068447.1	Klebsiella quasipneumoniae	SWMUF35	Pseudomonadota	Gammaproteobacteria	Homo sapiens	NA	Humans	Klebsiella	61574	50971	0.827800695098581	72	51072	0.829440997823757	0	0	0	0	0	0	0	0	0	0	0	0	5180633	0.0118854201793487	4.78939736735631	-Inf
GCF_023101265.1_ASM2310126v1	NZ_CP095921.1	plasmid	495621	527	CP095921.1	non-mobilizable	11	CP095921.1	Pseudomonas aeruginosa	AR19640	Pseudomonadota	Gammaproteobacteria	Homo sapiens	rectal swab	Humans	Pseudomonas	495621	420547	0.848525385324673	548	421317	0.850078991810274	0	0	0	0	0	0	0	0	0	0	0	0	6381690	0.077662970153674	5.69514969962271	1.04139268515823
GCF_013376855.2_ASM1337685v2	NZ_CP056785.1	plasmid	8731	11	CP056785.1	non-mobilizable	0	CP056785.1	Acinetobacter baumannii	TP1	Pseudomonadota	Gammaproteobacteria	Homo sapiens	human clinical sample	Humans	Acinetobacter	8731	6190	0.708968044897492	10	6213	0.711602336502119	0	0	0	0	0	0	0	0	0	0	0	0	3864540	0.00225925983428817	3.9410639882199	-Inf
GCF_018289135.1_ASM1828913v1	NZ_CP072217.1	plasmid	30813	34	CP072217.1	conjugative	0	CP072217.1	Bacteroides xylanisolvens	CL11T00C03	FCB group	Bacteroidota/Chlorobiota group	Homo sapiens	feces	Humans	Bacteroides	30813	27029	0.877194690552689	34	27174	0.881900496543667	0	0	0	0	0	0	0	0	0	0	0	0	6425332	0.00479554986419379	4.48873398393909	-Inf
GCF_018289135.1_ASM1828913v1	NZ_CP072218.1	plasmid	4148	8	CP072218.1	non-mobilizable	0	CP072218.1	Bacteroides xylanisolvens	CL11T00C03	FCB group	Bacteroidota/Chlorobiota group	Homo sapiens	feces	Humans	Bacteroides	4148	3479	0.838717454194793	8	3531	0.851253616200579	0	0	0	0	0	0	0	0	0	0	0	0	6425332	0.000645569754216591	3.617838747717	-Inf
GCF_018289135.1_ASM1828913v1	NZ_CP072219.1	plasmid	98230	117	CP072219.1	non-mobilizable	6	CP072219.1	Bacteroides xylanisolvens	CL11T00C03	FCB group	Bacteroidota/Chlorobiota group	Homo sapiens	feces	Humans	Bacteroides	98230	83364	0.848661305100275	121	83558	0.85063626183447	0	0	0	0	0	0	0	0	0	0	0	0	6425332	0.0152879259779884	4.99224414404677	0.778151250383644
GCF_016803875.1_ASM1680387v1	NZ_CP045713.1	plasmid	114161	94	CP045713.1	conjugative	3	CP045713.1	Escherichia coli	FHI_NMBU_11	Pseudomonadota	Gammaproteobacteria	Homo sapiens	feces	Humans	Escherichia	114161	92643	0.811511812265134	117	92924	0.813973248307215	0	0	0	0	0	0	0	0	0	0	0	0	5297110	0.0215515630221007	5.05751776435133	0.477121254719662
GCF_016803875.1_ASM1680387v1	NZ_CP045714.1	plasmid	108688	131	CP045714.1	conjugative	3	CP045714.1	Escherichia coli	FHI_NMBU_11	Pseudomonadota	Gammaproteobacteria	Homo sapiens	feces	Humans	Escherichia	108688	90968	0.83696452230237	148	91462	0.841509642278816	0	0	0	0	0	0	0	0	0	0	0	0	5297110	0.0205183581235806	5.03618159724665	0.477121254719662
GCF_016803875.1_ASM1680387v1	NZ_CP045715.1	plasmid	34329	41	CP045715.1	non-mobilizable	0	CP045715.1	Escherichia coli	FHI_NMBU_11	Pseudomonadota	Gammaproteobacteria	Homo sapiens	feces	Humans	Escherichia	34329	26940	0.78475924145766	42	27000	0.786507034868479	0	0	0	0	0	0	0	0	0	0	0	0	5297110	0.00648070362895994	4.53566115265944	-Inf
GCF_016803875.1_ASM1680387v1	NZ_CP045716.1	plasmid	7769	14	CP045716.1	mobilizable	0	CP045716.1	Escherichia coli	FHI_NMBU_11	Pseudomonadota	Gammaproteobacteria	Homo sapiens	feces	Humans	Escherichia	7769	5019	0.64602908997297	14	5049	0.649890590809628	0	0	0	0	0	0	0	0	0	0	0	0	5297110	0.00146664879528649	3.89036512144812	-Inf
GCF_016803875.1_ASM1680387v1	NZ_CP045717.1	plasmid	3082	4	CP045717.1	non-mobilizable	0	CP045717.1	Escherichia coli	FHI_NMBU_11	Pseudomonadota	Gammaproteobacteria	Homo sapiens	feces	Humans	Escherichia	3082	1332	0.432186891628812	4	1332	0.432186891628812	0	0	0	0	0	0	0	0	0	0	0	0	5297110	0.000581826694178524	3.4888326343824	-Inf
GCF_009867115.1_ASM986711v1	NZ_CP037930.1	plasmid	102851	107	CP037930.1	conjugative	0	CP037930.1	Klebsiella pneumoniae subsp. pneumoniae	KP-8788	Pseudomonadota	Gammaproteobacteria	Homo sapiens	blood	Humans	Klebsiella	102851	86113	0.83725972523359	121	86228	0.838377847565896	0	0	0	0	0	0	0	0	0	0	0	0	5389402	0.0190839354718761	5.01220851861091	-Inf
GCF_009867115.1_ASM986711v1	NZ_CP037929.1	plasmid	271781	276	CP037929.1	conjugative	4	CP037929.1	Klebsiella pneumoniae subsp. pneumoniae	KP-8788	Pseudomonadota	Gammaproteobacteria	Homo sapiens	blood	Humans	Klebsiella	271781	233627	0.859614910534585	316	234156	0.861561330630176	0	0	0	0	0	0	0	0	0	0	0	0	5389402	0.050428785976626	5.43421909226557	0.602059991327962
GCF_033708015.1_ASM3370801v1	NZ_CP137921.1	plasmid	185591	213	CP137921.1	NA	0	CP137921.1	Proteus vulgaris	2023JQ-00005	Pseudomonadota	Gammaproteobacteria	Homo sapiens	wound	Humans	Proteus	185591	164251	0.885015975990215	230	164806	0.88800642272524	0	0	0	0	0	0	0	0	0	0	0	0	4175694	0.0444455460577332	5.26855691183377	-Inf
GCF_033708015.1_ASM3370801v1	NZ_CP137922.1	plasmid	6046	6	CP137922.1	NA	0	CP137922.1	Proteus vulgaris	2023JQ-00005	Pseudomonadota	Gammaproteobacteria	Homo sapiens	wound	Humans	Proteus	6046	3519	0.582037710883229	6	3519	0.582037710883229	0	0	0	0	0	0	0	0	0	0	0	0	4175694	0.0014479030312087	3.7814681428418	-Inf
GCF_029961345.1_ASM2996134v1	NZ_CP124642.1	plasmid	36824	41	CP124642.1	mobilizable	0	CP124642.1	Pseudomonas aeruginosa	2021CK-01198	Pseudomonadota	Gammaproteobacteria	Homo sapiens	Wound/Abscess	Humans	Pseudomonas	36824	33520	0.910275907017163	41	33594	0.912285466000434	0	0	0	0	0	0	0	0	0	0	0	0	6512383	0.00565445859065721	4.56613096188592	-Inf
GCF_022809835.2_ASM2280983v2	NZ_CP094456.1	plasmid	456981	365	CP094456.1	non-mobilizable	21	CP094456.1	Bacillus sp. ZJS3	ZJS3	Terrabacteria group	Bacillota	NA	biological soil crust	Earth	Bacillus	456981	339894	0.743781470126767	432	340196	0.744442329112151	0	0	0	0	0	0	0	0	0	0	0	0	5280761	0.0865369593511238	5.65989814368759	1.32221929473392
GCF_022809835.2_ASM2280983v2	NZ_CP094458.1	plasmid	18645	16	CP094458.1	non-mobilizable	0	CP094458.1	Bacillus sp. ZJS3	ZJS3	Terrabacteria group	Bacillota	NA	biological soil crust	Earth	Bacillus	18645	10686	0.573129525341915	17	10686	0.573129525341915	0	0	0	0	0	0	0	0	0	0	0	0	5280761	0.00353074111856227	4.27056238769733	-Inf
GCF_030060655.1_ASM3006065v1	NZ_CP094316.1	plasmid	91493	74	CP094316.1	conjugative	1	CP094316.1	Edwardsiella anguillarum	Eco2417	Pseudomonadota	Gammaproteobacteria	NA	Fish tissue	Animals	Edwardsiella	91493	76155	0.832358759686533	96	76237	0.833255003114992	0	0	0	0	0	0	0	0	0	0	0	0	4247858	0.0215386201704483	4.96138786808103	0
GCF_001022235.1_ASM102223v1	NZ_CP011643.1	plasmid	2927	6	CP011643.1	non-mobilizable	0	CP011643.1	Klebsiella pneumoniae	CAV1596	Pseudomonadota	Gammaproteobacteria	Homo sapiens	Perirectal	Humans	Klebsiella	2927	1648	0.56303382302699	6	1649	0.563375469764264	0	0	0	0	0	0	0	0	0	0	0	0	5402147	0.00054182161277729	3.46642272243379	-Inf
GCF_001022235.1_ASM102223v1	NZ_CP011644.1	plasmid	40939	34	CP011644.1	mobilizable	1	CP011644.1	Klebsiella pneumoniae	CAV1596	Pseudomonadota	Gammaproteobacteria	Homo sapiens	Perirectal	Humans	Klebsiella	40939	32378	0.79088399814358	48	32389	0.791152690588436	0	0	0	0	0	0	0	0	0	0	0	0	5402147	0.00757828322702066	4.61213723012458	0
GCF_001022235.1_ASM102223v1	NZ_CP011645.1	plasmid	77801	84	CP011645.1	conjugative	0	CP011645.1	Klebsiella pneumoniae	CAV1596	Pseudomonadota	Gammaproteobacteria	Homo sapiens	Perirectal	Humans	Klebsiella	77801	65648	0.843793781570931	90	65790	0.845618950913227	0	0	0	0	0	0	0	0	0	0	0	0	5402147	0.0144018665171459	4.8909851791451	-Inf
GCF_001022235.1_ASM102223v1	NZ_CP011646.1	plasmid	96702	99	CP011646.1	conjugative	14	CP011646.1	Klebsiella pneumoniae	CAV1596	Pseudomonadota	Gammaproteobacteria	Homo sapiens	Perirectal	Humans	Klebsiella	96702	81132	0.838989886455296	106	81216	0.839858534466712	0	0	0	0	0	0	0	0	0	0	0	0	5402147	0.0179006606077176	4.98543545629584	1.14612803567824
GCF_015074945.1_ASM1507494v1	NZ_CP063239.1	plasmid	83750	97	CP063239.1	conjugative	2	CP063239.1	Serratia marcescens	SCH909	Pseudomonadota	Gammaproteobacteria	Homo sapiens	Greece	Humans	Serratia	83750	73323	0.875498507462687	103	73496	0.877564179104478	0	0	0	0	0	0	0	0	0	0	0	0	5315598	0.0157555180056882	4.92298481570888	0.301029995663981
GCF_031326185.1_ASM3132618v1	NZ_CP133670.1	plasmid	5594	3	CP133670.1	NA	0	CP133670.1	Acinetobacter bereziniae	UCO-553	Pseudomonadota	Gammaproteobacteria	Homo sapiens	tracheal aspirate	Humans	Acinetobacter	5594	4162	0.74401144082946	3	4173	0.745977833392921	0	0	0	0	0	0	0	0	0	0	0	0	4557265	0.00122749061114506	3.74772246203551	-Inf
GCF_031326185.1_ASM3132618v1	NZ_CP133669.1	plasmid	6078	6	CP133669.1	NA	0	CP133669.1	Acinetobacter bereziniae	UCO-553	Pseudomonadota	Gammaproteobacteria	Homo sapiens	tracheal aspirate	Humans	Acinetobacter	6078	4588	0.754853570253373	6	4599	0.756663376110563	0	0	0	0	0	0	0	0	0	0	0	0	4557265	0.0013336946611619	3.78376069574392	-Inf
GCF_031326185.1_ASM3132618v1	NZ_CP133667.1	plasmid	47274	49	CP133667.1	NA	0	CP133667.1	Acinetobacter bereziniae	UCO-553	Pseudomonadota	Gammaproteobacteria	Homo sapiens	tracheal aspirate	Humans	Acinetobacter	47274	39438	0.834242924228963	52	39516	0.835892879807082	0	0	0	0	0	0	0	0	0	0	0	0	4557265	0.0103733269844962	4.67462235086292	-Inf
GCF_031326185.1_ASM3132618v1	NZ_CP133668.1	plasmid	35184	27	CP133668.1	NA	0	CP133668.1	Acinetobacter bereziniae	UCO-553	Pseudomonadota	Gammaproteobacteria	Homo sapiens	tracheal aspirate	Humans	Acinetobacter	35184	26459	0.752017962710323	38	26474	0.752444292860391	0	0	0	0	0	0	0	0	0	0	0	0	4557265	0.00772042003262922	4.54634521201671	-Inf
GCF_030296975.1_ASM3029697v1	NZ_AP028048.1	plasmid	174343	193	AP028048.1	conjugative	8	AP028048.1	Phytobacter diazotrophicus	TA9759	Pseudomonadota	Gammaproteobacteria	NA	NA	Unannotated	Phytobacter	174343	151282	0.867726263744458	203	151676	0.869986176674716	0	0	0	0	0	0	0	0	0	0	0	0	5709306	0.0305366361515743	5.24140451481837	0.903089986991944
GCF_030296975.1_ASM3029697v1	NZ_AP028049.1	plasmid	173698	168	AP028049.1	conjugative	3	AP028049.1	Phytobacter diazotrophicus	TA9759	Pseudomonadota	Gammaproteobacteria	NA	NA	Unannotated	Phytobacter	173698	145040	0.83501249294753	181	145294	0.83647480109155	0	0	0	0	0	0	0	0	0	0	0	0	5709306	0.0304236627008607	5.23979481790614	0.477121254719662
GCF_023734855.1_ASM2373485v1	NZ_AP025773.1	plasmid	366446	374	AP025773.1	conjugative	12	AP025773.1	Enterobacter hormaechei	FUJ80004	Pseudomonadota	Gammaproteobacteria	Homo sapiens	NA	Humans	Enterobacter	366446	304193	0.830116852141925	404	304962	0.832215387806116	0	0	0	0	0	0	0	0	0	0	0	0	4748309	0.077174000259882	5.56400998544402	1.07918124604762
GCF_020883415.1_ASM2088341v1	NZ_CP086605.1	plasmid	236839	220	CP086605.1	conjugative	5	CP086605.1	Escherichia fergusonii	EF20JDJ4045	Pseudomonadota	Gammaproteobacteria	NA	cecal contents	Humans	Escherichia	236839	194610	0.821697440033103	250	194965	0.823196348574348	0	0	0	0	0	0	0	0	0	0	0	0	4559849	0.0519400971391816	5.37445321870198	0.698970004336019
GCF_020883415.1_ASM2088341v1	NZ_CP086606.1	plasmid	119765	109	CP086606.1	non-mobilizable	4	CP086606.1	Escherichia fergusonii	EF20JDJ4045	Pseudomonadota	Gammaproteobacteria	NA	cecal contents	Humans	Escherichia	119765	104645	0.87375276583309	127	104785	0.874921721705006	0	0	0	0	0	0	0	0	0	0	0	0	4559849	0.0262651241302069	5.07832991882365	0.602059991327962
GCF_020883415.1_ASM2088341v1	NZ_CP086607.1	plasmid	101785	83	CP086607.1	conjugative	4	CP086607.1	Escherichia fergusonii	EF20JDJ4045	Pseudomonadota	Gammaproteobacteria	NA	cecal contents	Humans	Escherichia	101785	87091	0.855636881662327	113	87321	0.857896546642433	0	0	0	0	0	0	0	0	0	0	0	0	4559849	0.0223220111016834	5.00768378097502	0.602059991327962
GCF_020883415.1_ASM2088341v1	NZ_CP086608.1	plasmid	61140	69	CP086608.1	conjugative	1	CP086608.1	Escherichia fergusonii	EF20JDJ4045	Pseudomonadota	Gammaproteobacteria	NA	cecal contents	Humans	Escherichia	61140	51463	0.841723912332352	75	51688	0.845403990840694	0	0	0	0	0	0	0	0	0	0	0	0	4559849	0.0134083387410416	4.78632543439007	0
GCF_020883415.1_ASM2088341v1	NZ_CP086609.1	plasmid	46074	30	CP086609.1	mobilizable	0	CP086609.1	Escherichia fergusonii	EF20JDJ4045	Pseudomonadota	Gammaproteobacteria	NA	cecal contents	Humans	Escherichia	46074	33047	0.717259191735035	50	33167	0.71986369753006	0	0	0	0	0	0	0	0	0	0	0	0	4559849	0.0101042819619685	4.66345591797261	-Inf
GCF_963575755.1_GENOMIC21-001	NZ_OY754830.1	plasmid	232110	229	OY754830.1	NA	0	OY754830.1	Salmonella enterica subsp. enterica serovar Typhimurium	Reference	Pseudomonadota	Gammaproteobacteria	NA	NA	Unannotated	Salmonella	232110	191968	0.827056137176339	235	192378	0.828822541036577	0	0	0	0	0	0	0	0	0	0	0	0	4990774	0.0465078162224937	5.36569385157726	-Inf
GCF_963575755.1_GENOMIC21-001	NZ_OY754831.1	plasmid	133900	134	OY754831.1	NA	0	OY754831.1	Salmonella enterica subsp. enterica serovar Typhimurium	Reference	Pseudomonadota	Gammaproteobacteria	NA	NA	Unannotated	Salmonella	133900	115504	0.862613890963406	161	115972	0.866109036594473	0	0	0	0	0	0	0	0	0	0	0	0	4990774	0.0268295058041097	5.12678057701201	-Inf
GCF_963575755.1_GENOMIC21-001	NZ_OY754832.1	plasmid	6659	9	OY754832.1	NA	0	OY754832.1	Salmonella enterica subsp. enterica serovar Typhimurium	Reference	Pseudomonadota	Gammaproteobacteria	NA	NA	Unannotated	Salmonella	6659	4737	0.711368073284277	10	4800	0.720828953296291	0	0	0	0	0	0	0	0	0	0	0	0	4990774	0.00133426198020588	3.82340901489254	-Inf
GCF_963575755.1_GENOMIC21-001	NZ_OY754833.1	plasmid	4066	3	OY754833.1	NA	0	OY754833.1	Salmonella enterica subsp. enterica serovar Typhimurium	Reference	Pseudomonadota	Gammaproteobacteria	NA	NA	Unannotated	Salmonella	4066	3117	0.766601082144614	3	3117	0.766601082144614	0	0	0	0	0	0	0	0	0	0	0	0	4990774	0.000814703290511652	3.60916737430202	-Inf
GCF_001902335.1_ASM190233v1	NZ_CP018339.1	plasmid	204862	207	CP018339.1	conjugative	3	CP018339.1	Klebsiella pneumoniae	Kp_Goe_154414	Pseudomonadota	Gammaproteobacteria	Homo sapiens	wound swab	Humans	Klebsiella	204862	161730	0.789458269469204	211	162047	0.791005652585643	0	0	0	0	0	0	0	0	0	0	0	0	5159815	0.0397033614577267	5.31146140827522	0.477121254719662
GCF_001902335.1_ASM190233v1	NZ_CP018338.1	plasmid	202175	175	CP018338.1	non-mobilizable	7	CP018338.1	Klebsiella pneumoniae	Kp_Goe_154414	Pseudomonadota	Gammaproteobacteria	Homo sapiens	wound swab	Humans	Klebsiella	202175	166753	0.824795350562631	218	167097	0.826496846791146	0	0	0	0	0	0	0	0	0	0	0	0	5159815	0.0391826063531348	5.30572745178265	0.845098040014257
GCF_001902335.1_ASM190233v1	NZ_CP018340.1	plasmid	81939	105	CP018340.1	conjugative	0	CP018340.1	Klebsiella pneumoniae	Kp_Goe_154414	Pseudomonadota	Gammaproteobacteria	Homo sapiens	wound swab	Humans	Klebsiella	81939	66458	0.811066769181952	108	66611	0.812934011886892	0	0	0	0	0	0	0	0	0	0	0	0	5159815	0.0158802205117819	4.91349065943245	-Inf
GCF_001902335.1_ASM190233v1	NZ_CP018341.1	plasmid	81641	84	CP018341.1	conjugative	1	CP018341.1	Klebsiella pneumoniae	Kp_Goe_154414	Pseudomonadota	Gammaproteobacteria	Homo sapiens	wound swab	Humans	Klebsiella	81641	69025	0.845469800712877	91	69113	0.846547690498647	0	0	0	0	0	0	0	0	0	0	0	0	5159815	0.0158224665031595	4.91190831564009	0
GCF_001902335.1_ASM190233v1	NZ_CP018342.1	plasmid	63588	82	CP018342.1	conjugative	0	CP018342.1	Klebsiella pneumoniae	Kp_Goe_154414	Pseudomonadota	Gammaproteobacteria	Homo sapiens	wound swab	Humans	Klebsiella	63588	55511	0.872979178461345	85	55767	0.877005095301	0	0	0	0	0	0	0	0	0	0	0	0	5159815	0.0123236976519507	4.80337516556195	-Inf
GCF_001902335.1_ASM190233v1	NZ_CP018343.1	plasmid	57266	62	CP018343.1	mobilizable	0	CP018343.1	Klebsiella pneumoniae	Kp_Goe_154414	Pseudomonadota	Gammaproteobacteria	Homo sapiens	wound swab	Humans	Klebsiella	57266	48278	0.843048231062061	80	48579	0.84830440400936	0	0	0	0	0	0	0	0	0	0	0	0	5159815	0.0110984599254043	4.75789684893144	-Inf
GCF_019107685.1_ASM1910768v1	NZ_CP077783.1	plasmid	124281	117	CP077783.1	non-mobilizable	4	CP077783.1	Klebsiella pneumoniae	CDI231	Pseudomonadota	Gammaproteobacteria	Homo sapiens	NA	Humans	Klebsiella	124281	100432	0.808104215447253	137	100751	0.810670979473934	0	0	0	0	0	0	0	0	0	0	0	0	5344935	0.0232521069012065	5.09440473905296	0.602059991327962
GCF_019107685.1_ASM1910768v1	NZ_CP077784.1	plasmid	348342	334	CP077784.1	conjugative	15	CP077784.1	Klebsiella pneumoniae	CDI231	Pseudomonadota	Gammaproteobacteria	Homo sapiens	NA	Humans	Klebsiella	348342	284284	0.816106010759541	372	284832	0.81767917736018	0	0	0	0	0	0	0	0	0	0	0	0	5344935	0.0651723547620317	5.54200584100594	1.17609125905568
GCF_019107685.1_ASM1910768v1	NZ_CP077781.1	plasmid	42564	66	CP077781.1	non-mobilizable	0	CP077781.1	Klebsiella pneumoniae	CDI231	Pseudomonadota	Gammaproteobacteria	Homo sapiens	NA	Humans	Klebsiella	42564	38667	0.908443755286157	66	39018	0.916690160699182	0	0	0	0	0	0	0	0	0	0	0	0	5344935	0.00796342705757881	4.62904243451957	-Inf
GCF_019107685.1_ASM1910768v1	NZ_CP077782.1	plasmid	63589	81	CP077782.1	conjugative	0	CP077782.1	Klebsiella pneumoniae	CDI231	Pseudomonadota	Gammaproteobacteria	Homo sapiens	NA	Humans	Klebsiella	63589	55444	0.87191180864615	83	55617	0.874632404975703	0	0	0	0	0	0	0	0	0	0	0	0	5344935	0.0118970576817118	4.80338199532649	-Inf
GCF_019107685.1_ASM1910768v1	NZ_CP077780.1	plasmid	9294	11	CP077780.1	mobilizable	0	CP077780.1	Klebsiella pneumoniae	CDI231	Pseudomonadota	Gammaproteobacteria	Homo sapiens	NA	Humans	Klebsiella	9294	7001	0.753281687109963	12	7013	0.754572842694211	0	0	0	0	0	0	0	0	0	0	0	0	5344935	0.00173884247423028	3.96820266814285	-Inf
GCF_027474505.1_ASM2747450v1	NZ_CP114884.1	plasmid	4732	5	CP114884.1	non-mobilizable	0	CP114884.1	Streptococcus alactolyticus	LGM	Terrabacteria group	Bacillota	pig	colonic digesta	Livestock	Streptococcus	4732	2854	0.60312764158918	5	2862	0.604818258664413	0	0	0	0	0	0	0	0	0	0	0	0	1822901	0.00259586230958236	3.67504473595589	-Inf
GCF_027474505.1_ASM2747450v1	NZ_CP114885.1	plasmid	4565	5	CP114885.1	mobilizable	0	CP114885.1	Streptococcus alactolyticus	LGM	Terrabacteria group	Bacillota	pig	colonic digesta	Livestock	Streptococcus	4565	3139	0.687623220153341	5	3153	0.690690032858708	0	0	0	0	0	0	0	0	0	0	0	0	1822901	0.00250425009366938	3.65944078187032	-Inf
GCF_001267865.1_ASM126786v1	NZ_CP012385.1	plasmid	163303	138	CP012385.1	non-mobilizable	8	CP012385.1	Enterococcus durans	KLDS 6.0930	Terrabacteria group	Bacillota	NA	water	Water	Enterococcus	163303	131241	0.803665578709515	176	131405	0.804669846849109	0	0	0	0	0	0	0	0	0	0	0	0	2867090	0.0569577515878469	5.21299416312906	0.903089986991944
GCF_001267865.1_ASM126786v1	NZ_CP012386.1	plasmid	41486	42	CP012386.1	mobilizable	0	CP012386.1	Enterococcus durans	KLDS 6.0930	Terrabacteria group	Bacillota	NA	water	Water	Enterococcus	41486	30487	0.734874415465458	52	30551	0.736417104565396	0	0	0	0	0	0	0	0	0	0	0	0	2867090	0.0144697236570878	4.61790156301233	-Inf
GCF_018742045.1_ASM1874204v1	NZ_CP072060.1	plasmid	9412	11	CP072060.1	mobilizable	0	CP072060.1	Bacillus mycoides	JAS12/5	Terrabacteria group	Bacillota	NA	soil	Earth	Bacillus	9412	6267	0.665852103697408	11	6267	0.665852103697408	0	0	0	0	0	0	0	0	0	0	0	0	5265397	0.00178751953556399	3.97368191850398	-Inf
GCF_018742045.1_ASM1874204v1	NZ_CP072059.1	plasmid	11239	10	CP072059.1	mobilizable	1	CP072059.1	Bacillus mycoides	JAS12/5	Terrabacteria group	Bacillota	NA	soil	Earth	Bacillus	11239	6640	0.590799893228935	11	6640	0.590799893228935	0	0	0	0	0	0	0	0	0	0	0	0	5265397	0.00213450191884866	4.05072767121505	0
GCF_018742045.1_ASM1874204v1	NZ_CP072058.1	plasmid	205885	160	CP072058.1	non-mobilizable	9	CP072058.1	Bacillus mycoides	JAS12/5	Terrabacteria group	Bacillota	NA	soil	Earth	Bacillus	205885	152755	0.741943317871627	191	152991	0.743089588848143	0	0	0	0	0	0	0	0	0	0	0	0	5265397	0.0391015150424555	5.3136247067223	0.954242509439325
GCF_001611405.1_ASM161140v1	NZ_CP012973.1	plasmid	20633	20	CP012973.1	mobilizable	0	CP012973.1	Staphylococcus aureus	ST20130938	Terrabacteria group	Bacillota	Homo sapiens	26-year old man with an implant associated osteitis	Humans	Staphylococcus	20633	16132	0.781854311055106	25	16180	0.784180681432656	0	0	0	0	0	0	0	0	0	0	0	0	2726242	0.00756829364377777	4.31456237817784	-Inf
GCF_032375265.1_ASM3237526v1	NZ_CP135702.1	plasmid	5251	6	CP135702.1	NA	0	CP135702.1	Escherichia coli	TUM2367	Pseudomonadota	Gammaproteobacteria	NA	NA	Unannotated	Escherichia	5251	3458	0.658541230241859	7	3504	0.667301466387355	0	0	0	0	0	0	0	0	0	0	0	0	5023218	0.00104534583209409	3.72024201828706	-Inf
GCF_032375265.1_ASM3237526v1	NZ_CP135703.1	plasmid	5167	5	CP135703.1	NA	0	CP135703.1	Escherichia coli	TUM2367	Pseudomonadota	Gammaproteobacteria	NA	NA	Unannotated	Escherichia	5167	2868	0.555060963808787	5	2868	0.555060963808787	0	0	0	0	0	0	0	0	0	0	0	0	5023218	0.00102862348398975	3.71323846154566	-Inf
GCF_032375265.1_ASM3237526v1	NZ_CP135705.1	plasmid	1549	2	CP135705.1	NA	0	CP135705.1	Escherichia coli	TUM2367	Pseudomonadota	Gammaproteobacteria	NA	NA	Unannotated	Escherichia	1549	560	0.361523563589413	2	560	0.361523563589413	0	0	0	0	0	0	0	0	0	0	0	0	5023218	0.000308368062066986	3.19005141775921	-Inf
GCF_032375265.1_ASM3237526v1	NZ_CP135699.1	plasmid	104860	111	CP135699.1	NA	0	CP135699.1	Escherichia coli	TUM2367	Pseudomonadota	Gammaproteobacteria	NA	NA	Unannotated	Escherichia	104860	89750	0.855903108907114	122	90074	0.858992942971581	0	0	0	0	0	0	0	0	0	0	0	0	5023218	0.0208750645502544	5.0206098533777	-Inf
GCF_032375265.1_ASM3237526v1	NZ_CP135698.1	plasmid	160742	157	CP135698.1	NA	0	CP135698.1	Escherichia coli	TUM2367	Pseudomonadota	Gammaproteobacteria	NA	NA	Unannotated	Escherichia	160742	135780	0.844707668188775	194	136429	0.848745194162073	0	0	0	0	0	0	0	0	0	0	0	0	5023218	0.0319998057022411	5.2061293676472	-Inf
GCF_032375265.1_ASM3237526v1	NZ_CP135700.1	plasmid	60932	76	CP135700.1	NA	0	CP135700.1	Escherichia coli	TUM2367	Pseudomonadota	Gammaproteobacteria	NA	NA	Unannotated	Escherichia	60932	53632	0.880194314974069	83	54022	0.886594892667236	0	0	0	0	0	0	0	0	0	0	0	0	5023218	0.0121300727939739	4.78484543341265	-Inf
GCF_032375265.1_ASM3237526v1	NZ_CP135701.1	plasmid	41593	59	CP135701.1	NA	0	CP135701.1	Escherichia coli	TUM2367	Pseudomonadota	Gammaproteobacteria	NA	NA	Unannotated	Escherichia	41593	34675	0.833673935517996	59	34728	0.834948188397086	0	0	0	0	0	0	0	0	0	0	0	0	5023218	0.00828015029409434	4.61902024607923	-Inf
GCF_032375265.1_ASM3237526v1	NZ_CP135704.1	plasmid	4087	3	CP135704.1	NA	0	CP135704.1	Escherichia coli	TUM2367	Pseudomonadota	Gammaproteobacteria	NA	NA	Unannotated	Escherichia	4087	3123	0.764130168827991	3	3123	0.764130168827991	0	0	0	0	0	0	0	0	0	0	0	0	5023218	0.000813621865505339	3.61140463771159	-Inf
GCF_016952595.1_ASM1695259v1	NZ_CP051362.1	plasmid	3848	4	CP051362.1	mobilizable	0	CP051362.1	Salmonella enterica subsp. enterica serovar Typhimurium	CVM 28321-b	Pseudomonadota	Gammaproteobacteria	NA	swine	Livestock	Salmonella	3848	2529	0.657224532224532	4	2529	0.657224532224532	0	0	0	0	0	0	0	0	0	0	0	0	4884345	0.00078782313698152	3.58523506336578	-Inf
GCF_016952595.1_ASM1695259v1	NZ_CP051364.1	plasmid	107602	117	CP051364.1	conjugative	1	CP051364.1	Salmonella enterica subsp. enterica serovar Typhimurium	CVM 28321-b	Pseudomonadota	Gammaproteobacteria	NA	swine	Livestock	Salmonella	107602	91245	0.847986096912697	135	91829	0.85341350532518	0	0	0	0	0	0	0	0	0	0	0	0	4884345	0.0220299753600534	5.03182034364349	0
GCF_030013045.1_ASM3001304v1	NZ_CP122601.1	plasmid	59916	49	CP122601.1	non-mobilizable	0	CP122601.1	Escherichia coli	ETEC6333	Pseudomonadota	Gammaproteobacteria	Sus scrofa	feces	Livestock	Escherichia	59916	46449	0.775235329461246	69	46524	0.77648708191468	0	0	0	0	0	0	0	0	0	0	0	0	5142642	0.0116508207260004	4.77754281210273	-Inf
GCF_030013045.1_ASM3001304v1	NZ_CP122602.1	plasmid	109229	110	CP122602.1	conjugative	4	CP122602.1	Escherichia coli	ETEC6333	Pseudomonadota	Gammaproteobacteria	Sus scrofa	feces	Livestock	Escherichia	109229	91264	0.835529026174368	123	91601	0.838614287414514	0	0	0	0	0	0	0	0	0	0	0	0	5142642	0.0212398607563972	5.03833795767201	0.602059991327962
GCF_030013045.1_ASM3001304v1	NZ_CP122603.1	plasmid	19834	22	CP122603.1	non-mobilizable	0	CP122603.1	Escherichia coli	ETEC6333	Pseudomonadota	Gammaproteobacteria	Sus scrofa	feces	Livestock	Escherichia	19834	15819	0.79756982958556	28	15842	0.798729454472119	0	0	0	0	0	0	0	0	0	0	0	0	5142642	0.00385677245275872	4.29741030889739	-Inf
GCF_002966555.1_ASM296655v1	NZ_CP019872.1	plasmid	125801	127	CP019872.1	conjugative	3	CP019872.1	Pseudomonas syringae pv. tomato	B13-200	Pseudomonadota	Gammaproteobacteria	tomato	NA	Plants	Pseudomonas	125801	111793	0.88864953378749	134	112215	0.892004038123703	0	0	0	0	0	0	0	0	0	0	0	0	6220728	0.0202228742359415	5.09968409335691	0.477121254719662
GCF_002966555.1_ASM296655v1	NZ_CP019873.1	plasmid	93873	89	CP019873.1	conjugative	1	CP019873.1	Pseudomonas syringae pv. tomato	B13-200	Pseudomonadota	Gammaproteobacteria	tomato	NA	Plants	Pseudomonas	93873	77474	0.825306531164446	97	77631	0.826979003547346	0	0	0	0	0	0	0	0	0	0	0	0	6220728	0.0150903559840585	4.97254069730153	0
GCF_002966555.1_ASM296655v1	NZ_CP019874.1	plasmid	82965	90	CP019874.1	conjugative	1	CP019874.1	Pseudomonas syringae pv. tomato	B13-200	Pseudomonadota	Gammaproteobacteria	tomato	NA	Plants	Pseudomonas	82965	70084	0.844741758572892	94	70222	0.846405110588803	0	0	0	0	0	0	0	0	0	0	0	0	6220728	0.013336863466784	4.91889491752485	0
GCF_000024625.1_ASM2462v1	NC_013408.1	plasmid	10704	11	013408.1	non-mobilizable	0	013408.1	Methanocaldococcus vulcanius M7	M7	Euryarchaeota	Methanomada group	NA	NA	Unannotated	Methanocaldococcus	10704	7574	0.707585949177877	11	7590	0.709080717488789	0	0	0	0	0	0	0	0	0	0	0	0	1746329	0.0061294292198091	4.02954610042375	-Inf
GCF_000024625.1_ASM2462v1	NC_013409.1	plasmid	4704	2	013409.1	non-mobilizable	0	013409.1	Methanocaldococcus vulcanius M7	M7	Euryarchaeota	Methanomada group	NA	NA	Unannotated	Methanocaldococcus	4704	3303	0.702168367346939	2	3303	0.702168367346939	0	0	0	0	0	0	0	0	0	0	0	0	1746329	0.00269365050915377	3.67246731306808	-Inf
GCF_009762365.1_ASM976236v1	NZ_CP044292.1	plasmid	46259	40	CP044292.1	conjugative	0	CP044292.1	Escherichia coli	P43A	Pseudomonadota	Gammaproteobacteria	NA	Pork	Food	Escherichia	46259	29453	0.636697723686202	54	29578	0.639399900559891	0	0	0	0	0	0	0	0	0	0	0	0	4740492	0.00975826981671945	4.66519624021203	-Inf
GCF_001908835.1_ASM190883v1	NZ_CP018573.1	plasmid	169066	160	CP018573.1	non-mobilizable	41	CP018573.1	Marivivens sp. JLT3646	JLT3646	Pseudomonadota	Alphaproteobacteria	NA	shallow-sea hydrothermal system	Water	Marivivens	169066	154819	0.915731134586493	163	155101	0.917399122236286	0	0	0	0	0	0	0	0	0	0	0	0	2978145	0.056768894731452	5.22805627763296	1.61278385671974
GCF_001806465.1_ASM180646v1	NZ_CP017655.1	plasmid	72073	94	CP017655.1	conjugative	0	CP017655.1	Acinetobacter baumannii	KAB07	Pseudomonadota	Gammaproteobacteria	Homo sapiens	Sputum	Humans	Acinetobacter	72073	62655	0.869326932415745	94	62787	0.871158408835486	0	0	0	0	0	0	0	0	0	0	0	0	3982361	0.0180980579108725	4.85777259971075	-Inf
GCF_022405055.1_ASM2240505v1	NZ_CP062345.1	plasmid	17329	18	CP062345.1	mobilizable	0	CP062345.1	Staphylococcus aureus	NAS_AN_265	Terrabacteria group	Bacillota	Homo sapiens	NA	Humans	Staphylococcus	17329	13548	0.781810837324716	21	13596	0.784580760574759	0	0	0	0	0	0	0	0	0	0	0	0	2792814	0.0062048528831494	4.2387735017207	-Inf
GCF_025559585.1_ASM2555958v1	NZ_CP094776.1	plasmid	4670	3	CP094776.1	mobilizable	0	CP094776.1	Staphylococcus aureus	IVB6191	Terrabacteria group	Bacillota	Cattle	milk	Livestock	Staphylococcus	4670	3915	0.838329764453961	5	3915	0.838329764453961	0	0	0	0	0	0	0	0	0	0	0	0	2783822	0.00167754978586993	3.66931688056611	-Inf
GCF_025559585.1_ASM2555958v1	NZ_CP094777.1	plasmid	3587	4	CP094777.1	non-mobilizable	0	CP094777.1	Staphylococcus aureus	IVB6191	Terrabacteria group	Bacillota	Cattle	milk	Livestock	Staphylococcus	3587	1614	0.449958182325063	3	1614	0.449958182325063	0	0	0	0	0	0	0	0	0	0	0	0	2783822	0.00128851629163071	3.55473137667597	-Inf
GCF_002967955.2_ASM296795v2	NZ_CP086339.1	plasmid	46161	56	CP086339.1	conjugative	1	CP086339.1	Escherichia coli	EJN001	Pseudomonadota	Gammaproteobacteria	Homo sapiens	urine	Humans	Escherichia	46161	39786	0.861896406057061	61	39849	0.86326119451485	0	0	0	0	0	0	0	0	0	0	0	0	4801969	0.00961293169531082	4.66427520850508	0
GCF_016599635.1_ASM1659963v1	NZ_CP067023.1	plasmid	41216	36	CP067023.1	mobilizable	0	CP067023.1	Pseudomonas cannabina pv. alisalensis	MAFF 301419	Pseudomonadota	Gammaproteobacteria	Japanese radish	NA	Plants	Pseudomonas	41216	30984	0.751746894409938	47	31044	0.753202639751553	0	0	0	0	0	0	0	0	0	0	0	0	6103677	0.006752650902071	4.6150658413437	-Inf
GCF_002214745.2_ASM221474v2	NZ_CP023552.1	plasmid	77422	65	CP023552.1	conjugative	1	CP023552.1	Escherichia coli	FORC_043	Pseudomonadota	Gammaproteobacteria	Homo sapiens	Human Stool	Humans	Escherichia	77422	61528	0.794709514091602	112	61893	0.799423936348841	0	0	0	0	0	0	0	0	0	0	0	0	5244443	0.014762673557516	4.88886438601865	0
GCF_020990565.1_ASM2099056v1	NZ_CP087679.1	plasmid	32575	41	CP087679.1	conjugative	0	CP087679.1	Xylella taiwanensis	PLS206	Pseudomonadota	Gammaproteobacteria	NA	plant tissue	Plants	Xylella	32575	28276	0.868027628549501	42	28491	0.874627782041443	0	0	0	0	0	0	0	0	0	0	0	0	2824795	0.0115318102729579	4.51288442438462	-Inf
GCF_000959445.1_ASM95944v1	NZ_CP009629.1	plasmid	102620	114	CP009629.1	mobilizable	1	CP009629.1	Burkholderia vietnamiensis LMG 10929	LMG 10929	Pseudomonadota	Betaproteobacteria	NA	Oryza sativa; rhizosphere soil	Earth	Burkholderia	102620	87566	0.853303449619957	114	87660	0.854219450399532	0	0	0	0	0	0	0	0	0	0	0	0	3317416	0.0309337146743128	5.01123201031937	0
GCF_020906195.1_ASM2090619v1	NZ_CP086972.1	plasmid	82233	68	CP086972.1	non-mobilizable	14	CP086972.1	Pseudosulfitobacter pseudonitzschiae	SC1-114	Pseudomonadota	Alphaproteobacteria	Skeletonema costatum	estuarine water [ENVO:01000301]	Water	Pseudosulfitobacter	82233	74769	0.909233519390026	70	74876	0.910534700181192	0	0	0	0	0	0	0	0	0	0	0	0	3850688	0.0213554045406951	4.9150461343511	1.14612803567824
GCF_020906195.1_ASM2090619v1	NZ_CP086973.1	plasmid	281177	252	CP086973.1	non-mobilizable	31	CP086973.1	Pseudosulfitobacter pseudonitzschiae	SC1-114	Pseudomonadota	Alphaproteobacteria	Skeletonema costatum	estuarine water [ENVO:01000301]	Water	Pseudosulfitobacter	281177	234817	0.835121649352543	274	235481	0.837483151182351	0	0	0	0	0	0	0	0	0	0	0	0	3850688	0.0730199382551897	5.44897979294235	1.49136169383427
GCF_020906195.1_ASM2090619v1	NZ_CP086974.1	plasmid	322802	289	CP086974.1	non-mobilizable	0	CP086974.1	Pseudosulfitobacter pseudonitzschiae	SC1-114	Pseudomonadota	Alphaproteobacteria	Skeletonema costatum	estuarine water [ENVO:01000301]	Water	Pseudosulfitobacter	322802	298407	0.924427357946977	300	298875	0.925877163090687	0	0	0	0	0	0	0	0	0	0	0	0	3850688	0.083829694849336	5.50893621683774	-Inf
GCF_020906195.1_ASM2090619v1	NZ_CP086975.1	plasmid	110568	108	CP086975.1	conjugative	16	CP086975.1	Pseudosulfitobacter pseudonitzschiae	SC1-114	Pseudomonadota	Alphaproteobacteria	Skeletonema costatum	estuarine water [ENVO:01000301]	Water	Pseudosulfitobacter	110568	97987	0.886214818030533	114	98289	0.888946168873453	0	0	0	0	0	0	0	0	0	0	0	0	3850688	0.0287138298402779	5.04362945396429	1.20411998265592
GCF_020906195.1_ASM2090619v1	NZ_CP086976.1	plasmid	76379	71	CP086976.1	non-mobilizable	0	CP086976.1	Pseudosulfitobacter pseudonitzschiae	SC1-114	Pseudomonadota	Alphaproteobacteria	Skeletonema costatum	estuarine water [ENVO:01000301]	Water	Pseudosulfitobacter	76379	68480	0.896581521098731	76	68626	0.89849304128098	0	0	0	0	0	0	0	0	0	0	0	0	3850688	0.0198351567304336	4.88297396802886	-Inf
GCF_020906195.1_ASM2090619v1	NZ_CP086977.1	plasmid	81284	86	CP086977.1	non-mobilizable	0	CP086977.1	Pseudosulfitobacter pseudonitzschiae	SC1-114	Pseudomonadota	Alphaproteobacteria	Skeletonema costatum	estuarine water [ENVO:01000301]	Water	Pseudosulfitobacter	81284	73120	0.899562029427686	87	73233	0.900952216918459	0	0	0	0	0	0	0	0	0	0	0	0	3850688	0.0211089550750411	4.91000506717389	-Inf
GCF_020906195.1_ASM2090619v1	NZ_CP086978.1	plasmid	210914	184	CP086978.1	non-mobilizable	48	CP086978.1	Pseudosulfitobacter pseudonitzschiae	SC1-114	Pseudomonadota	Alphaproteobacteria	Skeletonema costatum	estuarine water [ENVO:01000301]	Water	Pseudosulfitobacter	210914	197884	0.938221265539509	186	198179	0.93961993988071	0	0	0	0	0	0	0	0	0	0	0	0	3850688	0.0547730691242708	5.32410540819349	1.68124123737559
GCF_030064445.1_ASM3006444v1	NZ_CP116043.1	plasmid	40085	51	CP116043.1	conjugative	0	CP116043.1	Salmonella enterica subsp. enterica serovar 1;4;[5];12:i:-	BL708	Pseudomonadota	Gammaproteobacteria	NA	Poultry	Livestock	Salmonella	40085	32391	0.808057877011351	52	32523	0.811350879381315	0	0	0	0	0	0	0	0	0	0	0	0	4998532	0.00801935448247606	4.60298188793341	-Inf
GCF_035621615.1_ASM3562161v1	NZ_CP141790.1	plasmid	82724	97	CP141790.1	NA	0	CP141790.1	Escherichia coli	K194T1-1017	Pseudomonadota	Gammaproteobacteria	NA	liquid medium	Human-impacted	Escherichia	82724	62722	0.758208017020454	116	62866	0.759948745225086	0	0	0	0	0	0	0	0	0	0	0	0	4601155	0.017978963977523	4.91763152594242	-Inf
GCF_031582985.1_ASM3158298v1	NZ_CP134067.1	plasmid	74428	72	CP134067.1	NA	0	CP134067.1	Pseudomonas syringae pv. actinidiae	QSY6	Pseudomonadota	Gammaproteobacteria	NA	diseased leaves of kiwifruit	Plants	Pseudomonas	74428	59744	0.802708658031923	87	59809	0.803581985274359	0	0	0	0	0	0	0	0	0	0	0	0	6557569	0.011349937758947	4.87173634895783	-Inf
GCF_009806635.1_ASM980663v1	NZ_CP047100.1	plasmid	1988	2	CP047100.1	mobilizable	0	CP047100.1	Bacillus anthracis	FDAARGOS_700	Terrabacteria group	Bacillota	NA	NA	Unannotated	Bacillus	1988	478	0.240442655935614	3	478	0.240442655935614	0	0	0	0	0	0	0	0	0	0	0	0	5227419	0.00038030240162497	3.29841638006129	-Inf
GCF_009806635.1_ASM980663v1	NZ_CP047101.1	plasmid	1381	1	CP047101.1	non-mobilizable	0	CP047101.1	Bacillus anthracis	FDAARGOS_700	Terrabacteria group	Bacillota	NA	NA	Unannotated	Bacillus	1381	1110	0.803765387400434	1	1110	0.803765387400434	0	0	0	0	0	0	0	0	0	0	0	0	5227419	0.000264183911792799	3.14019367857863	-Inf
GCF_009806635.1_ASM980663v1	NZ_CP047102.1	plasmid	1345	2	CP047102.1	non-mobilizable	0	CP047102.1	Bacillus anthracis	FDAARGOS_700	Terrabacteria group	Bacillota	NA	NA	Unannotated	Bacillus	1345	1051	0.781412639405204	2	1051	0.781412639405204	0	0	0	0	0	0	0	0	0	0	0	0	5227419	0.000257297147980677	3.12872228433843	-Inf
GCF_032852305.1_ASM3285230v1	NZ_CP136595.1	plasmid	37931	51	CP136595.1	NA	0	CP136595.1	Parasphingorhabdus sp. SCSIO 66989	SCSIO 66989	Other	Other	Favia sp.	reef-building corals	Water	Parasphingorhabdus	37931	31577	0.832485302259366	51	31670	0.834937122670112	0	0	0	0	0	0	0	0	0	0	0	0	3229167	0.0117463729810196	4.57899429244592	-Inf
GCF_000834885.1_ASM83488v1	NZ_CP009989.1	plasmid	99286	100	CP009989.1	non-mobilizable	1	CP009989.1	Yersinia pestis	Nicholisk 41	Pseudomonadota	Gammaproteobacteria	NA	NA	Unannotated	Yersinia	99286	85981	0.8659931913865	108	86152	0.867715488588522	0	0	0	0	0	0	0	0	0	0	0	0	4523033	0.0219511995601182	4.99688801434235	0
GCF_000834885.1_ASM83488v1	NZ_CP009990.1	plasmid	68552	65	CP009990.1	mobilizable	0	CP009990.1	Yersinia pestis	Nicholisk 41	Pseudomonadota	Gammaproteobacteria	NA	NA	Unannotated	Yersinia	68552	56827	0.828961955887501	93	57232	0.834869879799277	0	0	0	0	0	0	0	0	0	0	0	0	4523033	0.0151562016018897	4.83602012982273	-Inf
GCF_000834885.1_ASM83488v1	NZ_CP009988.1	plasmid	9610	10	CP009988.1	mobilizable	0	CP009988.1	Yersinia pestis	Nicholisk 41	Pseudomonadota	Gammaproteobacteria	NA	NA	Unannotated	Yersinia	9610	5467	0.56888657648283	10	5472	0.569406867845994	0	0	0	0	0	0	0	0	0	0	0	0	4523033	0.00212468049647217	3.98272338766855	-Inf
GCF_031354175.1_ASM3135417v1	NZ_CP125886.1	plasmid	88320	90	CP125886.1	NA	0	CP125886.1	Escherichia coli	AHS8C65RI	Pseudomonadota	Gammaproteobacteria	NA	chicken	Livestock	Escherichia	88320	75541	0.855310235507246	113	76029	0.860835597826087	0	0	0	0	0	0	0	0	0	0	0	0	5080150	0.0173853134257847	4.94605906038512	-Inf
GCF_017909015.1_ASM1790901v1	NZ_CP066177.1	plasmid	11640	13	CP066177.1	mobilizable	0	CP066177.1	Bacillus cytotoxicus	SM2.8	Terrabacteria group	Bacillota	NA	Instant Soup	Food	Bacillus	11640	8322	0.714948453608247	13	8322	0.714948453608247	0	0	0	0	0	0	0	0	0	0	0	0	4246825	0.00274087112136714	4.06595298031387	-Inf
GCF_017909015.1_ASM1790901v1	NZ_CP066178.1	plasmid	11581	19	CP066178.1	non-mobilizable	1	CP066178.1	Bacillus cytotoxicus	SM2.8	Terrabacteria group	Bacillota	NA	Instant Soup	Food	Bacillus	11581	8292	0.716000345393317	19	8310	0.717554615318194	0	0	0	0	0	0	0	0	0	0	0	0	4246825	0.00272697838973822	4.06374606161344	0
GCF_022923575.1_ASM2292357v1	NZ_CP094176.1	plasmid	3355	4	CP094176.1	non-mobilizable	0	CP094176.1	Helicobacter pylori	Hpfe063	Campylobacterota	Epsilonproteobacteria	Homo sapiens	gastric biopsy	Humans	Helicobacter	3355	2281	0.679880774962742	4	2307	0.687630402384501	0	0	0	0	0	0	0	0	0	0	0	0	1604985	0.0020903622152232	3.52569252450501	-Inf
GCF_029625455.1_ASM2962545v1	NZ_CP121200.1	plasmid	124410	126	CP121200.1	mobilizable	3	CP121200.1	Escherichia coli	E50	Pseudomonadota	Gammaproteobacteria	bovine	NA	Livestock	Escherichia	124410	103934	0.83541515955309	155	104225	0.837754199823165	0	0	0	0	0	0	0	0	0	0	0	0	4926661	0.025252397110335	5.09485529008368	0.477121254719662
GCF_028622775.1_ASM2862277v1	NZ_CP117765.1	plasmid	72322	94	CP117765.1	conjugative	0	CP117765.1	Acinetobacter baumannii	2022CK-00784	Pseudomonadota	Gammaproteobacteria	Homo sapiens	Wound/Abscess	Humans	Acinetobacter	72322	62891	0.869597079726777	94	63006	0.871187190619728	0	0	0	0	0	0	0	0	0	0	0	0	3805957	0.0190023166315331	4.85927042765748	-Inf
GCF_036420075.1_ASM3642007v1	NZ_CP090015.1	plasmid	23944	24	CP090015.1	NA	0	CP090015.1	Staphylococcus hominis	acrlk	Terrabacteria group	Bacillota	Homo sapiens	skin	Humans	Staphylococcus	23944	19079	0.796817574340127	29	19095	0.797485800200468	0	0	0	0	0	0	0	0	0	0	0	0	2301430	0.010403966229692	4.37919670383214	-Inf
GCF_018831625.1_ASM1883162v1	NZ_CP065192.1	plasmid	28794	32	CP065192.1	non-mobilizable	0	CP065192.1	Spiroplasma endosymbiont of 'Nebria riversi'	Nriv7	Terrabacteria group	Mycoplasmatota	Nebria ingens riversi	Alpine seep	Animals	Spiroplasma	28794	23410	0.813016600680697	32	23505	0.816315899145655	0	0	0	0	0	0	0	0	0	0	0	0	1414935	0.0203500514157894	4.45930200031606	-Inf
GCF_025264005.1_ASM2526400v1	NZ_CP103339.1	plasmid	85026	60	CP103339.1	mobilizable	15	CP103339.1	Acinetobacter baumannii	AB105	Pseudomonadota	Gammaproteobacteria	Homo sapiens	NA	Humans	Acinetobacter	85026	75105	0.883318043892456	66	75140	0.883729682685296	0	0	0	0	0	0	0	0	0	0	0	0	3686394	0.0230648161862243	4.92955174841926	1.17609125905568
GCF_025264005.1_ASM2526400v1	NZ_CP103340.1	plasmid	50018	44	CP103340.1	conjugative	1	CP103340.1	Acinetobacter baumannii	AB105	Pseudomonadota	Gammaproteobacteria	Homo sapiens	NA	Humans	Acinetobacter	50018	41457	0.828841617017874	51	41514	0.829981206765564	0	0	0	0	0	0	0	0	0	0	0	0	3686394	0.0135682729518331	4.69912632221397	0
GCF_025264005.1_ASM2526400v1	NZ_CP103341.1	plasmid	13439	18	CP103341.1	non-mobilizable	1	CP103341.1	Acinetobacter baumannii	AB105	Pseudomonadota	Gammaproteobacteria	Homo sapiens	NA	Humans	Acinetobacter	13439	9414	0.700498548999182	19	9444	0.70273085795074	0	0	0	0	0	0	0	0	0	0	0	0	3686394	0.00364556799951389	4.12836695393808	0
GCF_025264005.1_ASM2526400v1	NZ_CP103342.1	plasmid	2421	3	CP103342.1	non-mobilizable	0	CP103342.1	Acinetobacter baumannii	AB105	Pseudomonadota	Gammaproteobacteria	Homo sapiens	NA	Humans	Acinetobacter	2421	1866	0.770755885997522	3	1866	0.770755885997522	0	0	0	0	0	0	0	0	0	0	0	0	3686394	0.000656739350161703	3.38399478944173	-Inf
GCF_025264005.1_ASM2526400v1	NZ_CP103343.1	plasmid	2368	3	CP103343.1	non-mobilizable	0	CP103343.1	Acinetobacter baumannii	AB105	Pseudomonadota	Gammaproteobacteria	Homo sapiens	NA	Humans	Acinetobacter	2368	1728	0.72972972972973	3	1728	0.72972972972973	0	0	0	0	0	0	0	0	0	0	0	0	3686394	0.000642362156622434	3.37438169805088	-Inf
GCF_025264005.1_ASM2526400v1	NZ_CP103344.1	plasmid	2278	1	CP103344.1	non-mobilizable	0	CP103344.1	Acinetobacter baumannii	AB105	Pseudomonadota	Gammaproteobacteria	Homo sapiens	NA	Humans	Acinetobacter	2278	933	0.409569798068481	1	933	0.409569798068481	0	0	0	0	0	0	0	0	0	0	0	0	3686394	0.000617948054385939	3.35755371974308	-Inf
GCF_014720715.1_ASM1472071v1	NZ_CP061610.1	plasmid	79144	63	CP061610.1	non-mobilizable	5	CP061610.1	Acinetobacter seifertii	AS52	Pseudomonadota	Gammaproteobacteria	Homo sapiens	blood	Humans	Acinetobacter	79144	61030	0.771126048721318	95	61285	0.774348023855251	0	0	0	0	0	0	0	0	0	0	0	0	3787730	0.0208948367491875	4.89841799606935	0.698970004336019
GCF_014720715.1_ASM1472071v1	NZ_CP061611.1	plasmid	16243	19	CP061611.1	mobilizable	0	CP061611.1	Acinetobacter seifertii	AS52	Pseudomonadota	Gammaproteobacteria	Homo sapiens	blood	Humans	Acinetobacter	16243	11453	0.705103736994398	20	11509	0.708551375977344	0	0	0	0	0	0	0	0	0	0	0	0	3787730	0.00428832044522709	4.21066624430912	-Inf
GCF_014720715.1_ASM1472071v1	NZ_CP061612.1	plasmid	10070	11	CP061612.1	non-mobilizable	0	CP061612.1	Acinetobacter seifertii	AS52	Pseudomonadota	Gammaproteobacteria	Homo sapiens	blood	Humans	Acinetobacter	10070	7238	0.718768619662363	12	7246	0.719563058589871	0	0	0	0	0	0	0	0	0	0	0	0	3787730	0.00265858442919638	4.00302947055362	-Inf
GCF_001900735.1_ASM190073v1	NZ_CP010158.1	plasmid	128612	101	CP010158.1	conjugative	4	CP010158.1	Escherichia coli	D10	Pseudomonadota	Gammaproteobacteria	dog	NA	Livestock	Escherichia	128612	106479	0.827908748794825	138	106938	0.831477622616863	0	0	0	0	0	0	0	0	0	0	0	0	5112249	0.0251576165401959	5.10928149184362	0.602059991327962
GCF_001900735.1_ASM190073v1	NZ_CP010159.1	plasmid	6822	12	CP010159.1	mobilizable	0	CP010159.1	Escherichia coli	D10	Pseudomonadota	Gammaproteobacteria	dog	NA	Livestock	Escherichia	6822	4955	0.726326590442685	13	4968	0.728232189973615	0	0	0	0	0	0	0	0	0	0	0	0	5112249	0.00133444204302255	3.83391171507138	-Inf
GCF_030486425.1_ASM3048642v1	NZ_CP129615.1	plasmid	68856	70	CP129615.1	non-mobilizable	1	CP129615.1	Nocardia sp. PE-7	PE-7	Terrabacteria group	Actinomycetota	NA	an LDPE film in soil	Earth	Nocardia	68856	56343	0.81827291739282	72	56445	0.819754269780411	0	0	0	0	0	0	0	0	0	0	0	0	7288869	0.00944673309398207	4.8379417899576	0
GCF_014904435.2_ASM1490443v2	NZ_CP075464.1	plasmid	102015	97	CP075464.1	conjugative	0	CP075464.1	Escherichia coli	NT1F10	Pseudomonadota	Gammaproteobacteria	pig	pig farm	Livestock	Escherichia	102015	90754	0.88961427241092	118	91289	0.894858599225604	0	0	0	0	0	0	0	0	0	0	0	0	4707566	0.0216704343603467	5.00866403390186	-Inf
GCF_014904435.2_ASM1490443v2	NZ_CP075461.1	plasmid	94512	100	CP075461.1	non-mobilizable	0	CP075461.1	Escherichia coli	NT1F10	Pseudomonadota	Gammaproteobacteria	pig	pig farm	Livestock	Escherichia	94512	84136	0.890214999153547	105	84461	0.893653715930252	0	0	0	0	0	0	0	0	0	0	0	0	4707566	0.0200766170883212	4.97548695351371	-Inf
GCF_014904435.2_ASM1490443v2	NZ_CP075463.1	plasmid	97500	88	CP075463.1	non-mobilizable	4	CP075463.1	Escherichia coli	NT1F10	Pseudomonadota	Gammaproteobacteria	pig	pig farm	Livestock	Escherichia	97500	79778	0.818235897435897	110	79843	0.818902564102564	0	0	0	0	0	0	0	0	0	0	0	0	4707566	0.0207113400003314	4.98900461569854	0.602059991327962
GCF_019880265.1_ASM1988026v1	NZ_CP082291.1	plasmid	337329	332	CP082291.1	conjugative	4	CP082291.1	Klebsiella pneumoniae subsp. pneumoniae	Kp6	Pseudomonadota	Gammaproteobacteria	NA	NA	Unannotated	Klebsiella	337329	274446	0.813585550012006	363	274942	0.815055924631443	0	0	0	0	0	0	0	0	0	0	0	0	5155767	0.0654275105915376	5.5280536788666	0.602059991327962
GCF_008370755.1_ASM837075v1	NZ_CP041679.1	plasmid	88891	99	CP041679.1	conjugative	0	CP041679.1	Escherichia coli	ESBL 15	Pseudomonadota	Gammaproteobacteria	Homo sapiens	rectum	Humans	Escherichia	88891	75995	0.854923445568168	102	76287	0.858208367551271	0	0	0	0	0	0	0	0	0	0	0	0	5000290	0.0177771689242024	4.94885779192408	-Inf
GCF_008370755.1_ASM837075v1	NZ_CP041680.1	plasmid	5330	4	CP041680.1	mobilizable	0	CP041680.1	Escherichia coli	ESBL 15	Pseudomonadota	Gammaproteobacteria	Homo sapiens	rectum	Humans	Escherichia	5330	3007	0.564165103189493	5	3011	0.564915572232645	0	0	0	0	0	0	0	0	0	0	0	0	5000290	0.00106593817558582	3.72672720902657	-Inf
GCF_008370755.1_ASM837075v1	NZ_CP041681.1	plasmid	4734	5	CP041681.1	mobilizable	0	CP041681.1	Escherichia coli	ESBL 15	Pseudomonadota	Gammaproteobacteria	Homo sapiens	rectum	Humans	Escherichia	4734	3663	0.773764258555133	5	3663	0.773764258555133	0	0	0	0	0	0	0	0	0	0	0	0	5000290	0.00094674508878485	3.67522825359306	-Inf
GCF_000961435.1_ASM96143v1	NZ_CP009029.1	plasmid	18869	17	CP009029.1	conjugative	0	CP009029.1	Xanthomonas citri pv. citri	AW13	Pseudomonadota	Gammaproteobacteria	Citrus x aurantiifolia	citrus infected tissue	Plants	Xanthomonas	18869	17342	0.91907361280407	17	17433	0.923896337908739	0	0	0	0	0	0	0	0	0	0	0	0	5321148	0.00354603931332111	4.2757488844792	-Inf
GCF_000961435.1_ASM96143v1	NZ_CP009030.1	plasmid	58317	54	CP009030.1	conjugative	0	CP009030.1	Xanthomonas citri pv. citri	AW13	Pseudomonadota	Gammaproteobacteria	Citrus x aurantiifolia	citrus infected tissue	Plants	Xanthomonas	58317	49984	0.857108561825883	64	50076	0.858686146406708	0	0	0	0	0	0	0	0	0	0	0	0	5321148	0.0109594771654538	4.76579517448418	-Inf
GCF_022693245.1_ASM2269324v1	NZ_CP092545.1	plasmid	78567	80	CP092545.1	non-mobilizable	1	CP092545.1	Staphylococcus aureus	VMRSA-WC102	Terrabacteria group	Bacillota	Homo sapiens	urine	Humans	Staphylococcus	78567	62339	0.793450176282663	94	62517	0.795715758524571	0	0	0	0	0	0	0	0	0	0	0	0	2818951	0.02787100591674	4.89524017037386	0
GCF_022693245.1_ASM2269324v1	NZ_CP092546.1	plasmid	24653	28	CP092546.1	mobilizable	1	CP092546.1	Staphylococcus aureus	VMRSA-WC102	Terrabacteria group	Bacillota	Homo sapiens	urine	Humans	Staphylococcus	24653	19038	0.772238672778161	30	19090	0.77434794953961	0	0	0	0	0	0	0	0	0	0	0	0	2818951	0.00874545176556811	4.39186977570936	0
GCF_013340745.1_ASM1334074v1	NZ_CP050184.1	plasmid	368179	285	CP050184.1	non-mobilizable	17	CP050184.1	Bacillus thuringiensis	HER1410	Terrabacteria group	Bacillota	NA	NA	Unannotated	Bacillus	368179	277317	0.753212431996393	317	277594	0.753964783434145	0	0	0	0	0	0	0	0	0	0	0	0	5585577	0.0659160190612357	5.56605901381435	1.23044892137827
GCF_013340745.1_ASM1334074v1	NZ_CP050185.1	plasmid	155569	142	CP050185.1	non-mobilizable	12	CP050185.1	Bacillus thuringiensis	HER1410	Terrabacteria group	Bacillota	NA	NA	Unannotated	Bacillus	155569	135299	0.869704118429764	147	135442	0.870623324698365	0	0	0	0	0	0	0	0	0	0	0	0	5585577	0.0278519121659231	5.19192306006859	1.07918124604762
GCF_013340745.1_ASM1334074v1	NZ_CP050186.1	plasmid	38150	55	CP050186.1	non-mobilizable	1	CP050186.1	Bacillus thuringiensis	HER1410	Terrabacteria group	Bacillota	NA	NA	Unannotated	Bacillus	38150	34865	0.91389252948886	56	35016	0.917850589777195	0	0	0	0	0	0	0	0	0	0	0	0	5585577	0.00683009114367235	4.5814945422909	0
GCF_028215995.1_ASM2821599v1	NZ_CP116481.1	plasmid	138420	136	CP116481.1	conjugative	3	CP116481.1	Escherichia coli	GTEN_24	Pseudomonadota	Gammaproteobacteria	Homo sapiens	NA	Humans	Escherichia	138420	116116	0.838867215720272	169	116655	0.842761161681838	0	0	0	0	0	0	0	0	0	0	0	0	4826449	0.0286794701446136	5.14119884490474	0.477121254719662
GCF_028215995.1_ASM2821599v1	NZ_CP116482.1	plasmid	66908	72	CP116482.1	conjugative	0	CP116482.1	Escherichia coli	GTEN_24	Pseudomonadota	Gammaproteobacteria	Homo sapiens	NA	Humans	Escherichia	66908	58789	0.878654271537036	79	59042	0.882435583188856	0	0	0	0	0	0	0	0	0	0	0	0	4826449	0.0138627798615504	4.82547804823326	-Inf
GCF_028215995.1_ASM2821599v1	NZ_CP116483.1	plasmid	24575	18	CP116483.1	non-mobilizable	2	CP116483.1	Escherichia coli	GTEN_24	Pseudomonadota	Gammaproteobacteria	Homo sapiens	NA	Humans	Escherichia	24575	21127	0.85969481180061	27	21131	0.859857578840285	0	0	0	0	0	0	0	0	0	0	0	0	4826449	0.00509173514523825	4.39049352650417	0.301029995663981
GCF_028215995.1_ASM2821599v1	NZ_CP116484.1	plasmid	18808	22	CP116484.1	non-mobilizable	0	CP116484.1	Escherichia coli	GTEN_24	Pseudomonadota	Gammaproteobacteria	Homo sapiens	NA	Humans	Escherichia	18808	14373	0.764196086771587	24	14384	0.76478094427903	0	0	0	0	0	0	0	0	0	0	0	0	4826449	0.00389686081837807	4.27434261611688	-Inf
GCF_028215995.1_ASM2821599v1	NZ_CP116485.1	plasmid	5604	7	CP116485.1	mobilizable	0	CP116485.1	Escherichia coli	GTEN_24	Pseudomonadota	Gammaproteobacteria	Homo sapiens	NA	Humans	Escherichia	5604	3565	0.636152748037116	8	3624	0.646680942184154	0	0	0	0	0	0	0	0	0	0	0	0	4826449	0.00116110208561201	3.74849812661374	-Inf
GCF_028215995.1_ASM2821599v1	NZ_CP116486.1	plasmid	5166	5	CP116486.1	mobilizable	0	CP116486.1	Escherichia coli	GTEN_24	Pseudomonadota	Gammaproteobacteria	Homo sapiens	NA	Humans	Escherichia	5166	2985	0.577816492450639	5	2985	0.577816492450639	0	0	0	0	0	0	0	0	0	0	0	0	4826449	0.00107035213673655	3.7131544018373	-Inf
GCF_028215995.1_ASM2821599v1	NZ_CP116487.1	plasmid	4091	3	CP116487.1	mobilizable	0	CP116487.1	Escherichia coli	GTEN_24	Pseudomonadota	Gammaproteobacteria	Homo sapiens	NA	Humans	Escherichia	4091	3141	0.76778293815693	3	3141	0.76778293815693	0	0	0	0	0	0	0	0	0	0	0	0	4826449	0.000847621097829895	3.61182947949837	-Inf
GCF_028215995.1_ASM2821599v1	NZ_CP116488.1	plasmid	1454	1	CP116488.1	non-mobilizable	0	CP116488.1	Escherichia coli	GTEN_24	Pseudomonadota	Gammaproteobacteria	Homo sapiens	NA	Humans	Escherichia	1454	432	0.297111416781293	1	432	0.297111416781293	0	0	0	0	0	0	0	0	0	0	0	0	4826449	0.000301256679600261	3.16256440652302	-Inf
GCF_004801235.1_ASM480123v1	NZ_CP031850.1	plasmid	239020	239	CP031850.1	conjugative	6	CP031850.1	Klebsiella pneumoniae	121	Pseudomonadota	Gammaproteobacteria	Homo sapiens	blood	Humans	Klebsiella	239020	196516	0.822173876663041	252	196727	0.823056647979249	0	0	0	0	0	0	0	0	0	0	0	0	5180019	0.0461426878936158	5.37843424206208	0.778151250383644
GCF_004801235.1_ASM480123v1	NZ_CP031851.1	plasmid	134208	126	CP031851.1	conjugative	8	CP031851.1	Klebsiella pneumoniae	121	Pseudomonadota	Gammaproteobacteria	Homo sapiens	blood	Humans	Klebsiella	134208	112585	0.8388844182165	145	112860	0.84093347639485	0	0	0	0	0	0	0	0	0	0	0	0	5180019	0.0259087852766563	5.12777840444923	0.903089986991944
GCF_004801235.1_ASM480123v1	NZ_CP031852.1	plasmid	70498	86	CP031852.1	conjugative	0	CP031852.1	Klebsiella pneumoniae	121	Pseudomonadota	Gammaproteobacteria	Homo sapiens	blood	Humans	Klebsiella	70498	61793	0.876521319753752	94	62172	0.88189735879032	0	0	0	0	0	0	0	0	0	0	0	0	5180019	0.0136096025902608	4.8481767964058	-Inf
GCF_004801235.1_ASM480123v1	NZ_CP031853.1	plasmid	4685	5	CP031853.1	non-mobilizable	0	CP031853.1	Klebsiella pneumoniae	121	Pseudomonadota	Gammaproteobacteria	Homo sapiens	blood	Humans	Klebsiella	4685	2525	0.538954108858058	5	2526	0.539167556029883	0	0	0	0	0	0	0	0	0	0	0	0	5180019	0.000904436837007741	3.6707095952238	-Inf
GCF_000172715.2_ASM17271v2	NZ_CP020898.1	plasmid	392817	301	CP020898.1	conjugative	33	CP020898.1	Rhizobium phaseoli Brasil 5	Bra5	Pseudomonadota	Alphaproteobacteria	Phaseolus vulgaris	NA	Plants	Rhizobium	392817	313776	0.798784166673031	361	314258	0.800011201144553	0	0	0	0	0	0	0	0	0	0	0	0	4426693	0.0887382522347947	5.5941902745488	1.51851393987789
GCF_000172715.2_ASM17271v2	NZ_CP020897.1	plasmid	262160	248	CP020897.1	non-mobilizable	37	CP020897.1	Rhizobium phaseoli Brasil 5	Bra5	Pseudomonadota	Alphaproteobacteria	Phaseolus vulgaris	NA	Plants	Rhizobium	262160	239205	0.912438968568813	258	239436	0.913320109856576	0	0	0	0	0	0	0	0	0	0	0	0	4426693	0.0592225392635089	5.41856642837432	1.568201724067
GCF_000172715.2_ASM17271v2	NZ_CP020899.1	plasmid	439779	403	CP020899.1	non-mobilizable	80	CP020899.1	Rhizobium phaseoli Brasil 5	Bra5	Pseudomonadota	Alphaproteobacteria	Phaseolus vulgaris	NA	Plants	Rhizobium	439779	396120	0.900725136943783	414	396569	0.901746104293293	0	0	0	0	0	0	0	0	0	0	0	0	4426693	0.0993470746672516	5.64323448741252	1.90308998699194
GCF_000172715.2_ASM17271v2	NZ_CP020900.1	megaplasmid	1144005	1039	CP020900.1	non-mobilizable	126	CP020900.1	Rhizobium phaseoli Brasil 5	Bra5	Pseudomonadota	Alphaproteobacteria	Phaseolus vulgaris	NA	Plants	Rhizobium	1144005	1025178	0.896130698729464	1093	1026887	0.897624573319173	0	0	0	0	0	0	0	0	0	0	0	0	4426693	0.258433327090901	6.05842792259308	2.10037054511756
GCF_000024725.1_ASM2472v1	NC_013958.1	plasmid	65833	64	013958.1	non-mobilizable	0	013958.1	Nitrosococcus halophilus Nc 4	Nc 4	Pseudomonadota	Gammaproteobacteria	NA	NA	Unannotated	Nitrosococcus	65833	52685	0.800282533076117	65	52761	0.80143696930111	0	0	0	0	0	0	0	0	0	0	0	0	4079427	0.0161378056280943	4.81844364627785	-Inf
GCF_036010385.1_ASM3601038v1	NZ_CP108558.1	megaplasmid	702902	530	CP108558.1	NA	0	CP108558.1	Streptomyces sp. NBC_01205	NBC_01205	Terrabacteria group	Actinomycetota	NA	NA	Unannotated	Streptomyces	702902	600137	0.853798964862812	574	600831	0.854786300223929	0	0	0	0	0	0	0	0	0	0	0	0	8618493	0.0815574138077272	5.84689477903682	-Inf
GCF_036010385.1_ASM3601038v1	NZ_CP108559.1	plasmid	115820	105	CP108559.1	NA	0	CP108559.1	Streptomyces sp. NBC_01205	NBC_01205	Terrabacteria group	Actinomycetota	NA	NA	Unannotated	Streptomyces	115820	95483	0.824408565014678	107	95874	0.827784493179071	0	0	0	0	0	0	0	0	0	0	0	0	8618493	0.0134385443023508	5.06378356059736	-Inf
GCF_036010385.1_ASM3601038v1	NZ_CP108560.1	plasmid	47821	40	CP108560.1	NA	0	CP108560.1	Streptomyces sp. NBC_01205	NBC_01205	Terrabacteria group	Actinomycetota	NA	NA	Unannotated	Streptomyces	47821	36999	0.773697747851362	49	37097	0.775747056732398	0	0	0	0	0	0	0	0	0	0	0	0	8618493	0.00554864986256878	4.67961865354347	-Inf
GCF_032259785.1_ASM3225978v1	NZ_CP135195.1	plasmid	6205	8	CP135195.1	NA	0	CP135195.1	Pasteurella multocida	102426	Pseudomonadota	Gammaproteobacteria	Sus scrofa	NA	Livestock	Pasteurella	6205	4881	0.786623690572119	9	4881	0.786623690572119	0	0	0	0	0	0	0	0	0	0	0	0	2354220	0.00263569250112564	3.79274178583475	-Inf
GCF_000961215.1_ASM96121v1	NZ_CP008996.1	plasmid	33703	33	CP008996.1	non-mobilizable	0	CP008996.1	Xanthomonas citri pv. citri	MN12	Pseudomonadota	Gammaproteobacteria	citrus spp.	citrus infected tissue	Plants	Xanthomonas	33703	27122	0.804735483488117	42	27213	0.80743553986292	0	0	0	0	0	0	0	0	0	0	0	0	5124831	0.00657641198314637	4.52766856038046	-Inf
GCF_000961215.1_ASM96121v1	NZ_CP008997.1	plasmid	63721	59	CP008997.1	conjugative	0	CP008997.1	Xanthomonas citri pv. citri	MN12	Pseudomonadota	Gammaproteobacteria	citrus spp.	citrus infected tissue	Plants	Xanthomonas	63721	53789	0.844133017372609	68	53946	0.846596883288084	0	0	0	0	0	0	0	0	0	0	0	0	5124831	0.0124337758649993	4.80428258274545	-Inf
GCF_001042715.1_ASM104271v1	NZ_CP009688.1	plasmid	5719	6	CP009688.1	non-mobilizable	0	CP009688.1	Clostridium aceticum	DSM 1496	Terrabacteria group	Bacillota	NA	NA	Unannotated	Clostridium	5719	4821	0.842979541877951	7	4825	0.843678964853995	0	0	0	0	0	0	0	0	0	0	0	0	4201318	0.0013612394967484	3.75732009654667	-Inf
GCF_003585765.1_ASM358576v1	NZ_CP021236.1	plasmid	204027	188	CP021236.1	mobilizable	13	CP021236.1	Pontibacter actiniarum	DSM 19842	FCB group	Bacteroidota/Chlorobiota group	NA	unidentified actinians	Animals	Pontibacter	204027	175669	0.861008592000078	191	175878	0.862032966225058	0	0	0	0	0	0	0	0	0	0	0	0	4770770	0.0427660524401721	5.30968764377442	1.11394335230684
GCF_016454325.1_ASM1645432v1	NZ_CP051371.1	plasmid	101673	108	CP051371.1	conjugative	2	CP051371.1	Salmonella enterica subsp. enterica serovar Hadar	CVM 24392	Pseudomonadota	Gammaproteobacteria	NA	turkey	Livestock	Salmonella	101673	86328	0.849074975657254	116	86565	0.851405977988256	0	0	0	0	0	0	0	0	0	0	0	0	4832735	0.0210383975119679	5.00720563819483	0.301029995663981
GCF_010231485.1_ASM1023148v1	NZ_CP034932.1	plasmid	71053	80	CP034932.1	conjugative	0	CP034932.1	Shigella flexneri	2013C-3749	Pseudomonadota	Gammaproteobacteria	NA	NA	Unannotated	Shigella	71053	60283	0.848423008176995	90	60598	0.852856318522793	0	0	0	0	0	0	0	0	0	0	0	0	4654019	0.0152670197521755	4.85158241943365	-Inf
GCF_010231485.1_ASM1023148v1	NZ_CP034933.1	plasmid	223405	155	CP034933.1	mobilizable	5	CP034933.1	Shigella flexneri	2013C-3749	Pseudomonadota	Gammaproteobacteria	NA	NA	Unannotated	Shigella	223405	187364	0.83867415680043	269	187823	0.840728721380453	0	0	0	0	0	0	0	0	0	0	0	0	4654019	0.0480025973250217	5.34909288878008	0.698970004336019
GCF_020023425.1_ASM2002342v1	NZ_CP070874.1	plasmid	255882	239	CP070874.1	conjugative	7	CP070874.1	Escherichia fergusonii	EF91	Pseudomonadota	Gammaproteobacteria	NA	feces	Humans	Escherichia	255882	207446	0.810709623967297	283	207979	0.812792615346136	0	0	0	0	0	0	0	0	0	0	0	0	4408369	0.0580445965389921	5.40803973654908	0.845098040014257
GCF_020023425.1_ASM2002342v1	NZ_CP070875.1	plasmid	128710	84	CP070875.1	non-mobilizable	2	CP070875.1	Escherichia fergusonii	EF91	Pseudomonadota	Gammaproteobacteria	NA	feces	Humans	Escherichia	128710	111122	0.863351720923005	152	111530	0.866521637790381	0	0	0	0	0	0	0	0	0	0	0	0	4408369	0.0291967392021857	5.10961229030846	0.301029995663981
GCF_025960625.1_ASM2596062v1	NZ_CP110135.1	plasmid	11389	10	CP110135.1	non-mobilizable	0	CP110135.1	Peribacillus frigoritolerans	Q2H1	Terrabacteria group	Bacillota	Endophyte of potato root	Three year continuous cropping of potato root	Plants	Peribacillus	11389	6688	0.587233295284924	11	6726	0.590569848099043	0	0	0	0	0	0	0	0	0	0	0	0	5703943	0.00199668895709512	4.05648559295112	-Inf
GCF_004114395.1_ASM411439v1	NZ_CP034391.1	plasmid	3191	4	CP034391.1	non-mobilizable	0	CP034391.1	Escherichia coli	RS571	Pseudomonadota	Gammaproteobacteria	Homo sapiens	rectal swab	Humans	Escherichia	3191	3126	0.979630209965528	4	3126	0.979630209965528	0	0	0	0	0	0	0	0	0	0	0	0	5086302	0.000627371320067114	3.50392680419351	-Inf
GCF_004114395.1_ASM411439v1	NZ_CP034390.1	plasmid	257270	252	CP034390.1	conjugative	10	CP034390.1	Escherichia coli	RS571	Pseudomonadota	Gammaproteobacteria	Homo sapiens	rectal swab	Humans	Escherichia	257270	212317	0.825269172464726	274	212646	0.826547984607611	0	0	0	0	0	0	0	0	0	0	0	0	5086302	0.0505809525270029	5.41038914651323	1
GCF_033170595.1_ASM3317059v1	NZ_CP137239.1	plasmid	48462	55	CP137239.1	NA	0	CP137239.1	Proteus mirabilis	PM74	Pseudomonadota	Gammaproteobacteria	Homo sapiens	urine	Humans	Proteus	48462	41462	0.85555693120383	59	41583	0.858053732821592	0	0	0	0	0	0	0	0	0	0	0	0	4221299	0.0114803523749443	4.68540133326497	-Inf
GCF_032147105.1_ASM3214710v1	NZ_CP135066.1	plasmid	51418	47	CP135066.1	NA	0	CP135066.1	Streptococcus suis	ID24665	Terrabacteria group	Bacillota	Homo sapiens	ascitic fluid	Humans	Streptococcus	51418	47443	0.922692442335369	48	47523	0.924248317709752	0	0	0	0	0	0	0	0	0	0	0	0	2055958	0.0250092657534833	4.71111517993313	-Inf
GCF_032147105.1_ASM3214710v1	NZ_CP135067.1	plasmid	1060	1	CP135067.1	NA	0	CP135067.1	Streptococcus suis	ID24665	Terrabacteria group	Bacillota	Homo sapiens	ascitic fluid	Humans	Streptococcus	1060	825	0.778301886792453	2	825	0.778301886792453	0	0	0	0	0	0	0	0	0	0	0	0	2055958	0.000515574734503331	3.02530586526477	-Inf
GCF_001664265.1_ASM166426v1	NZ_CP013501.1	plasmid	315151	307	CP013501.1	non-mobilizable	52	CP013501.1	Rhizobium esperanzae	N561	Pseudomonadota	Alphaproteobacteria	Phaseolus vulgaris	legume-root nodule	Plants	Rhizobium	315151	290151	0.920672947253856	308	290474	0.921697852775336	0	0	0	0	0	0	0	0	0	0	0	0	4476427	0.0704023543777213	5.49851868951587	1.7160033436348
GCF_001664265.1_ASM166426v1	NZ_CP013502.1	plasmid	433056	329	CP013502.1	conjugative	43	CP013502.1	Rhizobium esperanzae	N561	Pseudomonadota	Alphaproteobacteria	Phaseolus vulgaris	legume-root nodule	Plants	Rhizobium	433056	333836	0.770884135077219	422	334455	0.772313511416537	0	0	0	0	0	0	0	0	0	0	0	0	4476427	0.0967414413325628	5.63654406013728	1.63346845557959
GCF_001664265.1_ASM166426v1	NZ_CP013503.1	megaplasmid	501077	466	CP013503.1	non-mobilizable	80	CP013503.1	Rhizobium esperanzae	N561	Pseudomonadota	Alphaproteobacteria	Phaseolus vulgaris	legume-root nodule	Plants	Rhizobium	501077	453356	0.904763140196018	476	454030	0.906108242844912	0	0	0	0	0	0	0	0	0	0	0	0	4476427	0.111936819253391	5.69990446859295	1.90308998699194
GCF_001664265.1_ASM166426v1	NZ_CP013504.1	megaplasmid	752940	679	CP013504.1	conjugative	95	CP013504.1	Rhizobium esperanzae	N561	Pseudomonadota	Alphaproteobacteria	Phaseolus vulgaris	legume-root nodule	Plants	Rhizobium	752940	666798	0.885592477488246	713	668093	0.887312402050628	0	0	0	0	0	0	0	0	0	0	0	0	4476427	0.168201112181657	5.87676036968394	1.97772360528885
GCF_017165255.1_ASM1716525v1	NZ_CP062750.1	plasmid	94070	80	CP062750.1	non-mobilizable	3	CP062750.1	Escherichia coli O157:H7	Z1486	Pseudomonadota	Gammaproteobacteria	NA	Bovine Faeces	Livestock	Escherichia	94070	80886	0.859849048580844	100	81217	0.863367704900606	0	0	0	0	0	0	0	0	0	0	0	0	5516474	0.0170525592978413	4.97345114402493	0.477121254719662
GCF_017165255.1_ASM1716525v1	NZ_CP062751.1	plasmid	3306	6	CP062751.1	mobilizable	0	CP062751.1	Escherichia coli O157:H7	Z1486	Pseudomonadota	Gammaproteobacteria	NA	Bovine Faeces	Livestock	Escherichia	3306	2300	0.695704779189353	6	2304	0.696914700544465	0	0	0	0	0	0	0	0	0	0	0	0	5516474	0.000599295854562171	3.51930284923543	-Inf
GCF_013462275.1_ASM1346227v1	NZ_CP040184.1	plasmid	334854	340	CP040184.1	conjugative	10	CP040184.1	Raoultella planticola	Rp_CZ180511	Pseudomonadota	Gammaproteobacteria	Homosapiens	cerebrospinal fluid; hospital	Humans	Raoultella	334854	272399	0.813485877427177	369	272957	0.81515227531999	0	0	0	0	0	0	0	0	0	0	0	0	5742528	0.058311252465813	5.52485549116992	1
GCF_013462275.1_ASM1346227v1	NZ_CP040185.1	plasmid	120082	114	CP040185.1	conjugative	1	CP040185.1	Raoultella planticola	Rp_CZ180511	Pseudomonadota	Gammaproteobacteria	Homosapiens	cerebrospinal fluid; hospital	Humans	Raoultella	120082	101465	0.844964274412485	131	101621	0.846263386685765	0	0	0	0	0	0	0	0	0	0	0	0	5742528	0.0209109994761889	5.07947791259406	0
GCF_013462275.1_ASM1346227v1	NZ_CP040186.1	plasmid	110998	101	CP040186.1	non-mobilizable	0	CP040186.1	Raoultella planticola	Rp_CZ180511	Pseudomonadota	Gammaproteobacteria	Homosapiens	cerebrospinal fluid; hospital	Humans	Raoultella	110998	93307	0.840618749887385	122	93526	0.842591758410061	0	0	0	0	0	0	0	0	0	0	0	0	5742528	0.0193291177683417	5.04531515359036	-Inf
GCF_031887785.1_ASM3188778v1	NZ_CP134720.1	megaplasmid	555281	507	CP134720.1	NA	0	CP134720.1	Pantoea agglomerans	T88c	Pseudomonadota	Gammaproteobacteria	Allium cepa	NA	Plants	Pantoea	555281	464503	0.836518807594713	521	465057	0.837516500654623	0	0	0	0	0	0	0	0	0	0	0	0	4201259	0.132170142331144	5.7445128135116	-Inf
GCF_031887785.1_ASM3188778v1	NZ_CP134721.1	plasmid	173084	151	CP134721.1	NA	0	CP134721.1	Pantoea agglomerans	T88c	Pseudomonadota	Gammaproteobacteria	Allium cepa	NA	Plants	Pantoea	173084	138346	0.799299761965289	156	138455	0.799929513993206	0	0	0	0	0	0	0	0	0	0	0	0	4201259	0.0411981265615855	5.2382569232603	-Inf
GCF_031887785.1_ASM3188778v1	NZ_CP134722.1	plasmid	163071	167	CP134722.1	NA	0	CP134722.1	Pantoea agglomerans	T88c	Pseudomonadota	Gammaproteobacteria	Allium cepa	NA	Plants	Pantoea	163071	131886	0.808764280589437	174	132182	0.81057944085705	0	0	0	0	0	0	0	0	0	0	0	0	4201259	0.0388147933750335	5.2123767344321	-Inf
GCF_031887785.1_ASM3188778v1	NZ_CP134723.1	plasmid	2550	3	CP134723.1	NA	0	CP134723.1	Pantoea agglomerans	T88c	Pseudomonadota	Gammaproteobacteria	Allium cepa	NA	Plants	Pantoea	2550	887	0.347843137254902	3	888	0.348235294117647	0	0	0	0	0	0	0	0	0	0	0	0	4201259	0.000606960913383345	3.40654018043396	-Inf
GCF_005222425.1_ASM522242v1	NZ_CP028689.1	plasmid	92718	78	CP028689.1	non-mobilizable	3	CP028689.1	Escherichia coli	110	Pseudomonadota	Gammaproteobacteria	NA	cattle	Livestock	Escherichia	92718	79118	0.853318665199853	96	79444	0.856834703078151	0	0	0	0	0	0	0	0	0	0	0	0	5442850	0.0170348255050203	4.96716405498389	0.477121254719662
GCF_005222425.1_ASM522242v1	NZ_CP028688.1	plasmid	6676	8	CP028688.1	mobilizable	0	CP028688.1	Escherichia coli	110	Pseudomonadota	Gammaproteobacteria	NA	cattle	Livestock	Escherichia	6676	4701	0.704164170161773	9	4743	0.71045536249251	0	0	0	0	0	0	0	0	0	0	0	0	5442850	0.00122656328945314	3.82451632800721	-Inf
GCF_030863665.1_ASM3086366v1	NZ_CP114986.1	plasmid	117320	130	CP114986.1	NA	0	CP114986.1	Enterobacter hormaechei	CUVET19-891	Pseudomonadota	Gammaproteobacteria	dog	urine	Livestock	Enterobacter	117320	102684	0.875247187180361	136	102825	0.87644902829867	0	0	0	0	0	0	0	0	0	0	0	0	4812487	0.0243782476711106	5.06937205430851	-Inf
GCF_030863665.1_ASM3086366v1	NZ_CP114987.1	plasmid	69933	77	CP114987.1	NA	0	CP114987.1	Enterobacter hormaechei	CUVET19-891	Pseudomonadota	Gammaproteobacteria	dog	urine	Livestock	Enterobacter	69933	59236	0.847039309052951	90	59466	0.850328171249625	0	0	0	0	0	0	0	0	0	0	0	0	4812487	0.0145315717216483	4.84468215909251	-Inf
GCF_030863665.1_ASM3086366v1	NZ_CP114988.1	plasmid	51479	57	CP114988.1	NA	0	CP114988.1	Enterobacter hormaechei	CUVET19-891	Pseudomonadota	Gammaproteobacteria	dog	urine	Livestock	Enterobacter	51479	42635	0.828201791021582	66	42728	0.830008352920608	0	0	0	0	0	0	0	0	0	0	0	0	4812487	0.0106969639606299	4.71163010197166	-Inf
GCF_030863665.1_ASM3086366v1	NZ_CP114989.1	plasmid	51004	52	CP114989.1	NA	0	CP114989.1	Enterobacter hormaechei	CUVET19-891	Pseudomonadota	Gammaproteobacteria	dog	urine	Livestock	Enterobacter	51004	45006	0.882401380283899	53	45042	0.88310720727786	0	0	0	0	0	0	0	0	0	0	0	0	4812487	0.0105982623953062	4.70760423707454	-Inf
GCF_030863665.1_ASM3086366v1	NZ_CP114990.1	plasmid	3338	4	CP114990.1	NA	0	CP114990.1	Enterobacter hormaechei	CUVET19-891	Pseudomonadota	Gammaproteobacteria	dog	urine	Livestock	Enterobacter	3338	2441	0.731276213301378	4	2445	0.73247453565009	0	0	0	0	0	0	0	0	0	0	0	0	4812487	0.000693612263264296	3.52348633234323	-Inf
GCF_030863665.1_ASM3086366v1	NZ_CP114991.1	plasmid	3223	5	CP114991.1	NA	0	CP114991.1	Enterobacter hormaechei	CUVET19-891	Pseudomonadota	Gammaproteobacteria	dog	urine	Livestock	Enterobacter	3223	2014	0.624883648774434	6	2025	0.62829661805771	0	0	0	0	0	0	0	0	0	0	0	0	4812487	0.000669716094817503	3.50826030551233	-Inf
GCF_030863665.1_ASM3086366v1	NZ_CP114992.1	plasmid	2758	5	CP114992.1	NA	0	CP114992.1	Enterobacter hormaechei	CUVET19-891	Pseudomonadota	Gammaproteobacteria	dog	urine	Livestock	Enterobacter	2758	1278	0.463379260333575	5	1278	0.463379260333575	0	0	0	0	0	0	0	0	0	0	0	0	4812487	0.000573092457184819	3.44059426183983	-Inf
GCF_030863665.1_ASM3086366v1	NZ_CP114993.1	plasmid	2495	3	CP114993.1	NA	0	CP114993.1	Enterobacter hormaechei	CUVET19-891	Pseudomonadota	Gammaproteobacteria	dog	urine	Livestock	Enterobacter	2495	633	0.253707414829659	3	633	0.253707414829659	0	0	0	0	0	0	0	0	0	0	0	0	4812487	0.00051844295891085	3.39707054995941	-Inf
GCF_003347075.1_ASM334707v1	NZ_CP018220.1	plasmid	197365	210	CP018220.1	conjugative	7	CP018220.1	Salmonella enterica subsp. enterica	LSP 389/97	Pseudomonadota	Gammaproteobacteria	Homo sapiens	Feces	Humans	Salmonella	197365	169759	0.860127175537709	240	170386	0.863304030603197	0	0	0	0	0	0	0	0	0	0	0	0	4901979	0.0402623103852546	5.29527013893863	0.845098040014257
GCF_000218895.1_ASM21889v1	NC_015693.1	plasmid	106999	79	015693.1	non-mobilizable	8	015693.1	Runella slithyformis DSM 19594	DSM 19594	FCB group	Bacteroidota/Chlorobiota group	NA	fresh water lake	Water	Runella	106999	91955	0.859400555145375	79	91986	0.859690277479229	0	0	0	0	0	0	0	0	0	0	0	0	6568739	0.0162891233766481	5.02937971883931	0.903089986991944
GCF_000218895.1_ASM21889v1	NC_015704.1	plasmid	93527	91	015704.1	conjugative	0	015704.1	Runella slithyformis DSM 19594	DSM 19594	FCB group	Bacteroidota/Chlorobiota group	NA	fresh water lake	Water	Runella	93527	87769	0.93843489045944	91	87990	0.940797844472719	0	0	0	0	0	0	0	0	0	0	0	0	6568739	0.0142381970116334	4.97093700400926	-Inf
GCF_000218895.1_ASM21889v1	NC_015694.1	plasmid	66926	65	015694.1	conjugative	2	015694.1	Runella slithyformis DSM 19594	DSM 19594	FCB group	Bacteroidota/Chlorobiota group	NA	fresh water lake	Water	Runella	66926	56674	0.846815886202672	65	56871	0.849759435794758	0	0	0	0	0	0	0	0	0	0	0	0	6568739	0.0101885613052977	4.82559486908179	0.301029995663981
GCF_000218895.1_ASM21889v1	NC_015705.1	plasmid	44754	43	015705.1	non-mobilizable	4	015705.1	Runella slithyformis DSM 19594	DSM 19594	FCB group	Bacteroidota/Chlorobiota group	NA	fresh water lake	Water	Runella	44754	38456	0.85927514859007	44	38472	0.859632658533315	0	0	0	0	0	0	0	0	0	0	0	0	6568739	0.00681317982035821	4.65083185753557	0.602059991327962
GCF_000218895.1_ASM21889v1	NC_015695.1	plasmid	38784	32	015695.1	non-mobilizable	6	015695.1	Runella slithyformis DSM 19594	DSM 19594	FCB group	Bacteroidota/Chlorobiota group	NA	fresh water lake	Water	Runella	38784	34020	0.877165841584158	32	34020	0.877165841584158	0	0	0	0	0	0	0	0	0	0	0	0	6568739	0.00590432958289255	4.58865259815017	0.778151250383644
GCF_021655635.1_ASM2165563v1	NZ_AP025271.1	plasmid	64595	58	AP025271.1	non-mobilizable	1	AP025271.1	Enterococcus faecalis	K-4	Terrabacteria group	Bacillota	NA	grass silage	Plants	Enterococcus	64595	46159	0.714590912609335	62	46178	0.71488505302268	0	0	0	0	0	0	0	0	0	0	0	0	2790927	0.0231446397558947	4.81019890257017	0
GCF_021655635.1_ASM2165563v1	NZ_AP025272.1	plasmid	59411	81	AP025272.1	conjugative	0	AP025272.1	Enterococcus faecalis	K-4	Terrabacteria group	Bacillota	NA	grass silage	Plants	Enterococcus	59411	47684	0.802612310851526	83	47899	0.80623116931208	0	0	0	0	0	0	0	0	0	0	0	0	2790927	0.0212871923916319	4.77386686243942	-Inf
GCF_016903595.1_ASM1690359v1	NZ_CP069958.1	plasmid	94581	105	CP069958.1	conjugative	0	CP069958.1	Escherichia coli	FDAARGOS_1279	Pseudomonadota	Gammaproteobacteria	Homo sapiens	NA	Humans	Escherichia	94581	79927	0.845064019200474	109	80076	0.846639388460685	0	0	0	0	0	0	0	0	0	0	0	0	5115034	0.0184907861805024	4.97580390147668	-Inf
GCF_016903595.1_ASM1690359v1	NZ_CP069959.1	plasmid	135867	133	CP069959.1	conjugative	5	CP069959.1	Escherichia coli	FDAARGOS_1279	Pseudomonadota	Gammaproteobacteria	Homo sapiens	NA	Humans	Escherichia	135867	114289	0.841182921533559	161	114736	0.844472903648421	0	0	0	0	0	0	0	0	0	0	0	0	5115034	0.0265622867804984	5.13311398610528	0.698970004336019
GCF_016903595.1_ASM1690359v1	NZ_CP069960.1	plasmid	1213	1	CP069960.1	non-mobilizable	0	CP069960.1	Escherichia coli	FDAARGOS_1279	Pseudomonadota	Gammaproteobacteria	Homo sapiens	NA	Humans	Escherichia	1213	993	0.818631492168178	2	993	0.818631492168178	0	0	0	0	0	0	0	0	0	0	0	0	5115034	0.000237144073724632	3.08386080086657	-Inf
GCF_014189265.1_ASM1418926v1	NZ_CP047284.1	plasmid	39531	52	CP047284.1	conjugative	0	CP047284.1	Klebsiella quasipneumoniae	N18-04116	Pseudomonadota	Gammaproteobacteria	Homo sapiens	Anal	Humans	Klebsiella	39531	33541	0.848473350029091	54	33681	0.852014874402368	0	0	0	0	0	0	0	0	0	0	0	0	5258548	0.00751747440548227	4.59693780065688	-Inf
GCF_000167875.2_ASM16787v2	NZ_CP035754.1	plasmid	33827	43	CP035754.1	conjugative	0	CP035754.1	Escherichia coli E110019	E110019	Pseudomonadota	Gammaproteobacteria	NA	NA	Unannotated	Escherichia	33827	28237	0.834747391137257	44	28314	0.837023679309427	0	0	0	0	0	0	0	0	0	0	0	0	5249232	0.00644418078682748	4.52926348341559	-Inf
GCF_000167875.2_ASM16787v2	NZ_CP035756.1	plasmid	5681	4	CP035756.1	mobilizable	0	CP035756.1	Escherichia coli E110019	E110019	Pseudomonadota	Gammaproteobacteria	NA	NA	Unannotated	Escherichia	5681	3503	0.616616792818166	7	3503	0.616616792818166	0	0	0	0	0	0	0	0	0	0	0	0	5249232	0.00108225355632976	3.75442478927726	-Inf
GCF_000167875.2_ASM16787v2	NZ_CP035753.1	plasmid	65378	52	CP035753.1	non-mobilizable	0	CP035753.1	Escherichia coli E110019	E110019	Pseudomonadota	Gammaproteobacteria	NA	NA	Unannotated	Escherichia	65378	52376	0.801125760959344	77	52507	0.803129493101655	0	0	0	0	0	0	0	0	0	0	0	0	5249232	0.0124547743365125	4.81543163080156	-Inf
GCF_000167875.2_ASM16787v2	NZ_CP035752.1	plasmid	66171	81	CP035752.1	conjugative	0	CP035752.1	Escherichia coli E110019	E110019	Pseudomonadota	Gammaproteobacteria	NA	NA	Unannotated	Escherichia	66171	57785	0.873267745689199	88	58203	0.87958471233622	0	0	0	0	0	0	0	0	0	0	0	0	5249232	0.0126058440549017	4.82066769790792	-Inf
GCF_030122725.1_ASM3012272v1	NZ_CP126059.1	plasmid	181271	169	CP126059.1	conjugative	3	CP126059.1	Klebsiella pneumoniae subsp. pneumoniae	CS00491	Pseudomonadota	Gammaproteobacteria	Homo sapiens	anorectal swab	Humans	Klebsiella	181271	151234	0.834297819287145	201	151506	0.835798335089452	0	0	0	0	0	0	0	0	0	0	0	0	5381204	0.0336859557823862	5.25832833058548	0.477121254719662
GCF_030122725.1_ASM3012272v1	NZ_CP126060.1	plasmid	84490	99	CP126060.1	conjugative	2	CP126060.1	Klebsiella pneumoniae subsp. pneumoniae	CS00491	Pseudomonadota	Gammaproteobacteria	Homo sapiens	anorectal swab	Humans	Klebsiella	84490	72781	0.861415552136347	104	72975	0.863711681855841	0	0	0	0	0	0	0	0	0	0	0	0	5381204	0.0157009472229635	4.92680531011161	0.301029995663981
GCF_030122725.1_ASM3012272v1	NZ_CP126061.1	plasmid	3561	5	CP126061.1	non-mobilizable	0	CP126061.1	Klebsiella pneumoniae subsp. pneumoniae	CS00491	Pseudomonadota	Gammaproteobacteria	Homo sapiens	anorectal swab	Humans	Klebsiella	3561	2076	0.582982308340354	6	2078	0.583543948329121	0	0	0	0	0	0	0	0	0	0	0	0	5381204	0.000661747817031281	3.55157197367425	-Inf
GCF_030122725.1_ASM3012272v1	NZ_CP126062.1	plasmid	7948	10	CP126062.1	non-mobilizable	0	CP126062.1	Klebsiella pneumoniae subsp. pneumoniae	CS00491	Pseudomonadota	Gammaproteobacteria	Homo sapiens	anorectal swab	Humans	Klebsiella	7948	5379	0.676774031202818	12	5415	0.681303472571716	0	0	0	0	0	0	0	0	0	0	0	0	5381204	0.00147699288114704	3.90025785843778	-Inf
GCF_030122725.1_ASM3012272v1	NZ_CP126063.1	plasmid	114870	122	CP126063.1	conjugative	0	CP126063.1	Klebsiella pneumoniae subsp. pneumoniae	CS00491	Pseudomonadota	Gammaproteobacteria	Homo sapiens	anorectal swab	Humans	Klebsiella	114870	98170	0.854618264124663	135	98441	0.8569774527727	0	0	0	0	0	0	0	0	0	0	0	0	5381204	0.0213465239377656	5.06020662106735	-Inf
GCF_025490535.1_ASM2549053v1	NZ_CP106659.1	plasmid	168116	140	CP106659.1	conjugative	5	CP106659.1	Klebsiella michiganensis	8BG	Pseudomonadota	Gammaproteobacteria	NA	Food-waste compost	Food	Klebsiella	168116	131341	0.781252230602679	178	131834	0.784184729591473	0	0	0	0	0	0	0	0	0	0	0	0	6072493	0.0276848404765555	5.22560904824635	0.698970004336019
GCF_007833415.1_ASM783341v1	NZ_CP022398.1	plasmid	48502	75	CP022398.1	non-mobilizable	0	CP022398.1	Clostridium botulinum	Su1036	Terrabacteria group	Bacillota	NA	soil	Earth	Clostridium	48502	43367	0.894128077192693	76	43461	0.896066141602408	0	0	0	0	0	0	0	0	0	0	0	0	4036514	0.0120158136451403	4.68575964728381	-Inf
GCF_007833415.1_ASM783341v1	NZ_CP022399.1	plasmid	23294	24	CP022399.1	non-mobilizable	0	CP022399.1	Clostridium botulinum	Su1036	Terrabacteria group	Bacillota	NA	soil	Earth	Clostridium	23294	17414	0.747574482699408	24	17418	0.747746200738388	0	0	0	0	0	0	0	0	0	0	0	0	4036514	0.00577082105995421	4.36724407113523	-Inf
GCF_003325155.1_ASM332515v1	NZ_CP030212.1	plasmid	4081	6	CP030212.1	mobilizable	0	CP030212.1	Salmonella enterica	SA20051528	Pseudomonadota	Gammaproteobacteria	NA	NA	Unannotated	Salmonella	4081	2274	0.557216368537123	6	2274	0.557216368537123	0	0	0	0	0	0	0	0	0	0	0	0	4719399	0.00086472875041928	3.61076659477327	-Inf
GCF_003325155.1_ASM332515v1	NZ_CP030213.1	plasmid	2519	1	CP030213.1	mobilizable	0	CP030213.1	Salmonella enterica	SA20051528	Pseudomonadota	Gammaproteobacteria	NA	NA	Unannotated	Salmonella	2519	987	0.391822151647479	1	987	0.391822151647479	0	0	0	0	0	0	0	0	0	0	0	0	4719399	0.000533754403897615	3.40122816749811	-Inf
GCF_000024325.1_ASM2432v1	NC_013224.1	plasmid	45263	43	013224.1	non-mobilizable	1	013224.1	Desulfohalobium retbaense DSM 5692	DSM 5692	Thermodesulfobacteriota	Desulfovibrionia	NA	NA	Unannotated	Desulfohalobium	45263	31885	0.704438503855246	50	31972	0.706360603583501	0	0	0	0	0	0	0	0	0	0	0	0	2864304	0.0158024427574727	4.65574333530735	0
GCF_013606065.1_ASM1360606v1	NZ_CP055314.1	plasmid	3273	4	CP055314.1	non-mobilizable	0	CP055314.1	Klebsiella grimontii	RHBSTW-00866	Pseudomonadota	Gammaproteobacteria	NA	Wastewater effluent sample	Human-impacted	Klebsiella	3273	1875	0.572868927589368	6	1887	0.57653528872594	0	0	0	0	0	0	0	0	0	0	0	0	6204086	0.000527555549681291	3.514946005308	-Inf
GCF_013606065.1_ASM1360606v1	NZ_CP055310.1	plasmid	269564	290	CP055310.1	conjugative	5	CP055310.1	Klebsiella grimontii	RHBSTW-00866	Pseudomonadota	Gammaproteobacteria	NA	Wastewater effluent sample	Human-impacted	Klebsiella	269564	225852	0.837841848318025	300	226232	0.839251532103693	0	0	0	0	0	0	0	0	0	0	0	0	6204086	0.0434494299402039	5.43066189214631	0.698970004336019
GCF_013606065.1_ASM1360606v1	NZ_CP055311.1	plasmid	178153	167	CP055311.1	conjugative	4	CP055311.1	Klebsiella grimontii	RHBSTW-00866	Pseudomonadota	Gammaproteobacteria	NA	Wastewater effluent sample	Human-impacted	Klebsiella	178153	149006	0.836393437101817	200	149431	0.838779027016104	0	0	0	0	0	0	0	0	0	0	0	0	6204086	0.028715430443743	5.25079314003239	0.602059991327962
GCF_013606065.1_ASM1360606v1	NZ_CP055312.1	plasmid	119319	122	CP055312.1	conjugative	6	CP055312.1	Klebsiella grimontii	RHBSTW-00866	Pseudomonadota	Gammaproteobacteria	NA	Wastewater effluent sample	Human-impacted	Klebsiella	119319	102879	0.862218087647399	132	103143	0.864430643904156	0	0	0	0	0	0	0	0	0	0	0	0	6204086	0.0192323252772447	5.07670960492886	0.778151250383644
GCF_013606065.1_ASM1360606v1	NZ_CP055313.1	plasmid	3844	3	CP055313.1	non-mobilizable	0	CP055313.1	Klebsiella grimontii	RHBSTW-00866	Pseudomonadota	Gammaproteobacteria	NA	Wastewater effluent sample	Human-impacted	Klebsiella	3844	3166	0.823621227887617	3	3177	0.826482830385016	0	0	0	0	0	0	0	0	0	0	0	0	6204086	0.000619591669103233	3.58478337899651	-Inf
GCF_009739845.1_ASM973984v1	NZ_CP034012.1	plasmid	3011	2	CP034012.1	mobilizable	0	CP034012.1	Staphylococcus aureus	P1D1C1	Terrabacteria group	Bacillota	Homo sapiens	blood	Humans	Staphylococcus	3011	1578	0.524078379275988	2	1578	0.524078379275988	0	0	0	0	0	0	0	0	0	0	0	0	2818364	0.00106835029116182	3.47871075551276	-Inf
GCF_009739845.1_ASM973984v1	NZ_CP034013.1	plasmid	4525	6	CP034013.1	mobilizable	0	CP034013.1	Staphylococcus aureus	P1D1C1	Terrabacteria group	Bacillota	Homo sapiens	blood	Humans	Staphylococcus	4525	3526	0.779226519337017	6	3591	0.793591160220995	0	0	0	0	0	0	0	0	0	0	0	0	2818364	0.00160554137080945	3.65561858354122	-Inf
GCF_002950035.1_ASM295003v1	NZ_CP026876.1	plasmid	166502	99	CP026876.1	mobilizable	1	CP026876.1	Shigella boydii	ATCC 35964	Pseudomonadota	Gammaproteobacteria	Homo sapiens	Feces of patient with dysentery	Humans	Shigella	166502	135698	0.814993213294735	207	136062	0.817179373220742	0	0	0	0	0	0	0	0	0	0	0	0	5129092	0.0324622759739931	5.22141945456154	0
GCF_030035445.1_ASM3003544v1	NZ_CP125358.1	plasmid	33309	39	CP125358.1	conjugative	1	CP125358.1	Escherichia fergusonii	XJ19MCE1	Pseudomonadota	Gammaproteobacteria	NA	chicken meat	Food	Escherichia	33309	27074	0.812813353748236	40	27147	0.81500495361614	0	0	0	0	0	0	0	0	0	0	0	0	4892803	0.00680775416463733	4.52256159453444	0
GCF_030035445.1_ASM3003544v1	NZ_CP125352.1	plasmid	82020	73	CP125352.1	mobilizable	4	CP125352.1	Escherichia fergusonii	XJ19MCE1	Pseudomonadota	Gammaproteobacteria	NA	chicken meat	Food	Escherichia	82020	67847	0.827200682760302	88	67904	0.827895635210924	0	0	0	0	0	0	0	0	0	0	0	0	4892803	0.0167633971774461	4.91391976495147	0.602059991327962
GCF_030035445.1_ASM3003544v1	NZ_CP125353.1	plasmid	39025	30	CP125353.1	mobilizable	5	CP125353.1	Escherichia fergusonii	XJ19MCE1	Pseudomonadota	Gammaproteobacteria	NA	chicken meat	Food	Escherichia	39025	31543	0.808276745675849	34	31589	0.809455477258168	0	0	0	0	0	0	0	0	0	0	0	0	4892803	0.00797600066873733	4.59134291173446	0.698970004336019
GCF_030035445.1_ASM3003544v1	NZ_CP125354.1	plasmid	5686	7	CP125354.1	mobilizable	0	CP125354.1	Escherichia fergusonii	XJ19MCE1	Pseudomonadota	Gammaproteobacteria	NA	chicken meat	Food	Escherichia	5686	4423	0.777875483644038	8	4482	0.788251846640872	0	0	0	0	0	0	0	0	0	0	0	0	4892803	0.00116211504938989	3.75480685535442	-Inf
GCF_030035445.1_ASM3003544v1	NZ_CP125355.1	plasmid	3830	4	CP125355.1	mobilizable	0	CP125355.1	Escherichia fergusonii	XJ19MCE1	Pseudomonadota	Gammaproteobacteria	NA	chicken meat	Food	Escherichia	3830	2445	0.638381201044386	4	2445	0.638381201044386	0	0	0	0	0	0	0	0	0	0	0	0	4892803	0.000782782384657629	3.58319877396862	-Inf
GCF_030035445.1_ASM3003544v1	NZ_CP125356.1	plasmid	1888	2	CP125356.1	non-mobilizable	0	CP125356.1	Escherichia fergusonii	XJ19MCE1	Pseudomonadota	Gammaproteobacteria	NA	chicken meat	Food	Escherichia	1888	351	0.185911016949153	2	351	0.185911016949153	0	0	0	0	0	0	0	0	0	0	0	0	4892803	0.000385872883089714	3.27600198996205	-Inf
GCF_030035445.1_ASM3003544v1	NZ_CP125357.1	plasmid	1546	1	CP125357.1	mobilizable	0	CP125357.1	Escherichia fergusonii	XJ19MCE1	Pseudomonadota	Gammaproteobacteria	NA	chicken meat	Food	Escherichia	1546	477	0.308538163001294	1	477	0.308538163001294	0	0	0	0	0	0	0	0	0	0	0	0	4892803	0.000315974299394437	3.18920948958231	-Inf
GCF_018138045.1_ASM1813804v1	NZ_CP073081.1	plasmid	463517	517	CP073081.1	non-mobilizable	10	CP073081.1	Pseudomonas aeruginosa	NDTH9845	Pseudomonadota	Gammaproteobacteria	Homo sapiens	NA	Humans	Pseudomonas	463517	391724	0.845112476996529	536	392482	0.846747799972817	0	0	0	0	0	0	0	0	0	0	0	0	7137026	0.0649453988257854	5.66606566700436	1
GCF_016415705.1_ASM1641570v1	NZ_CP065839.1	plasmid	144959	152	CP065839.1	conjugative	2	CP065839.1	Klebsiella quasipneumoniae	KqPF26	Pseudomonadota	Gammaproteobacteria	Homo sapiens	urine	Humans	Klebsiella	144959	121793	0.840189294904076	157	122096	0.842279541111625	0	0	0	0	0	0	0	0	0	0	0	0	5242686	0.0276497581583181	5.16124518436157	0.301029995663981
GCF_016415705.1_ASM1641570v1	NZ_CP065840.1	plasmid	3478	5	CP065840.1	non-mobilizable	0	CP065840.1	Klebsiella quasipneumoniae	KqPF26	Pseudomonadota	Gammaproteobacteria	Homo sapiens	urine	Humans	Klebsiella	3478	1837	0.528177113283496	5	1842	0.529614721104083	0	0	0	0	0	0	0	0	0	0	0	0	5242686	0.000663400402007673	3.54132957766669	-Inf
GCF_022760295.1_ASM2276029v1	NZ_CP092895.1	plasmid	183666	178	CP092895.1	conjugative	14	CP092895.1	Agrobacterium tumefaciens	LN-1	Pseudomonadota	Alphaproteobacteria	NA	soil	Earth	Agrobacterium	183666	156195	0.850429584136422	191	156554	0.852384219180469	0	0	0	0	0	0	0	0	0	0	0	0	2908638	0.0631450183900506	5.26402876774276	1.14612803567824
GCF_022760295.1_ASM2276029v1	NZ_CP092894.1	plasmid	233332	210	CP092894.1	conjugative	23	CP092894.1	Agrobacterium tumefaciens	LN-1	Pseudomonadota	Alphaproteobacteria	NA	soil	Earth	Agrobacterium	233332	203681	0.872923559563197	221	204275	0.875469288395934	0	0	0	0	0	0	0	0	0	0	0	0	2908638	0.0802203643079682	5.36797430360475	1.36172783601759
GCF_023347665.1_ASM2334766v1	NZ_CP091327.1	plasmid	223967	210	CP091327.1	non-mobilizable	15	CP091327.1	Klebsiella pneumoniae	hvK2115	Pseudomonadota	Gammaproteobacteria	cow	NA	Livestock	Klebsiella	223967	182470	0.814718239740676	252	182785	0.81612469694196	0	0	0	0	0	0	0	0	0	0	0	0	5254850	0.0426210072599598	5.35018403273733	1.17609125905568
GCF_025908295.1_ASM2590829v1	NZ_CP109655.1	plasmid	26047	31	CP109655.1	conjugative	0	CP109655.1	Campylobacter coli	10-02932	Campylobacterota	Epsilonproteobacteria	Homo sapiens	Majorca stay with severe diarrhea bloody	Humans	Campylobacter	26047	23628	0.907129419894806	31	23775	0.912773064076477	0	0	0	0	0	0	0	0	0	0	0	0	1714485	0.0151923172264558	4.41575771003579	-Inf
GCF_003515165.1_ASM351516v1	NZ_CP022777.1	megaplasmid	1883805	1471	CP022777.1	non-mobilizable	190	CP022777.1	Ralstonia solanacearum	T11	Pseudomonadota	Betaproteobacteria	Solanum tuberosum	Potato bacterial wilt	Plants	Ralstonia	1883805	1652530	0.877229861901842	1542	1654670	0.878365860585358	0	0	0	0	0	0	0	0	0	0	0	0	3566822	0.528146624642329	6.27503594526844	2.27875360095283
GCF_022558625.1_ASM2255862v1	NZ_CP060988.1	plasmid	141542	135	CP060988.1	conjugative	7	CP060988.1	Escherichia coli	EC31	Pseudomonadota	Gammaproteobacteria	Homo sapiens	sputum	Humans	Escherichia	141542	119312	0.84294414378771	162	119802	0.846406013762699	0	0	0	0	0	0	0	0	0	0	0	0	4990666	0.028361344958769	5.15088532792903	0.845098040014257
GCF_022558625.1_ASM2255862v1	NZ_CP060989.1	plasmid	105686	112	CP060989.1	conjugative	1	CP060989.1	Escherichia coli	EC31	Pseudomonadota	Gammaproteobacteria	Homo sapiens	sputum	Humans	Escherichia	105686	90186	0.853339136687925	118	90505	0.856357511874799	0	0	0	0	0	0	0	0	0	0	0	0	4990666	0.0211767327246504	5.02401746104972	0
GCF_022558625.1_ASM2255862v1	NZ_CP060991.1	plasmid	6200	7	CP060991.1	mobilizable	1	CP060991.1	Escherichia coli	EC31	Pseudomonadota	Gammaproteobacteria	Homo sapiens	sputum	Humans	Escherichia	6200	4001	0.645322580645161	8	4002	0.645483870967742	0	0	0	0	0	0	0	0	0	0	0	0	4990666	0.00124231916141052	3.79239168949825	0
GCF_022558625.1_ASM2255862v1	NZ_CP060992.1	plasmid	4761	5	CP060992.1	mobilizable	0	CP060992.1	Escherichia coli	EC31	Pseudomonadota	Gammaproteobacteria	Homo sapiens	sputum	Humans	Escherichia	4761	1788	0.375551354757404	5	1788	0.375551354757404	0	0	0	0	0	0	0	0	0	0	0	0	4990666	0.000953980891528305	3.67769818147451	-Inf
GCF_022558625.1_ASM2255862v1	NZ_CP060993.1	plasmid	3372	4	CP060993.1	mobilizable	0	CP060993.1	Escherichia coli	EC31	Pseudomonadota	Gammaproteobacteria	Homo sapiens	sputum	Humans	Escherichia	3372	1988	0.589561091340451	5	2112	0.626334519572954	0	0	0	0	0	0	0	0	0	0	0	0	4990666	0.00067566132456069	3.5278875659527	-Inf
GCF_022558625.1_ASM2255862v1	NZ_CP060990.1	plasmid	48521	60	CP060990.1	conjugative	1	CP060990.1	Escherichia coli	EC31	Pseudomonadota	Gammaproteobacteria	Homo sapiens	sputum	Humans	Escherichia	48521	42207	0.869870777601451	66	42324	0.872282104655716	0	0	0	0	0	0	0	0	0	0	0	0	4990666	0.00972234968238708	4.68592974293663	0
GCF_002759415.2_ASM275941v2	NZ_CP021019.2	plasmid	51142	53	CP021019.2	conjugative	0	CP021019.2	Xanthomonas citri pv. phaseoli var. fuscans	CFBP6167	Pseudomonadota	Gammaproteobacteria	Phaseolus sp.	NA	Plants	Xanthomonas	51142	40870	0.799147471745337	56	40902	0.799773180556099	0	0	0	0	0	0	0	0	0	0	0	0	5166371	0.00989901809219663	4.70877770789015	-Inf
GCF_002759415.2_ASM275941v2	NZ_CP021020.2	plasmid	49782	41	CP021020.2	conjugative	0	CP021020.2	Xanthomonas citri pv. phaseoli var. fuscans	CFBP6167	Pseudomonadota	Gammaproteobacteria	Phaseolus sp.	NA	Plants	Xanthomonas	49782	37587	0.755031939255152	47	37609	0.755473866056004	0	0	0	0	0	0	0	0	0	0	0	0	5166371	0.0096357772215739	4.69707234047498	-Inf
GCF_002759415.2_ASM275941v2	NZ_CP021021.2	plasmid	32333	36	CP021021.2	mobilizable	0	CP021021.2	Xanthomonas citri pv. phaseoli var. fuscans	CFBP6167	Pseudomonadota	Gammaproteobacteria	Phaseolus sp.	NA	Plants	Xanthomonas	32333	28739	0.888844214888813	36	28788	0.89035969442984	0	0	0	0	0	0	0	0	0	0	0	0	5166371	0.0062583581395916	4.5096460022608	-Inf
GCF_002759415.2_ASM275941v2	NZ_CP021022.2	plasmid	29991	40	CP021022.2	conjugative	0	CP021022.2	Xanthomonas citri pv. phaseoli var. fuscans	CFBP6167	Pseudomonadota	Gammaproteobacteria	Phaseolus sp.	NA	Plants	Xanthomonas	29991	25582	0.852989230102364	40	25632	0.854656396919076	0	0	0	0	0	0	0	0	0	0	0	0	5166371	0.00580504187562217	4.47699094682793	-Inf
GCF_024331525.2_ASM2433152v2	NZ_CP117052.1	plasmid	4074	3	CP117052.1	mobilizable	0	CP117052.1	Escherichia coli	MLI106K4	Pseudomonadota	Gammaproteobacteria	Homo sapiens	stool sample	Humans	Escherichia	4074	3108	0.762886597938144	4	3108	0.762886597938144	0	0	0	0	0	0	0	0	0	0	0	0	4981147	0.00081788391308267	3.61002102466415	-Inf
GCF_024331525.2_ASM2433152v2	NZ_CP117051.1	plasmid	6178	7	CP117051.1	mobilizable	1	CP117051.1	Escherichia coli	MLI106K4	Pseudomonadota	Gammaproteobacteria	Homo sapiens	stool sample	Humans	Escherichia	6178	4016	0.650048559404338	8	4017	0.650210424085465	0	0	0	0	0	0	0	0	0	0	0	0	4981147	0.00124027658689856	3.79084790396543	0
GCF_024331525.2_ASM2433152v2	NZ_CP117050.1	plasmid	174496	174	CP117050.1	conjugative	9	CP117050.1	Escherichia coli	MLI106K4	Pseudomonadota	Gammaproteobacteria	Homo sapiens	stool sample	Humans	Escherichia	174496	149868	0.85886209426004	214	150670	0.86345818815331	0	0	0	0	0	0	0	0	0	0	0	0	4981147	0.0350312889782213	5.24178547600673	0.954242509439325
GCF_001693615.1_ASM169361v1	NZ_CP016558.1	plasmid	52449	33	CP016558.1	non-mobilizable	2	CP016558.1	Vibrio coralliilyticus	58	Pseudomonadota	Gammaproteobacteria	Magallana gigas	Japanese oyster larvae	Animals	Vibrio	52449	38969	0.742988426852752	44	38996	0.743503212644664	0	0	0	0	0	0	0	0	0	0	0	0	3504421	0.0149665237139031	4.71973721228893	0.301029995663981
GCF_001638925.1_ASM163892v1	NZ_CP015522.1	plasmid	74167	77	CP015522.1	mobilizable	1	CP015522.1	Sphingomonas sp. NIC1	NIC1	Pseudomonadota	Alphaproteobacteria	tobacco	leaves	Plants	Sphingomonas	74167	61025	0.822805290762738	86	61446	0.828481669745304	0	0	0	0	0	0	0	0	0	0	0	0	3408545	0.0217591376965831	4.87021071247821	0
GCF_001638925.1_ASM163892v1	NZ_CP015523.1	plasmid	177851	165	CP015523.1	mobilizable	5	CP015523.1	Sphingomonas sp. NIC1	NIC1	Pseudomonadota	Alphaproteobacteria	tobacco	leaves	Plants	Sphingomonas	177851	158108	0.888991346689082	196	158648	0.892027596133842	0	0	0	0	0	0	0	0	0	0	0	0	3408545	0.0521779821008671	5.25005631142937	0.698970004336019
GCF_014169475.1_ASM1416947v1	NZ_AP022178.1	plasmid	123262	100	AP022178.1	conjugative	5	AP022178.1	Escherichia coli	WP7-S17-ESBL-04	Pseudomonadota	Gammaproteobacteria	NA	wastewater	Human-impacted	Escherichia	123262	102175	0.828925378462138	134	102359	0.830418133731401	0	0	0	0	0	0	0	0	0	0	0	0	4733200	0.0260420011831319	5.0908292101407	0.698970004336019
GCF_014169475.1_ASM1416947v1	NZ_AP022179.1	plasmid	94173	85	AP022179.1	mobilizable	0	AP022179.1	Escherichia coli	WP7-S17-ESBL-04	Pseudomonadota	Gammaproteobacteria	NA	wastewater	Human-impacted	Escherichia	94173	80682	0.85674237838871	110	80816	0.858165291537914	0	0	0	0	0	0	0	0	0	0	0	0	4733200	0.0198962646835122	4.97392640563998	-Inf
GCF_014169475.1_ASM1416947v1	NZ_AP022180.1	plasmid	5166	5	AP022180.1	mobilizable	0	AP022180.1	Escherichia coli	WP7-S17-ESBL-04	Pseudomonadota	Gammaproteobacteria	NA	wastewater	Human-impacted	Escherichia	5166	2985	0.577816492450639	5	2985	0.577816492450639	0	0	0	0	0	0	0	0	0	0	0	0	4733200	0.0010914391954703	3.7131544018373	-Inf
GCF_014169475.1_ASM1416947v1	NZ_AP022181.1	plasmid	4491	6	AP022181.1	mobilizable	0	AP022181.1	Escherichia coli	WP7-S17-ESBL-04	Pseudomonadota	Gammaproteobacteria	NA	wastewater	Human-impacted	Escherichia	4491	2286	0.509018036072144	6	2286	0.509018036072144	0	0	0	0	0	0	0	0	0	0	0	0	4733200	0.000948829544494211	3.65234305506271	-Inf
GCF_014169475.1_ASM1416947v1	NZ_AP022182.1	plasmid	4074	3	AP022182.1	mobilizable	0	AP022182.1	Escherichia coli	WP7-S17-ESBL-04	Pseudomonadota	Gammaproteobacteria	NA	wastewater	Human-impacted	Escherichia	4074	3117	0.765095729013255	3	3117	0.765095729013255	0	0	0	0	0	0	0	0	0	0	0	0	4733200	0.000860728471224542	3.61002102466415	-Inf
GCF_015288605.1_ASM1528860v1	NZ_CP063923.1	plasmid	82097	91	CP063923.1	conjugative	0	CP063923.1	Klebsiella pneumoniae	BM338-1	Pseudomonadota	Gammaproteobacteria	NA	Human fecal samples	Humans	Klebsiella	82097	69950	0.852040878473026	92	70181	0.854854623189642	0	0	0	0	0	0	0	0	0	0	0	0	5384549	0.0152467736852241	4.91432728736	-Inf
GCF_015288605.1_ASM1528860v1	NZ_CP063924.1	plasmid	116734	130	CP063924.1	conjugative	1	CP063924.1	Klebsiella pneumoniae	BM338-1	Pseudomonadota	Gammaproteobacteria	NA	Human fecal samples	Humans	Klebsiella	116734	94327	0.808050782120034	143	94612	0.810492230198571	0	0	0	0	0	0	0	0	0	0	0	0	5384549	0.02167943870508	5.06719736728614	0
GCF_002892125.1_ASM289212v1	NZ_CP010750.1	plasmid	234655	238	CP010750.1	conjugative	24	CP010750.1	Phaeobacter inhibens	P70	Pseudomonadota	Alphaproteobacteria	NA	algae aquaculture	Human-impacted	Phaeobacter	234655	203595	0.867635464831348	253	204244	0.870401227333745	0	0	0	0	0	0	0	0	0	0	0	0	3751882	0.0625432782800738	5.37042981254073	1.38021124171161
GCF_002892125.1_ASM289212v1	NZ_CP010751.1	plasmid	226389	200	CP010751.1	non-mobilizable	27	CP010751.1	Phaeobacter inhibens	P70	Pseudomonadota	Alphaproteobacteria	NA	algae aquaculture	Human-impacted	Phaeobacter	226389	207926	0.918445684198437	203	208295	0.920075622048774	0	0	0	0	0	0	0	0	0	0	0	0	3751882	0.0603401173064611	5.3548553211233	1.43136376415899
GCF_002892125.1_ASM289212v1	NZ_CP010752.1	plasmid	78210	61	CP010752.1	non-mobilizable	9	CP010752.1	Phaeobacter inhibens	P70	Pseudomonadota	Alphaproteobacteria	NA	algae aquaculture	Human-impacted	Phaeobacter	78210	70542	0.901956271576525	62	70608	0.902800153433065	0	0	0	0	0	0	0	0	0	0	0	0	3751882	0.0208455383191689	4.89326228588799	0.954242509439325
GCF_002892125.1_ASM289212v1	NZ_CP010753.1	plasmid	70131	49	CP010753.1	non-mobilizable	11	CP010753.1	Phaeobacter inhibens	P70	Pseudomonadota	Alphaproteobacteria	NA	algae aquaculture	Human-impacted	Phaeobacter	70131	61094	0.871141150133322	51	61126	0.871597439078296	0	0	0	0	0	0	0	0	0	0	0	0	3751882	0.0186922189983587	4.84591003156078	1.04139268515823
GCF_002892125.1_ASM289212v1	NZ_CP010754.1	plasmid	60878	66	CP010754.1	non-mobilizable	2	CP010754.1	Phaeobacter inhibens	P70	Pseudomonadota	Alphaproteobacteria	NA	algae aquaculture	Human-impacted	Phaeobacter	60878	51034	0.838299549919511	67	51171	0.840549952363744	0	0	0	0	0	0	0	0	0	0	0	0	3751882	0.0162259900497937	4.78446037629814	0.301029995663981
GCF_002892125.1_ASM289212v1	NZ_CP010755.1	plasmid	57788	66	CP010755.1	conjugative	2	CP010755.1	Phaeobacter inhibens	P70	Pseudomonadota	Alphaproteobacteria	NA	algae aquaculture	Human-impacted	Phaeobacter	57788	46769	0.809320274105351	69	46911	0.811777531667474	0	0	0	0	0	0	0	0	0	0	0	0	3751882	0.0154024033804901	4.76183766411521	0.301029995663981
GCF_030440635.1_ASM3044063v1	NZ_CP091869.1	plasmid	180031	198	CP091869.1	conjugative	7	CP091869.1	Salmonella enterica subsp. enterica serovar 4;[5];12:-	H1-014	Pseudomonadota	Gammaproteobacteria	Homo sapiens	stool	Humans	Salmonella	180031	157707	0.875999133482567	230	158504	0.880426148829924	0	0	0	0	0	0	0	0	0	0	0	0	4929877	0.0365183553261065	5.25534729382412	0.845098040014257
GCF_013747275.1_ASM1374727v1	NZ_CP056410.1	plasmid	145381	128	CP056410.1	conjugative	7	CP056410.1	Citrobacter sp. RHBSTW-00535	RHBSTW-00535	Pseudomonadota	Gammaproteobacteria	NA	Wastewater effluent sample	Human-impacted	Citrobacter	145381	120284	0.827370839380662	152	120466	0.828622722363995	0	0	0	0	0	0	0	0	0	0	0	0	5051038	0.0287824007659416	5.16250765181643	0.845098040014257
GCF_013747275.1_ASM1374727v1	NZ_CP056411.1	plasmid	8608	8	CP056411.1	non-mobilizable	0	CP056411.1	Citrobacter sp. RHBSTW-00535	RHBSTW-00535	Pseudomonadota	Gammaproteobacteria	NA	Wastewater effluent sample	Human-impacted	Citrobacter	8608	6549	0.760803903345725	8	6549	0.760803903345725	0	0	0	0	0	0	0	0	0	0	0	0	5051038	0.00170420416555963	3.93490225832231	-Inf
GCF_013201935.1_ASM1320193v1	NZ_CP053834.1	plasmid	189043	162	CP053834.1	non-mobilizable	18	CP053834.1	Arcobacter cloacae	LMG 26153	Campylobacterota	Epsilonproteobacteria	NA	Sewage	Human-impacted	Arcobacter	189043	167451	0.885782599725988	166	167790	0.88757584253318	0	0	0	0	0	0	0	0	0	0	0	0	2621880	0.0721020794239248	5.27656060067418	1.25527250510331
GCF_030707935.1_ASM3070793v1	NZ_CP107165.1	plasmid	110949	123	CP107165.1	NA	0	CP107165.1	Escherichia coli	R9	Pseudomonadota	Gammaproteobacteria	NA	human	Humans	Escherichia	110949	95495	0.860710777023678	128	95637	0.861990644350107	0	0	0	0	0	0	0	0	0	0	0	0	5100590	0.0217521894525927	5.04512339222428	-Inf
GCF_030707935.1_ASM3070793v1	NZ_CP107166.1	plasmid	36037	33	CP107166.1	NA	0	CP107166.1	Escherichia coli	R9	Pseudomonadota	Gammaproteobacteria	NA	human	Humans	Escherichia	36037	29818	0.827427366317951	36	29832	0.827815855925854	0	0	0	0	0	0	0	0	0	0	0	0	5100590	0.00706526107764004	4.55674862976332	-Inf
GCF_030707935.1_ASM3070793v1	NZ_CP107167.1	plasmid	15472	7	CP107167.1	NA	0	CP107167.1	Escherichia coli	R9	Pseudomonadota	Gammaproteobacteria	NA	human	Humans	Escherichia	15472	12702	0.820966907962771	8	12702	0.820966907962771	0	0	0	0	0	0	0	0	0	0	0	0	5100590	0.00303337457039284	4.18954645673893	-Inf
GCF_030707935.1_ASM3070793v1	NZ_CP107168.1	plasmid	4082	3	CP107168.1	NA	0	CP107168.1	Escherichia coli	R9	Pseudomonadota	Gammaproteobacteria	NA	human	Humans	Escherichia	4082	3204	0.784909358157766	3	3204	0.784909358157766	0	0	0	0	0	0	0	0	0	0	0	0	5100590	0.000800299573186631	3.61087300038005	-Inf
GCF_030707935.1_ASM3070793v1	NZ_CP107169.1	plasmid	4073	3	CP107169.1	NA	0	CP107169.1	Escherichia coli	R9	Pseudomonadota	Gammaproteobacteria	NA	human	Humans	Escherichia	4073	3105	0.762337343481463	3	3105	0.762337343481463	0	0	0	0	0	0	0	0	0	0	0	0	5100590	0.000798535071432913	3.609914410086	-Inf
GCF_030707935.1_ASM3070793v1	NZ_CP107170.1	plasmid	3373	4	CP107170.1	NA	0	CP107170.1	Escherichia coli	R9	Pseudomonadota	Gammaproteobacteria	NA	human	Humans	Escherichia	3373	1618	0.479691669137267	5	1629	0.48295286095464	0	0	0	0	0	0	0	0	0	0	0	0	5100590	0.000661296046143681	3.5280163411892	-Inf
GCF_030707935.1_ASM3070793v1	NZ_CP107171.1	plasmid	1822	2	CP107171.1	NA	0	CP107171.1	Escherichia coli	R9	Pseudomonadota	Gammaproteobacteria	NA	human	Humans	Escherichia	1822	822	0.451152579582876	2	822	0.451152579582876	0	0	0	0	0	0	0	0	0	0	0	0	5100590	0.000357213577252828	3.26054837263698	-Inf
GCF_022655055.1_ASM2265505v1	NZ_CP093385.1	plasmid	78932	116	CP093385.1	non-mobilizable	0	CP093385.1	Vagococcus sp. CY52-2	CY52-2	Terrabacteria group	Bacillota	flies	NA	Animals	Vagococcus	78932	72682	0.920817919221608	121	72906	0.923655804996706	0	0	0	0	0	0	0	0	0	0	0	0	2019321	0.039088386640856	4.89725310721382	-Inf
GCF_008693865.1_ASM869386v1	NZ_CP044078.1	plasmid	145925	136	CP044078.1	non-mobilizable	13	CP044078.1	Paracoccus yeei	FDAARGOS_643	Pseudomonadota	Alphaproteobacteria	Homo sapiens	clinical isolate	Humans	Paracoccus	145925	123607	0.847058420421449	158	123753	0.848058934384101	0	0	0	0	0	0	0	0	0	0	0	0	3637766	0.0401139050725088	5.1641297019822	1.11394335230684
GCF_008693865.1_ASM869386v1	NZ_CP044079.1	plasmid	363819	303	CP044079.1	non-mobilizable	63	CP044079.1	Paracoccus yeei	FDAARGOS_643	Pseudomonadota	Alphaproteobacteria	Homo sapiens	clinical isolate	Humans	Paracoccus	363819	335152	0.921205324625707	322	335838	0.923090877606722	0	0	0	0	0	0	0	0	0	0	0	0	3637766	0.100011655505054	5.56088537581512	1.79934054945358
GCF_008693865.1_ASM869386v1	NZ_CP044080.1	plasmid	267632	239	CP044080.1	non-mobilizable	54	CP044080.1	Paracoccus yeei	FDAARGOS_643	Pseudomonadota	Alphaproteobacteria	Homo sapiens	clinical isolate	Humans	Paracoccus	267632	248127	0.927120075327315	255	248810	0.929672087044898	0	0	0	0	0	0	0	0	0	0	0	0	3637766	0.0735704275646097	5.42753803956122	1.73239375982297
GCF_008693865.1_ASM869386v1	NZ_CP044082.1	plasmid	274662	250	CP044082.1	non-mobilizable	65	CP044082.1	Paracoccus yeei	FDAARGOS_643	Pseudomonadota	Alphaproteobacteria	Homo sapiens	clinical isolate	Humans	Paracoccus	274662	254122	0.925217176019981	257	254510	0.92662982138046	0	0	0	0	0	0	0	0	0	0	0	0	3637766	0.0755029322941608	5.43879857812503	1.81291335664286
GCF_016775685.1_ASM1677568v1	NZ_CP068765.1	plasmid	55196	50	CP068765.1	conjugative	0	CP068765.1	Lactiplantibacillus plantarum	S58	Terrabacteria group	Bacillota	NA	chinese pickle	Food	Lactiplantibacillus	55196	48176	0.872816870787738	62	48261	0.874356837451989	0	0	0	0	0	0	0	0	0	0	0	0	3152304	0.0175097325638644	4.74190760597427	-Inf
GCF_016775685.1_ASM1677568v1	NZ_CP068766.1	plasmid	9506	8	CP068766.1	non-mobilizable	0	CP068766.1	Lactiplantibacillus plantarum	S58	Terrabacteria group	Bacillota	NA	chinese pickle	Food	Lactiplantibacillus	9506	5174	0.544287818220072	9	5175	0.544393014937934	0	0	0	0	0	0	0	0	0	0	0	0	3152304	0.00301557210218304	3.97799780995874	-Inf
GCF_016775685.1_ASM1677568v1	NZ_CP068768.1	plasmid	30423	23	CP068768.1	mobilizable	2	CP068768.1	Lactiplantibacillus plantarum	S58	Terrabacteria group	Bacillota	NA	chinese pickle	Food	Lactiplantibacillus	30423	22746	0.747658021891332	30	22820	0.750090392137527	0	0	0	0	0	0	0	0	0	0	0	0	3152304	0.00965103619447871	4.48320203743576	0.301029995663981
GCF_016775685.1_ASM1677568v1	NZ_CP068769.1	plasmid	6498	9	CP068769.1	non-mobilizable	0	CP068769.1	Lactiplantibacillus plantarum	S58	Terrabacteria group	Bacillota	NA	chinese pickle	Food	Lactiplantibacillus	6498	4753	0.731455832563866	10	4766	0.733456448137889	0	0	0	0	0	0	0	0	0	0	0	0	3152304	0.00206134941300078	3.81277970700896	-Inf
[truncated: 43,640 more rows]
